# Supplementary material for: Gut Microbiome of an 11th Century A.D. Pre-Columbian Andean Mummy
Source: PLoS One. 2015 Sep 30;10(9):e0138135. doi: 10.1371/journal.pone.0138135 (PMC4589460; doi:10.1371/journal.pone.0138135)
Supplement: S1 Dataset — (FA) [file pone.0138135.s001.fa]

>C_botulinum_extant_plasmid_integrase 
ATTAAAATCTCACCAATTTAGAGCAACATTTGTTAGGGAACTTATAAAACAGAAAGTACC
GATAGCACACATTATGAAACAATTTTCTCATGTATCTATTGAAATGACTGCTCATTACCT
TACTTTAAAGGAAGAAGAAGTTAAAGAAATATATTCAGATATGATACTTGGCAAAAATTC
TAAAATTGCTGGACTTAGAGCACAGGAAATCAAATCTAAACTTGATGAACAGTTTAGAGG
TAAAACAGAGCAAGAGATTGACGATATAATTTCTAATTTATCAAAATCTATGAGTTTTAA
TCCGTTACCGACAGGAGTGTGTTTATATGATTTTAGAAGGGGTAACTGTTCTGATGGTGA
TGGTTGTTTTTTCTATAACTGTCCTAATTACGTTACCGAGGCTAAATTCTATCCTATTCT
TAAACAAGAATTAGACCTTATGGAAAAAGAAATG

>C_botulinum_old_plasmid_integrase 
ATTAAATCTCATCAATTTAGAGCAACATTTGTTAGAGAACTTATCAAGCAAAAAGTACCA
ATAGCACACATTATGAAACAGTTTGCTCATGTATCTATTGAAATGACTTCACACTATCTT
ACTTTAAAAGAGAAAGAAGTTAAAGAAATATATTCAGATATGATACTTGGTAAAGACTCT
AAAATTGCTGGACTTAGAGCAAAAGAAATAAAGACTAAACTTGATGAACAGTTTAGAGGT
AAAACTGAGCAAGAGGTTGATGATATAGTTTCTAACTTATCTAAATCAATGAGTTTTAAT
CCATTACCGACAGGCGTATGCCTATATGATTTTAGAAGGGGTAATTGTTCAGATGGTGAT
GGTTGTTTCTTTTATAATTGTCCTAACTATGTTACCGAGGTTAAATTCTATCCTATTTTA
AAACAAGAATTAGACCTTATGGAAAAAGAAATG

>Clostridium_autoethanogenum_DSM_10061_plasmid_integrase 
ATTAAAAACTCATCAATTTAGAGCAACATTTGTTAGAGGAATTATTAAGCAAAAAGTACC
TATAGCACATATCATGAAACAATTTTCTCATGTATCTATTGAGATGACTTCGTACTACCT
TACTTTAAAGGAAGAAGAAGTTAAAGAAATATATTCAGATATGATACTTGGTAAAGATTC
TAAAATTGCTGGACTTAGAGCAAAAGAAATAAAGGCTAAACTTAATGAACAGTTTCGTGG
TAAAACAGAACAAGAAATTGATAATATAGTATCTAATTTATCTAAATCTATGAGTTTTAA
TCCATTACCGACAGGTGTATGCCTATATGATTTTAGAAGAGGTAACTGTTCCGATGGCGA
TGGCTGTTTCTTTTATAACTGTCCTAACTATATTACAGAGGTTAAGTTTTATCCTATCTT
AAAACAAGAATTAGAACTTATGGAAAAAGAAATG

>Clostridium_ljungdahlii_DSM_13528_plasmid_integrase 
ATTAAAAACTCATCAATTTAGAGCAACATTTGTTAGAGGAATTATTAAGCAAAAAGTACC
TATAGCACATATCATGAAACAATTTTCTCATGTATCTATTGAGATGACTTCGTACTACCT
TACTTTAAAGGAAGAAGAAGTTAAAGAAATATATTCAGATATGATACTTGGTAAAGATTC
TAAAATTGCTGGACTTAGAGCAAAAGAAATAAAGGCTAAACTTAATGAACAGTTTCGTGG
TAAAACAGAACAAGAAATTGATAATATAGTATCTAATTTATCTAAATCTATGAGTTTTAA
TCCATTACCGACAGGTGTATGCCTATATGATTTTAGAAGAGGTAACTGTTCCGATGGCGA
TGGCTGTTTCTTTTATAACTGTCCTAACTATATTACAGAGGTTAAGTTTTATCCTATCTT
AAAACAAGAATTAGAACTTATGGAAAAAGAAATG

>Alkaliphilus_metalliredigens_QYMF_plasmid_integrase 
TTAGATCACATCAGTTTAGGGCGACTCTTGTTAGAGAACTTATAAAAAAACAAATTCCAT
TAGCGTATATAATGAAACATTTTAATCATGTAAGTATTGAAATGACAGCTCACTATCTAA
CATTAAGTCAAAAAGAAATTAAAGAAATGTATGCAGACATGATTCTTCGGCCACAGAGTA
AATTAGGTGGAATTAAAGCAAATGAGTTAAAAACCTCTTTACAAAAAGAATTCAAGGGTA
AGACAGTCAAAGAAGTAAATGAAATTATTGAAAAATTATCTAACTCTATGAATTTTAATC
CGCTGCCTACTGGTGTGTGCTTGTATGATTTTAGAAGAGGTAATTGTACTGATGGGGATG
GGTGTTTTATATACAATTGCCCGAACTATATAACTGAAGTGAGATTTTATCCTGTTTTGA
AGATGGAACTAGAACTTATAGAGAAGGAGATG
