# Supplementary material for: Gut Microbiome of an 11th Century A.D. Pre-Columbian Andean Mummy
Source: PLoS One. 2015 Sep 30;10(9):e0138135. doi: 10.1371/journal.pone.0138135 (PMC4589460; doi:10.1371/journal.pone.0138135)
Supplement: S2 Dataset — (TXT) [file pone.0138135.s002.txt]

BLASTN 2.2.22+


"Reference: Zheng Zhang, Scott Schwartz, Lukas Wagner, and Webb"
"Miller (2000), ""A greedy algorithm for aligning DNA sequences"", J"
Comput Biol 2000; 7(1-2):203-14.


Database: T_cruzi_CL_Brener_AAHK01.1.fsa_nt
"           32,746 sequences; 89,612,356 total letters"


"Query=  CM2_S47_L008_R1_001_(paired)_contig_1 Average coverage: 1,613.41"
Length=2101


***** No hits found *****


Lambda     K      H
    1.33    0.621     1.12 

Gapped
Lambda     K      H
    1.28    0.460    0.850 

Effective search space used: 184022315836


"Query=  CM2_S47_L008_R1_001_(paired)_contig_2 Average coverage: 9,502.71"
Length=6902


***** No hits found *****


Lambda     K      H
    1.33    0.621     1.12 

Gapped
Lambda     K      H
    1.28    0.460    0.850 

Effective search space used: 609692647032


"Query=  CM2_S47_L008_R1_001_(paired)_contig_3 Average coverage: 2,245.06"
Length=2479


***** No hits found *****


Lambda     K      H
    1.33    0.621     1.12 

Gapped
Lambda     K      H
    1.28    0.460    0.850 

Effective search space used: 217561580728


"Query=  CM2_S47_L008_R1_001_(paired)_contig_4 Average coverage: 9,352.69"
Length=1978


***** No hits found *****


Lambda     K      H
    1.33    0.621     1.12 

Gapped
Lambda     K      H
    1.28    0.460    0.850 

Effective search space used: 173108745514


"Query=  CM2_S47_L008_R1_001_(paired)_contig_5 Average coverage: 3,649.53"
Length=928


***** No hits found *****


Lambda     K      H
    1.33    0.621     1.12 

Gapped
Lambda     K      H
    1.28    0.460    0.850 

Effective search space used: 80062385920


"Query=  CM2_S47_L008_R1_001_(paired)_contig_6 Average coverage: 8,922.77"
Length=692


***** No hits found *****


Lambda     K      H
    1.33    0.621     1.12 

Gapped
Lambda     K      H
    1.28    0.460    0.850 

Effective search space used: 59114799360


Query=  CM2_S47_L008_R1_001_(paired)_contig_7 Average coverage: 381.93
Length=2631


***** No hits found *****


Lambda     K      H
    1.33    0.621     1.12 

Gapped
Lambda     K      H
    1.28    0.460    0.850 

Effective search space used: 231048269256


"Query=  CM2_S47_L008_R1_001_(paired)_contig_8 Average coverage: 37,149.94"
Length=623


***** No hits found *****


Lambda     K      H
    1.33    0.621     1.12 

Gapped
Lambda     K      H
    1.28    0.460    0.850 

Effective search space used: 52990293120


"Query=  CM2_S47_L008_R1_001_(paired)_contig_9 Average coverage: 8,160.76"
Length=1595


***** No hits found *****


Lambda     K      H
    1.33    0.621     1.12 

Gapped
Lambda     K      H
    1.28    0.460    0.850 

Effective search space used: 139125839552


"Query=  CM2_S47_L008_R1_001_(paired)_contig_10 Average coverage: 148,647.89"
Length=1225


***** No hits found *****


Lambda     K      H
    1.33    0.621     1.12 

Gapped
Lambda     K      H
    1.28    0.460    0.850 

Effective search space used: 106424391040


"Query=  CM2_S47_L008_R1_001_(paired)_contig_11 Average coverage: 3,724.12"
Length=674


***** No hits found *****


Lambda     K      H
    1.33    0.621     1.12 

Gapped
Lambda     K      H
    1.28    0.460    0.850 

Effective search space used: 57517102080


Query=  CM2_S47_L008_R1_001_(paired)_contig_12 Average coverage: 338.69
Length=347


***** No hits found *****


Lambda     K      H
    1.33    0.621     1.12 

Gapped
Lambda     K      H
    1.28    0.460    0.850 

Effective search space used: 28591573332


Query=  CM2_S47_L008_R1_001_(paired)_contig_13 Average coverage: 990.60
Length=495


***** No hits found *****


Lambda     K      H
    1.33    0.621     1.12 

Gapped
Lambda     K      H
    1.28    0.460    0.850 

Effective search space used: 41733041820


"Query=  CM2_S47_L008_R1_001_(paired)_contig_14 Average coverage: 35,217.75"
Length=1897


***** No hits found *****


Lambda     K      H
    1.33    0.621     1.12 

Gapped
Lambda     K      H
    1.28    0.460    0.850 

Effective search space used: 165921760180


"Query=  CM2_S47_L008_R1_001_(paired)_contig_15 Average coverage: 29,271.18"
Length=780


***** No hits found *****


Lambda     K      H
    1.33    0.621     1.12 

Gapped
Lambda     K      H
    1.28    0.460    0.850 

Effective search space used: 66925763840


"Query=  CM2_S47_L008_R1_001_(paired)_contig_16 Average coverage: 7,427.07"
Length=1283


***** No hits found *****


Lambda     K      H
    1.33    0.621     1.12 

Gapped
Lambda     K      H
    1.28    0.460    0.850 

Effective search space used: 111572526720


"Query=  CM2_S47_L008_R1_001_(paired)_contig_17 Average coverage: 148,811.64"
Length=1921


***** No hits found *****


Lambda     K      H
    1.33    0.621     1.12 

Gapped
Lambda     K      H
    1.28    0.460    0.850 

Effective search space used: 168051237316


Query=  CM2_S47_L008_R1_001_(paired)_contig_18 Average coverage: 149.72
Length=8220


***** No hits found *****


Lambda     K      H
    1.33    0.621     1.12 

Gapped
Lambda     K      H
    1.28    0.460    0.850 

Effective search space used: 726236355902


"Query=  CM2_S47_L008_R1_001_(paired)_contig_19 Average coverage: 1,074.67"
Length=847
                                                                      Score     E
Sequences producing significant alignments:                          (Bits)  Value

  gi|70848846|gb|AAHK01019093.1| Trypanosoma cruzi strain CL Bren...   350    3e-095


> gi|70848846|gb|AAHK01019093.1| Trypanosoma cruzi strain CL Brener 
"tcruzi_1047053426853, whole genome shotgun sequence"
Length=928

" Score =  350 bits (189),  Expect = 3e-095"
" Identities = 525/677 (77%), Gaps = 63/677 (9%)"
 Strand=Plus/Plus

Query  121  TACTCCCCAGGCGG-TCAACTTAATGCGTTAGCTGCGCCACTAAGAGCTCAAGGCTCCCA  179
            |||| | ||||||| || | ||||||||||||||||| || |  || ||     || |||
Sbjct  10   TACTACTCAGGCGGATC-ATTTAATGCGTTAGCTGCGTCAGT--GAACT-----CT-CCA  60

Query  180  ACGGCTAGTTGA-CATCGTTTACGGCGTGGACTACCAGGGTATCTAATCCTGTTCGCTCC  238
             || |||  ||| ||||||||||||||||||||||||||||||||||||||||| |||||
Sbjct  61   CCGACTA-ATGATCATCGTTTACGGCGTGGACTACCAGGGTATCTAATCCTGTTTGCTCC  119

Query  239  CCACGCTTTCGAGCCTCAGTGTCAGTTACAGTCC-AGGTG-G-TCGCCTTCGCCACTGGT  295
            |||||||||||  |||||| |||||| | || || || |  | | |||||||||  ||||
Sbjct  120  CCACGCTTTCGTCCCTCAGCGTCAGT-ATAGACCCAG-TAAGCT-GCCTTCGCCTTTGGT  176

Query  296  GTTCCTTCC-TATATCTACGCATTTCACCGCTACACA-GGAAATTCCACC-ACCCTCTAC  352
            |||| |||| |||||||||||||||||||||| |||| |||| |||| |  ||| |||| 
Sbjct  177  GTTC-TTCCATATATCTACGCATTTCACCGCTTCACATGGAA-TTCCGCTTACC-TCTAT  233

Query  353  CATA-CTCTAGCTCGTCAGTTTTGAATGC-AGTTCCCAGG-TTGAGCCCGGGGATTTCAC  409
            | || |||||| |   |||| |  || || ||  || ||| |||||||| ||||||| ||
Sbjct  234  C-TAACTCTAGTTTACCAGTATCCAAAGCGAG--CC-AGGGTTGAGCCCTGGGATTTGAC  289

Query  410  ATCCA-ACTTAACGAACCA-CCTACGCGCGCTTTACGCCCAGTAATTCCG-ATTAACGCT  466
             |||| ||||||  ||| | ||||||  ||||||||||||| |||||||| || ||||||
Sbjct  290  -TCCAGACTTAATAAAC-AGCCTACGAACGCTTTACGCCCAATAATTCCGGAT-AACGCT  346

Query  467  TGC-ACCCTCTGTATTACCGCGGCTGCTGGCACAGAGTTAGCCGGT-GCTTATTCTGTC-  523
            ||| ||| | |||||||||||||||||||||||| ||||||||  | |||| | ||| | 
Sbjct  347  TGCGACC-TATGTATTACCGCGGCTGCTGGCACATAGTTAGCCA-TCGCTT-T-CTGACA  402

Query  524  GG-TAACGTCAAAACAG-ATACGTATTAGGT-AACT-GCCCTTCCT-CCCAACTTAA-AG  577
            || || |||||   | | | | | |||   | |||  |   ||| | ||| | | || ||
Sbjct  403  GGGTACCGTCAGC-CTGGA-A-GCATTTCCTCAACCAGGTGTTCTTTCCCTA-T-AACAG  457

Query  578  TGCTTTACAATCCGAAGACCTTCTTCACACACGCGGCATGGCTGGATCAGGCTTTCGCCC  637
              ||||||||||||||||||||| ||   ||||| |  | |||  |||| |||||||| |
Sbjct  458  CACTTTACAATCCGAAGACCTTCATCGTGCACGCTGTGTCGCTCCATCAAGCTTTCGCTC  517

Query  638  ATTGTCCAATATTCCCCACTGCTGCCTCCCGTAGGAGTCTGGACCGTGTCTCAGTTCCAG  697
            |||||  ||||||||| ||||||||||||||||||||| ||| |||| ||||||| ||| 
Sbjct  518  ATTGTGGAATATTCCCTACTGCTGCCTCCCGTAGGAGTTTGGGCCGTATCTCAGTCCCAA  577

Query  698  TGTGACTGATCA-TCCTCTCAGACCAGT-TACGGATCGTCGCCTTGGTGAG-CCATTACC  754
            |||| | | ||| || |||| |||| |  ||   ||| | | |||||| || ||||||||
Sbjct  578  TGTGGCCGTTCAGTC-TCTC-GACCCGGCTAAACATCATAGTCTTGGT-AGGCCATTACC  634

Query  755  -TCACCAACTAGCTAAT  770
             | |||||||| |||||
Sbjct  635  CT-ACCAACTAACTAAT  650


Lambda     K      H
    1.33    0.621     1.12 

Gapped
Lambda     K      H
    1.28    0.460    0.850 

Effective search space used: 72872748160


"Query=  CM2_S47_L008_R1_001_(paired)_contig_20 Average coverage: 65,514.91"
Length=1993


***** No hits found *****


Lambda     K      H
    1.33    0.621     1.12 

Gapped
Lambda     K      H
    1.28    0.460    0.850 

Effective search space used: 174439668724


"Query=  CM2_S47_L008_R1_001_(paired)_contig_21 Average coverage: 227,448.83"
Length=1225


***** No hits found *****


Lambda     K      H
    1.33    0.621     1.12 

Gapped
Lambda     K      H
    1.28    0.460    0.850 

Effective search space used: 106424391040


"Query=  CM2_S47_L008_R1_001_(paired)_contig_22 Average coverage: 1,035.24"
Length=11042


***** No hits found *****


Lambda     K      H
    1.33    0.621     1.12 

Gapped
Lambda     K      H
    1.28    0.460    0.850 

Effective search space used: 976442557386


"Query=  CM2_S47_L008_R1_001_(paired)_contig_23 Average coverage: 5,757.98"
Length=829


***** No hits found *****


Lambda     K      H
    1.33    0.621     1.12 

Gapped
Lambda     K      H
    1.28    0.460    0.850 

Effective search space used: 71275050880


"Query=  CM2_S47_L008_R1_001_(paired)_contig_24 Average coverage: 4,633.68"
Length=5456


***** No hits found *****


Lambda     K      H
    1.33    0.621     1.12 

Gapped
Lambda     K      H
    1.28    0.460    0.850 

Effective search space used: 481439000304


"Query=  CM2_S47_L008_R1_001_(paired)_contig_25 Average coverage: 1,795.82"
Length=1789


***** No hits found *****


Lambda     K      H
    1.33    0.621     1.12 

Gapped
Lambda     K      H
    1.28    0.460    0.850 

Effective search space used: 156339113068


"Query=  CM2_S47_L008_R1_001_(paired)_contig_26 Average coverage: 2,124.52"
Length=346


***** No hits found *****


Lambda     K      H
    1.33    0.621     1.12 

Gapped
Lambda     K      H
    1.28    0.460    0.850 

Effective search space used: 28502779626


"Query=  CM2_S47_L008_R1_001_(paired)_contig_27 Average coverage: 2,103.19"
Length=540


***** No hits found *****


Lambda     K      H
    1.33    0.621     1.12 

Gapped
Lambda     K      H
    1.28    0.460    0.850 

Effective search space used: 45728758590


"Query=  CM2_S47_L008_R1_001_(paired)_contig_28 Average coverage: 32,330.28"
Length=500


***** No hits found *****


Lambda     K      H
    1.33    0.621     1.12 

Gapped
Lambda     K      H
    1.28    0.460    0.850 

Effective search space used: 42177010350


Query=  CM2_S47_L008_R1_001_(paired)_contig_29 Average coverage: 387.78
Length=2303


***** No hits found *****


Lambda     K      H
    1.33    0.621     1.12 

Gapped
Lambda     K      H
    1.28    0.460    0.850 

Effective search space used: 201945415064


"Query=  CM2_S47_L008_R1_001_(paired)_contig_30 Average coverage: 1,675.34"
Length=1320


***** No hits found *****


Lambda     K      H
    1.33    0.621     1.12 

Gapped
Lambda     K      H
    1.28    0.460    0.850 

Effective search space used: 114856682240


Query=  CM2_S47_L008_R1_001_(paired)_contig_31 Average coverage: 474.60
Length=732


***** No hits found *****


Lambda     K      H
    1.33    0.621     1.12 

Gapped
Lambda     K      H
    1.28    0.460    0.850 

Effective search space used: 62665237760


"Query=  CM2_S47_L008_R1_001_(paired)_contig_32 Average coverage: 9,659.68"
Length=491


***** No hits found *****


Lambda     K      H
    1.33    0.621     1.12 

Gapped
Lambda     K      H
    1.28    0.460    0.850 

Effective search space used: 41377866996


"Query=  CM2_S47_L008_R1_001_(paired)_contig_33 Average coverage: 15,414.09"
Length=857


***** No hits found *****


Lambda     K      H
    1.33    0.621     1.12 

Gapped
Lambda     K      H
    1.28    0.460    0.850 

Effective search space used: 73760357760


Query=  CM2_S47_L008_R1_001_(paired)_contig_34 Average coverage: 76.47
Length=822


***** No hits found *****


Lambda     K      H
    1.33    0.621     1.12 

Gapped
Lambda     K      H
    1.28    0.460    0.850 

Effective search space used: 70653724160


"Query=  CM2_S47_L008_R1_001_(paired)_contig_35 Average coverage: 91,144.33"
Length=889


***** No hits found *****


Lambda     K      H
    1.33    0.621     1.12 

Gapped
Lambda     K      H
    1.28    0.460    0.850 

Effective search space used: 76600708480


"Query=  CM2_S47_L008_R1_001_(paired)_contig_36 Average coverage: 44,105.14"
Length=514


***** No hits found *****


Lambda     K      H
    1.33    0.621     1.12 

Gapped
Lambda     K      H
    1.28    0.460    0.850 

Effective search space used: 43420122234


Query=  CM2_S47_L008_R1_001_(paired)_contig_37 Average coverage: 523.36
Length=836


***** No hits found *****


Lambda     K      H
    1.33    0.621     1.12 

Gapped
Lambda     K      H
    1.28    0.460    0.850 

Effective search space used: 71896377600


"Query=  CM2_S47_L008_R1_001_(paired)_contig_38 Average coverage: 46,686.62"
Length=382


***** No hits found *****


Lambda     K      H
    1.33    0.621     1.12 

Gapped
Lambda     K      H
    1.28    0.460    0.850 

Effective search space used: 31699353042


"Query=  CM2_S47_L008_R1_001_(paired)_contig_39 Average coverage: 19,803.29"
Length=5828


***** No hits found *****


Lambda     K      H
    1.33    0.621     1.12 

Gapped
Lambda     K      H
    1.28    0.460    0.850 

Effective search space used: 514433714400


"Query=  CM2_S47_L008_R1_001_(paired)_contig_40 Average coverage: 30,984.53"
Length=518


***** No hits found *****


Lambda     K      H
    1.33    0.621     1.12 

Gapped
Lambda     K      H
    1.28    0.460    0.850 

Effective search space used: 43775297058


Query=  CM2_S47_L008_R1_001_(paired)_contig_41 Average coverage: 583.65
Length=1350


***** No hits found *****


Lambda     K      H
    1.33    0.621     1.12 

Gapped
Lambda     K      H
    1.28    0.460    0.850 

Effective search space used: 117519511040


"Query=  CM2_S47_L008_R1_001_(paired)_contig_42 Average coverage: 1,775.01"
Length=2320


***** No hits found *****


Lambda     K      H
    1.33    0.621     1.12 

Gapped
Lambda     K      H
    1.28    0.460    0.850 

Effective search space used: 203453794702


"Query=  CM2_S47_L008_R1_001_(paired)_contig_43 Average coverage: 95,739.81"
Length=640


***** No hits found *****


Lambda     K      H
    1.33    0.621     1.12 

Gapped
Lambda     K      H
    1.28    0.460    0.850 

Effective search space used: 54499229440


Query=  CM2_S47_L008_R1_001_(paired)_contig_44 Average coverage: 788.73
Length=852


***** No hits found *****


Lambda     K      H
    1.33    0.621     1.12 

Gapped
Lambda     K      H
    1.28    0.460    0.850 

Effective search space used: 73316552960


"Query=  CM2_S47_L008_R1_001_(paired)_contig_45 Average coverage: 4,790.79"
Length=560


***** No hits found *****


Lambda     K      H
    1.33    0.621     1.12 

Gapped
Lambda     K      H
    1.28    0.460    0.850 

Effective search space used: 47504632710


"Query=  CM2_S47_L008_R1_001_(paired)_contig_46 Average coverage: 38,146.15"
Length=1559


***** No hits found *****


Lambda     K      H
    1.33    0.621     1.12 

Gapped
Lambda     K      H
    1.28    0.460    0.850 

Effective search space used: 135931623848


"Query=  CM2_S47_L008_R1_001_(paired)_contig_47 Average coverage: 1,879.04"
Length=3720


***** No hits found *****


Lambda     K      H
    1.33    0.621     1.12 

Gapped
Lambda     K      H
    1.28    0.460    0.850 

Effective search space used: 327463667856


"Query=  CM2_S47_L008_R1_001_(paired)_contig_48 Average coverage: 22,179.48"
Length=1237


***** No hits found *****


Lambda     K      H
    1.33    0.621     1.12 

Gapped
Lambda     K      H
    1.28    0.460    0.850 

Effective search space used: 107489522560


"Query=  CM2_S47_L008_R1_001_(paired)_contig_49 Average coverage: 47,582.85"
Length=1642


***** No hits found *****


Lambda     K      H
    1.33    0.621     1.12 

Gapped
Lambda     K      H
    1.28    0.460    0.850 

Effective search space used: 143296065610


"Query=  CM2_S47_L008_R1_001_(paired)_contig_50 Average coverage: 51,458.35"
Length=556


***** No hits found *****


Lambda     K      H
    1.33    0.621     1.12 

Gapped
Lambda     K      H
    1.28    0.460    0.850 

Effective search space used: 47149457886


"Query=  CM2_S47_L008_R1_001_(paired)_contig_51 Average coverage: 12,145.61"
Length=1179


***** No hits found *****


Lambda     K      H
    1.33    0.621     1.12 

Gapped
Lambda     K      H
    1.28    0.460    0.850 

Effective search space used: 102341386880


"Query=  CM2_S47_L008_R1_001_(paired)_contig_52 Average coverage: 3,847.63"
Length=278


***** No hits found *****


Lambda     K      H
    1.33    0.621     1.12 

Gapped
Lambda     K      H
    1.28    0.460    0.850 

Effective search space used: 22464807618


Query=  CM2_S47_L008_R1_001_(paired)_contig_53 Average coverage: 858.47
Length=2242


***** No hits found *****


Lambda     K      H
    1.33    0.621     1.12 

Gapped
Lambda     K      H
    1.28    0.460    0.850 

Effective search space used: 196532994010


Query=  CM2_S47_L008_R1_001_(paired)_contig_54 Average coverage: 49.39
Length=2828


***** No hits found *****


Lambda     K      H
    1.33    0.621     1.12 

Gapped
Lambda     K      H
    1.28    0.460    0.850 

Effective search space used: 248527727414


"Query=  CM2_S47_L008_R1_001_(paired)_contig_55 Average coverage: 7,713.78"
Length=602


***** No hits found *****


Lambda     K      H
    1.33    0.621     1.12 

Gapped
Lambda     K      H
    1.28    0.460    0.850 

Effective search space used: 51233968362


"Query=  CM2_S47_L008_R1_001_(paired)_contig_56 Average coverage: 7,743.11"
Length=748


***** No hits found *****


Lambda     K      H
    1.33    0.621     1.12 

Gapped
Lambda     K      H
    1.28    0.460    0.850 

Effective search space used: 64085413120


"Query=  CM2_S47_L008_R1_001_(paired)_contig_57 Average coverage: 86,853.88"
Length=1139


***** No hits found *****


Lambda     K      H
    1.33    0.621     1.12 

Gapped
Lambda     K      H
    1.28    0.460    0.850 

Effective search space used: 98790948480


"Query=  CM2_S47_L008_R1_001_(paired)_contig_58 Average coverage: 4,589.40"
Length=875


***** No hits found *****


Lambda     K      H
    1.33    0.621     1.12 

Gapped
Lambda     K      H
    1.28    0.460    0.850 

Effective search space used: 75358055040


"Query=  CM2_S47_L008_R1_001_(paired)_contig_59 Average coverage: 7,254.77"
Length=1387


***** No hits found *****


Lambda     K      H
    1.33    0.621     1.12 

Gapped
Lambda     K      H
    1.28    0.460    0.850 

Effective search space used: 120803666560


"Query=  CM2_S47_L008_R1_001_(paired)_contig_60 Average coverage: 1,466.64"
Length=521


***** No hits found *****


Lambda     K      H
    1.33    0.621     1.12 

Gapped
Lambda     K      H
    1.28    0.460    0.850 

Effective search space used: 44041678176


Query=  CM2_S47_L008_R1_001_(paired)_contig_61 Average coverage: 476.89
Length=26937


***** No hits found *****


Lambda     K      H
    1.33    0.621     1.12 

Gapped
Lambda     K      H
    1.28    0.460    0.850 

Effective search space used: 2384766764232


"Query=  CM2_S47_L008_R1_001_(paired)_contig_62 Average coverage: 117,772.21"
Length=1276


***** No hits found *****


Lambda     K      H
    1.33    0.621     1.12 

Gapped
Lambda     K      H
    1.28    0.460    0.850 

Effective search space used: 110951200000


"Query=  CM2_S47_L008_R1_001_(paired)_contig_63 Average coverage: 3,372.01"
Length=411


***** No hits found *****


Lambda     K      H
    1.33    0.621     1.12 

Gapped
Lambda     K      H
    1.28    0.460    0.850 

Effective search space used: 34274370516


"Query=  CM2_S47_L008_R1_001_(paired)_contig_64 Average coverage: 172,969.49"
Length=684


***** No hits found *****


Lambda     K      H
    1.33    0.621     1.12 

Gapped
Lambda     K      H
    1.28    0.460    0.850 

Effective search space used: 58404711680


"Query=  CM2_S47_L008_R1_001_(paired)_contig_65 Average coverage: 106,365.42"
Length=413


***** No hits found *****


Lambda     K      H
    1.33    0.621     1.12 

Gapped
Lambda     K      H
    1.28    0.460    0.850 

Effective search space used: 34451957928


"Query=  CM2_S47_L008_R1_001_(paired)_contig_66 Average coverage: 3,581.71"
Length=1174


***** No hits found *****


Lambda     K      H
    1.33    0.621     1.12 

Gapped
Lambda     K      H
    1.28    0.460    0.850 

Effective search space used: 101897582080


"Query=  CM2_S47_L008_R1_001_(paired)_contig_67 Average coverage: 101,074.33"
Length=940


***** No hits found *****


Lambda     K      H
    1.33    0.621     1.12 

Gapped
Lambda     K      H
    1.28    0.460    0.850 

Effective search space used: 81127517440


Query=  CM2_S47_L008_R1_001_(paired)_contig_68 Average coverage: 42.81
Length=669


***** No hits found *****


Lambda     K      H
    1.33    0.621     1.12 

Gapped
Lambda     K      H
    1.28    0.460    0.850 

Effective search space used: 57073297280


"Query=  CM2_S47_L008_R1_001_(paired)_contig_69 Average coverage: 49,391.81"
Length=1509


***** No hits found *****


Lambda     K      H
    1.33    0.621     1.12 

Gapped
Lambda     K      H
    1.28    0.460    0.850 

Effective search space used: 131495213148


Query=  CM2_S47_L008_R1_001_(paired)_contig_70 Average coverage: 990.98
Length=1863


***** No hits found *****


Lambda     K      H
    1.33    0.621     1.12 

Gapped
Lambda     K      H
    1.28    0.460    0.850 

Effective search space used: 162905000904


Query=  CM2_S47_L008_R1_001_(paired)_contig_71 Average coverage: 597.55
Length=354


***** No hits found *****


Lambda     K      H
    1.33    0.621     1.12 

Gapped
Lambda     K      H
    1.28    0.460    0.850 

Effective search space used: 29213129274


"Query=  CM2_S47_L008_R1_001_(paired)_contig_72 Average coverage: 5,359.46"
Length=504


***** No hits found *****


Lambda     K      H
    1.33    0.621     1.12 

Gapped
Lambda     K      H
    1.28    0.460    0.850 

Effective search space used: 42532185174


"Query=  CM2_S47_L008_R1_001_(paired)_contig_73 Average coverage: 5,536.66"
Length=569


***** No hits found *****


Lambda     K      H
    1.33    0.621     1.12 

Gapped
Lambda     K      H
    1.28    0.460    0.850 

Effective search space used: 48303776064


"Query=  CM2_S47_L008_R1_001_(paired)_contig_74 Average coverage: 80,405.04"
Length=769


***** No hits found *****


Lambda     K      H
    1.33    0.621     1.12 

Gapped
Lambda     K      H
    1.28    0.460    0.850 

Effective search space used: 65949393280


"Query=  CM2_S47_L008_R1_001_(paired)_contig_75 Average coverage: 136,313.85"
Length=322


***** No hits found *****


Lambda     K      H
    1.33    0.621     1.12 

Gapped
Lambda     K      H
    1.28    0.460    0.850 

Effective search space used: 26371730682


Query=  CM2_S47_L008_R1_001_(paired)_contig_76 Average coverage: 282.85
Length=326


***** No hits found *****


Lambda     K      H
    1.33    0.621     1.12 

Gapped
Lambda     K      H
    1.28    0.460    0.850 

Effective search space used: 26726905506


Query=  CM2_S47_L008_R1_001_(paired)_contig_77 Average coverage: 562.25
Length=670


***** No hits found *****


Lambda     K      H
    1.33    0.621     1.12 

Gapped
Lambda     K      H
    1.28    0.460    0.850 

Effective search space used: 57162058240


Query=  CM2_S47_L008_R1_001_(paired)_contig_78 Average coverage: 835.23
Length=3666


***** No hits found *****


Lambda     K      H
    1.33    0.621     1.12 

Gapped
Lambda     K      H
    1.28    0.460    0.850 

Effective search space used: 322674112584


"Query=  CM2_S47_L008_R1_001_(paired)_contig_79 Average coverage: 19,121.65"
Length=763


***** No hits found *****


Lambda     K      H
    1.33    0.621     1.12 

Gapped
Lambda     K      H
    1.28    0.460    0.850 

Effective search space used: 65416827520


Query=  CM2_S47_L008_R1_001_(paired)_contig_80 Average coverage: 931.05
Length=2836


***** No hits found *****


Lambda     K      H
    1.33    0.621     1.12 

Gapped
Lambda     K      H
    1.28    0.460    0.850 

Effective search space used: 249237553126


"Query=  CM2_S47_L008_R1_001_(paired)_contig_81 Average coverage: 2,073.15"
Length=4844


***** No hits found *****


Lambda     K      H
    1.33    0.621     1.12 

Gapped
Lambda     K      H
    1.28    0.460    0.850 

Effective search space used: 427157373888


"Query=  CM2_S47_L008_R1_001_(paired)_contig_82 Average coverage: 14,256.30"
Length=445


***** No hits found *****


Lambda     K      H
    1.33    0.621     1.12 

Gapped
Lambda     K      H
    1.28    0.460    0.850 

Effective search space used: 37293356520


Query=  CM2_S47_L008_R1_001_(paired)_contig_83 Average coverage: 17.52
Length=1072


***** No hits found *****


Lambda     K      H
    1.33    0.621     1.12 

Gapped
Lambda     K      H
    1.28    0.460    0.850 

Effective search space used: 92843964160


"Query=  CM2_S47_L008_R1_001_(paired)_contig_84 Average coverage: 7,245.15"
Length=545


***** No hits found *****


Lambda     K      H
    1.33    0.621     1.12 

Gapped
Lambda     K      H
    1.28    0.460    0.850 

Effective search space used: 46172727120


"Query=  CM2_S47_L008_R1_001_(paired)_contig_85 Average coverage: 6,908.74"
Length=2666


***** No hits found *****


Lambda     K      H
    1.33    0.621     1.12 

Gapped
Lambda     K      H
    1.28    0.460    0.850 

Effective search space used: 234153756746


"Query=  CM2_S47_L008_R1_001_(paired)_contig_86 Average coverage: 1,050.27"
Length=1182


***** No hits found *****


Lambda     K      H
    1.33    0.621     1.12 

Gapped
Lambda     K      H
    1.28    0.460    0.850 

Effective search space used: 102607669760


Query=  CM2_S47_L008_R1_001_(paired)_contig_87 Average coverage: 84.77
Length=598


***** No hits found *****


Lambda     K      H
    1.33    0.621     1.12 

Gapped
Lambda     K      H
    1.28    0.460    0.850 

Effective search space used: 50878793538


Query=  CM2_S47_L008_R1_001_(paired)_contig_88 Average coverage: 58.20
Length=2554


***** No hits found *****


Lambda     K      H
    1.33    0.621     1.12 

Gapped
Lambda     K      H
    1.28    0.460    0.850 

Effective search space used: 224216196778


Query=  CM2_S47_L008_R1_001_(paired)_contig_89 Average coverage: 254.21
Length=4420


***** No hits found *****


Lambda     K      H
    1.33    0.621     1.12 

Gapped
Lambda     K      H
    1.28    0.460    0.850 

Effective search space used: 389550495456


"Query=  CM2_S47_L008_R1_001_(paired)_contig_90 Average coverage: 13,147.01"
Length=1532


***** No hits found *****


Lambda     K      H
    1.33    0.621     1.12 

Gapped
Lambda     K      H
    1.28    0.460    0.850 

Effective search space used: 133535962070


Query=  CM2_S47_L008_R1_001_(paired)_contig_91 Average coverage: 22.62
Length=1556


***** No hits found *****


Lambda     K      H
    1.33    0.621     1.12 

Gapped
Lambda     K      H
    1.28    0.460    0.850 

Effective search space used: 135665439206


Query=  CM2_S47_L008_R1_001_(paired)_contig_92 Average coverage: 33.91
Length=5289


***** No hits found *****


Lambda     K      H
    1.33    0.621     1.12 

Gapped
Lambda     K      H
    1.28    0.460    0.850 

Effective search space used: 466626857148


"Query=  CM2_S47_L008_R1_001_(paired)_contig_93 Average coverage: 10,106.50"
Length=2304


***** No hits found *****


Lambda     K      H
    1.33    0.621     1.12 

Gapped
Lambda     K      H
    1.28    0.460    0.850 

Effective search space used: 202034143278


Query=  CM2_S47_L008_R1_001_(paired)_contig_94 Average coverage: 601.61
Length=419


***** No hits found *****


Lambda     K      H
    1.33    0.621     1.12 

Gapped
Lambda     K      H
    1.28    0.460    0.850 

Effective search space used: 34984720164


"Query=  CM2_S47_L008_R1_001_(paired)_contig_95 Average coverage: 30,741.81"
Length=644


***** No hits found *****


Lambda     K      H
    1.33    0.621     1.12 

Gapped
Lambda     K      H
    1.28    0.460    0.850 

Effective search space used: 54854273280


"Query=  CM2_S47_L008_R1_001_(paired)_contig_96 Average coverage: 28,379.98"
Length=406


***** No hits found *****


Lambda     K      H
    1.33    0.621     1.12 

Gapped
Lambda     K      H
    1.28    0.460    0.850 

Effective search space used: 33830401986


"Query=  CM2_S47_L008_R1_001_(paired)_contig_97 Average coverage: 4,631.28"
Length=1107


***** No hits found *****


Lambda     K      H
    1.33    0.621     1.12 

Gapped
Lambda     K      H
    1.28    0.460    0.850 

Effective search space used: 95950597760


"Query=  CM2_S47_L008_R1_001_(paired)_contig_98 Average coverage: 5,410.41"
Length=338


***** No hits found *****


Lambda     K      H
    1.33    0.621     1.12 

Gapped
Lambda     K      H
    1.28    0.460    0.850 

Effective search space used: 27792429978


"Query=  CM2_S47_L008_R1_001_(paired)_contig_99 Average coverage: 1,480.79"
Length=1300


***** No hits found *****


Lambda     K      H
    1.33    0.621     1.12 

Gapped
Lambda     K      H
    1.28    0.460    0.850 

Effective search space used: 113081463040


"Query=  CM2_S47_L008_R1_001_(paired)_contig_100 Average coverage: 85,733.15"
Length=1352


***** No hits found *****


Lambda     K      H
    1.33    0.621     1.12 

Gapped
Lambda     K      H
    1.28    0.460    0.850 

Effective search space used: 117697032960


"Query=  CM2_S47_L008_R1_001_(paired)_contig_101 Average coverage: 39,256.00"
Length=684


***** No hits found *****


Lambda     K      H
    1.33    0.621     1.12 

Gapped
Lambda     K      H
    1.28    0.460    0.850 

Effective search space used: 58404711680


Query=  CM2_S47_L008_R1_001_(paired)_contig_102 Average coverage: 3.36
Length=295


***** No hits found *****


Lambda     K      H
    1.33    0.621     1.12 

Gapped
Lambda     K      H
    1.28    0.460    0.850 

Effective search space used: 23974300620


"Query=  CM2_S47_L008_R1_001_(paired)_contig_103 Average coverage: 9,966.20"
Length=760


***** No hits found *****


Lambda     K      H
    1.33    0.621     1.12 

Gapped
Lambda     K      H
    1.28    0.460    0.850 

Effective search space used: 65150544640


"Query=  CM2_S47_L008_R1_001_(paired)_contig_104 Average coverage: 7,715.46"
Length=854


***** No hits found *****


Lambda     K      H
    1.33    0.621     1.12 

Gapped
Lambda     K      H
    1.28    0.460    0.850 

Effective search space used: 73494074880


"Query=  CM2_S47_L008_R1_001_(paired)_contig_105 Average coverage: 4,550.18"
Length=539


***** No hits found *****


Lambda     K      H
    1.33    0.621     1.12 

Gapped
Lambda     K      H
    1.28    0.460    0.850 

Effective search space used: 45639964884


"Query=  CM2_S47_L008_R1_001_(paired)_contig_106 Average coverage: 22,288.99"
Length=506


***** No hits found *****


Lambda     K      H
    1.33    0.621     1.12 

Gapped
Lambda     K      H
    1.28    0.460    0.850 

Effective search space used: 42709772586


"Query=  CM2_S47_L008_R1_001_(paired)_contig_107 Average coverage: 36,042.88"
Length=675


***** No hits found *****


Lambda     K      H
    1.33    0.621     1.12 

Gapped
Lambda     K      H
    1.28    0.460    0.850 

Effective search space used: 57605863040


"Query=  CM2_S47_L008_R1_001_(paired)_contig_108 Average coverage: 4,363.31"
Length=805


***** No hits found *****


Lambda     K      H
    1.33    0.621     1.12 

Gapped
Lambda     K      H
    1.28    0.460    0.850 

Effective search space used: 69144787840


"Query=  CM2_S47_L008_R1_001_(paired)_contig_109 Average coverage: 6,447.06"
Length=358


***** No hits found *****


Lambda     K      H
    1.33    0.621     1.12 

Gapped
Lambda     K      H
    1.28    0.460    0.850 

Effective search space used: 29568304098


"Query=  CM2_S47_L008_R1_001_(paired)_contig_110 Average coverage: 3,200.83"
Length=6526


***** No hits found *****


Lambda     K      H
    1.33    0.621     1.12 

Gapped
Lambda     K      H
    1.28    0.460    0.850 

Effective search space used: 576343151064


"Query=  CM2_S47_L008_R1_001_(paired)_contig_111 Average coverage: 33,142.77"
Length=1988


***** No hits found *****


Lambda     K      H
    1.33    0.621     1.12 

Gapped
Lambda     K      H
    1.28    0.460    0.850 

Effective search space used: 173996027654


Query=  CM2_S47_L008_R1_001_(paired)_contig_112 Average coverage: 19.31
Length=537
                                                                      Score     E
Sequences producing significant alignments:                          (Bits)  Value

  gi|70861786|gb|AAHK01006336.1| Trypanosoma cruzi strain CL Bren...   183    2e-045
  gi|70862328|gb|AAHK01005838.1| Trypanosoma cruzi strain CL Bren...  84.2    2e-015


> gi|70861786|gb|AAHK01006336.1| Trypanosoma cruzi strain CL Brener 
"tcruzi_1047053401131, whole genome shotgun sequence"
Length=1464

" Score =  183 bits (99),  Expect = 2e-045"
" Identities = 140/159 (88%), Gaps = 6/159 (3%)"
 Strand=Plus/Minus

Query  304   GCCAGTCCGAAAG-CCTCACTTAGCCATTCAATCGGTAGTAGCGACGGGCGGTGTGTACA  362
             |||| ||| || | ||||||| | ||||||||||||||||||||||||||||||||||||
Sbjct  1424  GCCAATCC-AACGACCTCACTAAACCATTCAATCGGTAGTAGCGACGGGCGGTGTGTACA  1366

Query  363   AAGGGCAGGGACGTAATCAGCGCAAGCTGATGACTTGCGCTTACTAGGAATTCCTCGTTG  422
             |||||||||||||||||||||||||||| ||||||||| ||||| |||||||||||||| 
Sbjct  1365  AAGGGCAGGGACGTAATCAGCGCAAGCTTATGACTTGCACTTACCAGGAATTCCTCGTTC  1306

Query  423   AAGAGCAATAATTGCAATGCTCT-ATCCCCAG-CACGAC  459
             | | | ||||||||||| || |  ||||| || ||||||
Sbjct  1305  ACGGGGAATAATTGCAA-GCCCCGATCCC-AGTCACGAC  1269


> gi|70862328|gb|AAHK01005838.1| Trypanosoma cruzi strain CL Brener 
"tcruzi_1047053400415, whole genome shotgun sequence"
Length=1542

" Score = 84.2 bits (45),  Expect = 2e-015"
" Identities = 51/54 (94%), Gaps = 0/54 (0%)"
 Strand=Plus/Minus

Query  328   CATTCAATCGGTAGTAGCGACGGGCGGTGTGTACAAAGGGCAGGGACGTAATCA  381
             ||| |||||||||| ||||||||||||||||||||||||||||||||||| |||
Sbjct  1253  CATCCAATCGGTAGGAGCGACGGGCGGTGTGTACAAAGGGCAGGGACGTATTCA  1200


Lambda     K      H
    1.33    0.621     1.12 

Gapped
Lambda     K      H
    1.28    0.460    0.850 

Effective search space used: 45462377472


"Query=  CM2_S47_L008_R1_001_(paired)_contig_113 Average coverage: 4,474.49"
Length=268


***** No hits found *****


Lambda     K      H
    1.33    0.621     1.12 

Gapped
Lambda     K      H
    1.28    0.460    0.850 

Effective search space used: 21673654288


"Query=  CM2_S47_L008_R1_001_(paired)_contig_114 Average coverage: 7,403.13"
Length=660


***** No hits found *****


Lambda     K      H
    1.33    0.621     1.12 

Gapped
Lambda     K      H
    1.28    0.460    0.850 

Effective search space used: 56274448640


"Query=  CM2_S47_L008_R1_001_(paired)_contig_115 Average coverage: 6,884.02"
Length=808


***** No hits found *****


Lambda     K      H
    1.33    0.621     1.12 

Gapped
Lambda     K      H
    1.28    0.460    0.850 

Effective search space used: 69411070720


Query=  CM2_S47_L008_R1_001_(paired)_contig_116 Average coverage: 53.84
Length=3470


***** No hits found *****


Lambda     K      H
    1.33    0.621     1.12 

Gapped
Lambda     K      H
    1.28    0.460    0.850 

Effective search space used: 305289800856


Query=  CM2_S47_L008_R1_001_(paired)_contig_117 Average coverage: 183.53
Length=394


***** No hits found *****


Lambda     K      H
    1.33    0.621     1.12 

Gapped
Lambda     K      H
    1.28    0.460    0.850 

Effective search space used: 32764877514


"Query=  CM2_S47_L008_R1_001_(paired)_contig_118 Average coverage: 13,399.31"
Length=1443


***** No hits found *****


Lambda     K      H
    1.33    0.621     1.12 

Gapped
Lambda     K      H
    1.28    0.460    0.850 

Effective search space used: 125639151024


"Query=  CM2_S47_L008_R1_001_(paired)_contig_119 Average coverage: 3,089.38"
Length=384


***** No hits found *****


Lambda     K      H
    1.33    0.621     1.12 

Gapped
Lambda     K      H
    1.28    0.460    0.850 

Effective search space used: 31876940454


"Query=  CM2_S47_L008_R1_001_(paired)_contig_120 Average coverage: 12,477.60"
Length=568


***** No hits found *****


Lambda     K      H
    1.33    0.621     1.12 

Gapped
Lambda     K      H
    1.28    0.460    0.850 

Effective search space used: 48214982358


"Query=  CM2_S47_L008_R1_001_(paired)_contig_121 Average coverage: 1,336.53"
Length=3527


***** No hits found *****


Lambda     K      H
    1.33    0.621     1.12 

Gapped
Lambda     K      H
    1.28    0.460    0.850 

Effective search space used: 310345442532


"Query=  CM2_S47_L008_R1_001_(paired)_contig_122 Average coverage: 3,727.31"
Length=1260


***** No hits found *****


Lambda     K      H
    1.33    0.621     1.12 

Gapped
Lambda     K      H
    1.28    0.460    0.850 

Effective search space used: 109531024640


"Query=  CM2_S47_L008_R1_001_(paired)_contig_123 Average coverage: 1,363.66"
Length=1577


***** No hits found *****


Lambda     K      H
    1.33    0.621     1.12 

Gapped
Lambda     K      H
    1.28    0.460    0.850 

Effective search space used: 137528731700


"Query=  CM2_S47_L008_R1_001_(paired)_contig_124 Average coverage: 1,554.66"
Length=2279


***** No hits found *****


Lambda     K      H
    1.33    0.621     1.12 

Gapped
Lambda     K      H
    1.28    0.460    0.850 

Effective search space used: 199815937928


"Query=  CM2_S47_L008_R1_001_(paired)_contig_125 Average coverage: 14,509.99"
Length=2504


***** No hits found *****


Lambda     K      H
    1.33    0.621     1.12 

Gapped
Lambda     K      H
    1.28    0.460    0.850 

Effective search space used: 219779786078


Query=  CM2_S47_L008_R1_001_(paired)_contig_126 Average coverage: 731.28
Length=1875


***** No hits found *****


Lambda     K      H
    1.33    0.621     1.12 

Gapped
Lambda     K      H
    1.28    0.460    0.850 

Effective search space used: 163969739472


Query=  CM2_S47_L008_R1_001_(paired)_contig_127 Average coverage: 792.87
Length=3554


***** No hits found *****


Lambda     K      H
    1.33    0.621     1.12 

Gapped
Lambda     K      H
    1.28    0.460    0.850 

Effective search space used: 312740220168


"Query=  CM2_S47_L008_R1_001_(paired)_contig_128 Average coverage: 31,563.50"
Length=617


***** No hits found *****


Lambda     K      H
    1.33    0.621     1.12 

Gapped
Lambda     K      H
    1.28    0.460    0.850 

Effective search space used: 52457727360


"Query=  CM2_S47_L008_R1_001_(paired)_contig_129 Average coverage: 4,285.28"
Length=692


***** No hits found *****


Lambda     K      H
    1.33    0.621     1.12 

Gapped
Lambda     K      H
    1.28    0.460    0.850 

Effective search space used: 59114799360


Query=  CM2_S47_L008_R1_001_(paired)_contig_130 Average coverage: 288.47
Length=215


***** No hits found *****


Lambda     K      H
    1.33    0.621     1.12 

Gapped
Lambda     K      H
    1.28    0.460    0.850 

Effective search space used: 16965852332


"Query=  CM2_S47_L008_R1_001_(paired)_contig_131 Average coverage: 35,036.77"
Length=751


***** No hits found *****


Lambda     K      H
    1.33    0.621     1.12 

Gapped
Lambda     K      H
    1.28    0.460    0.850 

Effective search space used: 64351696000


"Query=  CM2_S47_L008_R1_001_(paired)_contig_132 Average coverage: 7,293.80"
Length=1077


***** No hits found *****


Lambda     K      H
    1.33    0.621     1.12 

Gapped
Lambda     K      H
    1.28    0.460    0.850 

Effective search space used: 93287768960


Query=  CM2_S47_L008_R1_001_(paired)_contig_133 Average coverage: 110.57
Length=542


***** No hits found *****


Lambda     K      H
    1.33    0.621     1.12 

Gapped
Lambda     K      H
    1.28    0.460    0.850 

Effective search space used: 45906346002


Query=  CM2_S47_L008_R1_001_(paired)_contig_134 Average coverage: 155.01
Length=660


***** No hits found *****


Lambda     K      H
    1.33    0.621     1.12 

Gapped
Lambda     K      H
    1.28    0.460    0.850 

Effective search space used: 56274448640


"Query=  CM2_S47_L008_R1_001_(paired)_contig_135 Average coverage: 1,862.36"
Length=1137


***** No hits found *****


Lambda     K      H
    1.33    0.621     1.12 

Gapped
Lambda     K      H
    1.28    0.460    0.850 

Effective search space used: 98613426560


"Query=  CM2_S47_L008_R1_001_(paired)_contig_136 Average coverage: 12,306.03"
Length=1534


***** No hits found *****


Lambda     K      H
    1.33    0.621     1.12 

Gapped
Lambda     K      H
    1.28    0.460    0.850 

Effective search space used: 133713418498


"Query=  CM2_S47_L008_R1_001_(paired)_contig_137 Average coverage: 62,869.87"
Length=660


***** No hits found *****


Lambda     K      H
    1.33    0.621     1.12 

Gapped
Lambda     K      H
    1.28    0.460    0.850 

Effective search space used: 56274448640


"Query=  CM2_S47_L008_R1_001_(paired)_contig_138 Average coverage: 5,601.61"
Length=640


***** No hits found *****


Lambda     K      H
    1.33    0.621     1.12 

Gapped
Lambda     K      H
    1.28    0.460    0.850 

Effective search space used: 54499229440


"Query=  CM2_S47_L008_R1_001_(paired)_contig_139 Average coverage: 7,494.50"
Length=1159


***** No hits found *****


Lambda     K      H
    1.33    0.621     1.12 

Gapped
Lambda     K      H
    1.28    0.460    0.850 

Effective search space used: 100566167680


"Query=  CM2_S47_L008_R1_001_(paired)_contig_140 Average coverage: 3,698.41"
Length=2298


***** No hits found *****


Lambda     K      H
    1.33    0.621     1.12 

Gapped
Lambda     K      H
    1.28    0.460    0.850 

Effective search space used: 201501773994


"Query=  CM2_S47_L008_R1_001_(paired)_contig_141 Average coverage: 96,759.09"
Length=742


***** No hits found *****


Lambda     K      H
    1.33    0.621     1.12 

Gapped
Lambda     K      H
    1.28    0.460    0.850 

Effective search space used: 63552847360


Query=  CM2_S47_L008_R1_001_(paired)_contig_142 Average coverage: 105.89
Length=2709


***** No hits found *****


Lambda     K      H
    1.33    0.621     1.12 

Gapped
Lambda     K      H
    1.28    0.460    0.850 

Effective search space used: 237969069948


"Query=  CM2_S47_L008_R1_001_(paired)_contig_143 Average coverage: 38,223.74"
Length=1356


***** No hits found *****


Lambda     K      H
    1.33    0.621     1.12 

Gapped
Lambda     K      H
    1.28    0.460    0.850 

Effective search space used: 118052076800


Query=  CM2_S47_L008_R1_001_(paired)_contig_144 Average coverage: 41.61
Length=1066


***** No hits found *****


Lambda     K      H
    1.33    0.621     1.12 

Gapped
Lambda     K      H
    1.28    0.460    0.850 

Effective search space used: 92311398400


"Query=  CM2_S47_L008_R1_001_(paired)_contig_145 Average coverage: 11,685.83"
Length=591


***** No hits found *****


Lambda     K      H
    1.33    0.621     1.12 

Gapped
Lambda     K      H
    1.28    0.460    0.850 

Effective search space used: 50257237596


Query=  CM2_S47_L008_R1_001_(paired)_contig_146 Average coverage: 575.92
Length=1240


***** No hits found *****


Lambda     K      H
    1.33    0.621     1.12 

Gapped
Lambda     K      H
    1.28    0.460    0.850 

Effective search space used: 107755805440


"Query=  CM2_S47_L008_R1_001_(paired)_contig_147 Average coverage: 1,889.51"
Length=834


***** No hits found *****


Lambda     K      H
    1.33    0.621     1.12 

Gapped
Lambda     K      H
    1.28    0.460    0.850 

Effective search space used: 71718855680


"Query=  CM2_S47_L008_R1_001_(paired)_contig_148 Average coverage: 1,664.27"
Length=1719


***** No hits found *****


Lambda     K      H
    1.33    0.621     1.12 

Gapped
Lambda     K      H
    1.28    0.460    0.850 

Effective search space used: 150128138088


"Query=  CM2_S47_L008_R1_001_(paired)_contig_149 Average coverage: 3,818.85"
Length=471


***** No hits found *****


Lambda     K      H
    1.33    0.621     1.12 

Gapped
Lambda     K      H
    1.28    0.460    0.850 

Effective search space used: 39601992876


"Query=  CM2_S47_L008_R1_001_(paired)_contig_150 Average coverage: 3,974.25"
Length=2970


***** No hits found *****


Lambda     K      H
    1.33    0.621     1.12 

Gapped
Lambda     K      H
    1.28    0.460    0.850 

Effective search space used: 261127133802


"Query=  CM2_S47_L008_R1_001_(paired)_contig_151 Average coverage: 1,890.99"
Length=1247


***** No hits found *****


Lambda     K      H
    1.33    0.621     1.12 

Gapped
Lambda     K      H
    1.28    0.460    0.850 

Effective search space used: 108377132160


"Query=  CM2_S47_L008_R1_001_(paired)_contig_152 Average coverage: 5,741.04"
Length=1039


***** No hits found *****


Lambda     K      H
    1.33    0.621     1.12 

Gapped
Lambda     K      H
    1.28    0.460    0.850 

Effective search space used: 89914852480


"Query=  CM2_S47_L008_R1_001_(paired)_contig_153 Average coverage: 3,644.12"
Length=798


***** No hits found *****


Lambda     K      H
    1.33    0.621     1.12 

Gapped
Lambda     K      H
    1.28    0.460    0.850 

Effective search space used: 68523461120


Query=  CM2_S47_L008_R1_001_(paired)_contig_154 Average coverage: 370.40
Length=3449


***** No hits found *****


Lambda     K      H
    1.33    0.621     1.12 

Gapped
Lambda     K      H
    1.28    0.460    0.850 

Effective search space used: 303427196028


Query=  CM2_S47_L008_R1_001_(paired)_contig_155 Average coverage: 9.39
Length=377


***** No hits found *****


Lambda     K      H
    1.33    0.621     1.12 

Gapped
Lambda     K      H
    1.28    0.460    0.850 

Effective search space used: 31255384512


Query=  CM2_S47_L008_R1_001_(paired)_contig_156 Average coverage: 14.16
Length=647


***** No hits found *****


Lambda     K      H
    1.33    0.621     1.12 

Gapped
Lambda     K      H
    1.28    0.460    0.850 

Effective search space used: 55120556160


Query=  CM2_S47_L008_R1_001_(paired)_contig_157 Average coverage: 812.91
Length=2943


***** No hits found *****


Lambda     K      H
    1.33    0.621     1.12 

Gapped
Lambda     K      H
    1.28    0.460    0.850 

Effective search space used: 258731472024


"Query=  CM2_S47_L008_R1_001_(paired)_contig_158 Average coverage: 5,680.95"
Length=359


***** No hits found *****


Lambda     K      H
    1.33    0.621     1.12 

Gapped
Lambda     K      H
    1.28    0.460    0.850 

Effective search space used: 29657097804


"Query=  CM2_S47_L008_R1_001_(paired)_contig_159 Average coverage: 42,688.15"
Length=467


***** No hits found *****


Lambda     K      H
    1.33    0.621     1.12 

Gapped
Lambda     K      H
    1.28    0.460    0.850 

Effective search space used: 39246818052


"Query=  CM2_S47_L008_R1_001_(paired)_contig_160 Average coverage: 2,412.94"
Length=656


***** No hits found *****


Lambda     K      H
    1.33    0.621     1.12 

Gapped
Lambda     K      H
    1.28    0.460    0.850 

Effective search space used: 55919404800


"Query=  CM2_S47_L008_R1_001_(paired)_contig_161 Average coverage: 8,676.56"
Length=640


***** No hits found *****


Lambda     K      H
    1.33    0.621     1.12 

Gapped
Lambda     K      H
    1.28    0.460    0.850 

Effective search space used: 54499229440


Query=  CM2_S47_L008_R1_001_(paired)_contig_162 Average coverage: 714.90
Length=4046


***** No hits found *****


Lambda     K      H
    1.33    0.621     1.12 

Gapped
Lambda     K      H
    1.28    0.460    0.850 

Effective search space used: 356378390424


"Query=  CM2_S47_L008_R1_001_(paired)_contig_163 Average coverage: 13,658.65"
Length=5792


***** No hits found *****


Lambda     K      H
    1.33    0.621     1.12 

Gapped
Lambda     K      H
    1.28    0.460    0.850 

Effective search space used: 511240677552


"Query=  CM2_S47_L008_R1_001_(paired)_contig_164 Average coverage: 8,464.24"
Length=1765


***** No hits found *****


Lambda     K      H
    1.33    0.621     1.12 

Gapped
Lambda     K      H
    1.28    0.460    0.850 

Effective search space used: 154209635932


"Query=  CM2_S47_L008_R1_001_(paired)_contig_165 Average coverage: 2,275.77"
Length=917


***** No hits found *****


Lambda     K      H
    1.33    0.621     1.12 

Gapped
Lambda     K      H
    1.28    0.460    0.850 

Effective search space used: 79086015360


"Query=  CM2_S47_L008_R1_001_(paired)_contig_166 Average coverage: 64,127.85"
Length=515


***** No hits found *****


Lambda     K      H
    1.33    0.621     1.12 

Gapped
Lambda     K      H
    1.28    0.460    0.850 

Effective search space used: 43508915940


"Query=  CM2_S47_L008_R1_001_(paired)_contig_167 Average coverage: 8,665.92"
Length=1358


***** No hits found *****


Lambda     K      H
    1.33    0.621     1.12 

Gapped
Lambda     K      H
    1.28    0.460    0.850 

Effective search space used: 118229598720


Query=  CM2_S47_L008_R1_001_(paired)_contig_168 Average coverage: 14.59
Length=928


***** No hits found *****


Lambda     K      H
    1.33    0.621     1.12 

Gapped
Lambda     K      H
    1.28    0.460    0.850 

Effective search space used: 80062385920


"Query=  CM2_S47_L008_R1_001_(paired)_contig_169 Average coverage: 1,641.32"
Length=6007


***** No hits found *****


Lambda     K      H
    1.33    0.621     1.12 

Gapped
Lambda     K      H
    1.28    0.460    0.850 

Effective search space used: 530310203172


"Query=  CM2_S47_L008_R1_001_(paired)_contig_170 Average coverage: 5,111.23"
Length=516


***** No hits found *****


Lambda     K      H
    1.33    0.621     1.12 

Gapped
Lambda     K      H
    1.28    0.460    0.850 

Effective search space used: 43597709646


"Query=  CM2_S47_L008_R1_001_(paired)_contig_171 Average coverage: 10,324.29"
Length=978


***** No hits found *****


Lambda     K      H
    1.33    0.621     1.12 

Gapped
Lambda     K      H
    1.28    0.460    0.850 

Effective search space used: 84500433920


"Query=  CM2_S47_L008_R1_001_(paired)_contig_172 Average coverage: 2,279.22"
Length=1471


***** No hits found *****


Lambda     K      H
    1.33    0.621     1.12 

Gapped
Lambda     K      H
    1.28    0.460    0.850 

Effective search space used: 128123541016


Query=  CM2_S47_L008_R1_001_(paired)_contig_173 Average coverage: 115.58
Length=1007


***** No hits found *****


Lambda     K      H
    1.33    0.621     1.12 

Gapped
Lambda     K      H
    1.28    0.460    0.850 

Effective search space used: 87074501760


"Query=  CM2_S47_L008_R1_001_(paired)_contig_174 Average coverage: 1,580.04"
Length=529


***** No hits found *****


Lambda     K      H
    1.33    0.621     1.12 

Gapped
Lambda     K      H
    1.28    0.460    0.850 

Effective search space used: 44752027824


Query=  CM2_S47_L008_R1_001_(paired)_contig_175 Average coverage: 760.13
Length=204


***** No hits found *****


Lambda     K      H
    1.33    0.621     1.12 

Gapped
Lambda     K      H
    1.28    0.460    0.850 

Effective search space used: 15988761360


"Query=  CM2_S47_L008_R1_001_(paired)_contig_176 Average coverage: 1,412.03"
Length=1182


***** No hits found *****


Lambda     K      H
    1.33    0.621     1.12 

Gapped
Lambda     K      H
    1.28    0.460    0.850 

Effective search space used: 102607669760


"Query=  CM2_S47_L008_R1_001_(paired)_contig_177 Average coverage: 1,360.52"
Length=915


***** No hits found *****


Lambda     K      H
    1.33    0.621     1.12 

Gapped
Lambda     K      H
    1.28    0.460    0.850 

Effective search space used: 78908493440


"Query=  CM2_S47_L008_R1_001_(paired)_contig_178 Average coverage: 1,514.45"
Length=854


***** No hits found *****


Lambda     K      H
    1.33    0.621     1.12 

Gapped
Lambda     K      H
    1.28    0.460    0.850 

Effective search space used: 73494074880


Query=  CM2_S47_L008_R1_001_(paired)_contig_179 Average coverage: 638.64
Length=880


***** No hits found *****


Lambda     K      H
    1.33    0.621     1.12 

Gapped
Lambda     K      H
    1.28    0.460    0.850 

Effective search space used: 75801859840


Query=  CM2_S47_L008_R1_001_(paired)_contig_180 Average coverage: 204.39
Length=408


***** No hits found *****


Lambda     K      H
    1.33    0.621     1.12 

Gapped
Lambda     K      H
    1.28    0.460    0.850 

Effective search space used: 34007989398


"Query=  CM2_S47_L008_R1_001_(paired)_contig_181 Average coverage: 1,775.32"
Length=6079


***** No hits found *****


Lambda     K      H
    1.33    0.621     1.12 

Gapped
Lambda     K      H
    1.28    0.460    0.850 

Effective search space used: 536696276868


Query=  CM2_S47_L008_R1_001_(paired)_contig_182 Average coverage: 793.59
Length=20119


***** No hits found *****


Lambda     K      H
    1.33    0.621     1.12 

Gapped
Lambda     K      H
    1.28    0.460    0.850 

Effective search space used: 1780487587864


"Query=  CM2_S47_L008_R1_001_(paired)_contig_183 Average coverage: 6,900.94"
Length=696


***** No hits found *****


Lambda     K      H
    1.33    0.621     1.12 

Gapped
Lambda     K      H
    1.28    0.460    0.850 

Effective search space used: 59469843200


Query=  CM2_S47_L008_R1_001_(paired)_contig_184 Average coverage:
"133,470.47"
Length=251


***** No hits found *****


Lambda     K      H
    1.33    0.621     1.12 

Gapped
Lambda     K      H
    1.28    0.460    0.850 

Effective search space used: 20163604604


Query=  CM2_S47_L008_R1_001_(paired)_contig_185 Average coverage: 34.06
Length=1094


***** No hits found *****


Lambda     K      H
    1.33    0.621     1.12 

Gapped
Lambda     K      H
    1.28    0.460    0.850 

Effective search space used: 94796705280


Query=  CM2_S47_L008_R1_001_(paired)_contig_186 Average coverage: 15.31
Length=1547


***** No hits found *****


Lambda     K      H
    1.33    0.621     1.12 

Gapped
Lambda     K      H
    1.28    0.460    0.850 

Effective search space used: 134866885280


"Query=  CM2_S47_L008_R1_001_(paired)_contig_187 Average coverage: 5,920.18"
Length=637


***** No hits found *****


Lambda     K      H
    1.33    0.621     1.12 

Gapped
Lambda     K      H
    1.28    0.460    0.850 

Effective search space used: 54232946560


"Query=  CM2_S47_L008_R1_001_(paired)_contig_188 Average coverage: 26,961.08"
Length=1205


***** No hits found *****


Lambda     K      H
    1.33    0.621     1.12 

Gapped
Lambda     K      H
    1.28    0.460    0.850 

Effective search space used: 104649171840


"Query=  CM2_S47_L008_R1_001_(paired)_contig_189 Average coverage: 9,980.42"
Length=2601


***** No hits found *****


Lambda     K      H
    1.33    0.621     1.12 

Gapped
Lambda     K      H
    1.28    0.460    0.850 

Effective search space used: 228386422836


"Query=  CM2_S47_L008_R1_001_(paired)_contig_190 Average coverage: 2,907.19"
Length=729


***** No hits found *****


Lambda     K      H
    1.33    0.621     1.12 

Gapped
Lambda     K      H
    1.28    0.460    0.850 

Effective search space used: 62398954880


"Query=  CM2_S47_L008_R1_001_(paired)_contig_191 Average coverage: 8,817.38"
Length=367


***** No hits found *****


Lambda     K      H
    1.33    0.621     1.12 

Gapped
Lambda     K      H
    1.28    0.460    0.850 

Effective search space used: 30367447452


Query=  CM2_S47_L008_R1_001_(paired)_contig_192 Average coverage: 34.65
Length=593


***** No hits found *****


Lambda     K      H
    1.33    0.621     1.12 

Gapped
Lambda     K      H
    1.28    0.460    0.850 

Effective search space used: 50434825008


Query=  CM2_S47_L008_R1_001_(paired)_contig_193 Average coverage: 108.32
Length=4516


***** No hits found *****


Lambda     K      H
    1.33    0.621     1.12 

Gapped
Lambda     K      H
    1.28    0.460    0.850 

Effective search space used: 398065260384


"Query=  CM2_S47_L008_R1_001_(paired)_contig_194 Average coverage: 49,601.47"
Length=1221


***** No hits found *****


Lambda     K      H
    1.33    0.621     1.12 

Gapped
Lambda     K      H
    1.28    0.460    0.850 

Effective search space used: 106069347200


"Query=  CM2_S47_L008_R1_001_(paired)_contig_195 Average coverage: 3,578.54"
Length=410


***** No hits found *****


Lambda     K      H
    1.33    0.621     1.12 

Gapped
Lambda     K      H
    1.28    0.460    0.850 

Effective search space used: 34185576810


"Query=  CM2_S47_L008_R1_001_(paired)_contig_196 Average coverage: 11,206.83"
Length=409


***** No hits found *****


Lambda     K      H
    1.33    0.621     1.12 

Gapped
Lambda     K      H
    1.28    0.460    0.850 

Effective search space used: 34096783104


"Query=  CM2_S47_L008_R1_001_(paired)_contig_197 Average coverage: 1,333.20"
Length=1460


***** No hits found *****


Lambda     K      H
    1.33    0.621     1.12 

Gapped
Lambda     K      H
    1.28    0.460    0.850 

Effective search space used: 127147530662


"Query=  CM2_S47_L008_R1_001_(paired)_contig_198 Average coverage: 2,187.08"
Length=877


***** No hits found *****


Lambda     K      H
    1.33    0.621     1.12 

Gapped
Lambda     K      H
    1.28    0.460    0.850 

Effective search space used: 75535576960


"Query=  CM2_S47_L008_R1_001_(paired)_contig_199 Average coverage: 10,678.64"
Length=400


***** No hits found *****


Lambda     K      H
    1.33    0.621     1.12 

Gapped
Lambda     K      H
    1.28    0.460    0.850 

Effective search space used: 33297639750


"Query=  CM2_S47_L008_R1_001_(paired)_contig_200 Average coverage: 7,831.75"
Length=436


***** No hits found *****


Lambda     K      H
    1.33    0.621     1.12 

Gapped
Lambda     K      H
    1.28    0.460    0.850 

Effective search space used: 36494213166


"Query=  CM2_S47_L008_R1_001_(paired)_contig_201 Average coverage: 6,792.31"
Length=3926


***** No hits found *****


Lambda     K      H
    1.33    0.621     1.12 

Gapped
Lambda     K      H
    1.28    0.460    0.850 

Effective search space used: 345734934264


"Query=  CM2_S47_L008_R1_001_(paired)_contig_202 Average coverage: 1,355.89"
Length=3891


***** No hits found *****


Lambda     K      H
    1.33    0.621     1.12 

Gapped
Lambda     K      H
    1.28    0.460    0.850 

Effective search space used: 342630592884


Query=  CM2_S47_L008_R1_001_(paired)_contig_203 Average coverage: 268.16
Length=779


***** No hits found *****


Lambda     K      H
    1.33    0.621     1.12 

Gapped
Lambda     K      H
    1.28    0.460    0.850 

Effective search space used: 66837002880


"Query=  CM2_S47_L008_R1_001_(paired)_contig_204 Average coverage: 6,607.85"
Length=2392


***** No hits found *****


Lambda     K      H
    1.33    0.621     1.12 

Gapped
Lambda     K      H
    1.28    0.460    0.850 

Effective search space used: 209842226110


"Query=  CM2_S47_L008_R1_001_(paired)_contig_205 Average coverage: 18,972.00"
Length=1948


***** No hits found *****


Lambda     K      H
    1.33    0.621     1.12 

Gapped
Lambda     K      H
    1.28    0.460    0.850 

Effective search space used: 170446899094


Query=  CM2_S47_L008_R1_001_(paired)_contig_206 Average coverage: 93.91
Length=8489


***** No hits found *****


Lambda     K      H
    1.33    0.621     1.12 

Gapped
Lambda     K      H
    1.28    0.460    0.850 

Effective search space used: 750086628120


"Query=  CM2_S47_L008_R1_001_(paired)_contig_207 Average coverage: 3,798.18"
Length=3913


***** No hits found *****


Lambda     K      H
    1.33    0.621     1.12 

Gapped
Lambda     K      H
    1.28    0.460    0.850 

Effective search space used: 344581893180


"Query=  CM2_S47_L008_R1_001_(paired)_contig_208 Average coverage: 47,797.63"
Length=1115


***** No hits found *****


Lambda     K      H
    1.33    0.621     1.12 

Gapped
Lambda     K      H
    1.28    0.460    0.850 

Effective search space used: 96660685440


"Query=  CM2_S47_L008_R1_001_(paired)_contig_209 Average coverage: 10,308.30"
Length=1045


***** No hits found *****


Lambda     K      H
    1.33    0.621     1.12 

Gapped
Lambda     K      H
    1.28    0.460    0.850 

Effective search space used: 90447418240


"Query=  CM2_S47_L008_R1_001_(paired)_contig_210 Average coverage: 4,731.82"
Length=1507


***** No hits found *****


Lambda     K      H
    1.33    0.621     1.12 

Gapped
Lambda     K      H
    1.28    0.460    0.850 

Effective search space used: 131317756720


"Query=  CM2_S47_L008_R1_001_(paired)_contig_211 Average coverage: 6,804.45"
Length=1251


***** No hits found *****


Lambda     K      H
    1.33    0.621     1.12 

Gapped
Lambda     K      H
    1.28    0.460    0.850 

Effective search space used: 108732176000


"Query=  CM2_S47_L008_R1_001_(paired)_contig_212 Average coverage: 5,141.76"
Length=1291


***** No hits found *****


Lambda     K      H
    1.33    0.621     1.12 

Gapped
Lambda     K      H
    1.28    0.460    0.850 

Effective search space used: 112282614400


"Query=  CM2_S47_L008_R1_001_(paired)_contig_213 Average coverage: 3,817.21"
Length=670


***** No hits found *****


Lambda     K      H
    1.33    0.621     1.12 

Gapped
Lambda     K      H
    1.28    0.460    0.850 

Effective search space used: 57162058240


Query=  CM2_S47_L008_R1_001_(paired)_contig_214 Average coverage:
"244,578.37"
Length=556


***** No hits found *****


Lambda     K      H
    1.33    0.621     1.12 

Gapped
Lambda     K      H
    1.28    0.460    0.850 

Effective search space used: 47149457886


"Query=  CM2_S47_L008_R1_001_(paired)_contig_215 Average coverage: 5,414.18"
Length=1014


***** No hits found *****


Lambda     K      H
    1.33    0.621     1.12 

Gapped
Lambda     K      H
    1.28    0.460    0.850 

Effective search space used: 87695828480


"Query=  CM2_S47_L008_R1_001_(paired)_contig_216 Average coverage: 2,142.64"
Length=1520


***** No hits found *****


Lambda     K      H
    1.33    0.621     1.12 

Gapped
Lambda     K      H
    1.28    0.460    0.850 

Effective search space used: 132471223502


"Query=  CM2_S47_L008_R1_001_(paired)_contig_217 Average coverage: 88,631.51"
Length=654


***** No hits found *****


Lambda     K      H
    1.33    0.621     1.12 

Gapped
Lambda     K      H
    1.28    0.460    0.850 

Effective search space used: 55741882880


"Query=  CM2_S47_L008_R1_001_(paired)_contig_218 Average coverage: 2,239.11"
Length=1692


***** No hits found *****


Lambda     K      H
    1.33    0.621     1.12 

Gapped
Lambda     K      H
    1.28    0.460    0.850 

Effective search space used: 147732476310


"Query=  CM2_S47_L008_R1_001_(paired)_contig_219 Average coverage: 3,011.68"
Length=776


***** No hits found *****


Lambda     K      H
    1.33    0.621     1.12 

Gapped
Lambda     K      H
    1.28    0.460    0.850 

Effective search space used: 66570720000


Query=  CM2_S47_L008_R1_001_(paired)_contig_220 Average coverage: 379.60
Length=1331


***** No hits found *****


Lambda     K      H
    1.33    0.621     1.12 

Gapped
Lambda     K      H
    1.28    0.460    0.850 

Effective search space used: 115833052800


"Query=  CM2_S47_L008_R1_001_(paired)_contig_221 Average coverage: 7,449.47"
Length=1157


***** No hits found *****


Lambda     K      H
    1.33    0.621     1.12 

Gapped
Lambda     K      H
    1.28    0.460    0.850 

Effective search space used: 100388645760


"Query=  CM2_S47_L008_R1_001_(paired)_contig_222 Average coverage: 1,884.55"
Length=299


***** No hits found *****


Lambda     K      H
    1.33    0.621     1.12 

Gapped
Lambda     K      H
    1.28    0.460    0.850 

Effective search space used: 24329475444


"Query=  CM2_S47_L008_R1_001_(paired)_contig_223 Average coverage: 1,778.59"
Length=488


***** No hits found *****


Lambda     K      H
    1.33    0.621     1.12 

Gapped
Lambda     K      H
    1.28    0.460    0.850 

Effective search space used: 41111485878


"Query=  CM2_S47_L008_R1_001_(paired)_contig_224 Average coverage: 1,094.90"
Length=829


***** No hits found *****


Lambda     K      H
    1.33    0.621     1.12 

Gapped
Lambda     K      H
    1.28    0.460    0.850 

Effective search space used: 71275050880


"Query=  CM2_S47_L008_R1_001_(paired)_contig_225 Average coverage: 26,564.67"
Length=437


***** No hits found *****


Lambda     K      H
    1.33    0.621     1.12 

Gapped
Lambda     K      H
    1.28    0.460    0.850 

Effective search space used: 36583006872


"Query=  CM2_S47_L008_R1_001_(paired)_contig_226 Average coverage: 5,754.46"
Length=1706


***** No hits found *****


Lambda     K      H
    1.33    0.621     1.12 

Gapped
Lambda     K      H
    1.28    0.460    0.850 

Effective search space used: 148974671306


"Query=  CM2_S47_L008_R1_001_(paired)_contig_227 Average coverage: 1,255.02"
Length=2436


***** No hits found *****


Lambda     K      H
    1.33    0.621     1.12 

Gapped
Lambda     K      H
    1.28    0.460    0.850 

Effective search space used: 213746267526


"Query=  CM2_S47_L008_R1_001_(paired)_contig_228 Average coverage: 1,311.12"
Length=921


***** No hits found *****


Lambda     K      H
    1.33    0.621     1.12 

Gapped
Lambda     K      H
    1.28    0.460    0.850 

Effective search space used: 79441059200


"Query=  CM2_S47_L008_R1_001_(paired)_contig_229 Average coverage: 38,674.33"
Length=399


***** No hits found *****


Lambda     K      H
    1.33    0.621     1.12 

Gapped
Lambda     K      H
    1.28    0.460    0.850 

Effective search space used: 33208846044


Query=  CM2_S47_L008_R1_001_(paired)_contig_230 Average coverage: 133.87
Length=440


***** No hits found *****


Lambda     K      H
    1.33    0.621     1.12 

Gapped
Lambda     K      H
    1.28    0.460    0.850 

Effective search space used: 36849387990


Query=  CM2_S47_L008_R1_001_(paired)_contig_231 Average coverage: 677.20
Length=563


***** No hits found *****


Lambda     K      H
    1.33    0.621     1.12 

Gapped
Lambda     K      H
    1.28    0.460    0.850 

Effective search space used: 47771013828


"Query=  CM2_S47_L008_R1_001_(paired)_contig_232 Average coverage: 6,086.68"
Length=905


***** No hits found *****


Lambda     K      H
    1.33    0.621     1.12 

Gapped
Lambda     K      H
    1.28    0.460    0.850 

Effective search space used: 78020883840


Query=  CM2_S47_L008_R1_001_(paired)_contig_233 Average coverage: 47.62
Length=1268


***** No hits found *****


Lambda     K      H
    1.33    0.621     1.12 

Gapped
Lambda     K      H
    1.28    0.460    0.850 

Effective search space used: 110241112320


"Query=  CM2_S47_L008_R1_001_(paired)_contig_234 Average coverage: 9,775.22"
Length=2519


***** No hits found *****


Lambda     K      H
    1.33    0.621     1.12 

Gapped
Lambda     K      H
    1.28    0.460    0.850 

Effective search space used: 221110709288


"Query=  CM2_S47_L008_R1_001_(paired)_contig_235 Average coverage: 8,438.29"
Length=602


***** No hits found *****


Lambda     K      H
    1.33    0.621     1.12 

Gapped
Lambda     K      H
    1.28    0.460    0.850 

Effective search space used: 51233968362


"Query=  CM2_S47_L008_R1_001_(paired)_contig_236 Average coverage: 15,853.31"
Length=2871


***** No hits found *****


Lambda     K      H
    1.33    0.621     1.12 

Gapped
Lambda     K      H
    1.28    0.460    0.850 

Effective search space used: 252343040616


Query=  CM2_S47_L008_R1_001_(paired)_contig_237 Average coverage: 897.29
Length=581


***** No hits found *****


Lambda     K      H
    1.33    0.621     1.12 

Gapped
Lambda     K      H
    1.28    0.460    0.850 

Effective search space used: 49369300536


"Query=  CM2_S47_L008_R1_001_(paired)_contig_238 Average coverage: 1,526.28"
Length=208


***** No hits found *****


Lambda     K      H
    1.33    0.621     1.12 

Gapped
Lambda     K      H
    1.28    0.460    0.850 

Effective search space used: 16344067168


"Query=  CM2_S47_L008_R1_001_(paired)_contig_239 Average coverage: 53,100.91"
Length=379


***** No hits found *****


Lambda     K      H
    1.33    0.621     1.12 

Gapped
Lambda     K      H
    1.28    0.460    0.850 

Effective search space used: 31432971924


"Query=  CM2_S47_L008_R1_001_(paired)_contig_240 Average coverage: 1,153.37"
Length=1228


***** No hits found *****


Lambda     K      H
    1.33    0.621     1.12 

Gapped
Lambda     K      H
    1.28    0.460    0.850 

Effective search space used: 106690673920


"Query=  CM2_S47_L008_R1_001_(paired)_contig_241 Average coverage: 2,563.40"
Length=925


***** No hits found *****


Lambda     K      H
    1.33    0.621     1.12 

Gapped
Lambda     K      H
    1.28    0.460    0.850 

Effective search space used: 79796103040


"Query=  CM2_S47_L008_R1_001_(paired)_contig_242 Average coverage: 9,775.11"
Length=820


***** No hits found *****


Lambda     K      H
    1.33    0.621     1.12 

Gapped
Lambda     K      H
    1.28    0.460    0.850 

Effective search space used: 70476202240


"Query=  CM2_S47_L008_R1_001_(paired)_contig_243 Average coverage: 7,853.53"
Length=576


***** No hits found *****


Lambda     K      H
    1.33    0.621     1.12 

Gapped
Lambda     K      H
    1.28    0.460    0.850 

Effective search space used: 48925332006


"Query=  CM2_S47_L008_R1_001_(paired)_contig_244 Average coverage: 3,470.04"
Length=1131


***** No hits found *****


Lambda     K      H
    1.33    0.621     1.12 

Gapped
Lambda     K      H
    1.28    0.460    0.850 

Effective search space used: 98080860800


Query=  CM2_S47_L008_R1_001_(paired)_contig_245 Average coverage: 296.77
Length=1183


***** No hits found *****


Lambda     K      H
    1.33    0.621     1.12 

Gapped
Lambda     K      H
    1.28    0.460    0.850 

Effective search space used: 102696430720


"Query=  CM2_S47_L008_R1_001_(paired)_contig_246 Average coverage: 25,665.28"
Length=1452


***** No hits found *****


Lambda     K      H
    1.33    0.621     1.12 

Gapped
Lambda     K      H
    1.28    0.460    0.850 

Effective search space used: 126437704950


"Query=  CM2_S47_L008_R1_001_(paired)_contig_247 Average coverage: 5,879.76"
Length=710


***** No hits found *****


Lambda     K      H
    1.33    0.621     1.12 

Gapped
Lambda     K      H
    1.28    0.460    0.850 

Effective search space used: 60712496640


"Query=  CM2_S47_L008_R1_001_(paired)_contig_248 Average coverage: 3,101.43"
Length=3059


***** No hits found *****


Lambda     K      H
    1.33    0.621     1.12 

Gapped
Lambda     K      H
    1.28    0.460    0.850 

Effective search space used: 269023944848


Query=  CM2_S47_L008_R1_001_(paired)_contig_249 Average coverage: 311.06
Length=1435


***** No hits found *****


Lambda     K      H
    1.33    0.621     1.12 

Gapped
Lambda     K      H
    1.28    0.460    0.850 

Effective search space used: 124929325312


Query=  CM2_S47_L008_R1_001_(paired)_contig_250 Average coverage: 17.88
Length=6793


***** No hits found *****


Lambda     K      H
    1.33    0.621     1.12 

Gapped
Lambda     K      H
    1.28    0.460    0.850 

Effective search space used: 600024841020


Query=  CM2_S47_L008_R1_001_(paired)_contig_251 Average coverage: 61.56
Length=1508


***** No hits found *****


Lambda     K      H
    1.33    0.621     1.12 

Gapped
Lambda     K      H
    1.28    0.460    0.850 

Effective search space used: 131406484934


Query=  CM2_S47_L008_R1_001_(paired)_contig_252 Average coverage: 53.78
Length=579


***** No hits found *****


Lambda     K      H
    1.33    0.621     1.12 

Gapped
Lambda     K      H
    1.28    0.460    0.850 

Effective search space used: 49191713124


"Query=  CM2_S47_L008_R1_001_(paired)_contig_253 Average coverage: 3,437.43"
Length=376


***** No hits found *****


Lambda     K      H
    1.33    0.621     1.12 

Gapped
Lambda     K      H
    1.28    0.460    0.850 

Effective search space used: 31166590806


"Query=  CM2_S47_L008_R1_001_(paired)_contig_254 Average coverage: 4,415.59"
Length=1254


***** No hits found *****


Lambda     K      H
    1.33    0.621     1.12 

Gapped
Lambda     K      H
    1.28    0.460    0.850 

Effective search space used: 108998458880


"Query=  CM2_S47_L008_R1_001_(paired)_contig_255 Average coverage: 10,294.73"
Length=2138


***** No hits found *****


Lambda     K      H
    1.33    0.621     1.12 

Gapped
Lambda     K      H
    1.28    0.460    0.850 

Effective search space used: 187305259754


"Query=  CM2_S47_L008_R1_001_(paired)_contig_256 Average coverage: 2,628.74"
Length=1814


***** No hits found *****


Lambda     K      H
    1.33    0.621     1.12 

Gapped
Lambda     K      H
    1.28    0.460    0.850 

Effective search space used: 158557318418


Query=  CM2_S47_L008_R1_001_(paired)_contig_257 Average coverage: 14.45
Length=583


***** No hits found *****


Lambda     K      H
    1.33    0.621     1.12 

Gapped
Lambda     K      H
    1.28    0.460    0.850 

Effective search space used: 49546887948


Query=  CM2_S47_L008_R1_001_(paired)_contig_258 Average coverage: 35.75
Length=639


***** No hits found *****


Lambda     K      H
    1.33    0.621     1.12 

Gapped
Lambda     K      H
    1.28    0.460    0.850 

Effective search space used: 54410468480


Query=  CM2_S47_L008_R1_001_(paired)_contig_259 Average coverage: 95.91
Length=2039


***** No hits found *****


Lambda     K      H
    1.33    0.621     1.12 

Gapped
Lambda     K      H
    1.28    0.460    0.850 

Effective search space used: 178521166568


Query=  CM2_S47_L008_R1_001_(paired)_contig_260 Average coverage: 200.35
Length=5078


***** No hits found *****


Lambda     K      H
    1.33    0.621     1.12 

Gapped
Lambda     K      H
    1.28    0.460    0.850 

Effective search space used: 447912113400


"Query=  CM2_S47_L008_R1_001_(paired)_contig_261 Average coverage: 2,841.60"
Length=485


***** No hits found *****


Lambda     K      H
    1.33    0.621     1.12 

Gapped
Lambda     K      H
    1.28    0.460    0.850 

Effective search space used: 40845104760


"Query=  CM2_S47_L008_R1_001_(paired)_contig_262 Average coverage: 2,834.22"
Length=4519


***** No hits found *****


Lambda     K      H
    1.33    0.621     1.12 

Gapped
Lambda     K      H
    1.28    0.460    0.850 

Effective search space used: 398331346788


"Query=  CM2_S47_L008_R1_001_(paired)_contig_263 Average coverage: 8,023.68"
Length=557


***** No hits found *****


Lambda     K      H
    1.33    0.621     1.12 

Gapped
Lambda     K      H
    1.28    0.460    0.850 

Effective search space used: 47238251592


Query=  CM2_S47_L008_R1_001_(paired)_contig_264 Average coverage: 671.68
Length=689


***** No hits found *****


Lambda     K      H
    1.33    0.621     1.12 

Gapped
Lambda     K      H
    1.28    0.460    0.850 

Effective search space used: 58848516480


Query=  CM2_S47_L008_R1_001_(paired)_contig_265 Average coverage: 74.53
Length=927


***** No hits found *****


Lambda     K      H
    1.33    0.621     1.12 

Gapped
Lambda     K      H
    1.28    0.460    0.850 

Effective search space used: 79973624960


Query=  CM2_S47_L008_R1_001_(paired)_contig_266 Average coverage: 840.56
Length=1127


***** No hits found *****


Lambda     K      H
    1.33    0.621     1.12 

Gapped
Lambda     K      H
    1.28    0.460    0.850 

Effective search space used: 97725816960


Query=  CM2_S47_L008_R1_001_(paired)_contig_267 Average coverage: 588.19
Length=358


***** No hits found *****


Lambda     K      H
    1.33    0.621     1.12 

Gapped
Lambda     K      H
    1.28    0.460    0.850 

Effective search space used: 29568304098


Query=  CM2_S47_L008_R1_001_(paired)_contig_268 Average coverage: 366.41
Length=5869


***** No hits found *****


Lambda     K      H
    1.33    0.621     1.12 

Gapped
Lambda     K      H
    1.28    0.460    0.850 

Effective search space used: 518070228588


"Query=  CM2_S47_L008_R1_001_(paired)_contig_269 Average coverage: 3,306.58"
Length=923


***** No hits found *****


Lambda     K      H
    1.33    0.621     1.12 

Gapped
Lambda     K      H
    1.28    0.460    0.850 

Effective search space used: 79618581120


"Query=  CM2_S47_L008_R1_001_(paired)_contig_270 Average coverage: 1,466.76"
Length=1338


***** No hits found *****


Lambda     K      H
    1.33    0.621     1.12 

Gapped
Lambda     K      H
    1.28    0.460    0.850 

Effective search space used: 116454379520


"Query=  CM2_S47_L008_R1_001_(paired)_contig_271 Average coverage: 2,069.78"
Length=1496


***** No hits found *****


Lambda     K      H
    1.33    0.621     1.12 

Gapped
Lambda     K      H
    1.28    0.460    0.850 

Effective search space used: 130341746366


"Query=  CM2_S47_L008_R1_001_(paired)_contig_272 Average coverage: 9,382.40"
Length=815


***** No hits found *****


Lambda     K      H
    1.33    0.621     1.12 

Gapped
Lambda     K      H
    1.28    0.460    0.850 

Effective search space used: 70032397440


"Query=  CM2_S47_L008_R1_001_(paired)_contig_273 Average coverage: 4,506.12"
Length=665


***** No hits found *****


Lambda     K      H
    1.33    0.621     1.12 

Gapped
Lambda     K      H
    1.28    0.460    0.850 

Effective search space used: 56718253440


"Query=  CM2_S47_L008_R1_001_(paired)_contig_274 Average coverage: 5,011.07"
Length=426


***** No hits found *****


Lambda     K      H
    1.33    0.621     1.12 

Gapped
Lambda     K      H
    1.28    0.460    0.850 

Effective search space used: 35606276106


Query=  CM2_S47_L008_R1_001_(paired)_contig_275 Average coverage: 295.52
Length=4027


***** No hits found *****


Lambda     K      H
    1.33    0.621     1.12 

Gapped
Lambda     K      H
    1.28    0.460    0.850 

Effective search space used: 354693176532


Query=  CM2_S47_L008_R1_001_(paired)_contig_276 Average coverage: 739.35
Length=3559


***** No hits found *****


Lambda     K      H
    1.33    0.621     1.12 

Gapped
Lambda     K      H
    1.28    0.460    0.850 

Effective search space used: 313183697508


"Query=  CM2_S47_L008_R1_001_(paired)_contig_277 Average coverage: 13,528.24"
Length=620


***** No hits found *****


Lambda     K      H
    1.33    0.621     1.12 

Gapped
Lambda     K      H
    1.28    0.460    0.850 

Effective search space used: 52724010240


Query=  CM2_S47_L008_R1_001_(paired)_contig_278 Average coverage: 464.06
Length=471


***** No hits found *****


Lambda     K      H
    1.33    0.621     1.12 

Gapped
Lambda     K      H
    1.28    0.460    0.850 

Effective search space used: 39601992876


Query=  CM2_S47_L008_R1_001_(paired)_contig_279 Average coverage: 773.00
Length=499


***** No hits found *****


Lambda     K      H
    1.33    0.621     1.12 

Gapped
Lambda     K      H
    1.28    0.460    0.850 

Effective search space used: 42088216644


"Query=  CM2_S47_L008_R1_001_(paired)_contig_280 Average coverage: 1,062.45"
Length=475


***** No hits found *****


Lambda     K      H
    1.33    0.621     1.12 

Gapped
Lambda     K      H
    1.28    0.460    0.850 

Effective search space used: 39957167700


"Query=  CM2_S47_L008_R1_001_(paired)_contig_281 Average coverage: 58,340.36"
Length=540


***** No hits found *****


Lambda     K      H
    1.33    0.621     1.12 

Gapped
Lambda     K      H
    1.28    0.460    0.850 

Effective search space used: 45728758590


"Query=  CM2_S47_L008_R1_001_(paired)_contig_282 Average coverage: 13,160.25"
Length=1802


***** No hits found *****


Lambda     K      H
    1.33    0.621     1.12 

Gapped
Lambda     K      H
    1.28    0.460    0.850 

Effective search space used: 157492579850


"Query=  CM2_S47_L008_R1_001_(paired)_contig_283 Average coverage: 3,249.40"
Length=2977


***** No hits found *****


Lambda     K      H
    1.33    0.621     1.12 

Gapped
Lambda     K      H
    1.28    0.460    0.850 

Effective search space used: 261748231300


"Query=  CM2_S47_L008_R1_001_(paired)_contig_284 Average coverage: 2,114.93"
Length=1338


***** No hits found *****


Lambda     K      H
    1.33    0.621     1.12 

Gapped
Lambda     K      H
    1.28    0.460    0.850 

Effective search space used: 116454379520


"Query=  CM2_S47_L008_R1_001_(paired)_contig_285 Average coverage: 7,766.44"
Length=1466


***** No hits found *****


Lambda     K      H
    1.33    0.621     1.12 

Gapped
Lambda     K      H
    1.28    0.460    0.850 

Effective search space used: 127679899946


"Query=  CM2_S47_L008_R1_001_(paired)_contig_286 Average coverage: 73,088.94"
Length=386


***** No hits found *****


Lambda     K      H
    1.33    0.621     1.12 

Gapped
Lambda     K      H
    1.28    0.460    0.850 

Effective search space used: 32054527866


"Query=  CM2_S47_L008_R1_001_(paired)_contig_287 Average coverage: 2,426.10"
Length=850


***** No hits found *****


Lambda     K      H
    1.33    0.621     1.12 

Gapped
Lambda     K      H
    1.28    0.460    0.850 

Effective search space used: 73139031040


"Query=  CM2_S47_L008_R1_001_(paired)_contig_288 Average coverage: 1,027.37"
Length=466


***** No hits found *****


Lambda     K      H
    1.33    0.621     1.12 

Gapped
Lambda     K      H
    1.28    0.460    0.850 

Effective search space used: 39158024346


"Query=  CM2_S47_L008_R1_001_(paired)_contig_289 Average coverage: 9,032.14"
Length=1519


***** No hits found *****


Lambda     K      H
    1.33    0.621     1.12 

Gapped
Lambda     K      H
    1.28    0.460    0.850 

Effective search space used: 132382495288


"Query=  CM2_S47_L008_R1_001_(paired)_contig_290 Average coverage: 8,043.16"
Length=1928


***** No hits found *****


Lambda     K      H
    1.33    0.621     1.12 

Gapped
Lambda     K      H
    1.28    0.460    0.850 

Effective search space used: 168672334814


"Query=  CM2_S47_L008_R1_001_(paired)_contig_291 Average coverage: 9,358.74"
Length=409


***** No hits found *****


Lambda     K      H
    1.33    0.621     1.12 

Gapped
Lambda     K      H
    1.28    0.460    0.850 

Effective search space used: 34096783104


"Query=  CM2_S47_L008_R1_001_(paired)_contig_292 Average coverage: 3,382.89"
Length=3689


***** No hits found *****


Lambda     K      H
    1.33    0.621     1.12 

Gapped
Lambda     K      H
    1.28    0.460    0.850 

Effective search space used: 324714108348


"Query=  CM2_S47_L008_R1_001_(paired)_contig_293 Average coverage: 7,000.84"
Length=2039


***** No hits found *****


Lambda     K      H
    1.33    0.621     1.12 

Gapped
Lambda     K      H
    1.28    0.460    0.850 

Effective search space used: 178521166568


"Query=  CM2_S47_L008_R1_001_(paired)_contig_294 Average coverage: 7,049.48"
Length=4428


***** No hits found *****


Lambda     K      H
    1.33    0.621     1.12 

Gapped
Lambda     K      H
    1.28    0.460    0.850 

Effective search space used: 390260059200


"Query=  CM2_S47_L008_R1_001_(paired)_contig_295 Average coverage: 7,764.31"
Length=639


***** No hits found *****


Lambda     K      H
    1.33    0.621     1.12 

Gapped
Lambda     K      H
    1.28    0.460    0.850 

Effective search space used: 54410468480


Query=  CM2_S47_L008_R1_001_(paired)_contig_296 Average coverage: 610.14
Length=5636


***** No hits found *****


Lambda     K      H
    1.33    0.621     1.12 

Gapped
Lambda     K      H
    1.28    0.460    0.850 

Effective search space used: 497404184544


"Query=  CM2_S47_L008_R1_001_(paired)_contig_297 Average coverage: 1,302.99"
Length=616


***** No hits found *****


Lambda     K      H
    1.33    0.621     1.12 

Gapped
Lambda     K      H
    1.28    0.460    0.850 

Effective search space used: 52368966400


Query=  CM2_S47_L008_R1_001_(paired)_contig_298 Average coverage: 238.35
Length=548


***** No hits found *****


Lambda     K      H
    1.33    0.621     1.12 

Gapped
Lambda     K      H
    1.28    0.460    0.850 

Effective search space used: 46439108238


Query=  CM2_S47_L008_R1_001_(paired)_contig_299 Average coverage: 368.71
Length=676


***** No hits found *****


Lambda     K      H
    1.33    0.621     1.12 

Gapped
Lambda     K      H
    1.28    0.460    0.850 

Effective search space used: 57694624000


Query=  CM2_S47_L008_R1_001_(paired)_contig_300 Average coverage: 250.49
Length=716


***** No hits found *****


Lambda     K      H
    1.33    0.621     1.12 

Gapped
Lambda     K      H
    1.28    0.460    0.850 

Effective search space used: 61245062400


"Query=  CM2_S47_L008_R1_001_(paired)_contig_301 Average coverage: 1,459.52"
Length=1598


***** No hits found *****


Lambda     K      H
    1.33    0.621     1.12 

Gapped
Lambda     K      H
    1.28    0.460    0.850 

Effective search space used: 139392024194


"Query=  CM2_S47_L008_R1_001_(paired)_contig_302 Average coverage: 2,814.80"
Length=348


***** No hits found *****


Lambda     K      H
    1.33    0.621     1.12 

Gapped
Lambda     K      H
    1.28    0.460    0.850 

Effective search space used: 28680367038


"Query=  CM2_S47_L008_R1_001_(paired)_contig_303 Average coverage: 3,969.70"
Length=1026


***** No hits found *****


Lambda     K      H
    1.33    0.621     1.12 

Gapped
Lambda     K      H
    1.28    0.460    0.850 

Effective search space used: 88760960000


Query=  CM2_S47_L008_R1_001_(paired)_contig_304 Average coverage: 334.28
Length=1756


***** No hits found *****


Lambda     K      H
    1.33    0.621     1.12 

Gapped
Lambda     K      H
    1.28    0.460    0.850 

Effective search space used: 153411082006


Query=  CM2_S47_L008_R1_001_(paired)_contig_305 Average coverage: 313.51
Length=1518


***** No hits found *****


Lambda     K      H
    1.33    0.621     1.12 

Gapped
Lambda     K      H
    1.28    0.460    0.850 

Effective search space used: 132293767074


"Query=  CM2_S47_L008_R1_001_(paired)_contig_306 Average coverage: 10,211.07"
Length=1508


***** No hits found *****


Lambda     K      H
    1.33    0.621     1.12 

Gapped
Lambda     K      H
    1.28    0.460    0.850 

Effective search space used: 131406484934


"Query=  CM2_S47_L008_R1_001_(paired)_contig_307 Average coverage: 5,476.51"
Length=482


***** No hits found *****


Lambda     K      H
    1.33    0.621     1.12 

Gapped
Lambda     K      H
    1.28    0.460    0.850 

Effective search space used: 40578723642


"Query=  CM2_S47_L008_R1_001_(paired)_contig_308 Average coverage: 5,096.62"
Length=1511


***** No hits found *****


Lambda     K      H
    1.33    0.621     1.12 

Gapped
Lambda     K      H
    1.28    0.460    0.850 

Effective search space used: 131672669576


Query=  CM2_S47_L008_R1_001_(paired)_contig_309 Average coverage: 582.92
Length=2045


***** No hits found *****


Lambda     K      H
    1.33    0.621     1.12 

Gapped
Lambda     K      H
    1.28    0.460    0.850 

Effective search space used: 179053535852


"Query=  CM2_S47_L008_R1_001_(paired)_contig_310 Average coverage: 12,016.68"
Length=1347


***** No hits found *****


Lambda     K      H
    1.33    0.621     1.12 

Gapped
Lambda     K      H
    1.28    0.460    0.850 

Effective search space used: 117253228160


Query=  CM2_S47_L008_R1_001_(paired)_contig_311 Average coverage: 855.22
Length=825


***** No hits found *****


Lambda     K      H
    1.33    0.621     1.12 

Gapped
Lambda     K      H
    1.28    0.460    0.850 

Effective search space used: 70920007040


"Query=  CM2_S47_L008_R1_001_(paired)_contig_312 Average coverage: 14,538.94"
Length=628


***** No hits found *****


Lambda     K      H
    1.33    0.621     1.12 

Gapped
Lambda     K      H
    1.28    0.460    0.850 

Effective search space used: 53434097920


"Query=  CM2_S47_L008_R1_001_(paired)_contig_313 Average coverage: 5,471.95"
Length=1576


***** No hits found *****


Lambda     K      H
    1.33    0.621     1.12 

Gapped
Lambda     K      H
    1.28    0.460    0.850 

Effective search space used: 137440003486


Query=  CM2_S47_L008_R1_001_(paired)_contig_314 Average coverage: 981.44
Length=299


***** No hits found *****


Lambda     K      H
    1.33    0.621     1.12 

Gapped
Lambda     K      H
    1.28    0.460    0.850 

Effective search space used: 24329475444


Query=  CM2_S47_L008_R1_001_(paired)_contig_315 Average coverage: 324.81
Length=307


***** No hits found *****


Lambda     K      H
    1.33    0.621     1.12 

Gapped
Lambda     K      H
    1.28    0.460    0.850 

Effective search space used: 25039825092


"Query=  CM2_S47_L008_R1_001_(paired)_contig_316 Average coverage: 2,655.51"
Length=336


***** No hits found *****


Lambda     K      H
    1.33    0.621     1.12 

Gapped
Lambda     K      H
    1.28    0.460    0.850 

Effective search space used: 27614842566


"Query=  CM2_S47_L008_R1_001_(paired)_contig_317 Average coverage: 27,177.16"
Length=369


***** No hits found *****


Lambda     K      H
    1.33    0.621     1.12 

Gapped
Lambda     K      H
    1.28    0.460    0.850 

Effective search space used: 30545034864


"Query=  CM2_S47_L008_R1_001_(paired)_contig_318 Average coverage: 19,702.69"
Length=430


***** No hits found *****


Lambda     K      H
    1.33    0.621     1.12 

Gapped
Lambda     K      H
    1.28    0.460    0.850 

Effective search space used: 35961450930


"Query=  CM2_S47_L008_R1_001_(paired)_contig_319 Average coverage: 62,122.63"
Length=861


***** No hits found *****


Lambda     K      H
    1.33    0.621     1.12 

Gapped
Lambda     K      H
    1.28    0.460    0.850 

Effective search space used: 74115401600


"Query=  CM2_S47_L008_R1_001_(paired)_contig_320 Average coverage: 9,769.84"
Length=657


***** No hits found *****


Lambda     K      H
    1.33    0.621     1.12 

Gapped
Lambda     K      H
    1.28    0.460    0.850 

Effective search space used: 56008165760


Query=  CM2_S47_L008_R1_001_(paired)_contig_321 Average coverage: 9.68
Length=1959


***** No hits found *****


Lambda     K      H
    1.33    0.621     1.12 

Gapped
Lambda     K      H
    1.28    0.460    0.850 

Effective search space used: 171422909448


Query=  CM2_S47_L008_R1_001_(paired)_contig_322 Average coverage: 9.17
Length=1296


***** No hits found *****


Lambda     K      H
    1.33    0.621     1.12 

Gapped
Lambda     K      H
    1.28    0.460    0.850 

Effective search space used: 112726419200


"Query=  CM2_S47_L008_R1_001_(paired)_contig_323 Average coverage: 6,269.01"
Length=5589


***** No hits found *****


Lambda     K      H
    1.33    0.621     1.12 

Gapped
Lambda     K      H
    1.28    0.460    0.850 

Effective search space used: 493235497548


"Query=  CM2_S47_L008_R1_001_(paired)_contig_324 Average coverage: 5,791.33"
Length=1386


***** No hits found *****


Lambda     K      H
    1.33    0.621     1.12 

Gapped
Lambda     K      H
    1.28    0.460    0.850 

Effective search space used: 120714905600


"Query=  CM2_S47_L008_R1_001_(paired)_contig_325 Average coverage: 6,307.97"
Length=543


***** No hits found *****


Lambda     K      H
    1.33    0.621     1.12 

Gapped
Lambda     K      H
    1.28    0.460    0.850 

Effective search space used: 45995139708


"Query=  CM2_S47_L008_R1_001_(paired)_contig_326 Average coverage: 4,939.22"
Length=1628


***** No hits found *****


Lambda     K      H
    1.33    0.621     1.12 

Gapped
Lambda     K      H
    1.28    0.460    0.850 

Effective search space used: 142053870614


"Query=  CM2_S47_L008_R1_001_(paired)_contig_327 Average coverage: 7,495.25"
Length=499


***** No hits found *****


Lambda     K      H
    1.33    0.621     1.12 

Gapped
Lambda     K      H
    1.28    0.460    0.850 

Effective search space used: 42088216644


Query=  CM2_S47_L008_R1_001_(paired)_contig_328 Average coverage: 986.89
Length=400


***** No hits found *****


Lambda     K      H
    1.33    0.621     1.12 

Gapped
Lambda     K      H
    1.28    0.460    0.850 

Effective search space used: 33297639750


"Query=  CM2_S47_L008_R1_001_(paired)_contig_329 Average coverage: 3,999.55"
Length=720


***** No hits found *****


Lambda     K      H
    1.33    0.621     1.12 

Gapped
Lambda     K      H
    1.28    0.460    0.850 

Effective search space used: 61600106240


"Query=  CM2_S47_L008_R1_001_(paired)_contig_330 Average coverage: 6,732.21"
Length=359


***** No hits found *****


Lambda     K      H
    1.33    0.621     1.12 

Gapped
Lambda     K      H
    1.28    0.460    0.850 

Effective search space used: 29657097804


"Query=  CM2_S47_L008_R1_001_(paired)_contig_331 Average coverage: 8,223.68"
Length=920


***** No hits found *****


Lambda     K      H
    1.33    0.621     1.12 

Gapped
Lambda     K      H
    1.28    0.460    0.850 

Effective search space used: 79352298240


"Query=  CM2_S47_L008_R1_001_(paired)_contig_332 Average coverage: 7,725.86"
Length=383


***** No hits found *****


Lambda     K      H
    1.33    0.621     1.12 

Gapped
Lambda     K      H
    1.28    0.460    0.850 

Effective search space used: 31788146748


Query=  CM2_S47_L008_R1_001_(paired)_contig_333 Average coverage: 597.23
Length=856


***** No hits found *****


Lambda     K      H
    1.33    0.621     1.12 

Gapped
Lambda     K      H
    1.28    0.460    0.850 

Effective search space used: 73671596800


"Query=  CM2_S47_L008_R1_001_(paired)_contig_334 Average coverage: 4,714.10"
Length=1030


***** No hits found *****


Lambda     K      H
    1.33    0.621     1.12 

Gapped
Lambda     K      H
    1.28    0.460    0.850 

Effective search space used: 89116003840


"Query=  CM2_S47_L008_R1_001_(paired)_contig_335 Average coverage: 5,487.27"
Length=461


***** No hits found *****


Lambda     K      H
    1.33    0.621     1.12 

Gapped
Lambda     K      H
    1.28    0.460    0.850 

Effective search space used: 38714055816


"Query=  CM2_S47_L008_R1_001_(paired)_contig_336 Average coverage: 2,329.89"
Length=807


***** No hits found *****


Lambda     K      H
    1.33    0.621     1.12 

Gapped
Lambda     K      H
    1.28    0.460    0.850 

Effective search space used: 69322309760


"Query=  CM2_S47_L008_R1_001_(paired)_contig_337 Average coverage: 1,990.99"
Length=612


***** No hits found *****


Lambda     K      H
    1.33    0.621     1.12 

Gapped
Lambda     K      H
    1.28    0.460    0.850 

Effective search space used: 52013922560


Query=  CM2_S47_L008_R1_001_(paired)_contig_338 Average coverage: 801.97
Length=5772


***** No hits found *****


Lambda     K      H
    1.33    0.621     1.12 

Gapped
Lambda     K      H
    1.28    0.460    0.850 

Effective search space used: 509466768192


"Query=  CM2_S47_L008_R1_001_(paired)_contig_339 Average coverage: 1,762.23"
Length=337


***** No hits found *****


Lambda     K      H
    1.33    0.621     1.12 

Gapped
Lambda     K      H
    1.28    0.460    0.850 

Effective search space used: 27703636272


Query=  CM2_S47_L008_R1_001_(paired)_contig_340 Average coverage: 802.91
Length=630


***** No hits found *****


Lambda     K      H
    1.33    0.621     1.12 

Gapped
Lambda     K      H
    1.28    0.460    0.850 

Effective search space used: 53611619840


"Query=  CM2_S47_L008_R1_001_(paired)_contig_341 Average coverage: 7,168.25"
Length=768


***** No hits found *****


Lambda     K      H
    1.33    0.621     1.12 

Gapped
Lambda     K      H
    1.28    0.460    0.850 

Effective search space used: 65860632320


"Query=  CM2_S47_L008_R1_001_(paired)_contig_342 Average coverage: 1,399.87"
Length=587


***** No hits found *****


Lambda     K      H
    1.33    0.621     1.12 

Gapped
Lambda     K      H
    1.28    0.460    0.850 

Effective search space used: 49902062772


"Query=  CM2_S47_L008_R1_001_(paired)_contig_343 Average coverage: 1,570.31"
Length=319


***** No hits found *****


Lambda     K      H
    1.33    0.621     1.12 

Gapped
Lambda     K      H
    1.28    0.460    0.850 

Effective search space used: 26105349564


"Query=  CM2_S47_L008_R1_001_(paired)_contig_344 Average coverage: 6,918.62"
Length=610


***** No hits found *****


Lambda     K      H
    1.33    0.621     1.12 

Gapped
Lambda     K      H
    1.28    0.460    0.850 

Effective search space used: 51836400640


"Query=  CM2_S47_L008_R1_001_(paired)_contig_345 Average coverage: 3,401.92"
Length=2257


***** No hits found *****


Lambda     K      H
    1.33    0.621     1.12 

Gapped
Lambda     K      H
    1.28    0.460    0.850 

Effective search space used: 197863917220


"Query=  CM2_S47_L008_R1_001_(paired)_contig_346 Average coverage: 5,658.47"
Length=798


***** No hits found *****


Lambda     K      H
    1.33    0.621     1.12 

Gapped
Lambda     K      H
    1.28    0.460    0.850 

Effective search space used: 68523461120


Query=  CM2_S47_L008_R1_001_(paired)_contig_347 Average coverage: 687.27
Length=2164


***** No hits found *****


Lambda     K      H
    1.33    0.621     1.12 

Gapped
Lambda     K      H
    1.28    0.460    0.850 

Effective search space used: 189612193318


"Query=  CM2_S47_L008_R1_001_(paired)_contig_348 Average coverage: 21,524.06"
Length=1116


***** No hits found *****


Lambda     K      H
    1.33    0.621     1.12 

Gapped
Lambda     K      H
    1.28    0.460    0.850 

Effective search space used: 96749446400


Query=  CM2_S47_L008_R1_001_(paired)_contig_349 Average coverage: 259.15
Length=2643


***** No hits found *****


Lambda     K      H
    1.33    0.621     1.12 

Gapped
Lambda     K      H
    1.28    0.460    0.850 

Effective search space used: 232113007824


Query=  CM2_S47_L008_R1_001_(paired)_contig_350 Average coverage: 910.13
Length=1574


***** No hits found *****


Lambda     K      H
    1.33    0.621     1.12 

Gapped
Lambda     K      H
    1.28    0.460    0.850 

Effective search space used: 137262547058


"Query=  CM2_S47_L008_R1_001_(paired)_contig_351 Average coverage: 1,598.73"
Length=869


***** No hits found *****


Lambda     K      H
    1.33    0.621     1.12 

Gapped
Lambda     K      H
    1.28    0.460    0.850 

Effective search space used: 74825489280


Query=  CM2_S47_L008_R1_001_(paired)_contig_352 Average coverage: 208.14
Length=346


***** No hits found *****


Lambda     K      H
    1.33    0.621     1.12 

Gapped
Lambda     K      H
    1.28    0.460    0.850 

Effective search space used: 28502779626


"Query=  CM2_S47_L008_R1_001_(paired)_contig_353 Average coverage: 3,942.57"
Length=618


***** No hits found *****


Lambda     K      H
    1.33    0.621     1.12 

Gapped
Lambda     K      H
    1.28    0.460    0.850 

Effective search space used: 52546488320


"Query=  CM2_S47_L008_R1_001_(paired)_contig_354 Average coverage: 18,857.71"
Length=643


***** No hits found *****


Lambda     K      H
    1.33    0.621     1.12 

Gapped
Lambda     K      H
    1.28    0.460    0.850 

Effective search space used: 54765512320


"Query=  CM2_S47_L008_R1_001_(paired)_contig_355 Average coverage: 9,143.72"
Length=409


***** No hits found *****


Lambda     K      H
    1.33    0.621     1.12 

Gapped
Lambda     K      H
    1.28    0.460    0.850 

Effective search space used: 34096783104


Query=  CM2_S47_L008_R1_001_(paired)_contig_356 Average coverage: 188.94
Length=931


***** No hits found *****


Lambda     K      H
    1.33    0.621     1.12 

Gapped
Lambda     K      H
    1.28    0.460    0.850 

Effective search space used: 80328668800


Query=  CM2_S47_L008_R1_001_(paired)_contig_357 Average coverage: 78.40
Length=1526


***** No hits found *****


Lambda     K      H
    1.33    0.621     1.12 

Gapped
Lambda     K      H
    1.28    0.460    0.850 

Effective search space used: 133003592786


"Query=  CM2_S47_L008_R1_001_(paired)_contig_358 Average coverage: 14,018.45"
Length=2168


***** No hits found *****


Lambda     K      H
    1.33    0.621     1.12 

Gapped
Lambda     K      H
    1.28    0.460    0.850 

Effective search space used: 189967106174


"Query=  CM2_S47_L008_R1_001_(paired)_contig_359 Average coverage: 5,044.96"
Length=357


***** No hits found *****


Lambda     K      H
    1.33    0.621     1.12 

Gapped
Lambda     K      H
    1.28    0.460    0.850 

Effective search space used: 29479510392


"Query=  CM2_S47_L008_R1_001_(paired)_contig_360 Average coverage: 21,762.21"
Length=706


***** No hits found *****


Lambda     K      H
    1.33    0.621     1.12 

Gapped
Lambda     K      H
    1.28    0.460    0.850 

Effective search space used: 60357452800


"Query=  CM2_S47_L008_R1_001_(paired)_contig_361 Average coverage: 1,876.01"
Length=3187


***** No hits found *****


Lambda     K      H
    1.33    0.621     1.12 

Gapped
Lambda     K      H
    1.28    0.460    0.850 

Effective search space used: 280381156240


Query=  CM2_S47_L008_R1_001_(paired)_contig_362 Average coverage: 183.09
Length=297


***** No hits found *****


Lambda     K      H
    1.33    0.621     1.12 

Gapped
Lambda     K      H
    1.28    0.460    0.850 

Effective search space used: 24151888032


Query=  CM2_S47_L008_R1_001_(paired)_contig_363 Average coverage: 415.44
Length=207


***** No hits found *****


Lambda     K      H
    1.33    0.621     1.12 

Gapped
Lambda     K      H
    1.28    0.460    0.850 

Effective search space used: 16255240716


Query=  CM2_S47_L008_R1_001_(paired)_contig_364 Average coverage: 606.56
Length=930


***** No hits found *****


Lambda     K      H
    1.33    0.621     1.12 

Gapped
Lambda     K      H
    1.28    0.460    0.850 

Effective search space used: 80239907840


Query=  CM2_S47_L008_R1_001_(paired)_contig_365 Average coverage: 290.65
Length=675


***** No hits found *****


Lambda     K      H
    1.33    0.621     1.12 

Gapped
Lambda     K      H
    1.28    0.460    0.850 

Effective search space used: 57605863040


"Query=  CM2_S47_L008_R1_001_(paired)_contig_366 Average coverage: 7,714.77"
Length=1732


***** No hits found *****


Lambda     K      H
    1.33    0.621     1.12 

Gapped
Lambda     K      H
    1.28    0.460    0.850 

Effective search space used: 151281604870


"Query=  CM2_S47_L008_R1_001_(paired)_contig_367 Average coverage: 25,382.90"
Length=746


***** No hits found *****


Lambda     K      H
    1.33    0.621     1.12 

Gapped
Lambda     K      H
    1.28    0.460    0.850 

Effective search space used: 63907891200


"Query=  CM2_S47_L008_R1_001_(paired)_contig_368 Average coverage: 6,131.65"
Length=753


***** No hits found *****


Lambda     K      H
    1.33    0.621     1.12 

Gapped
Lambda     K      H
    1.28    0.460    0.850 

Effective search space used: 64529217920


"Query=  CM2_S47_L008_R1_001_(paired)_contig_369 Average coverage: 3,547.00"
Length=1549


***** No hits found *****


Lambda     K      H
    1.33    0.621     1.12 

Gapped
Lambda     K      H
    1.28    0.460    0.850 

Effective search space used: 135044341708


Query=  CM2_S47_L008_R1_001_(paired)_contig_370 Average coverage: 710.15
Length=2243


***** No hits found *****


Lambda     K      H
    1.33    0.621     1.12 

Gapped
Lambda     K      H
    1.28    0.460    0.850 

Effective search space used: 196621722224


"Query=  CM2_S47_L008_R1_001_(paired)_contig_371 Average coverage: 7,746.22"
Length=1004


***** No hits found *****


Lambda     K      H
    1.33    0.621     1.12 

Gapped
Lambda     K      H
    1.28    0.460    0.850 

Effective search space used: 86808218880


"Query=  CM2_S47_L008_R1_001_(paired)_contig_372 Average coverage: 85,987.81"
Length=449


***** No hits found *****


Lambda     K      H
    1.33    0.621     1.12 

Gapped
Lambda     K      H
    1.28    0.460    0.850 

Effective search space used: 37648531344


Query=  CM2_S47_L008_R1_001_(paired)_contig_373 Average coverage: 527.74
Length=548


***** No hits found *****


Lambda     K      H
    1.33    0.621     1.12 

Gapped
Lambda     K      H
    1.28    0.460    0.850 

Effective search space used: 46439108238


"Query=  CM2_S47_L008_R1_001_(paired)_contig_374 Average coverage: 1,320.40"
Length=12836


***** No hits found *****


Lambda     K      H
    1.33    0.621     1.12 

Gapped
Lambda     K      H
    1.28    0.460    0.850 

Effective search space used: 1135503480654


"Query=  CM2_S47_L008_R1_001_(paired)_contig_375 Average coverage: 1,108.18"
Length=2822


***** No hits found *****


Lambda     K      H
    1.33    0.621     1.12 

Gapped
Lambda     K      H
    1.28    0.460    0.850 

Effective search space used: 247995358130


Query=  CM2_S47_L008_R1_001_(paired)_contig_376 Average coverage: 269.83
Length=819


***** No hits found *****


Lambda     K      H
    1.33    0.621     1.12 

Gapped
Lambda     K      H
    1.28    0.460    0.850 

Effective search space used: 70387441280


"Query=  CM2_S47_L008_R1_001_(paired)_contig_377 Average coverage: 1,198.35"
Length=2786


***** No hits found *****


Lambda     K      H
    1.33    0.621     1.12 

Gapped
Lambda     K      H
    1.28    0.460    0.850 

Effective search space used: 244801142426


Query=  CM2_S47_L008_R1_001_(paired)_contig_378 Average coverage: 83.25
Length=2107


***** No hits found *****


Lambda     K      H
    1.33    0.621     1.12 

Gapped
Lambda     K      H
    1.28    0.460    0.850 

Effective search space used: 184554685120


"Query=  CM2_S47_L008_R1_001_(paired)_contig_379 Average coverage: 4,286.44"
Length=1192


***** No hits found *****


Lambda     K      H
    1.33    0.621     1.12 

Gapped
Lambda     K      H
    1.28    0.460    0.850 

Effective search space used: 103495279360


Query=  CM2_S47_L008_R1_001_(paired)_contig_380 Average coverage:
"210,234.13"
Length=352


***** No hits found *****


Lambda     K      H
    1.33    0.621     1.12 

Gapped
Lambda     K      H
    1.28    0.460    0.850 

Effective search space used: 29035541862


Query=  CM2_S47_L008_R1_001_(paired)_contig_381 Average coverage: 445.24
Length=719


***** No hits found *****


Lambda     K      H
    1.33    0.621     1.12 

Gapped
Lambda     K      H
    1.28    0.460    0.850 

Effective search space used: 61511345280


Query=  CM2_S47_L008_R1_001_(paired)_contig_382 Average coverage: 761.91
Length=782


***** No hits found *****


Lambda     K      H
    1.33    0.621     1.12 

Gapped
Lambda     K      H
    1.28    0.460    0.850 

Effective search space used: 67103285760


"Query=  CM2_S47_L008_R1_001_(paired)_contig_383 Average coverage: 2,301.62"
Length=2495


***** No hits found *****


Lambda     K      H
    1.33    0.621     1.12 

Gapped
Lambda     K      H
    1.28    0.460    0.850 

Effective search space used: 218981232152


"Query=  CM2_S47_L008_R1_001_(paired)_contig_384 Average coverage: 70,929.57"
Length=409


***** No hits found *****


Lambda     K      H
    1.33    0.621     1.12 

Gapped
Lambda     K      H
    1.28    0.460    0.850 

Effective search space used: 34096783104


"Query=  CM2_S47_L008_R1_001_(paired)_contig_385 Average coverage: 8,184.24"
Length=4073


***** No hits found *****


Lambda     K      H
    1.33    0.621     1.12 

Gapped
Lambda     K      H
    1.28    0.460    0.850 

Effective search space used: 358773168060


Query=  CM2_S47_L008_R1_001_(paired)_contig_386 Average coverage: 24.28
Length=655


***** No hits found *****


Lambda     K      H
    1.33    0.621     1.12 

Gapped
Lambda     K      H
    1.28    0.460    0.850 

Effective search space used: 55830643840


"Query=  CM2_S47_L008_R1_001_(paired)_contig_387 Average coverage: 5,820.41"
Length=397


***** No hits found *****


Lambda     K      H
    1.33    0.621     1.12 

Gapped
Lambda     K      H
    1.28    0.460    0.850 

Effective search space used: 33031258632


"Query=  CM2_S47_L008_R1_001_(paired)_contig_388 Average coverage: 1,805.33"
Length=3060


***** No hits found *****


Lambda     K      H
    1.33    0.621     1.12 

Gapped
Lambda     K      H
    1.28    0.460    0.850 

Effective search space used: 269112673062


"Query=  CM2_S47_L008_R1_001_(paired)_contig_389 Average coverage: 3,195.94"
Length=501


***** No hits found *****


Lambda     K      H
    1.33    0.621     1.12 

Gapped
Lambda     K      H
    1.28    0.460    0.850 

Effective search space used: 42265804056


"Query=  CM2_S47_L008_R1_001_(paired)_contig_390 Average coverage: 1,453.27"
Length=2481


***** No hits found *****


Lambda     K      H
    1.33    0.621     1.12 

Gapped
Lambda     K      H
    1.28    0.460    0.850 

Effective search space used: 217739037156


"Query=  CM2_S47_L008_R1_001_(paired)_contig_391 Average coverage: 1,037.05"
Length=1589


***** No hits found *****


Lambda     K      H
    1.33    0.621     1.12 

Gapped
Lambda     K      H
    1.28    0.460    0.850 

Effective search space used: 138593470268


"Query=  CM2_S47_L008_R1_001_(paired)_contig_392 Average coverage: 24,457.21"
Length=746


***** No hits found *****


Lambda     K      H
    1.33    0.621     1.12 

Gapped
Lambda     K      H
    1.28    0.460    0.850 

Effective search space used: 63907891200


"Query=  CM2_S47_L008_R1_001_(paired)_contig_393 Average coverage: 9,901.61"
Length=1373


***** No hits found *****


Lambda     K      H
    1.33    0.621     1.12 

Gapped
Lambda     K      H
    1.28    0.460    0.850 

Effective search space used: 119561013120


"Query=  CM2_S47_L008_R1_001_(paired)_contig_394 Average coverage: 2,351.92"
Length=366


***** No hits found *****


Lambda     K      H
    1.33    0.621     1.12 

Gapped
Lambda     K      H
    1.28    0.460    0.850 

Effective search space used: 30278653746


"Query=  CM2_S47_L008_R1_001_(paired)_contig_395 Average coverage: 4,384.98"
Length=683


***** No hits found *****


Lambda     K      H
    1.33    0.621     1.12 

Gapped
Lambda     K      H
    1.28    0.460    0.850 

Effective search space used: 58315950720


"Query=  CM2_S47_L008_R1_001_(paired)_contig_396 Average coverage: 11,781.57"
Length=877


***** No hits found *****


Lambda     K      H
    1.33    0.621     1.12 

Gapped
Lambda     K      H
    1.28    0.460    0.850 

Effective search space used: 75535576960


"Query=  CM2_S47_L008_R1_001_(paired)_contig_397 Average coverage: 2,110.85"
Length=2002


***** No hits found *****


Lambda     K      H
    1.33    0.621     1.12 

Gapped
Lambda     K      H
    1.28    0.460    0.850 

Effective search space used: 175238222650


"Query=  CM2_S47_L008_R1_001_(paired)_contig_398 Average coverage: 1,936.49"
Length=1355


***** No hits found *****


Lambda     K      H
    1.33    0.621     1.12 

Gapped
Lambda     K      H
    1.28    0.460    0.850 

Effective search space used: 117963315840


"Query=  CM2_S47_L008_R1_001_(paired)_contig_399 Average coverage: 19,388.52"
Length=263


***** No hits found *****


Lambda     K      H
    1.33    0.621     1.12 

Gapped
Lambda     K      H
    1.28    0.460    0.850 

Effective search space used: 21229522028


"Query=  CM2_S47_L008_R1_001_(paired)_contig_400 Average coverage: 3,436.24"
Length=354


***** No hits found *****


Lambda     K      H
    1.33    0.621     1.12 

Gapped
Lambda     K      H
    1.28    0.460    0.850 

Effective search space used: 29213129274


"Query=  CM2_S47_L008_R1_001_(paired)_contig_401 Average coverage: 6,651.57"
Length=1487


***** No hits found *****


Lambda     K      H
    1.33    0.621     1.12 

Gapped
Lambda     K      H
    1.28    0.460    0.850 

Effective search space used: 129543192440


Query=  CM2_S47_L008_R1_001_(paired)_contig_402 Average coverage: 500.94
Length=1024


***** No hits found *****


Lambda     K      H
    1.33    0.621     1.12 

Gapped
Lambda     K      H
    1.28    0.460    0.850 

Effective search space used: 88583438080


Query=  CM2_S47_L008_R1_001_(paired)_contig_403 Average coverage: 25.99
Length=365


***** No hits found *****


Lambda     K      H
    1.33    0.621     1.12 

Gapped
Lambda     K      H
    1.28    0.460    0.850 

Effective search space used: 30189860040


"Query=  CM2_S47_L008_R1_001_(paired)_contig_404 Average coverage: 2,892.63"
Length=424


***** No hits found *****


Lambda     K      H
    1.33    0.621     1.12 

Gapped
Lambda     K      H
    1.28    0.460    0.850 

Effective search space used: 35428688694


"Query=  CM2_S47_L008_R1_001_(paired)_contig_405 Average coverage: 4,468.42"
Length=2430


***** No hits found *****


Lambda     K      H
    1.33    0.621     1.12 

Gapped
Lambda     K      H
    1.28    0.460    0.850 

Effective search space used: 213213898242


Query=  CM2_S47_L008_R1_001_(paired)_contig_406 Average coverage: 398.41
Length=1467


***** No hits found *****


Lambda     K      H
    1.33    0.621     1.12 

Gapped
Lambda     K      H
    1.28    0.460    0.850 

Effective search space used: 127768628160


Query=  CM2_S47_L008_R1_001_(paired)_contig_407 Average coverage: 362.34
Length=638


***** No hits found *****


Lambda     K      H
    1.33    0.621     1.12 

Gapped
Lambda     K      H
    1.28    0.460    0.850 

Effective search space used: 54321707520


"Query=  CM2_S47_L008_R1_001_(paired)_contig_408 Average coverage: 15,642.53"
Length=651


***** No hits found *****


Lambda     K      H
    1.33    0.621     1.12 

Gapped
Lambda     K      H
    1.28    0.460    0.850 

Effective search space used: 55475600000


"Query=  CM2_S47_L008_R1_001_(paired)_contig_409 Average coverage: 4,508.18"
Length=958


***** No hits found *****


Lambda     K      H
    1.33    0.621     1.12 

Gapped
Lambda     K      H
    1.28    0.460    0.850 

Effective search space used: 82725214720


Query=  CM2_S47_L008_R1_001_(paired)_contig_410 Average coverage: 165.35
Length=278


***** No hits found *****


Lambda     K      H
    1.33    0.621     1.12 

Gapped
Lambda     K      H
    1.28    0.460    0.850 

Effective search space used: 22464807618


"Query=  CM2_S47_L008_R1_001_(paired)_contig_411 Average coverage: 9,936.40"
Length=1058


***** No hits found *****


Lambda     K      H
    1.33    0.621     1.12 

Gapped
Lambda     K      H
    1.28    0.460    0.850 

Effective search space used: 91601310720


"Query=  CM2_S47_L008_R1_001_(paired)_contig_412 Average coverage: 62,891.45"
Length=695


***** No hits found *****


Lambda     K      H
    1.33    0.621     1.12 

Gapped
Lambda     K      H
    1.28    0.460    0.850 

Effective search space used: 59381082240


"Query=  CM2_S47_L008_R1_001_(paired)_contig_413 Average coverage: 27,626.52"
Length=656


***** No hits found *****


Lambda     K      H
    1.33    0.621     1.12 

Gapped
Lambda     K      H
    1.28    0.460    0.850 

Effective search space used: 55919404800


Query=  CM2_S47_L008_R1_001_(paired)_contig_414 Average coverage: 544.52
Length=2721


***** No hits found *****


Lambda     K      H
    1.33    0.621     1.12 

Gapped
Lambda     K      H
    1.28    0.460    0.850 

Effective search space used: 239033808516


Query=  CM2_S47_L008_R1_001_(paired)_contig_415 Average coverage: 790.98
Length=302


***** No hits found *****


Lambda     K      H
    1.33    0.621     1.12 

Gapped
Lambda     K      H
    1.28    0.460    0.850 

Effective search space used: 24595856562


"Query=  CM2_S47_L008_R1_001_(paired)_contig_416 Average coverage: 17,842.91"
Length=509


***** No hits found *****


Lambda     K      H
    1.33    0.621     1.12 

Gapped
Lambda     K      H
    1.28    0.460    0.850 

Effective search space used: 42976153704


"Query=  CM2_S47_L008_R1_001_(paired)_contig_417 Average coverage: 9,775.12"
Length=432


***** No hits found *****


Lambda     K      H
    1.33    0.621     1.12 

Gapped
Lambda     K      H
    1.28    0.460    0.850 

Effective search space used: 36139038342


"Query=  CM2_S47_L008_R1_001_(paired)_contig_418 Average coverage: 1,440.72"
Length=503


***** No hits found *****


Lambda     K      H
    1.33    0.621     1.12 

Gapped
Lambda     K      H
    1.28    0.460    0.850 

Effective search space used: 42443391468


"Query=  CM2_S47_L008_R1_001_(paired)_contig_419 Average coverage: 2,386.47"
Length=998


***** No hits found *****


Lambda     K      H
    1.33    0.621     1.12 

Gapped
Lambda     K      H
    1.28    0.460    0.850 

Effective search space used: 86275653120


"Query=  CM2_S47_L008_R1_001_(paired)_contig_420 Average coverage: 3,291.28"
Length=569


***** No hits found *****


Lambda     K      H
    1.33    0.621     1.12 

Gapped
Lambda     K      H
    1.28    0.460    0.850 

Effective search space used: 48303776064


"Query=  CM2_S47_L008_R1_001_(paired)_contig_421 Average coverage: 27,060.45"
Length=394


***** No hits found *****


Lambda     K      H
    1.33    0.621     1.12 

Gapped
Lambda     K      H
    1.28    0.460    0.850 

Effective search space used: 32764877514


Query=  CM2_S47_L008_R1_001_(paired)_contig_422 Average coverage: 529.61
Length=2493


***** No hits found *****


Lambda     K      H
    1.33    0.621     1.12 

Gapped
Lambda     K      H
    1.28    0.460    0.850 

Effective search space used: 218803775724


"Query=  CM2_S47_L008_R1_001_(paired)_contig_423 Average coverage: 9,740.10"
Length=2098


***** No hits found *****


Lambda     K      H
    1.33    0.621     1.12 

Gapped
Lambda     K      H
    1.28    0.460    0.850 

Effective search space used: 183756131194


"Query=  CM2_S47_L008_R1_001_(paired)_contig_424 Average coverage: 1,193.82"
Length=354


***** No hits found *****


Lambda     K      H
    1.33    0.621     1.12 

Gapped
Lambda     K      H
    1.28    0.460    0.850 

Effective search space used: 29213129274


Query=  CM2_S47_L008_R1_001_(paired)_contig_425 Average coverage: 506.46
Length=524


***** No hits found *****


Lambda     K      H
    1.33    0.621     1.12 

Gapped
Lambda     K      H
    1.28    0.460    0.850 

Effective search space used: 44308059294


"Query=  CM2_S47_L008_R1_001_(paired)_contig_426 Average coverage: 1,153.33"
Length=209


***** No hits found *****


Lambda     K      H
    1.33    0.621     1.12 

Gapped
Lambda     K      H
    1.28    0.460    0.850 

Effective search space used: 16432893620


"Query=  CM2_S47_L008_R1_001_(paired)_contig_427 Average coverage: 1,729.15"
Length=2453


***** No hits found *****


Lambda     K      H
    1.33    0.621     1.12 

Gapped
Lambda     K      H
    1.28    0.460    0.850 

Effective search space used: 215254647164


"Query=  CM2_S47_L008_R1_001_(paired)_contig_428 Average coverage: 4,009.80"
Length=1373


***** No hits found *****


Lambda     K      H
    1.33    0.621     1.12 

Gapped
Lambda     K      H
    1.28    0.460    0.850 

Effective search space used: 119561013120


"Query=  CM2_S47_L008_R1_001_(paired)_contig_429 Average coverage: 12,501.49"
Length=1016


***** No hits found *****


Lambda     K      H
    1.33    0.621     1.12 

Gapped
Lambda     K      H
    1.28    0.460    0.850 

Effective search space used: 87873350400


"Query=  CM2_S47_L008_R1_001_(paired)_contig_430 Average coverage: 25,768.93"
Length=453


***** No hits found *****


Lambda     K      H
    1.33    0.621     1.12 

Gapped
Lambda     K      H
    1.28    0.460    0.850 

Effective search space used: 38003706168


"Query=  CM2_S47_L008_R1_001_(paired)_contig_431 Average coverage: 11,127.60"
Length=1771


***** No hits found *****


Lambda     K      H
    1.33    0.621     1.12 

Gapped
Lambda     K      H
    1.28    0.460    0.850 

Effective search space used: 154742005216


Query=  CM2_S47_L008_R1_001_(paired)_contig_432 Average coverage: 168.31
Length=1333


***** No hits found *****


Lambda     K      H
    1.33    0.621     1.12 

Gapped
Lambda     K      H
    1.28    0.460    0.850 

Effective search space used: 116010574720


"Query=  CM2_S47_L008_R1_001_(paired)_contig_433 Average coverage: 1,309.35"
Length=430


***** No hits found *****


Lambda     K      H
    1.33    0.621     1.12 

Gapped
Lambda     K      H
    1.28    0.460    0.850 

Effective search space used: 35961450930


Query=  CM2_S47_L008_R1_001_(paired)_contig_434 Average coverage: 61.74
Length=416


***** No hits found *****


Lambda     K      H
    1.33    0.621     1.12 

Gapped
Lambda     K      H
    1.28    0.460    0.850 

Effective search space used: 34718339046


Query=  CM2_S47_L008_R1_001_(paired)_contig_435 Average coverage: 50.43
Length=367


***** No hits found *****


Lambda     K      H
    1.33    0.621     1.12 

Gapped
Lambda     K      H
    1.28    0.460    0.850 

Effective search space used: 30367447452


Query=  CM2_S47_L008_R1_001_(paired)_contig_436 Average coverage: 692.49
Length=485


***** No hits found *****


Lambda     K      H
    1.33    0.621     1.12 

Gapped
Lambda     K      H
    1.28    0.460    0.850 

Effective search space used: 40845104760


"Query=  CM2_S47_L008_R1_001_(paired)_contig_437 Average coverage: 1,884.94"
Length=1121


***** No hits found *****


Lambda     K      H
    1.33    0.621     1.12 

Gapped
Lambda     K      H
    1.28    0.460    0.850 

Effective search space used: 97193251200


"Query=  CM2_S47_L008_R1_001_(paired)_contig_438 Average coverage: 9,615.93"
Length=608


***** No hits found *****


Lambda     K      H
    1.33    0.621     1.12 

Gapped
Lambda     K      H
    1.28    0.460    0.850 

Effective search space used: 51766730598


"Query=  CM2_S47_L008_R1_001_(paired)_contig_439 Average coverage: 5,589.72"
Length=2070


***** No hits found *****


Lambda     K      H
    1.33    0.621     1.12 

Gapped
Lambda     K      H
    1.28    0.460    0.850 

Effective search space used: 181271741202


Query=  CM2_S47_L008_R1_001_(paired)_contig_440 Average coverage: 821.85
Length=651


***** No hits found *****


Lambda     K      H
    1.33    0.621     1.12 

Gapped
Lambda     K      H
    1.28    0.460    0.850 

Effective search space used: 55475600000


Query=  CM2_S47_L008_R1_001_(paired)_contig_441 Average coverage: 548.43
Length=1674


***** No hits found *****


Lambda     K      H
    1.33    0.621     1.12 

Gapped
Lambda     K      H
    1.28    0.460    0.850 

Effective search space used: 146135368458


"Query=  CM2_S47_L008_R1_001_(paired)_contig_442 Average coverage: 1,341.90"
Length=3292


***** No hits found *****


Lambda     K      H
    1.33    0.621     1.12 

Gapped
Lambda     K      H
    1.28    0.460    0.850 

Effective search space used: 289502007552


"Query=  CM2_S47_L008_R1_001_(paired)_contig_443 Average coverage: 1,321.01"
Length=1537


***** No hits found *****


Lambda     K      H
    1.33    0.621     1.12 

Gapped
Lambda     K      H
    1.28    0.460    0.850 

Effective search space used: 133979603140


"Query=  CM2_S47_L008_R1_001_(paired)_contig_444 Average coverage: 3,548.51"
Length=509


***** No hits found *****


Lambda     K      H
    1.33    0.621     1.12 

Gapped
Lambda     K      H
    1.28    0.460    0.850 

Effective search space used: 42976153704


"Query=  CM2_S47_L008_R1_001_(paired)_contig_445 Average coverage: 2,691.76"
Length=1177


***** No hits found *****


Lambda     K      H
    1.33    0.621     1.12 

Gapped
Lambda     K      H
    1.28    0.460    0.850 

Effective search space used: 102163864960


Query=  CM2_S47_L008_R1_001_(paired)_contig_446 Average coverage: 38.51
Length=6366


***** No hits found *****


Lambda     K      H
    1.33    0.621     1.12 

Gapped
Lambda     K      H
    1.28    0.460    0.850 

Effective search space used: 562151876184


"Query=  CM2_S47_L008_R1_001_(paired)_contig_447 Average coverage: 5,087.42"
Length=2074


***** No hits found *****


Lambda     K      H
    1.33    0.621     1.12 

Gapped
Lambda     K      H
    1.28    0.460    0.850 

Effective search space used: 181626654058


"Query=  CM2_S47_L008_R1_001_(paired)_contig_448 Average coverage: 11,702.54"
Length=512


***** No hits found *****


Lambda     K      H
    1.33    0.621     1.12 

Gapped
Lambda     K      H
    1.28    0.460    0.850 

Effective search space used: 43242534822


"Query=  CM2_S47_L008_R1_001_(paired)_contig_449 Average coverage: 10,762.63"
Length=870


***** No hits found *****


Lambda     K      H
    1.33    0.621     1.12 

Gapped
Lambda     K      H
    1.28    0.460    0.850 

Effective search space used: 74914250240


Query=  CM2_S47_L008_R1_001_(paired)_contig_450 Average coverage: 339.87
Length=687


***** No hits found *****


Lambda     K      H
    1.33    0.621     1.12 

Gapped
Lambda     K      H
    1.28    0.460    0.850 

Effective search space used: 58670994560


"Query=  CM2_S47_L008_R1_001_(paired)_contig_451 Average coverage: 3,442.09"
Length=2125


***** No hits found *****


Lambda     K      H
    1.33    0.621     1.12 

Gapped
Lambda     K      H
    1.28    0.460    0.850 

Effective search space used: 186151792972


"Query=  CM2_S47_L008_R1_001_(paired)_contig_452 Average coverage: 4,564.07"
Length=1646


***** No hits found *****


Lambda     K      H
    1.33    0.621     1.12 

Gapped
Lambda     K      H
    1.28    0.460    0.850 

Effective search space used: 143650978466


Query=  CM2_S47_L008_R1_001_(paired)_contig_453 Average coverage: 174.28
Length=2893


***** No hits found *****


Lambda     K      H
    1.33    0.621     1.12 

Gapped
Lambda     K      H
    1.28    0.460    0.850 

Effective search space used: 254295061324


Query=  CM2_S47_L008_R1_001_(paired)_contig_454 Average coverage: 294.18
Length=1765


***** No hits found *****


Lambda     K      H
    1.33    0.621     1.12 

Gapped
Lambda     K      H
    1.28    0.460    0.850 

Effective search space used: 154209635932


"Query=  CM2_S47_L008_R1_001_(paired)_contig_455 Average coverage: 1,952.69"
Length=351


***** No hits found *****


Lambda     K      H
    1.33    0.621     1.12 

Gapped
Lambda     K      H
    1.28    0.460    0.850 

Effective search space used: 28946748156


"Query=  CM2_S47_L008_R1_001_(paired)_contig_456 Average coverage: 6,005.20"
Length=1894


***** No hits found *****


Lambda     K      H
    1.33    0.621     1.12 

Gapped
Lambda     K      H
    1.28    0.460    0.850 

Effective search space used: 165655575538


Query=  CM2_S47_L008_R1_001_(paired)_contig_457 Average coverage: 916.92
Length=671


***** No hits found *****


Lambda     K      H
    1.33    0.621     1.12 

Gapped
Lambda     K      H
    1.28    0.460    0.850 

Effective search space used: 57250819200


"Query=  CM2_S47_L008_R1_001_(paired)_contig_458 Average coverage: 10,691.04"
Length=1277


***** No hits found *****


Lambda     K      H
    1.33    0.621     1.12 

Gapped
Lambda     K      H
    1.28    0.460    0.850 

Effective search space used: 111039960960


"Query=  CM2_S47_L008_R1_001_(paired)_contig_459 Average coverage: 5,562.17"
Length=2308


***** No hits found *****


Lambda     K      H
    1.33    0.621     1.12 

Gapped
Lambda     K      H
    1.28    0.460    0.850 

Effective search space used: 202389056134


"Query=  CM2_S47_L008_R1_001_(paired)_contig_460 Average coverage: 1,460.72"
Length=604


***** No hits found *****


Lambda     K      H
    1.33    0.621     1.12 

Gapped
Lambda     K      H
    1.28    0.460    0.850 

Effective search space used: 51411555774


"Query=  CM2_S47_L008_R1_001_(paired)_contig_461 Average coverage: 8,075.35"
Length=417


***** No hits found *****


Lambda     K      H
    1.33    0.621     1.12 

Gapped
Lambda     K      H
    1.28    0.460    0.850 

Effective search space used: 34807132752


Query=  CM2_S47_L008_R1_001_(paired)_contig_462 Average coverage: 33.65
Length=1249


***** No hits found *****


Lambda     K      H
    1.33    0.621     1.12 

Gapped
Lambda     K      H
    1.28    0.460    0.850 

Effective search space used: 108554654080


"Query=  CM2_S47_L008_R1_001_(paired)_contig_463 Average coverage: 3,313.36"
Length=1040


***** No hits found *****


Lambda     K      H
    1.33    0.621     1.12 

Gapped
Lambda     K      H
    1.28    0.460    0.850 

Effective search space used: 90003613440


Query=  CM2_S47_L008_R1_001_(paired)_contig_464 Average coverage: 254.00
Length=918


***** No hits found *****


Lambda     K      H
    1.33    0.621     1.12 

Gapped
Lambda     K      H
    1.28    0.460    0.850 

Effective search space used: 79174776320


Query=  CM2_S47_L008_R1_001_(paired)_contig_465 Average coverage: 66.44
Length=679


***** No hits found *****


Lambda     K      H
    1.33    0.621     1.12 

Gapped
Lambda     K      H
    1.28    0.460    0.850 

Effective search space used: 57960906880


"Query=  CM2_S47_L008_R1_001_(paired)_contig_466 Average coverage: 17,344.15"
Length=626


***** No hits found *****


Lambda     K      H
    1.33    0.621     1.12 

Gapped
Lambda     K      H
    1.28    0.460    0.850 

Effective search space used: 53256576000


"Query=  CM2_S47_L008_R1_001_(paired)_contig_467 Average coverage: 9,573.18"
Length=2286


***** No hits found *****


Lambda     K      H
    1.33    0.621     1.12 

Gapped
Lambda     K      H
    1.28    0.460    0.850 

Effective search space used: 200437035426


"Query=  CM2_S47_L008_R1_001_(paired)_contig_468 Average coverage: 2,095.81"
Length=1290


***** No hits found *****


Lambda     K      H
    1.33    0.621     1.12 

Gapped
Lambda     K      H
    1.28    0.460    0.850 

Effective search space used: 112193853440


"Query=  CM2_S47_L008_R1_001_(paired)_contig_469 Average coverage: 12,019.92"
Length=1675


***** No hits found *****


Lambda     K      H
    1.33    0.621     1.12 

Gapped
Lambda     K      H
    1.28    0.460    0.850 

Effective search space used: 146224096672


Query=  CM2_S47_L008_R1_001_(paired)_contig_470 Average coverage: 390.53
Length=1284


***** No hits found *****


Lambda     K      H
    1.33    0.621     1.12 

Gapped
Lambda     K      H
    1.28    0.460    0.850 

Effective search space used: 111661287680


Query=  CM2_S47_L008_R1_001_(paired)_contig_471 Average coverage: 718.98
Length=516


***** No hits found *****


Lambda     K      H
    1.33    0.621     1.12 

Gapped
Lambda     K      H
    1.28    0.460    0.850 

Effective search space used: 43597709646


"Query=  CM2_S47_L008_R1_001_(paired)_contig_472 Average coverage: 1,303.51"
Length=1542


***** No hits found *****


Lambda     K      H
    1.33    0.621     1.12 

Gapped
Lambda     K      H
    1.28    0.460    0.850 

Effective search space used: 134423244210


"Query=  CM2_S47_L008_R1_001_(paired)_contig_473 Average coverage: 1,573.01"
Length=1078


***** No hits found *****


Lambda     K      H
    1.33    0.621     1.12 

Gapped
Lambda     K      H
    1.28    0.460    0.850 

Effective search space used: 93376529920


Query=  CM2_S47_L008_R1_001_(paired)_contig_474 Average coverage: 162.94
Length=3246


***** No hits found *****


Lambda     K      H
    1.33    0.621     1.12 

Gapped
Lambda     K      H
    1.28    0.460    0.850 

Effective search space used: 285422016024


Query=  CM2_S47_L008_R1_001_(paired)_contig_475 Average coverage: 922.65
Length=1521


***** No hits found *****


Lambda     K      H
    1.33    0.621     1.12 

Gapped
Lambda     K      H
    1.28    0.460    0.850 

Effective search space used: 132559951716


Query=  CM2_S47_L008_R1_001_(paired)_contig_476 Average coverage: 482.20
Length=719


***** No hits found *****


Lambda     K      H
    1.33    0.621     1.12 

Gapped
Lambda     K      H
    1.28    0.460    0.850 

Effective search space used: 61511345280


"Query=  CM2_S47_L008_R1_001_(paired)_contig_477 Average coverage: 8,427.49"
Length=593


***** No hits found *****


Lambda     K      H
    1.33    0.621     1.12 

Gapped
Lambda     K      H
    1.28    0.460    0.850 

Effective search space used: 50434825008


"Query=  CM2_S47_L008_R1_001_(paired)_contig_478 Average coverage: 6,491.95"
Length=472


***** No hits found *****


Lambda     K      H
    1.33    0.621     1.12 

Gapped
Lambda     K      H
    1.28    0.460    0.850 

Effective search space used: 39690786582


"Query=  CM2_S47_L008_R1_001_(paired)_contig_479 Average coverage: 4,890.79"
Length=2484


***** No hits found *****


Lambda     K      H
    1.33    0.621     1.12 

Gapped
Lambda     K      H
    1.28    0.460    0.850 

Effective search space used: 218005221798


"Query=  CM2_S47_L008_R1_001_(paired)_contig_480 Average coverage: 3,052.06"
Length=736


***** No hits found *****


Lambda     K      H
    1.33    0.621     1.12 

Gapped
Lambda     K      H
    1.28    0.460    0.850 

Effective search space used: 63020281600


"Query=  CM2_S47_L008_R1_001_(paired)_contig_481 Average coverage: 1,355.12"
Length=731


***** No hits found *****


Lambda     K      H
    1.33    0.621     1.12 

Gapped
Lambda     K      H
    1.28    0.460    0.850 

Effective search space used: 62576476800


"Query=  CM2_S47_L008_R1_001_(paired)_contig_482 Average coverage: 21,320.14"
Length=613


***** No hits found *****


Lambda     K      H
    1.33    0.621     1.12 

Gapped
Lambda     K      H
    1.28    0.460    0.850 

Effective search space used: 52102683520


Query=  CM2_S47_L008_R1_001_(paired)_contig_483 Average coverage: 354.07
Length=1739


***** No hits found *****


Lambda     K      H
    1.33    0.621     1.12 

Gapped
Lambda     K      H
    1.28    0.460    0.850 

Effective search space used: 151902702368


"Query=  CM2_S47_L008_R1_001_(paired)_contig_484 Average coverage: 44,845.06"
Length=446


***** No hits found *****


Lambda     K      H
    1.33    0.621     1.12 

Gapped
Lambda     K      H
    1.28    0.460    0.850 

Effective search space used: 37382150226


"Query=  CM2_S47_L008_R1_001_(paired)_contig_485 Average coverage: 17,086.72"
Length=511


***** No hits found *****


Lambda     K      H
    1.33    0.621     1.12 

Gapped
Lambda     K      H
    1.28    0.460    0.850 

Effective search space used: 43153741116


"Query=  CM2_S47_L008_R1_001_(paired)_contig_486 Average coverage: 11,375.05"
Length=863


***** No hits found *****


Lambda     K      H
    1.33    0.621     1.12 

Gapped
Lambda     K      H
    1.28    0.460    0.850 

Effective search space used: 74292923520


"Query=  CM2_S47_L008_R1_001_(paired)_contig_487 Average coverage: 3,692.52"
Length=2462


***** No hits found *****


Lambda     K      H
    1.33    0.621     1.12 

Gapped
Lambda     K      H
    1.28    0.460    0.850 

Effective search space used: 216053201090


"Query=  CM2_S47_L008_R1_001_(paired)_contig_488 Average coverage: 4,820.66"
Length=1167


***** No hits found *****


Lambda     K      H
    1.33    0.621     1.12 

Gapped
Lambda     K      H
    1.28    0.460    0.850 

Effective search space used: 101276255360


"Query=  CM2_S47_L008_R1_001_(paired)_contig_489 Average coverage: 17,702.53"
Length=524


***** No hits found *****


Lambda     K      H
    1.33    0.621     1.12 

Gapped
Lambda     K      H
    1.28    0.460    0.850 

Effective search space used: 44308059294


Query=  CM2_S47_L008_R1_001_(paired)_contig_490 Average coverage: 26.88
Length=3631


***** No hits found *****


Lambda     K      H
    1.33    0.621     1.12 

Gapped
Lambda     K      H
    1.28    0.460    0.850 

Effective search space used: 319569771204


"Query=  CM2_S47_L008_R1_001_(paired)_contig_491 Average coverage: 6,217.32"
Length=884


***** No hits found *****


Lambda     K      H
    1.33    0.621     1.12 

Gapped
Lambda     K      H
    1.28    0.460    0.850 

Effective search space used: 76156903680


"Query=  CM2_S47_L008_R1_001_(paired)_contig_492 Average coverage: 6,112.85"
Length=367


***** No hits found *****


Lambda     K      H
    1.33    0.621     1.12 

Gapped
Lambda     K      H
    1.28    0.460    0.850 

Effective search space used: 30367447452


Query=  CM2_S47_L008_R1_001_(paired)_contig_493 Average coverage: 595.75
Length=557


***** No hits found *****


Lambda     K      H
    1.33    0.621     1.12 

Gapped
Lambda     K      H
    1.28    0.460    0.850 

Effective search space used: 47238251592


Query=  CM2_S47_L008_R1_001_(paired)_contig_494 Average coverage: 42.94
Length=1407


***** No hits found *****


Lambda     K      H
    1.33    0.621     1.12 

Gapped
Lambda     K      H
    1.28    0.460    0.850 

Effective search space used: 122444935320


Query=  CM2_S47_L008_R1_001_(paired)_contig_495 Average coverage: 960.89
Length=3517


***** No hits found *****


Lambda     K      H
    1.33    0.621     1.12 

Gapped
Lambda     K      H
    1.28    0.460    0.850 

Effective search space used: 309458487852


Query=  CM2_S47_L008_R1_001_(paired)_contig_496 Average coverage: 419.57
Length=1458


***** No hits found *****


Lambda     K      H
    1.33    0.621     1.12 

Gapped
Lambda     K      H
    1.28    0.460    0.850 

Effective search space used: 126970074234


Query=  CM2_S47_L008_R1_001_(paired)_contig_497 Average coverage: 10.45
Length=1991


***** No hits found *****


Lambda     K      H
    1.33    0.621     1.12 

Gapped
Lambda     K      H
    1.28    0.460    0.850 

Effective search space used: 174262212296


Query=  CM2_S47_L008_R1_001_(paired)_contig_498 Average coverage: 10.64
Length=1334


***** No hits found *****


Lambda     K      H
    1.33    0.621     1.12 

Gapped
Lambda     K      H
    1.28    0.460    0.850 

Effective search space used: 116099335680


Query=  CM2_S47_L008_R1_001_(paired)_contig_499 Average coverage: 863.25
Length=1877


***** No hits found *****


Lambda     K      H
    1.33    0.621     1.12 

Gapped
Lambda     K      H
    1.28    0.460    0.850 

Effective search space used: 164147195900


Query=  CM2_S47_L008_R1_001_(paired)_contig_500 Average coverage: 556.36
Length=1489


***** No hits found *****


Lambda     K      H
    1.33    0.621     1.12 

Gapped
Lambda     K      H
    1.28    0.460    0.850 

Effective search space used: 129720648868


"Query=  CM2_S47_L008_R1_001_(paired)_contig_501 Average coverage: 7,725.16"
Length=1126


***** No hits found *****


Lambda     K      H
    1.33    0.621     1.12 

Gapped
Lambda     K      H
    1.28    0.460    0.850 

Effective search space used: 97637056000


"Query=  CM2_S47_L008_R1_001_(paired)_contig_502 Average coverage: 7,532.04"
Length=521


***** No hits found *****


Lambda     K      H
    1.33    0.621     1.12 

Gapped
Lambda     K      H
    1.28    0.460    0.850 

Effective search space used: 44041678176


"Query=  CM2_S47_L008_R1_001_(paired)_contig_503 Average coverage: 1,986.91"
Length=1305


***** No hits found *****


Lambda     K      H
    1.33    0.621     1.12 

Gapped
Lambda     K      H
    1.28    0.460    0.850 

Effective search space used: 113525267840


"Query=  CM2_S47_L008_R1_001_(paired)_contig_504 Average coverage: 20,830.31"
Length=617


***** No hits found *****


Lambda     K      H
    1.33    0.621     1.12 

Gapped
Lambda     K      H
    1.28    0.460    0.850 

Effective search space used: 52457727360


"Query=  CM2_S47_L008_R1_001_(paired)_contig_505 Average coverage: 2,878.87"
Length=2764


***** No hits found *****


Lambda     K      H
    1.33    0.621     1.12 

Gapped
Lambda     K      H
    1.28    0.460    0.850 

Effective search space used: 242849121718


"Query=  CM2_S47_L008_R1_001_(paired)_contig_506 Average coverage: 1,882.50"
Length=802


***** No hits found *****


Lambda     K      H
    1.33    0.621     1.12 

Gapped
Lambda     K      H
    1.28    0.460    0.850 

Effective search space used: 68878504960


Query=  CM2_S47_L008_R1_001_(paired)_contig_507 Average coverage: 109.09
Length=4186


***** No hits found *****


Lambda     K      H
    1.33    0.621     1.12 

Gapped
Lambda     K      H
    1.28    0.460    0.850 

Effective search space used: 368795755944


"Query=  CM2_S47_L008_R1_001_(paired)_contig_508 Average coverage: 2,818.12"
Length=3695


***** No hits found *****


Lambda     K      H
    1.33    0.621     1.12 

Gapped
Lambda     K      H
    1.28    0.460    0.850 

Effective search space used: 325246281156


"Query=  CM2_S47_L008_R1_001_(paired)_contig_509 Average coverage: 2,689.58"
Length=1384


***** No hits found *****


Lambda     K      H
    1.33    0.621     1.12 

Gapped
Lambda     K      H
    1.28    0.460    0.850 

Effective search space used: 120537383680


"Query=  CM2_S47_L008_R1_001_(paired)_contig_510 Average coverage: 1,113.44"
Length=659


***** No hits found *****


Lambda     K      H
    1.33    0.621     1.12 

Gapped
Lambda     K      H
    1.28    0.460    0.850 

Effective search space used: 56185687680


Query=  CM2_S47_L008_R1_001_(paired)_contig_511 Average coverage: 449.09
Length=3354


***** No hits found *****


Lambda     K      H
    1.33    0.621     1.12 

Gapped
Lambda     K      H
    1.28    0.460    0.850 

Effective search space used: 295001126568


Query=  CM2_S47_L008_R1_001_(paired)_contig_512 Average coverage: 572.42
Length=1830


***** No hits found *****


Lambda     K      H
    1.33    0.621     1.12 

Gapped
Lambda     K      H
    1.28    0.460    0.850 

Effective search space used: 159976969842


Query=  CM2_S47_L008_R1_001_(paired)_contig_513 Average coverage: 159.38
Length=898


***** No hits found *****


Lambda     K      H
    1.33    0.621     1.12 

Gapped
Lambda     K      H
    1.28    0.460    0.850 

Effective search space used: 77399557120


"Query=  CM2_S47_L008_R1_001_(paired)_contig_514 Average coverage: 1,730.52"
Length=1513


***** No hits found *****


Lambda     K      H
    1.33    0.621     1.12 

Gapped
Lambda     K      H
    1.28    0.460    0.850 

Effective search space used: 131850126004


Query=  CM2_S47_L008_R1_001_(paired)_contig_515 Average coverage: 59.37
Length=657


***** No hits found *****


Lambda     K      H
    1.33    0.621     1.12 

Gapped
Lambda     K      H
    1.28    0.460    0.850 

Effective search space used: 56008165760


"Query=  CM2_S47_L008_R1_001_(paired)_contig_516 Average coverage: 6,375.49"
Length=611


***** No hits found *****


Lambda     K      H
    1.33    0.621     1.12 

Gapped
Lambda     K      H
    1.28    0.460    0.850 

Effective search space used: 51925161600


"Query=  CM2_S47_L008_R1_001_(paired)_contig_517 Average coverage: 8,005.36"
Length=1048


***** No hits found *****


Lambda     K      H
    1.33    0.621     1.12 

Gapped
Lambda     K      H
    1.28    0.460    0.850 

Effective search space used: 90713701120


"Query=  CM2_S47_L008_R1_001_(paired)_contig_518 Average coverage: 3,554.50"
Length=2306


***** No hits found *****


Lambda     K      H
    1.33    0.621     1.12 

Gapped
Lambda     K      H
    1.28    0.460    0.850 

Effective search space used: 202211599706


Query=  CM2_S47_L008_R1_001_(paired)_contig_519 Average coverage: 270.01
Length=1505


***** No hits found *****


Lambda     K      H
    1.33    0.621     1.12 

Gapped
Lambda     K      H
    1.28    0.460    0.850 

Effective search space used: 131140300292


"Query=  CM2_S47_L008_R1_001_(paired)_contig_520 Average coverage: 2,938.77"
Length=452


***** No hits found *****


Lambda     K      H
    1.33    0.621     1.12 

Gapped
Lambda     K      H
    1.28    0.460    0.850 

Effective search space used: 37914912462


"Query=  CM2_S47_L008_R1_001_(paired)_contig_521 Average coverage: 83,083.61"
Length=619


***** No hits found *****


Lambda     K      H
    1.33    0.621     1.12 

Gapped
Lambda     K      H
    1.28    0.460    0.850 

Effective search space used: 52635249280


"Query=  CM2_S47_L008_R1_001_(paired)_contig_522 Average coverage: 3,581.45"
Length=540


***** No hits found *****


Lambda     K      H
    1.33    0.621     1.12 

Gapped
Lambda     K      H
    1.28    0.460    0.850 

Effective search space used: 45728758590


"Query=  CM2_S47_L008_R1_001_(paired)_contig_523 Average coverage: 10,826.61"
Length=570


***** No hits found *****


Lambda     K      H
    1.33    0.621     1.12 

Gapped
Lambda     K      H
    1.28    0.460    0.850 

Effective search space used: 48392569770


"Query=  CM2_S47_L008_R1_001_(paired)_contig_524 Average coverage: 9,259.72"
Length=1417


***** No hits found *****


Lambda     K      H
    1.33    0.621     1.12 

Gapped
Lambda     K      H
    1.28    0.460    0.850 

Effective search space used: 123332217460


"Query=  CM2_S47_L008_R1_001_(paired)_contig_525 Average coverage: 6,944.31"
Length=1637


***** No hits found *****


Lambda     K      H
    1.33    0.621     1.12 

Gapped
Lambda     K      H
    1.28    0.460    0.850 

Effective search space used: 142852424540


"Query=  CM2_S47_L008_R1_001_(paired)_contig_526 Average coverage: 2,100.84"
Length=286


***** No hits found *****


Lambda     K      H
    1.33    0.621     1.12 

Gapped
Lambda     K      H
    1.28    0.460    0.850 

Effective search space used: 23175157266


"Query=  CM2_S47_L008_R1_001_(paired)_contig_527 Average coverage: 1,036.98"
Length=1123


***** No hits found *****


Lambda     K      H
    1.33    0.621     1.12 

Gapped
Lambda     K      H
    1.28    0.460    0.850 

Effective search space used: 97370773120


"Query=  CM2_S47_L008_R1_001_(paired)_contig_528 Average coverage: 1,957.24"
Length=3606


***** No hits found *****


Lambda     K      H
    1.33    0.621     1.12 

Gapped
Lambda     K      H
    1.28    0.460    0.850 

Effective search space used: 317352384504


Query=  CM2_S47_L008_R1_001_(paired)_contig_529 Average coverage: 953.61
Length=3279


***** No hits found *****


Lambda     K      H
    1.33    0.621     1.12 

Gapped
Lambda     K      H
    1.28    0.460    0.850 

Effective search space used: 288348966468


Query=  CM2_S47_L008_R1_001_(paired)_contig_530 Average coverage: 397.58
Length=1076


***** No hits found *****


Lambda     K      H
    1.33    0.621     1.12 

Gapped
Lambda     K      H
    1.28    0.460    0.850 

Effective search space used: 93199008000


Query=  CM2_S47_L008_R1_001_(paired)_contig_531 Average coverage: 467.80
Length=471


***** No hits found *****


Lambda     K      H
    1.33    0.621     1.12 

Gapped
Lambda     K      H
    1.28    0.460    0.850 

Effective search space used: 39601992876


"Query=  CM2_S47_L008_R1_001_(paired)_contig_532 Average coverage: 15,299.45"
Length=872


***** No hits found *****


Lambda     K      H
    1.33    0.621     1.12 

Gapped
Lambda     K      H
    1.28    0.460    0.850 

Effective search space used: 75091772160


Query=  CM2_S47_L008_R1_001_(paired)_contig_533 Average coverage: 512.48
Length=1571


***** No hits found *****


Lambda     K      H
    1.33    0.621     1.12 

Gapped
Lambda     K      H
    1.28    0.460    0.850 

Effective search space used: 136996362416


"Query=  CM2_S47_L008_R1_001_(paired)_contig_534 Average coverage: 20,133.88"
Length=732


***** No hits found *****


Lambda     K      H
    1.33    0.621     1.12 

Gapped
Lambda     K      H
    1.28    0.460    0.850 

Effective search space used: 62665237760


Query=  CM2_S47_L008_R1_001_(paired)_contig_535 Average coverage: 677.47
Length=1321


***** No hits found *****


Lambda     K      H
    1.33    0.621     1.12 

Gapped
Lambda     K      H
    1.28    0.460    0.850 

Effective search space used: 114945443200


Query=  CM2_S47_L008_R1_001_(paired)_contig_536 Average coverage: 18.66
Length=377


***** No hits found *****


Lambda     K      H
    1.33    0.621     1.12 

Gapped
Lambda     K      H
    1.28    0.460    0.850 

Effective search space used: 31255384512


"Query=  CM2_S47_L008_R1_001_(paired)_contig_537 Average coverage: 3,262.17"
Length=2868


***** No hits found *****


Lambda     K      H
    1.33    0.621     1.12 

Gapped
Lambda     K      H
    1.28    0.460    0.850 

Effective search space used: 252076855974


Query=  CM2_S47_L008_R1_001_(paired)_contig_538 Average coverage: 61.12
Length=606


***** No hits found *****


Lambda     K      H
    1.33    0.621     1.12 

Gapped
Lambda     K      H
    1.28    0.460    0.850 

Effective search space used: 51589143186


"Query=  CM2_S47_L008_R1_001_(paired)_contig_539 Average coverage: 2,023.20"
Length=823


***** No hits found *****


Lambda     K      H
    1.33    0.621     1.12 

Gapped
Lambda     K      H
    1.28    0.460    0.850 

Effective search space used: 70742485120


"Query=  CM2_S47_L008_R1_001_(paired)_contig_540 Average coverage: 1,194.52"
Length=537


***** No hits found *****


Lambda     K      H
    1.33    0.621     1.12 

Gapped
Lambda     K      H
    1.28    0.460    0.850 

Effective search space used: 45462377472


Query=  CM2_S47_L008_R1_001_(paired)_contig_541 Average coverage: 13.33
Length=3775


***** No hits found *****


Lambda     K      H
    1.33    0.621     1.12 

Gapped
Lambda     K      H
    1.28    0.460    0.850 

Effective search space used: 332341918596


"Query=  CM2_S47_L008_R1_001_(paired)_contig_542 Average coverage: 32,386.84"
Length=432


***** No hits found *****


Lambda     K      H
    1.33    0.621     1.12 

Gapped
Lambda     K      H
    1.28    0.460    0.850 

Effective search space used: 36139038342


Query=  CM2_S47_L008_R1_001_(paired)_contig_543 Average coverage: 501.60
Length=313


***** No hits found *****


Lambda     K      H
    1.33    0.621     1.12 

Gapped
Lambda     K      H
    1.28    0.460    0.850 

Effective search space used: 25572587328


"Query=  CM2_S47_L008_R1_001_(paired)_contig_544 Average coverage: 2,776.59"
Length=2024


***** No hits found *****


Lambda     K      H
    1.33    0.621     1.12 

Gapped
Lambda     K      H
    1.28    0.460    0.850 

Effective search space used: 177190243358


"Query=  CM2_S47_L008_R1_001_(paired)_contig_545 Average coverage: 5,263.19"
Length=1084


***** No hits found *****


Lambda     K      H
    1.33    0.621     1.12 

Gapped
Lambda     K      H
    1.28    0.460    0.850 

Effective search space used: 93909095680


Query=  CM2_S47_L008_R1_001_(paired)_contig_546 Average coverage: 484.54
Length=1798


***** No hits found *****


Lambda     K      H
    1.33    0.621     1.12 

Gapped
Lambda     K      H
    1.28    0.460    0.850 

Effective search space used: 157137666994


Query=  CM2_S47_L008_R1_001_(paired)_contig_547 Average coverage: 145.84
Length=335


***** No hits found *****


Lambda     K      H
    1.33    0.621     1.12 

Gapped
Lambda     K      H
    1.28    0.460    0.850 

Effective search space used: 27526048860


"Query=  CM2_S47_L008_R1_001_(paired)_contig_548 Average coverage: 20,395.04"
Length=468


***** No hits found *****


Lambda     K      H
    1.33    0.621     1.12 

Gapped
Lambda     K      H
    1.28    0.460    0.850 

Effective search space used: 39335611758


"Query=  CM2_S47_L008_R1_001_(paired)_contig_549 Average coverage: 17,920.27"
Length=1822


***** No hits found *****


Lambda     K      H
    1.33    0.621     1.12 

Gapped
Lambda     K      H
    1.28    0.460    0.850 

Effective search space used: 159267144130


"Query=  CM2_S47_L008_R1_001_(paired)_contig_550 Average coverage: 2,277.99"
Length=388


***** No hits found *****


Lambda     K      H
    1.33    0.621     1.12 

Gapped
Lambda     K      H
    1.28    0.460    0.850 

Effective search space used: 32232115278


"Query=  CM2_S47_L008_R1_001_(paired)_contig_551 Average coverage: 8,219.75"
Length=1159


***** No hits found *****


Lambda     K      H
    1.33    0.621     1.12 

Gapped
Lambda     K      H
    1.28    0.460    0.850 

Effective search space used: 100566167680


"Query=  CM2_S47_L008_R1_001_(paired)_contig_552 Average coverage: 1,720.37"
Length=966


***** No hits found *****


Lambda     K      H
    1.33    0.621     1.12 

Gapped
Lambda     K      H
    1.28    0.460    0.850 

Effective search space used: 83435302400


Query=  CM2_S47_L008_R1_001_(paired)_contig_553 Average coverage: 329.60
Length=638


***** No hits found *****


Lambda     K      H
    1.33    0.621     1.12 

Gapped
Lambda     K      H
    1.28    0.460    0.850 

Effective search space used: 54321707520


Query=  CM2_S47_L008_R1_001_(paired)_contig_554 Average coverage: 40.19
Length=3016


***** No hits found *****


Lambda     K      H
    1.33    0.621     1.12 

Gapped
Lambda     K      H
    1.28    0.460    0.850 

Effective search space used: 265208631646


"Query=  CM2_S47_L008_R1_001_(paired)_contig_555 Average coverage: 3,528.70"
Length=941


***** No hits found *****


Lambda     K      H
    1.33    0.621     1.12 

Gapped
Lambda     K      H
    1.28    0.460    0.850 

Effective search space used: 81216278400


"Query=  CM2_S47_L008_R1_001_(paired)_contig_556 Average coverage: 1,791.34"
Length=843


***** No hits found *****


Lambda     K      H
    1.33    0.621     1.12 

Gapped
Lambda     K      H
    1.28    0.460    0.850 

Effective search space used: 72517704320


Query=  CM2_S47_L008_R1_001_(paired)_contig_557 Average coverage: 35.34
Length=804


***** No hits found *****


Lambda     K      H
    1.33    0.621     1.12 

Gapped
Lambda     K      H
    1.28    0.460    0.850 

Effective search space used: 69056026880


Query=  CM2_S47_L008_R1_001_(paired)_contig_558 Average coverage: 415.21
Length=7945


***** No hits found *****


Lambda     K      H
    1.33    0.621     1.12 

Gapped
Lambda     K      H
    1.28    0.460    0.850 

Effective search space used: 701854107352


"Query=  CM2_S47_L008_R1_001_(paired)_contig_559 Average coverage: 1,124.66"
Length=996


***** No hits found *****


Lambda     K      H
    1.33    0.621     1.12 

Gapped
Lambda     K      H
    1.28    0.460    0.850 

Effective search space used: 86098131200


"Query=  CM2_S47_L008_R1_001_(paired)_contig_560 Average coverage: 4,291.16"
Length=1266


***** No hits found *****


Lambda     K      H
    1.33    0.621     1.12 

Gapped
Lambda     K      H
    1.28    0.460    0.850 

Effective search space used: 110063590400


Query=  CM2_S47_L008_R1_001_(paired)_contig_561 Average coverage: 43.59
Length=4987


***** No hits found *****


Lambda     K      H
    1.33    0.621     1.12 

Gapped
Lambda     K      H
    1.28    0.460    0.850 

Effective search space used: 439840825812


"Query=  CM2_S47_L008_R1_001_(paired)_contig_562 Average coverage: 12,002.30"
Length=2113


***** No hits found *****


Lambda     K      H
    1.33    0.621     1.12 

Gapped
Lambda     K      H
    1.28    0.460    0.850 

Effective search space used: 185087054404


Query=  CM2_S47_L008_R1_001_(paired)_contig_563 Average coverage: 3.13
Length=449


***** No hits found *****


Lambda     K      H
    1.33    0.621     1.12 

Gapped
Lambda     K      H
    1.28    0.460    0.850 

Effective search space used: 37648531344


Query=  CM2_S47_L008_R1_001_(paired)_contig_564 Average coverage: 6.38
Length=413


***** No hits found *****


Lambda     K      H
    1.33    0.621     1.12 

Gapped
Lambda     K      H
    1.28    0.460    0.850 

Effective search space used: 34451957928


"Query=  CM2_S47_L008_R1_001_(paired)_contig_565 Average coverage: 4,590.84"
Length=1118


***** No hits found *****


Lambda     K      H
    1.33    0.621     1.12 

Gapped
Lambda     K      H
    1.28    0.460    0.850 

Effective search space used: 96926968320


"Query=  CM2_S47_L008_R1_001_(paired)_contig_566 Average coverage: 4,305.20"
Length=2109


***** No hits found *****


Lambda     K      H
    1.33    0.621     1.12 

Gapped
Lambda     K      H
    1.28    0.460    0.850 

Effective search space used: 184732141548


"Query=  CM2_S47_L008_R1_001_(paired)_contig_567 Average coverage: 4,128.25"
Length=1105


***** No hits found *****


Lambda     K      H
    1.33    0.621     1.12 

Gapped
Lambda     K      H
    1.28    0.460    0.850 

Effective search space used: 95773075840


"Query=  CM2_S47_L008_R1_001_(paired)_contig_568 Average coverage: 2,550.15"
Length=360


***** No hits found *****


Lambda     K      H
    1.33    0.621     1.12 

Gapped
Lambda     K      H
    1.28    0.460    0.850 

Effective search space used: 29745891510


"Query=  CM2_S47_L008_R1_001_(paired)_contig_569 Average coverage: 2,278.97"
Length=244


***** No hits found *****


Lambda     K      H
    1.33    0.621     1.12 

Gapped
Lambda     K      H
    1.28    0.460    0.850 

Effective search space used: 19541819440


"Query=  CM2_S47_L008_R1_001_(paired)_contig_570 Average coverage: 2,552.70"
Length=1192


***** No hits found *****


Lambda     K      H
    1.33    0.621     1.12 

Gapped
Lambda     K      H
    1.28    0.460    0.850 

Effective search space used: 103495279360


Query=  CM2_S47_L008_R1_001_(paired)_contig_571 Average coverage: 414.40
Length=383


***** No hits found *****


Lambda     K      H
    1.33    0.621     1.12 

Gapped
Lambda     K      H
    1.28    0.460    0.850 

Effective search space used: 31788146748


"Query=  CM2_S47_L008_R1_001_(paired)_contig_572 Average coverage: 3,238.42"
Length=2515


***** No hits found *****


Lambda     K      H
    1.33    0.621     1.12 

Gapped
Lambda     K      H
    1.28    0.460    0.850 

Effective search space used: 220755796432


"Query=  CM2_S47_L008_R1_001_(paired)_contig_573 Average coverage: 7,454.13"
Length=1180


***** No hits found *****


Lambda     K      H
    1.33    0.621     1.12 

Gapped
Lambda     K      H
    1.28    0.460    0.850 

Effective search space used: 102430147840


Query=  CM2_S47_L008_R1_001_(paired)_contig_574 Average coverage: 47.74
Length=1362


***** No hits found *****


Lambda     K      H
    1.33    0.621     1.12 

Gapped
Lambda     K      H
    1.28    0.460    0.850 

Effective search space used: 118584642560


"Query=  CM2_S47_L008_R1_001_(paired)_contig_575 Average coverage: 3,434.07"
Length=803


***** No hits found *****


Lambda     K      H
    1.33    0.621     1.12 

Gapped
Lambda     K      H
    1.28    0.460    0.850 

Effective search space used: 68967265920


"Query=  CM2_S47_L008_R1_001_(paired)_contig_576 Average coverage: 5,941.80"
Length=1034


***** No hits found *****


Lambda     K      H
    1.33    0.621     1.12 

Gapped
Lambda     K      H
    1.28    0.460    0.850 

Effective search space used: 89471047680


Query=  CM2_S47_L008_R1_001_(paired)_contig_577 Average coverage: 873.59
Length=1455


***** No hits found *****


Lambda     K      H
    1.33    0.621     1.12 

Gapped
Lambda     K      H
    1.28    0.460    0.850 

Effective search space used: 126703889592


"Query=  CM2_S47_L008_R1_001_(paired)_contig_578 Average coverage: 1,753.75"
Length=367


***** No hits found *****


Lambda     K      H
    1.33    0.621     1.12 

Gapped
Lambda     K      H
    1.28    0.460    0.850 

Effective search space used: 30367447452


Query=  CM2_S47_L008_R1_001_(paired)_contig_579 Average coverage: 973.35
Length=610


***** No hits found *****


Lambda     K      H
    1.33    0.621     1.12 

Gapped
Lambda     K      H
    1.28    0.460    0.850 

Effective search space used: 51836400640


Query=  CM2_S47_L008_R1_001_(paired)_contig_580 Average coverage: 131.60
Length=386


***** No hits found *****


Lambda     K      H
    1.33    0.621     1.12 

Gapped
Lambda     K      H
    1.28    0.460    0.850 

Effective search space used: 32054527866


Query=  CM2_S47_L008_R1_001_(paired)_contig_581 Average coverage: 478.49
Length=2003


***** No hits found *****


Lambda     K      H
    1.33    0.621     1.12 

Gapped
Lambda     K      H
    1.28    0.460    0.850 

Effective search space used: 175326950864


"Query=  CM2_S47_L008_R1_001_(paired)_contig_582 Average coverage: 8,577.20"
Length=2215


***** No hits found *****


Lambda     K      H
    1.33    0.621     1.12 

Gapped
Lambda     K      H
    1.28    0.460    0.850 

Effective search space used: 194137332232


"Query=  CM2_S47_L008_R1_001_(paired)_contig_583 Average coverage: 1,845.03"
Length=2024


***** No hits found *****


Lambda     K      H
    1.33    0.621     1.12 

Gapped
Lambda     K      H
    1.28    0.460    0.850 

Effective search space used: 177190243358


"Query=  CM2_S47_L008_R1_001_(paired)_contig_584 Average coverage: 2,542.79"
Length=574


***** No hits found *****


Lambda     K      H
    1.33    0.621     1.12 

Gapped
Lambda     K      H
    1.28    0.460    0.850 

Effective search space used: 48747744594


"Query=  CM2_S47_L008_R1_001_(paired)_contig_585 Average coverage: 3,253.44"
Length=611


***** No hits found *****


Lambda     K      H
    1.33    0.621     1.12 

Gapped
Lambda     K      H
    1.28    0.460    0.850 

Effective search space used: 51925161600


"Query=  CM2_S47_L008_R1_001_(paired)_contig_586 Average coverage: 6,551.56"
Length=470


***** No hits found *****


Lambda     K      H
    1.33    0.621     1.12 

Gapped
Lambda     K      H
    1.28    0.460    0.850 

Effective search space used: 39513199170


"Query=  CM2_S47_L008_R1_001_(paired)_contig_587 Average coverage: 1,777.85"
Length=852


***** No hits found *****


Lambda     K      H
    1.33    0.621     1.12 

Gapped
Lambda     K      H
    1.28    0.460    0.850 

Effective search space used: 73316552960


Query=  CM2_S47_L008_R1_001_(paired)_contig_588 Average coverage: 559.95
Length=2124


***** No hits found *****


Lambda     K      H
    1.33    0.621     1.12 

Gapped
Lambda     K      H
    1.28    0.460    0.850 

Effective search space used: 186063064758


Query=  CM2_S47_L008_R1_001_(paired)_contig_589 Average coverage: 361.41
Length=290


***** No hits found *****


Lambda     K      H
    1.33    0.621     1.12 

Gapped
Lambda     K      H
    1.28    0.460    0.850 

Effective search space used: 23530332090


"Query=  CM2_S47_L008_R1_001_(paired)_contig_590 Average coverage: 4,541.08"
Length=325


***** No hits found *****


Lambda     K      H
    1.33    0.621     1.12 

Gapped
Lambda     K      H
    1.28    0.460    0.850 

Effective search space used: 26638111800


"Query=  CM2_S47_L008_R1_001_(paired)_contig_591 Average coverage: 2,526.05"
Length=1192


***** No hits found *****


Lambda     K      H
    1.33    0.621     1.12 

Gapped
Lambda     K      H
    1.28    0.460    0.850 

Effective search space used: 103495279360


Query=  CM2_S47_L008_R1_001_(paired)_contig_592 Average coverage: 749.91
Length=787


***** No hits found *****


Lambda     K      H
    1.33    0.621     1.12 

Gapped
Lambda     K      H
    1.28    0.460    0.850 

Effective search space used: 67547090560


Query=  CM2_S47_L008_R1_001_(paired)_contig_593 Average coverage: 137.23
Length=648


***** No hits found *****


Lambda     K      H
    1.33    0.621     1.12 

Gapped
Lambda     K      H
    1.28    0.460    0.850 

Effective search space used: 55209317120


"Query=  CM2_S47_L008_R1_001_(paired)_contig_594 Average coverage: 1,882.05"
Length=5368


***** No hits found *****


Lambda     K      H
    1.33    0.621     1.12 

Gapped
Lambda     K      H
    1.28    0.460    0.850 

Effective search space used: 473633799120


"Query=  CM2_S47_L008_R1_001_(paired)_contig_595 Average coverage: 1,598.60"
Length=917


***** No hits found *****


Lambda     K      H
    1.33    0.621     1.12 

Gapped
Lambda     K      H
    1.28    0.460    0.850 

Effective search space used: 79086015360


Query=  CM2_S47_L008_R1_001_(paired)_contig_596 Average coverage: 193.62
Length=1298


***** No hits found *****


Lambda     K      H
    1.33    0.621     1.12 

Gapped
Lambda     K      H
    1.28    0.460    0.850 

Effective search space used: 112903941120


Query=  CM2_S47_L008_R1_001_(paired)_contig_597 Average coverage: 105.88
Length=801


***** No hits found *****


Lambda     K      H
    1.33    0.621     1.12 

Gapped
Lambda     K      H
    1.28    0.460    0.850 

Effective search space used: 68789744000


"Query=  CM2_S47_L008_R1_001_(paired)_contig_598 Average coverage: 20,251.17"
Length=751


***** No hits found *****


Lambda     K      H
    1.33    0.621     1.12 

Gapped
Lambda     K      H
    1.28    0.460    0.850 

Effective search space used: 64351696000


"Query=  CM2_S47_L008_R1_001_(paired)_contig_599 Average coverage: 1,974.03"
Length=1940


***** No hits found *****


Lambda     K      H
    1.33    0.621     1.12 

Gapped
Lambda     K      H
    1.28    0.460    0.850 

Effective search space used: 169737073382


"Query=  CM2_S47_L008_R1_001_(paired)_contig_600 Average coverage: 1,035.48"
Length=861


***** No hits found *****


Lambda     K      H
    1.33    0.621     1.12 

Gapped
Lambda     K      H
    1.28    0.460    0.850 

Effective search space used: 74115401600


"Query=  CM2_S47_L008_R1_001_(paired)_contig_601 Average coverage: 10,399.47"
Length=473


***** No hits found *****


Lambda     K      H
    1.33    0.621     1.12 

Gapped
Lambda     K      H
    1.28    0.460    0.850 

Effective search space used: 39779580288


"Query=  CM2_S47_L008_R1_001_(paired)_contig_602 Average coverage: 1,627.84"
Length=977


***** No hits found *****


Lambda     K      H
    1.33    0.621     1.12 

Gapped
Lambda     K      H
    1.28    0.460    0.850 

Effective search space used: 84411672960


Query=  CM2_S47_L008_R1_001_(paired)_contig_603 Average coverage: 787.19
Length=1121


***** No hits found *****


Lambda     K      H
    1.33    0.621     1.12 

Gapped
Lambda     K      H
    1.28    0.460    0.850 

Effective search space used: 97193251200


Query=  CM2_S47_L008_R1_001_(paired)_contig_604 Average coverage: 280.02
Length=259


***** No hits found *****


Lambda     K      H
    1.33    0.621     1.12 

Gapped
Lambda     K      H
    1.28    0.460    0.850 

Effective search space used: 20874216220


Query=  CM2_S47_L008_R1_001_(paired)_contig_605 Average coverage: 650.87
Length=5453


***** No hits found *****


Lambda     K      H
    1.33    0.621     1.12 

Gapped
Lambda     K      H
    1.28    0.460    0.850 

Effective search space used: 481172913900


"Query=  CM2_S47_L008_R1_001_(paired)_contig_606 Average coverage: 3,478.08"
Length=335


***** No hits found *****


Lambda     K      H
    1.33    0.621     1.12 

Gapped
Lambda     K      H
    1.28    0.460    0.850 

Effective search space used: 27526048860


"Query=  CM2_S47_L008_R1_001_(paired)_contig_607 Average coverage: 3,467.44"
Length=439


***** No hits found *****


Lambda     K      H
    1.33    0.621     1.12 

Gapped
Lambda     K      H
    1.28    0.460    0.850 

Effective search space used: 36760594284


"Query=  CM2_S47_L008_R1_001_(paired)_contig_608 Average coverage: 4,388.90"
Length=814


***** No hits found *****


Lambda     K      H
    1.33    0.621     1.12 

Gapped
Lambda     K      H
    1.28    0.460    0.850 

Effective search space used: 69943636480


"Query=  CM2_S47_L008_R1_001_(paired)_contig_609 Average coverage: 3,565.44"
Length=610


***** No hits found *****


Lambda     K      H
    1.33    0.621     1.12 

Gapped
Lambda     K      H
    1.28    0.460    0.850 

Effective search space used: 51836400640


"Query=  CM2_S47_L008_R1_001_(paired)_contig_610 Average coverage: 1,053.62"
Length=360


***** No hits found *****


Lambda     K      H
    1.33    0.621     1.12 

Gapped
Lambda     K      H
    1.28    0.460    0.850 

Effective search space used: 29745891510


"Query=  CM2_S47_L008_R1_001_(paired)_contig_611 Average coverage: 8,494.78"
Length=462


***** No hits found *****


Lambda     K      H
    1.33    0.621     1.12 

Gapped
Lambda     K      H
    1.28    0.460    0.850 

Effective search space used: 38802849522


"Query=  CM2_S47_L008_R1_001_(paired)_contig_612 Average coverage: 3,562.46"
Length=340


***** No hits found *****


Lambda     K      H
    1.33    0.621     1.12 

Gapped
Lambda     K      H
    1.28    0.460    0.850 

Effective search space used: 27970017390


Query=  CM2_S47_L008_R1_001_(paired)_contig_613 Average coverage: 307.93
Length=1316


***** No hits found *****


Lambda     K      H
    1.33    0.621     1.12 

Gapped
Lambda     K      H
    1.28    0.460    0.850 

Effective search space used: 114501638400


"Query=  CM2_S47_L008_R1_001_(paired)_contig_614 Average coverage: 1,812.34"
Length=4250


***** No hits found *****


Lambda     K      H
    1.33    0.621     1.12 

Gapped
Lambda     K      H
    1.28    0.460    0.850 

Effective search space used: 374472265896


"Query=  CM2_S47_L008_R1_001_(paired)_contig_615 Average coverage: 4,455.93"
Length=697


***** No hits found *****


Lambda     K      H
    1.33    0.621     1.12 

Gapped
Lambda     K      H
    1.28    0.460    0.850 

Effective search space used: 59558604160


Query=  CM2_S47_L008_R1_001_(paired)_contig_616 Average coverage: 541.74
Length=1088


***** No hits found *****


Lambda     K      H
    1.33    0.621     1.12 

Gapped
Lambda     K      H
    1.28    0.460    0.850 

Effective search space used: 94264139520


"Query=  CM2_S47_L008_R1_001_(paired)_contig_617 Average coverage: 1,501.13"
Length=987


***** No hits found *****


Lambda     K      H
    1.33    0.621     1.12 

Gapped
Lambda     K      H
    1.28    0.460    0.850 

Effective search space used: 85299282560


Query=  CM2_S47_L008_R1_001_(paired)_contig_618 Average coverage: 14.70
Length=927


***** No hits found *****


Lambda     K      H
    1.33    0.621     1.12 

Gapped
Lambda     K      H
    1.28    0.460    0.850 

Effective search space used: 79973624960


"Query=  CM2_S47_L008_R1_001_(paired)_contig_619 Average coverage: 3,790.76"
Length=1943


***** No hits found *****


Lambda     K      H
    1.33    0.621     1.12 

Gapped
Lambda     K      H
    1.28    0.460    0.850 

Effective search space used: 170003258024


Query=  CM2_S47_L008_R1_001_(paired)_contig_620 Average coverage: 881.86
Length=479


***** No hits found *****


Lambda     K      H
    1.33    0.621     1.12 

Gapped
Lambda     K      H
    1.28    0.460    0.850 

Effective search space used: 40312342524


"Query=  CM2_S47_L008_R1_001_(paired)_contig_621 Average coverage: 10,268.98"
Length=396


***** No hits found *****


Lambda     K      H
    1.33    0.621     1.12 

Gapped
Lambda     K      H
    1.28    0.460    0.850 

Effective search space used: 32942464926


"Query=  CM2_S47_L008_R1_001_(paired)_contig_622 Average coverage: 2,930.92"
Length=537


***** No hits found *****


Lambda     K      H
    1.33    0.621     1.12 

Gapped
Lambda     K      H
    1.28    0.460    0.850 

Effective search space used: 45462377472


"Query=  CM2_S47_L008_R1_001_(paired)_contig_623 Average coverage: 1,258.66"
Length=709


***** No hits found *****


Lambda     K      H
    1.33    0.621     1.12 

Gapped
Lambda     K      H
    1.28    0.460    0.850 

Effective search space used: 60623735680


"Query=  CM2_S47_L008_R1_001_(paired)_contig_624 Average coverage: 1,850.16"
Length=255


***** No hits found *****


Lambda     K      H
    1.33    0.621     1.12 

Gapped
Lambda     K      H
    1.28    0.460    0.850 

Effective search space used: 20518910412


Query=  CM2_S47_L008_R1_001_(paired)_contig_625 Average coverage: 357.44
Length=3523


***** No hits found *****


Lambda     K      H
    1.33    0.621     1.12 

Gapped
Lambda     K      H
    1.28    0.460    0.850 

Effective search space used: 309990660660


"Query=  CM2_S47_L008_R1_001_(paired)_contig_626 Average coverage: 4,041.22"
Length=1125


***** No hits found *****


Lambda     K      H
    1.33    0.621     1.12 

Gapped
Lambda     K      H
    1.28    0.460    0.850 

Effective search space used: 97548295040


"Query=  CM2_S47_L008_R1_001_(paired)_contig_627 Average coverage: 16,860.44"
Length=1707


***** No hits found *****


Lambda     K      H
    1.33    0.621     1.12 

Gapped
Lambda     K      H
    1.28    0.460    0.850 

Effective search space used: 149063399520


"Query=  CM2_S47_L008_R1_001_(paired)_contig_628 Average coverage: 2,623.01"
Length=1907


***** No hits found *****


Lambda     K      H
    1.33    0.621     1.12 

Gapped
Lambda     K      H
    1.28    0.460    0.850 

Effective search space used: 166809042320


"Query=  CM2_S47_L008_R1_001_(paired)_contig_629 Average coverage: 6,078.94"
Length=1866


***** No hits found *****


Lambda     K      H
    1.33    0.621     1.12 

Gapped
Lambda     K      H
    1.28    0.460    0.850 

Effective search space used: 163171185546


"Query=  CM2_S47_L008_R1_001_(paired)_contig_630 Average coverage: 4,181.01"
Length=2096


***** No hits found *****


Lambda     K      H
    1.33    0.621     1.12 

Gapped
Lambda     K      H
    1.28    0.460    0.850 

Effective search space used: 183578674766


"Query=  CM2_S47_L008_R1_001_(paired)_contig_631 Average coverage: 3,977.09"
Length=413


***** No hits found *****


Lambda     K      H
    1.33    0.621     1.12 

Gapped
Lambda     K      H
    1.28    0.460    0.850 

Effective search space used: 34451957928


"Query=  CM2_S47_L008_R1_001_(paired)_contig_632 Average coverage: 6,501.52"
Length=321


***** No hits found *****


Lambda     K      H
    1.33    0.621     1.12 

Gapped
Lambda     K      H
    1.28    0.460    0.850 

Effective search space used: 26282936976


Query=  CM2_S47_L008_R1_001_(paired)_contig_633 Average coverage: 3.18
Length=264


***** No hits found *****


Lambda     K      H
    1.33    0.621     1.12 

Gapped
Lambda     K      H
    1.28    0.460    0.850 

Effective search space used: 21318348480


"Query=  CM2_S47_L008_R1_001_(paired)_contig_634 Average coverage: 1,492.83"
Length=669


***** No hits found *****


Lambda     K      H
    1.33    0.621     1.12 

Gapped
Lambda     K      H
    1.28    0.460    0.850 

Effective search space used: 57073297280


"Query=  CM2_S47_L008_R1_001_(paired)_contig_635 Average coverage: 1,961.32"
Length=1539


***** No hits found *****


Lambda     K      H
    1.33    0.621     1.12 

Gapped
Lambda     K      H
    1.28    0.460    0.850 

Effective search space used: 134157059568


"Query=  CM2_S47_L008_R1_001_(paired)_contig_636 Average coverage: 6,226.56"
Length=496


***** No hits found *****


Lambda     K      H
    1.33    0.621     1.12 

Gapped
Lambda     K      H
    1.28    0.460    0.850 

Effective search space used: 41821835526


"Query=  CM2_S47_L008_R1_001_(paired)_contig_637 Average coverage: 21,706.10"
Length=609


***** No hits found *****


Lambda     K      H
    1.33    0.621     1.12 

Gapped
Lambda     K      H
    1.28    0.460    0.850 

Effective search space used: 51855524304


"Query=  CM2_S47_L008_R1_001_(paired)_contig_638 Average coverage: 7,523.44"
Length=502


***** No hits found *****


Lambda     K      H
    1.33    0.621     1.12 

Gapped
Lambda     K      H
    1.28    0.460    0.850 

Effective search space used: 42354597762


"Query=  CM2_S47_L008_R1_001_(paired)_contig_639 Average coverage: 3,752.23"
Length=554


***** No hits found *****


Lambda     K      H
    1.33    0.621     1.12 

Gapped
Lambda     K      H
    1.28    0.460    0.850 

Effective search space used: 46971870474


Query=  CM2_S47_L008_R1_001_(paired)_contig_640 Average coverage: 123.04
Length=4213


***** No hits found *****


Lambda     K      H
    1.33    0.621     1.12 

Gapped
Lambda     K      H
    1.28    0.460    0.850 

Effective search space used: 371190533580


Query=  CM2_S47_L008_R1_001_(paired)_contig_641 Average coverage: 76.47
Length=1377


***** No hits found *****


Lambda     K      H
    1.33    0.621     1.12 

Gapped
Lambda     K      H
    1.28    0.460    0.850 

Effective search space used: 119916056960


Query=  CM2_S47_L008_R1_001_(paired)_contig_642 Average coverage: 707.20
Length=1030


***** No hits found *****


Lambda     K      H
    1.33    0.621     1.12 

Gapped
Lambda     K      H
    1.28    0.460    0.850 

Effective search space used: 89116003840


"Query=  CM2_S47_L008_R1_001_(paired)_contig_643 Average coverage: 1,129.45"
Length=2086


***** No hits found *****


Lambda     K      H
    1.33    0.621     1.12 

Gapped
Lambda     K      H
    1.28    0.460    0.850 

Effective search space used: 182691392626


Query=  CM2_S47_L008_R1_001_(paired)_contig_644 Average coverage: 565.26
Length=321


***** No hits found *****


Lambda     K      H
    1.33    0.621     1.12 

Gapped
Lambda     K      H
    1.28    0.460    0.850 

Effective search space used: 26282936976


"Query=  CM2_S47_L008_R1_001_(paired)_contig_645 Average coverage: 1,768.68"
Length=207


***** No hits found *****


Lambda     K      H
    1.33    0.621     1.12 

Gapped
Lambda     K      H
    1.28    0.460    0.850 

Effective search space used: 16255240716


"Query=  CM2_S47_L008_R1_001_(paired)_contig_646 Average coverage: 1,121.02"
Length=2061


***** No hits found *****


Lambda     K      H
    1.33    0.621     1.12 

Gapped
Lambda     K      H
    1.28    0.460    0.850 

Effective search space used: 180473187276


Query=  CM2_S47_L008_R1_001_(paired)_contig_647 Average coverage: 379.60
Length=3511


***** No hits found *****


Lambda     K      H
    1.33    0.621     1.12 

Gapped
Lambda     K      H
    1.28    0.460    0.850 

Effective search space used: 308926315044


"Query=  CM2_S47_L008_R1_001_(paired)_contig_648 Average coverage: 1,236.38"
Length=1303


***** No hits found *****


Lambda     K      H
    1.33    0.621     1.12 

Gapped
Lambda     K      H
    1.28    0.460    0.850 

Effective search space used: 113347745920


"Query=  CM2_S47_L008_R1_001_(paired)_contig_649 Average coverage: 5,089.06"
Length=1706


***** No hits found *****


Lambda     K      H
    1.33    0.621     1.12 

Gapped
Lambda     K      H
    1.28    0.460    0.850 

Effective search space used: 148974671306


"Query=  CM2_S47_L008_R1_001_(paired)_contig_650 Average coverage: 44,936.73"
Length=683


***** No hits found *****


Lambda     K      H
    1.33    0.621     1.12 

Gapped
Lambda     K      H
    1.28    0.460    0.850 

Effective search space used: 58315950720


"Query=  CM2_S47_L008_R1_001_(paired)_contig_651 Average coverage: 1,375.20"
Length=275


***** No hits found *****


Lambda     K      H
    1.33    0.621     1.12 

Gapped
Lambda     K      H
    1.28    0.460    0.850 

Effective search space used: 22198426500


"Query=  CM2_S47_L008_R1_001_(paired)_contig_652 Average coverage: 2,943.02"
Length=1960


***** No hits found *****


Lambda     K      H
    1.33    0.621     1.12 

Gapped
Lambda     K      H
    1.28    0.460    0.850 

Effective search space used: 171511637662


"Query=  CM2_S47_L008_R1_001_(paired)_contig_653 Average coverage: 1,136.25"
Length=278


***** No hits found *****


Lambda     K      H
    1.33    0.621     1.12 

Gapped
Lambda     K      H
    1.28    0.460    0.850 

Effective search space used: 22464807618


"Query=  CM2_S47_L008_R1_001_(paired)_contig_654 Average coverage: 4,036.25"
Length=2017


***** No hits found *****


Lambda     K      H
    1.33    0.621     1.12 

Gapped
Lambda     K      H
    1.28    0.460    0.850 

Effective search space used: 176569145860


"Query=  CM2_S47_L008_R1_001_(paired)_contig_655 Average coverage: 9,737.61"
Length=887


***** No hits found *****


Lambda     K      H
    1.33    0.621     1.12 

Gapped
Lambda     K      H
    1.28    0.460    0.850 

Effective search space used: 76423186560


Query=  CM2_S47_L008_R1_001_(paired)_contig_656 Average coverage: 906.74
Length=909


***** No hits found *****


Lambda     K      H
    1.33    0.621     1.12 

Gapped
Lambda     K      H
    1.28    0.460    0.850 

Effective search space used: 78375927680


Query=  CM2_S47_L008_R1_001_(paired)_contig_657 Average coverage: 569.92
Length=319


***** No hits found *****


Lambda     K      H
    1.33    0.621     1.12 

Gapped
Lambda     K      H
    1.28    0.460    0.850 

Effective search space used: 26105349564


Query=  CM2_S47_L008_R1_001_(paired)_contig_658 Average coverage: 27.46
Length=3032


***** No hits found *****


Lambda     K      H
    1.33    0.621     1.12 

Gapped
Lambda     K      H
    1.28    0.460    0.850 

Effective search space used: 266628283070


Query=  CM2_S47_L008_R1_001_(paired)_contig_659 Average coverage: 626.91
Length=247


***** No hits found *****


Lambda     K      H
    1.33    0.621     1.12 

Gapped
Lambda     K      H
    1.28    0.460    0.850 

Effective search space used: 19808298796


Query=  CM2_S47_L008_R1_001_(paired)_contig_660 Average coverage: 332.97
Length=610


***** No hits found *****


Lambda     K      H
    1.33    0.621     1.12 

Gapped
Lambda     K      H
    1.28    0.460    0.850 

Effective search space used: 51836400640


"Query=  CM2_S47_L008_R1_001_(paired)_contig_661 Average coverage: 1,147.63"
Length=1291


***** No hits found *****


Lambda     K      H
    1.33    0.621     1.12 

Gapped
Lambda     K      H
    1.28    0.460    0.850 

Effective search space used: 112282614400


Query=  CM2_S47_L008_R1_001_(paired)_contig_662 Average coverage: 238.28
Length=374


***** No hits found *****


Lambda     K      H
    1.33    0.621     1.12 

Gapped
Lambda     K      H
    1.28    0.460    0.850 

Effective search space used: 30989003394


"Query=  CM2_S47_L008_R1_001_(paired)_contig_663 Average coverage: 3,624.20"
Length=843


***** No hits found *****


Lambda     K      H
    1.33    0.621     1.12 

Gapped
Lambda     K      H
    1.28    0.460    0.850 

Effective search space used: 72517704320


Query=  CM2_S47_L008_R1_001_(paired)_contig_664 Average coverage: 305.51
Length=1482


***** No hits found *****


Lambda     K      H
    1.33    0.621     1.12 

Gapped
Lambda     K      H
    1.28    0.460    0.850 

Effective search space used: 129099551370


"Query=  CM2_S47_L008_R1_001_(paired)_contig_665 Average coverage: 3,187.11"
Length=982


***** No hits found *****


Lambda     K      H
    1.33    0.621     1.12 

Gapped
Lambda     K      H
    1.28    0.460    0.850 

Effective search space used: 84855477760


"Query=  CM2_S47_L008_R1_001_(paired)_contig_666 Average coverage: 4,408.19"
Length=954


***** No hits found *****


Lambda     K      H
    1.33    0.621     1.12 

Gapped
Lambda     K      H
    1.28    0.460    0.850 

Effective search space used: 82370170880


Query=  CM2_S47_L008_R1_001_(paired)_contig_667 Average coverage: 249.95
Length=1168


***** No hits found *****


Lambda     K      H
    1.33    0.621     1.12 

Gapped
Lambda     K      H
    1.28    0.460    0.850 

Effective search space used: 101365016320


Query=  CM2_S47_L008_R1_001_(paired)_contig_668 Average coverage: 792.04
Length=862


***** No hits found *****


Lambda     K      H
    1.33    0.621     1.12 

Gapped
Lambda     K      H
    1.28    0.460    0.850 

Effective search space used: 74204162560


Query=  CM2_S47_L008_R1_001_(paired)_contig_669 Average coverage: 740.13
Length=784


***** No hits found *****


Lambda     K      H
    1.33    0.621     1.12 

Gapped
Lambda     K      H
    1.28    0.460    0.850 

Effective search space used: 67280807680


"Query=  CM2_S47_L008_R1_001_(paired)_contig_670 Average coverage: 1,168.89"
Length=269


***** No hits found *****


Lambda     K      H
    1.33    0.621     1.12 

Gapped
Lambda     K      H
    1.28    0.460    0.850 

Effective search space used: 21762480740


"Query=  CM2_S47_L008_R1_001_(paired)_contig_671 Average coverage: 3,568.00"
Length=1031


***** No hits found *****


Lambda     K      H
    1.33    0.621     1.12 

Gapped
Lambda     K      H
    1.28    0.460    0.850 

Effective search space used: 89204764800


"Query=  CM2_S47_L008_R1_001_(paired)_contig_672 Average coverage: 1,208.21"
Length=465


***** No hits found *****


Lambda     K      H
    1.33    0.621     1.12 

Gapped
Lambda     K      H
    1.28    0.460    0.850 

Effective search space used: 39069230640


Query=  CM2_S47_L008_R1_001_(paired)_contig_673 Average coverage: 123.58
Length=1224


***** No hits found *****


Lambda     K      H
    1.33    0.621     1.12 

Gapped
Lambda     K      H
    1.28    0.460    0.850 

Effective search space used: 106335630080


"Query=  CM2_S47_L008_R1_001_(paired)_contig_674 Average coverage: 1,229.42"
Length=7774


***** No hits found *****


Lambda     K      H
    1.33    0.621     1.12 

Gapped
Lambda     K      H
    1.28    0.460    0.850 

Effective search space used: 686692781890


"Query=  CM2_S47_L008_R1_001_(paired)_contig_675 Average coverage: 2,658.06"
Length=263


***** No hits found *****


Lambda     K      H
    1.33    0.621     1.12 

Gapped
Lambda     K      H
    1.28    0.460    0.850 

Effective search space used: 21229522028


"Query=  CM2_S47_L008_R1_001_(paired)_contig_676 Average coverage: 10,193.65"
Length=636


***** No hits found *****


Lambda     K      H
    1.33    0.621     1.12 

Gapped
Lambda     K      H
    1.28    0.460    0.850 

Effective search space used: 54144185600


"Query=  CM2_S47_L008_R1_001_(paired)_contig_677 Average coverage: 42,808.14"
Length=778


***** No hits found *****


Lambda     K      H
    1.33    0.621     1.12 

Gapped
Lambda     K      H
    1.28    0.460    0.850 

Effective search space used: 66748241920


"Query=  CM2_S47_L008_R1_001_(paired)_contig_678 Average coverage: 4,084.58"
Length=827


***** No hits found *****


Lambda     K      H
    1.33    0.621     1.12 

Gapped
Lambda     K      H
    1.28    0.460    0.850 

Effective search space used: 71097528960


"Query=  CM2_S47_L008_R1_001_(paired)_contig_679 Average coverage: 4,217.81"
Length=3759


***** No hits found *****


Lambda     K      H
    1.33    0.621     1.12 

Gapped
Lambda     K      H
    1.28    0.460    0.850 

Effective search space used: 330922791108


"Query=  CM2_S47_L008_R1_001_(paired)_contig_680 Average coverage: 1,566.54"
Length=3197


***** No hits found *****


Lambda     K      H
    1.33    0.621     1.12 

Gapped
Lambda     K      H
    1.28    0.460    0.850 

Effective search space used: 281268438380


"Query=  CM2_S47_L008_R1_001_(paired)_contig_681 Average coverage: 8,862.26"
Length=498


***** No hits found *****


Lambda     K      H
    1.33    0.621     1.12 

Gapped
Lambda     K      H
    1.28    0.460    0.850 

Effective search space used: 41999422938


"Query=  CM2_S47_L008_R1_001_(paired)_contig_682 Average coverage: 5,206.34"
Length=1256


***** No hits found *****


Lambda     K      H
    1.33    0.621     1.12 

Gapped
Lambda     K      H
    1.28    0.460    0.850 

Effective search space used: 109175980800


"Query=  CM2_S47_L008_R1_001_(paired)_contig_683 Average coverage: 7,870.23"
Length=822


***** No hits found *****


Lambda     K      H
    1.33    0.621     1.12 

Gapped
Lambda     K      H
    1.28    0.460    0.850 

Effective search space used: 70653724160


"Query=  CM2_S47_L008_R1_001_(paired)_contig_684 Average coverage: 1,993.15"
Length=5719


***** No hits found *****


Lambda     K      H
    1.33    0.621     1.12 

Gapped
Lambda     K      H
    1.28    0.460    0.850 

Effective search space used: 504765908388


Query=  CM2_S47_L008_R1_001_(paired)_contig_685 Average coverage: 135.06
Length=2345


***** No hits found *****


Lambda     K      H
    1.33    0.621     1.12 

Gapped
Lambda     K      H
    1.28    0.460    0.850 

Effective search space used: 205672000052


"Query=  CM2_S47_L008_R1_001_(paired)_contig_686 Average coverage: 2,256.71"
Length=441


***** No hits found *****


Lambda     K      H
    1.33    0.621     1.12 

Gapped
Lambda     K      H
    1.28    0.460    0.850 

Effective search space used: 36938181696


"Query=  CM2_S47_L008_R1_001_(paired)_contig_687 Average coverage: 1,637.57"
Length=341


***** No hits found *****


Lambda     K      H
    1.33    0.621     1.12 

Gapped
Lambda     K      H
    1.28    0.460    0.850 

Effective search space used: 28058811096


"Query=  CM2_S47_L008_R1_001_(paired)_contig_688 Average coverage: 9,637.03"
Length=467


***** No hits found *****


Lambda     K      H
    1.33    0.621     1.12 

Gapped
Lambda     K      H
    1.28    0.460    0.850 

Effective search space used: 39246818052


Query=  CM2_S47_L008_R1_001_(paired)_contig_689 Average coverage: 75.01
Length=639


***** No hits found *****


Lambda     K      H
    1.33    0.621     1.12 

Gapped
Lambda     K      H
    1.28    0.460    0.850 

Effective search space used: 54410468480


Query=  CM2_S47_L008_R1_001_(paired)_contig_690 Average coverage: 556.35
Length=2367


***** No hits found *****


Lambda     K      H
    1.33    0.621     1.12 

Gapped
Lambda     K      H
    1.28    0.460    0.850 

Effective search space used: 207624020760


"Query=  CM2_S47_L008_R1_001_(paired)_contig_691 Average coverage: 5,959.89"
Length=863


***** No hits found *****


Lambda     K      H
    1.33    0.621     1.12 

Gapped
Lambda     K      H
    1.28    0.460    0.850 

Effective search space used: 74292923520


"Query=  CM2_S47_L008_R1_001_(paired)_contig_692 Average coverage: 3,657.60"
Length=1060


***** No hits found *****


Lambda     K      H
    1.33    0.621     1.12 

Gapped
Lambda     K      H
    1.28    0.460    0.850 

Effective search space used: 91778832640


"Query=  CM2_S47_L008_R1_001_(paired)_contig_693 Average coverage: 9,869.09"
Length=426


***** No hits found *****


Lambda     K      H
    1.33    0.621     1.12 

Gapped
Lambda     K      H
    1.28    0.460    0.850 

Effective search space used: 35606276106


"Query=  CM2_S47_L008_R1_001_(paired)_contig_694 Average coverage: 10,612.91"
Length=1892


***** No hits found *****


Lambda     K      H
    1.33    0.621     1.12 

Gapped
Lambda     K      H
    1.28    0.460    0.850 

Effective search space used: 165478119110


Query=  CM2_S47_L008_R1_001_(paired)_contig_695 Average coverage: 359.79
Length=11786


***** No hits found *****


Lambda     K      H
    1.33    0.621     1.12 

Gapped
Lambda     K      H
    1.28    0.460    0.850 

Effective search space used: 1042407622554


Query=  CM2_S47_L008_R1_001_(paired)_contig_696 Average coverage: 541.17
Length=837


***** No hits found *****


Lambda     K      H
    1.33    0.621     1.12 

Gapped
Lambda     K      H
    1.28    0.460    0.850 

Effective search space used: 71985138560


"Query=  CM2_S47_L008_R1_001_(paired)_contig_697 Average coverage: 10,037.95"
Length=1028


***** No hits found *****


Lambda     K      H
    1.33    0.621     1.12 

Gapped
Lambda     K      H
    1.28    0.460    0.850 

Effective search space used: 88938481920


Query=  CM2_S47_L008_R1_001_(paired)_contig_698 Average coverage: 153.00
Length=2579


***** No hits found *****


Lambda     K      H
    1.33    0.621     1.12 

Gapped
Lambda     K      H
    1.28    0.460    0.850 

Effective search space used: 226434402128


Query=  CM2_S47_L008_R1_001_(paired)_contig_699 Average coverage: 363.43
Length=1996


***** No hits found *****


Lambda     K      H
    1.33    0.621     1.12 

Gapped
Lambda     K      H
    1.28    0.460    0.850 

Effective search space used: 174705853366


"Query=  CM2_S47_L008_R1_001_(paired)_contig_700 Average coverage: 6,973.41"
Length=662


***** No hits found *****


Lambda     K      H
    1.33    0.621     1.12 

Gapped
Lambda     K      H
    1.28    0.460    0.850 

Effective search space used: 56451970560


"Query=  CM2_S47_L008_R1_001_(paired)_contig_701 Average coverage: 5,824.61"
Length=366


***** No hits found *****


Lambda     K      H
    1.33    0.621     1.12 

Gapped
Lambda     K      H
    1.28    0.460    0.850 

Effective search space used: 30278653746


"Query=  CM2_S47_L008_R1_001_(paired)_contig_702 Average coverage: 17,457.74"
Length=1096


***** No hits found *****


Lambda     K      H
    1.33    0.621     1.12 

Gapped
Lambda     K      H
    1.28    0.460    0.850 

Effective search space used: 94974227200


"Query=  CM2_S47_L008_R1_001_(paired)_contig_703 Average coverage: 1,408.29"
Length=2870


***** No hits found *****


Lambda     K      H
    1.33    0.621     1.12 

Gapped
Lambda     K      H
    1.28    0.460    0.850 

Effective search space used: 252254312402


Query=  CM2_S47_L008_R1_001_(paired)_contig_704 Average coverage: 191.35
Length=611


***** No hits found *****


Lambda     K      H
    1.33    0.621     1.12 

Gapped
Lambda     K      H
    1.28    0.460    0.850 

Effective search space used: 51925161600


Query=  CM2_S47_L008_R1_001_(paired)_contig_705 Average coverage: 249.10
Length=227


***** No hits found *****


Lambda     K      H
    1.33    0.621     1.12 

Gapped
Lambda     K      H
    1.28    0.460    0.850 

Effective search space used: 18031769756


"Query=  CM2_S47_L008_R1_001_(paired)_contig_706 Average coverage: 47,312.99"
Length=341


***** No hits found *****


Lambda     K      H
    1.33    0.621     1.12 

Gapped
Lambda     K      H
    1.28    0.460    0.850 

Effective search space used: 28058811096


"Query=  CM2_S47_L008_R1_001_(paired)_contig_707 Average coverage: 2,782.33"
Length=515


***** No hits found *****


Lambda     K      H
    1.33    0.621     1.12 

Gapped
Lambda     K      H
    1.28    0.460    0.850 

Effective search space used: 43508915940


Query=  CM2_S47_L008_R1_001_(paired)_contig_708 Average coverage: 326.21
Length=1255


***** No hits found *****


Lambda     K      H
    1.33    0.621     1.12 

Gapped
Lambda     K      H
    1.28    0.460    0.850 

Effective search space used: 109087219840


"Query=  CM2_S47_L008_R1_001_(paired)_contig_709 Average coverage: 56,227.08"
Length=367


***** No hits found *****


Lambda     K      H
    1.33    0.621     1.12 

Gapped
Lambda     K      H
    1.28    0.460    0.850 

Effective search space used: 30367447452


"Query=  CM2_S47_L008_R1_001_(paired)_contig_710 Average coverage: 1,687.45"
Length=1163


***** No hits found *****


Lambda     K      H
    1.33    0.621     1.12 

Gapped
Lambda     K      H
    1.28    0.460    0.850 

Effective search space used: 100921211520


Query=  CM2_S47_L008_R1_001_(paired)_contig_711 Average coverage: 200.30
Length=2546


***** No hits found *****


Lambda     K      H
    1.33    0.621     1.12 

Gapped
Lambda     K      H
    1.28    0.460    0.850 

Effective search space used: 223506371066


"Query=  CM2_S47_L008_R1_001_(paired)_contig_712 Average coverage: 4,624.82"
Length=864


***** No hits found *****


Lambda     K      H
    1.33    0.621     1.12 

Gapped
Lambda     K      H
    1.28    0.460    0.850 

Effective search space used: 74381684480


"Query=  CM2_S47_L008_R1_001_(paired)_contig_713 Average coverage: 19,441.77"
Length=638


***** No hits found *****


Lambda     K      H
    1.33    0.621     1.12 

Gapped
Lambda     K      H
    1.28    0.460    0.850 

Effective search space used: 54321707520


Query=  CM2_S47_L008_R1_001_(paired)_contig_714 Average coverage: 894.28
Length=1052


***** No hits found *****


Lambda     K      H
    1.33    0.621     1.12 

Gapped
Lambda     K      H
    1.28    0.460    0.850 

Effective search space used: 91068744960


Query=  CM2_S47_L008_R1_001_(paired)_contig_715 Average coverage: 252.34
Length=780


***** No hits found *****


Lambda     K      H
    1.33    0.621     1.12 

Gapped
Lambda     K      H
    1.28    0.460    0.850 

Effective search space used: 66925763840


"Query=  CM2_S47_L008_R1_001_(paired)_contig_716 Average coverage: 1,228.36"
Length=1753


***** No hits found *****


Lambda     K      H
    1.33    0.621     1.12 

Gapped
Lambda     K      H
    1.28    0.460    0.850 

Effective search space used: 153144897364


"Query=  CM2_S47_L008_R1_001_(paired)_contig_717 Average coverage: 20,185.19"
Length=466


***** No hits found *****


Lambda     K      H
    1.33    0.621     1.12 

Gapped
Lambda     K      H
    1.28    0.460    0.850 

Effective search space used: 39158024346


"Query=  CM2_S47_L008_R1_001_(paired)_contig_718 Average coverage: 5,591.93"
Length=1121


***** No hits found *****


Lambda     K      H
    1.33    0.621     1.12 

Gapped
Lambda     K      H
    1.28    0.460    0.850 

Effective search space used: 97193251200


Query=  CM2_S47_L008_R1_001_(paired)_contig_719 Average coverage: 240.19
Length=598


***** No hits found *****


Lambda     K      H
    1.33    0.621     1.12 

Gapped
Lambda     K      H
    1.28    0.460    0.850 

Effective search space used: 50878793538


Query=  CM2_S47_L008_R1_001_(paired)_contig_720 Average coverage: 136.76
Length=4429


***** No hits found *****


Lambda     K      H
    1.33    0.621     1.12 

Gapped
Lambda     K      H
    1.28    0.460    0.850 

Effective search space used: 390348754668


"Query=  CM2_S47_L008_R1_001_(paired)_contig_721 Average coverage: 1,147.94"
Length=671


***** No hits found *****


Lambda     K      H
    1.33    0.621     1.12 

Gapped
Lambda     K      H
    1.28    0.460    0.850 

Effective search space used: 57250819200


"Query=  CM2_S47_L008_R1_001_(paired)_contig_722 Average coverage: 1,275.28"
Length=304


***** No hits found *****


Lambda     K      H
    1.33    0.621     1.12 

Gapped
Lambda     K      H
    1.28    0.460    0.850 

Effective search space used: 24773443974


"Query=  CM2_S47_L008_R1_001_(paired)_contig_723 Average coverage: 17,283.13"
Length=841


***** No hits found *****


Lambda     K      H
    1.33    0.621     1.12 

Gapped
Lambda     K      H
    1.28    0.460    0.850 

Effective search space used: 72340182400


"Query=  CM2_S47_L008_R1_001_(paired)_contig_724 Average coverage: 3,129.89"
Length=386


***** No hits found *****


Lambda     K      H
    1.33    0.621     1.12 

Gapped
Lambda     K      H
    1.28    0.460    0.850 

Effective search space used: 32054527866


Query=  CM2_S47_L008_R1_001_(paired)_contig_725 Average coverage: 37.24
Length=2188


***** No hits found *****


Lambda     K      H
    1.33    0.621     1.12 

Gapped
Lambda     K      H
    1.28    0.460    0.850 

Effective search space used: 191741670454


Query=  CM2_S47_L008_R1_001_(paired)_contig_726 Average coverage: 445.38
Length=1229


***** No hits found *****


Lambda     K      H
    1.33    0.621     1.12 

Gapped
Lambda     K      H
    1.28    0.460    0.850 

Effective search space used: 106779434880


"Query=  CM2_S47_L008_R1_001_(paired)_contig_727 Average coverage: 2,528.51"
Length=3042


***** No hits found *****


Lambda     K      H
    1.33    0.621     1.12 

Gapped
Lambda     K      H
    1.28    0.460    0.850 

Effective search space used: 267515565210


"Query=  CM2_S47_L008_R1_001_(paired)_contig_728 Average coverage: 14,681.78"
Length=846


***** No hits found *****


Lambda     K      H
    1.33    0.621     1.12 

Gapped
Lambda     K      H
    1.28    0.460    0.850 

Effective search space used: 72783987200


Query=  CM2_S47_L008_R1_001_(paired)_contig_729 Average coverage: 971.01
Length=1908


***** No hits found *****


Lambda     K      H
    1.33    0.621     1.12 

Gapped
Lambda     K      H
    1.28    0.460    0.850 

Effective search space used: 166897770534


"Query=  CM2_S47_L008_R1_001_(paired)_contig_730 Average coverage: 3,676.62"
Length=1662


***** No hits found *****


Lambda     K      H
    1.33    0.621     1.12 

Gapped
Lambda     K      H
    1.28    0.460    0.850 

Effective search space used: 145070629890


"Query=  CM2_S47_L008_R1_001_(paired)_contig_731 Average coverage: 20,224.79"
Length=603


***** No hits found *****


Lambda     K      H
    1.33    0.621     1.12 

Gapped
Lambda     K      H
    1.28    0.460    0.850 

Effective search space used: 51322762068


"Query=  CM2_S47_L008_R1_001_(paired)_contig_732 Average coverage: 9,248.69"
Length=471


***** No hits found *****


Lambda     K      H
    1.33    0.621     1.12 

Gapped
Lambda     K      H
    1.28    0.460    0.850 

Effective search space used: 39601992876


"Query=  CM2_S47_L008_R1_001_(paired)_contig_733 Average coverage: 2,324.80"
Length=847


***** No hits found *****


Lambda     K      H
    1.33    0.621     1.12 

Gapped
Lambda     K      H
    1.28    0.460    0.850 

Effective search space used: 72872748160


"Query=  CM2_S47_L008_R1_001_(paired)_contig_734 Average coverage: 1,123.94"
Length=1282


***** No hits found *****


Lambda     K      H
    1.33    0.621     1.12 

Gapped
Lambda     K      H
    1.28    0.460    0.850 

Effective search space used: 111483765760


Query=  CM2_S47_L008_R1_001_(paired)_contig_735 Average coverage: 862.92
Length=7660


***** No hits found *****


Lambda     K      H
    1.33    0.621     1.12 

Gapped
Lambda     K      H
    1.28    0.460    0.850 

Effective search space used: 676585231582


Query=  CM2_S47_L008_R1_001_(paired)_contig_736 Average coverage: 42.16
Length=3838


***** No hits found *****


Lambda     K      H
    1.33    0.621     1.12 

Gapped
Lambda     K      H
    1.28    0.460    0.850 

Effective search space used: 337929733080


"Query=  CM2_S47_L008_R1_001_(paired)_contig_737 Average coverage: 1,558.48"
Length=519


***** No hits found *****


Lambda     K      H
    1.33    0.621     1.12 

Gapped
Lambda     K      H
    1.28    0.460    0.850 

Effective search space used: 43864090764


"Query=  CM2_S47_L008_R1_001_(paired)_contig_738 Average coverage: 3,782.13"
Length=1188


***** No hits found *****


Lambda     K      H
    1.33    0.621     1.12 

Gapped
Lambda     K      H
    1.28    0.460    0.850 

Effective search space used: 103140235520


"Query=  CM2_S47_L008_R1_001_(paired)_contig_739 Average coverage: 2,343.81"
Length=1059


***** No hits found *****


Lambda     K      H
    1.33    0.621     1.12 

Gapped
Lambda     K      H
    1.28    0.460    0.850 

Effective search space used: 91690071680


"Query=  CM2_S47_L008_R1_001_(paired)_contig_740 Average coverage: 8,294.60"
Length=853


***** No hits found *****


Lambda     K      H
    1.33    0.621     1.12 

Gapped
Lambda     K      H
    1.28    0.460    0.850 

Effective search space used: 73405313920


"Query=  CM2_S47_L008_R1_001_(paired)_contig_741 Average coverage: 2,475.82"
Length=1369


***** No hits found *****


Lambda     K      H
    1.33    0.621     1.12 

Gapped
Lambda     K      H
    1.28    0.460    0.850 

Effective search space used: 119205969280


"Query=  CM2_S47_L008_R1_001_(paired)_contig_742 Average coverage: 4,508.99"
Length=1732


***** No hits found *****


Lambda     K      H
    1.33    0.621     1.12 

Gapped
Lambda     K      H
    1.28    0.460    0.850 

Effective search space used: 151281604870


"Query=  CM2_S47_L008_R1_001_(paired)_contig_743 Average coverage: 2,106.93"
Length=866


***** No hits found *****


Lambda     K      H
    1.33    0.621     1.12 

Gapped
Lambda     K      H
    1.28    0.460    0.850 

Effective search space used: 74559206400


"Query=  CM2_S47_L008_R1_001_(paired)_contig_744 Average coverage: 3,478.07"
Length=393


***** No hits found *****


Lambda     K      H
    1.33    0.621     1.12 

Gapped
Lambda     K      H
    1.28    0.460    0.850 

Effective search space used: 32676083808


"Query=  CM2_S47_L008_R1_001_(paired)_contig_745 Average coverage: 2,769.44"
Length=4074


***** No hits found *****


Lambda     K      H
    1.33    0.621     1.12 

Gapped
Lambda     K      H
    1.28    0.460    0.850 

Effective search space used: 358861863528


"Query=  CM2_S47_L008_R1_001_(paired)_contig_746 Average coverage: 13,917.94"
Length=556


***** No hits found *****


Lambda     K      H
    1.33    0.621     1.12 

Gapped
Lambda     K      H
    1.28    0.460    0.850 

Effective search space used: 47149457886


Query=  CM2_S47_L008_R1_001_(paired)_contig_747 Average coverage: 408.47
Length=2212


***** No hits found *****


Lambda     K      H
    1.33    0.621     1.12 

Gapped
Lambda     K      H
    1.28    0.460    0.850 

Effective search space used: 193871147590


Query=  CM2_S47_L008_R1_001_(paired)_contig_748 Average coverage: 317.29
Length=716


***** No hits found *****


Lambda     K      H
    1.33    0.621     1.12 

Gapped
Lambda     K      H
    1.28    0.460    0.850 

Effective search space used: 61245062400


"Query=  CM2_S47_L008_R1_001_(paired)_contig_749 Average coverage: 3,166.97"
Length=380


***** No hits found *****


Lambda     K      H
    1.33    0.621     1.12 

Gapped
Lambda     K      H
    1.28    0.460    0.850 

Effective search space used: 31521765630


"Query=  CM2_S47_L008_R1_001_(paired)_contig_750 Average coverage: 3,181.91"
Length=506


***** No hits found *****


Lambda     K      H
    1.33    0.621     1.12 

Gapped
Lambda     K      H
    1.28    0.460    0.850 

Effective search space used: 42709772586


"Query=  CM2_S47_L008_R1_001_(paired)_contig_751 Average coverage: 6,932.43"
Length=512


***** No hits found *****


Lambda     K      H
    1.33    0.621     1.12 

Gapped
Lambda     K      H
    1.28    0.460    0.850 

Effective search space used: 43242534822


"Query=  CM2_S47_L008_R1_001_(paired)_contig_752 Average coverage: 1,337.92"
Length=3261


***** No hits found *****


Lambda     K      H
    1.33    0.621     1.12 

Gapped
Lambda     K      H
    1.28    0.460    0.850 

Effective search space used: 286752448044


Query=  CM2_S47_L008_R1_001_(paired)_contig_753 Average coverage: 609.48
Length=1082


***** No hits found *****


Lambda     K      H
    1.33    0.621     1.12 

Gapped
Lambda     K      H
    1.28    0.460    0.850 

Effective search space used: 93731573760


"Query=  CM2_S47_L008_R1_001_(paired)_contig_754 Average coverage: 6,377.48"
Length=578


***** No hits found *****


Lambda     K      H
    1.33    0.621     1.12 

Gapped
Lambda     K      H
    1.28    0.460    0.850 

Effective search space used: 49102919418


"Query=  CM2_S47_L008_R1_001_(paired)_contig_755 Average coverage: 4,355.78"
Length=532


***** No hits found *****


Lambda     K      H
    1.33    0.621     1.12 

Gapped
Lambda     K      H
    1.28    0.460    0.850 

Effective search space used: 45018408942


"Query=  CM2_S47_L008_R1_001_(paired)_contig_756 Average coverage: 51,053.00"
Length=456


***** No hits found *****


Lambda     K      H
    1.33    0.621     1.12 

Gapped
Lambda     K      H
    1.28    0.460    0.850 

Effective search space used: 38270087286


"Query=  CM2_S47_L008_R1_001_(paired)_contig_757 Average coverage: 4,912.23"
Length=813


***** No hits found *****


Lambda     K      H
    1.33    0.621     1.12 

Gapped
Lambda     K      H
    1.28    0.460    0.850 

Effective search space used: 69854875520


"Query=  CM2_S47_L008_R1_001_(paired)_contig_758 Average coverage: 2,104.99"
Length=363


***** No hits found *****


Lambda     K      H
    1.33    0.621     1.12 

Gapped
Lambda     K      H
    1.28    0.460    0.850 

Effective search space used: 30012272628


"Query=  CM2_S47_L008_R1_001_(paired)_contig_759 Average coverage: 2,926.80"
Length=460


***** No hits found *****


Lambda     K      H
    1.33    0.621     1.12 

Gapped
Lambda     K      H
    1.28    0.460    0.850 

Effective search space used: 38625262110


Query=  CM2_S47_L008_R1_001_(paired)_contig_760 Average coverage: 357.66
Length=1185


***** No hits found *****


Lambda     K      H
    1.33    0.621     1.12 

Gapped
Lambda     K      H
    1.28    0.460    0.850 

Effective search space used: 102873952640


"Query=  CM2_S47_L008_R1_001_(paired)_contig_761 Average coverage: 5,057.62"
Length=487


***** No hits found *****


Lambda     K      H
    1.33    0.621     1.12 

Gapped
Lambda     K      H
    1.28    0.460    0.850 

Effective search space used: 41022692172


"Query=  CM2_S47_L008_R1_001_(paired)_contig_762 Average coverage: 8,107.73"
Length=828


***** No hits found *****


Lambda     K      H
    1.33    0.621     1.12 

Gapped
Lambda     K      H
    1.28    0.460    0.850 

Effective search space used: 71186289920


Query=  CM2_S47_L008_R1_001_(paired)_contig_763 Average coverage: 946.61
Length=3894


***** No hits found *****


Lambda     K      H
    1.33    0.621     1.12 

Gapped
Lambda     K      H
    1.28    0.460    0.850 

Effective search space used: 342896679288


"Query=  CM2_S47_L008_R1_001_(paired)_contig_764 Average coverage: 7,756.52"
Length=411


***** No hits found *****


Lambda     K      H
    1.33    0.621     1.12 

Gapped
Lambda     K      H
    1.28    0.460    0.850 

Effective search space used: 34274370516


"Query=  CM2_S47_L008_R1_001_(paired)_contig_765 Average coverage: 2,430.41"
Length=402


***** No hits found *****


Lambda     K      H
    1.33    0.621     1.12 

Gapped
Lambda     K      H
    1.28    0.460    0.850 

Effective search space used: 33475227162


Query=  CM2_S47_L008_R1_001_(paired)_contig_766 Average coverage: 948.78
Length=899


***** No hits found *****


Lambda     K      H
    1.33    0.621     1.12 

Gapped
Lambda     K      H
    1.28    0.460    0.850 

Effective search space used: 77488318080


Query=  CM2_S47_L008_R1_001_(paired)_contig_767 Average coverage: 922.98
Length=543


***** No hits found *****


Lambda     K      H
    1.33    0.621     1.12 

Gapped
Lambda     K      H
    1.28    0.460    0.850 

Effective search space used: 45995139708


Query=  CM2_S47_L008_R1_001_(paired)_contig_768 Average coverage: 100.38
Length=734


***** No hits found *****


Lambda     K      H
    1.33    0.621     1.12 

Gapped
Lambda     K      H
    1.28    0.460    0.850 

Effective search space used: 62842759680


"Query=  CM2_S47_L008_R1_001_(paired)_contig_769 Average coverage: 4,153.00"
Length=1359


***** No hits found *****


Lambda     K      H
    1.33    0.621     1.12 

Gapped
Lambda     K      H
    1.28    0.460    0.850 

Effective search space used: 118318359680


Query=  CM2_S47_L008_R1_001_(paired)_contig_770 Average coverage: 472.14
Length=401


***** No hits found *****


Lambda     K      H
    1.33    0.621     1.12 

Gapped
Lambda     K      H
    1.28    0.460    0.850 

Effective search space used: 33386433456


"Query=  CM2_S47_L008_R1_001_(paired)_contig_771 Average coverage: 7,335.24"
Length=2821


***** No hits found *****


Lambda     K      H
    1.33    0.621     1.12 

Gapped
Lambda     K      H
    1.28    0.460    0.850 

Effective search space used: 247906629916


"Query=  CM2_S47_L008_R1_001_(paired)_contig_772 Average coverage: 1,308.40"
Length=841


***** No hits found *****


Lambda     K      H
    1.33    0.621     1.12 

Gapped
Lambda     K      H
    1.28    0.460    0.850 

Effective search space used: 72340182400


"Query=  CM2_S47_L008_R1_001_(paired)_contig_773 Average coverage: 2,089.15"
Length=856


***** No hits found *****


Lambda     K      H
    1.33    0.621     1.12 

Gapped
Lambda     K      H
    1.28    0.460    0.850 

Effective search space used: 73671596800


"Query=  CM2_S47_L008_R1_001_(paired)_contig_774 Average coverage: 1,711.12"
Length=800


***** No hits found *****


Lambda     K      H
    1.33    0.621     1.12 

Gapped
Lambda     K      H
    1.28    0.460    0.850 

Effective search space used: 68700983040


"Query=  CM2_S47_L008_R1_001_(paired)_contig_775 Average coverage: 1,251.32"
Length=1187


***** No hits found *****


Lambda     K      H
    1.33    0.621     1.12 

Gapped
Lambda     K      H
    1.28    0.460    0.850 

Effective search space used: 103051474560


"Query=  CM2_S47_L008_R1_001_(paired)_contig_776 Average coverage: 1,513.14"
Length=2670


***** No hits found *****


Lambda     K      H
    1.33    0.621     1.12 

Gapped
Lambda     K      H
    1.28    0.460    0.850 

Effective search space used: 234508669602


"Query=  CM2_S47_L008_R1_001_(paired)_contig_777 Average coverage: 1,493.29"
Length=894


***** No hits found *****


Lambda     K      H
    1.33    0.621     1.12 

Gapped
Lambda     K      H
    1.28    0.460    0.850 

Effective search space used: 77044513280


"Query=  CM2_S47_L008_R1_001_(paired)_contig_778 Average coverage: 1,068.00"
Length=1288


***** No hits found *****


Lambda     K      H
    1.33    0.621     1.12 

Gapped
Lambda     K      H
    1.28    0.460    0.850 

Effective search space used: 112016331520


Query=  CM2_S47_L008_R1_001_(paired)_contig_779 Average coverage: 98.55
Length=1740


***** No hits found *****


Lambda     K      H
    1.33    0.621     1.12 

Gapped
Lambda     K      H
    1.28    0.460    0.850 

Effective search space used: 151991430582


"Query=  CM2_S47_L008_R1_001_(paired)_contig_780 Average coverage: 3,576.44"
Length=4790


***** No hits found *****


Lambda     K      H
    1.33    0.621     1.12 

Gapped
Lambda     K      H
    1.28    0.460    0.850 

Effective search space used: 422367818616


"Query=  CM2_S47_L008_R1_001_(paired)_contig_781 Average coverage: 8,127.20"
Length=832


***** No hits found *****


Lambda     K      H
    1.33    0.621     1.12 

Gapped
Lambda     K      H
    1.28    0.460    0.850 

Effective search space used: 71541333760


Query=  CM2_S47_L008_R1_001_(paired)_contig_782 Average coverage: 718.94
Length=961


***** No hits found *****


Lambda     K      H
    1.33    0.621     1.12 

Gapped
Lambda     K      H
    1.28    0.460    0.850 

Effective search space used: 82991497600


"Query=  CM2_S47_L008_R1_001_(paired)_contig_783 Average coverage: 1,285.26"
Length=736


***** No hits found *****


Lambda     K      H
    1.33    0.621     1.12 

Gapped
Lambda     K      H
    1.28    0.460    0.850 

Effective search space used: 63020281600


Query=  CM2_S47_L008_R1_001_(paired)_contig_784 Average coverage: 311.58
Length=530


***** No hits found *****


Lambda     K      H
    1.33    0.621     1.12 

Gapped
Lambda     K      H
    1.28    0.460    0.850 

Effective search space used: 44840821530


Query=  CM2_S47_L008_R1_001_(paired)_contig_785 Average coverage: 462.45
Length=821


***** No hits found *****


Lambda     K      H
    1.33    0.621     1.12 

Gapped
Lambda     K      H
    1.28    0.460    0.850 

Effective search space used: 70564963200


"Query=  CM2_S47_L008_R1_001_(paired)_contig_786 Average coverage: 2,589.69"
Length=475


***** No hits found *****


Lambda     K      H
    1.33    0.621     1.12 

Gapped
Lambda     K      H
    1.28    0.460    0.850 

Effective search space used: 39957167700


Query=  CM2_S47_L008_R1_001_(paired)_contig_787 Average coverage: 525.03
Length=778


***** No hits found *****


Lambda     K      H
    1.33    0.621     1.12 

Gapped
Lambda     K      H
    1.28    0.460    0.850 

Effective search space used: 66748241920


"Query=  CM2_S47_L008_R1_001_(paired)_contig_788 Average coverage: 1,150.10"
Length=1625


***** No hits found *****


Lambda     K      H
    1.33    0.621     1.12 

Gapped
Lambda     K      H
    1.28    0.460    0.850 

Effective search space used: 141787685972


Query=  CM2_S47_L008_R1_001_(paired)_contig_789 Average coverage: 375.09
Length=231


***** No hits found *****


Lambda     K      H
    1.33    0.621     1.12 

Gapped
Lambda     K      H
    1.28    0.460    0.850 

Effective search space used: 18387075564


"Query=  CM2_S47_L008_R1_001_(paired)_contig_790 Average coverage: 3,042.91"
Length=383


***** No hits found *****


Lambda     K      H
    1.33    0.621     1.12 

Gapped
Lambda     K      H
    1.28    0.460    0.850 

Effective search space used: 31788146748


"Query=  CM2_S47_L008_R1_001_(paired)_contig_791 Average coverage: 6,693.58"
Length=1224


***** No hits found *****


Lambda     K      H
    1.33    0.621     1.12 

Gapped
Lambda     K      H
    1.28    0.460    0.850 

Effective search space used: 106335630080


Query=  CM2_S47_L008_R1_001_(paired)_contig_792 Average coverage: 463.98
Length=338


***** No hits found *****


Lambda     K      H
    1.33    0.621     1.12 

Gapped
Lambda     K      H
    1.28    0.460    0.850 

Effective search space used: 27792429978


Query=  CM2_S47_L008_R1_001_(paired)_contig_793 Average coverage: 651.28
Length=602


***** No hits found *****


Lambda     K      H
    1.33    0.621     1.12 

Gapped
Lambda     K      H
    1.28    0.460    0.850 

Effective search space used: 51233968362


Query=  CM2_S47_L008_R1_001_(paired)_contig_794 Average coverage: 674.85
Length=1334


***** No hits found *****


Lambda     K      H
    1.33    0.621     1.12 

Gapped
Lambda     K      H
    1.28    0.460    0.850 

Effective search space used: 116099335680


Query=  CM2_S47_L008_R1_001_(paired)_contig_795 Average coverage: 395.29
Length=3539


***** No hits found *****


Lambda     K      H
    1.33    0.621     1.12 

Gapped
Lambda     K      H
    1.28    0.460    0.850 

Effective search space used: 311409788148


"Query=  CM2_S47_L008_R1_001_(paired)_contig_796 Average coverage: 2,872.19"
Length=627


***** No hits found *****


Lambda     K      H
    1.33    0.621     1.12 

Gapped
Lambda     K      H
    1.28    0.460    0.850 

Effective search space used: 53345336960


Query=  CM2_S47_L008_R1_001_(paired)_contig_797 Average coverage: 54.27
Length=17447


***** No hits found *****


Lambda     K      H
    1.33    0.621     1.12 

Gapped
Lambda     K      H
    1.28    0.460    0.850 

Effective search space used: 1544327291796


"Query=  CM2_S47_L008_R1_001_(paired)_contig_798 Average coverage: 1,870.94"
Length=2613


***** No hits found *****


Lambda     K      H
    1.33    0.621     1.12 

Gapped
Lambda     K      H
    1.28    0.460    0.850 

Effective search space used: 229451161404


Query=  CM2_S47_L008_R1_001_(paired)_contig_799 Average coverage: 364.93
Length=333


***** No hits found *****


Lambda     K      H
    1.33    0.621     1.12 

Gapped
Lambda     K      H
    1.28    0.460    0.850 

Effective search space used: 27348461448


Query=  CM2_S47_L008_R1_001_(paired)_contig_800 Average coverage: 366.27
Length=873


***** No hits found *****


Lambda     K      H
    1.33    0.621     1.12 

Gapped
Lambda     K      H
    1.28    0.460    0.850 

Effective search space used: 75180533120


"Query=  CM2_S47_L008_R1_001_(paired)_contig_801 Average coverage: 2,414.74"
Length=429


***** No hits found *****


Lambda     K      H
    1.33    0.621     1.12 

Gapped
Lambda     K      H
    1.28    0.460    0.850 

Effective search space used: 35872657224


"Query=  CM2_S47_L008_R1_001_(paired)_contig_802 Average coverage: 1,434.35"
Length=219


***** No hits found *****


Lambda     K      H
    1.33    0.621     1.12 

Gapped
Lambda     K      H
    1.28    0.460    0.850 

Effective search space used: 17321158140


"Query=  CM2_S47_L008_R1_001_(paired)_contig_803 Average coverage: 9,032.70"
Length=1060


***** No hits found *****


Lambda     K      H
    1.33    0.621     1.12 

Gapped
Lambda     K      H
    1.28    0.460    0.850 

Effective search space used: 91778832640


"Query=  CM2_S47_L008_R1_001_(paired)_contig_804 Average coverage: 1,496.71"
Length=684


***** No hits found *****


Lambda     K      H
    1.33    0.621     1.12 

Gapped
Lambda     K      H
    1.28    0.460    0.850 

Effective search space used: 58404711680


"Query=  CM2_S47_L008_R1_001_(paired)_contig_805 Average coverage: 3,268.68"
Length=843


***** No hits found *****


Lambda     K      H
    1.33    0.621     1.12 

Gapped
Lambda     K      H
    1.28    0.460    0.850 

Effective search space used: 72517704320


Query=  CM2_S47_L008_R1_001_(paired)_contig_806 Average coverage: 52.45
Length=13287


***** No hits found *****


Lambda     K      H
    1.33    0.621     1.12 

Gapped
Lambda     K      H
    1.28    0.460    0.850 

Effective search space used: 1175490368276


Query=  CM2_S47_L008_R1_001_(paired)_contig_807 Average coverage: 344.32
Length=341


***** No hits found *****


Lambda     K      H
    1.33    0.621     1.12 

Gapped
Lambda     K      H
    1.28    0.460    0.850 

Effective search space used: 28058811096


"Query=  CM2_S47_L008_R1_001_(paired)_contig_808 Average coverage: 5,378.64"
Length=1379


***** No hits found *****


Lambda     K      H
    1.33    0.621     1.12 

Gapped
Lambda     K      H
    1.28    0.460    0.850 

Effective search space used: 120093578880


"Query=  CM2_S47_L008_R1_001_(paired)_contig_809 Average coverage: 5,444.55"
Length=486


***** No hits found *****


Lambda     K      H
    1.33    0.621     1.12 

Gapped
Lambda     K      H
    1.28    0.460    0.850 

Effective search space used: 40933898466


Query=  CM2_S47_L008_R1_001_(paired)_contig_810 Average coverage: 466.99
Length=240


***** No hits found *****


Lambda     K      H
    1.33    0.621     1.12 

Gapped
Lambda     K      H
    1.28    0.460    0.850 

Effective search space used: 19186513632


"Query=  CM2_S47_L008_R1_001_(paired)_contig_811 Average coverage: 6,498.82"
Length=559


***** No hits found *****


Lambda     K      H
    1.33    0.621     1.12 

Gapped
Lambda     K      H
    1.28    0.460    0.850 

Effective search space used: 47415839004


"Query=  CM2_S47_L008_R1_001_(paired)_contig_812 Average coverage: 2,256.94"
Length=2361


***** No hits found *****


Lambda     K      H
    1.33    0.621     1.12 

Gapped
Lambda     K      H
    1.28    0.460    0.850 

Effective search space used: 207091651476


"Query=  CM2_S47_L008_R1_001_(paired)_contig_813 Average coverage: 17,678.82"
Length=1157


***** No hits found *****


Lambda     K      H
    1.33    0.621     1.12 

Gapped
Lambda     K      H
    1.28    0.460    0.850 

Effective search space used: 100388645760


Query=  CM2_S47_L008_R1_001_(paired)_contig_814 Average coverage: 35.91
Length=2063


***** No hits found *****


Lambda     K      H
    1.33    0.621     1.12 

Gapped
Lambda     K      H
    1.28    0.460    0.850 

Effective search space used: 180650643704


"Query=  CM2_S47_L008_R1_001_(paired)_contig_815 Average coverage: 1,915.28"
Length=1429


***** No hits found *****


Lambda     K      H
    1.33    0.621     1.12 

Gapped
Lambda     K      H
    1.28    0.460    0.850 

Effective search space used: 124396956028


Query=  CM2_S47_L008_R1_001_(paired)_contig_816 Average coverage: 34.33
Length=1250


***** No hits found *****


Lambda     K      H
    1.33    0.621     1.12 

Gapped
Lambda     K      H
    1.28    0.460    0.850 

Effective search space used: 108643415040


Query=  CM2_S47_L008_R1_001_(paired)_contig_817 Average coverage: 689.93
Length=614


***** No hits found *****


Lambda     K      H
    1.33    0.621     1.12 

Gapped
Lambda     K      H
    1.28    0.460    0.850 

Effective search space used: 52191444480


"Query=  CM2_S47_L008_R1_001_(paired)_contig_818 Average coverage: 6,466.14"
Length=284


***** No hits found *****


Lambda     K      H
    1.33    0.621     1.12 

Gapped
Lambda     K      H
    1.28    0.460    0.850 

Effective search space used: 22997569854


"Query=  CM2_S47_L008_R1_001_(paired)_contig_819 Average coverage: 2,092.47"
Length=623


***** No hits found *****


Lambda     K      H
    1.33    0.621     1.12 

Gapped
Lambda     K      H
    1.28    0.460    0.850 

Effective search space used: 52990293120


Query=  CM2_S47_L008_R1_001_(paired)_contig_820 Average coverage: 901.37
Length=890


***** No hits found *****


Lambda     K      H
    1.33    0.621     1.12 

Gapped
Lambda     K      H
    1.28    0.460    0.850 

Effective search space used: 76689469440


"Query=  CM2_S47_L008_R1_001_(paired)_contig_821 Average coverage: 2,678.01"
Length=1633


***** No hits found *****


Lambda     K      H
    1.33    0.621     1.12 

Gapped
Lambda     K      H
    1.28    0.460    0.850 

Effective search space used: 142497511684


"Query=  CM2_S47_L008_R1_001_(paired)_contig_822 Average coverage: 21,995.59"
Length=367


***** No hits found *****


Lambda     K      H
    1.33    0.621     1.12 

Gapped
Lambda     K      H
    1.28    0.460    0.850 

Effective search space used: 30367447452


"Query=  CM2_S47_L008_R1_001_(paired)_contig_823 Average coverage: 1,006.86"
Length=598


***** No hits found *****


Lambda     K      H
    1.33    0.621     1.12 

Gapped
Lambda     K      H
    1.28    0.460    0.850 

Effective search space used: 50878793538


Query=  CM2_S47_L008_R1_001_(paired)_contig_824 Average coverage: 35.51
Length=1663


***** No hits found *****


Lambda     K      H
    1.33    0.621     1.12 

Gapped
Lambda     K      H
    1.28    0.460    0.850 

Effective search space used: 145159358104


"Query=  CM2_S47_L008_R1_001_(paired)_contig_825 Average coverage: 1,229.58"
Length=610


***** No hits found *****


Lambda     K      H
    1.33    0.621     1.12 

Gapped
Lambda     K      H
    1.28    0.460    0.850 

Effective search space used: 51836400640


"Query=  CM2_S47_L008_R1_001_(paired)_contig_826 Average coverage: 1,334.90"
Length=2246


***** No hits found *****


Lambda     K      H
    1.33    0.621     1.12 

Gapped
Lambda     K      H
    1.28    0.460    0.850 

Effective search space used: 196887906866


Query=  CM2_S47_L008_R1_001_(paired)_contig_827 Average coverage: 629.89
Length=651


***** No hits found *****


Lambda     K      H
    1.33    0.621     1.12 

Gapped
Lambda     K      H
    1.28    0.460    0.850 

Effective search space used: 55475600000


"Query=  CM2_S47_L008_R1_001_(paired)_contig_828 Average coverage: 5,348.76"
Length=499


***** No hits found *****


Lambda     K      H
    1.33    0.621     1.12 

Gapped
Lambda     K      H
    1.28    0.460    0.850 

Effective search space used: 42088216644


"Query=  CM2_S47_L008_R1_001_(paired)_contig_829 Average coverage: 3,234.21"
Length=1529


***** No hits found *****


Lambda     K      H
    1.33    0.621     1.12 

Gapped
Lambda     K      H
    1.28    0.460    0.850 

Effective search space used: 133269777428


"Query=  CM2_S47_L008_R1_001_(paired)_contig_830 Average coverage: 12,248.94"
Length=354


***** No hits found *****


Lambda     K      H
    1.33    0.621     1.12 

Gapped
Lambda     K      H
    1.28    0.460    0.850 

Effective search space used: 29213129274


Query=  CM2_S47_L008_R1_001_(paired)_contig_831 Average coverage: 149.25
Length=461


***** No hits found *****


Lambda     K      H
    1.33    0.621     1.12 

Gapped
Lambda     K      H
    1.28    0.460    0.850 

Effective search space used: 38714055816


"Query=  CM2_S47_L008_R1_001_(paired)_contig_832 Average coverage: 2,506.86"
Length=1319


***** No hits found *****


Lambda     K      H
    1.33    0.621     1.12 

Gapped
Lambda     K      H
    1.28    0.460    0.850 

Effective search space used: 114767921280


"Query=  CM2_S47_L008_R1_001_(paired)_contig_833 Average coverage: 13,364.36"
Length=954


***** No hits found *****


Lambda     K      H
    1.33    0.621     1.12 

Gapped
Lambda     K      H
    1.28    0.460    0.850 

Effective search space used: 82370170880


"Query=  CM2_S47_L008_R1_001_(paired)_contig_834 Average coverage: 3,045.21"
Length=1133


***** No hits found *****


Lambda     K      H
    1.33    0.621     1.12 

Gapped
Lambda     K      H
    1.28    0.460    0.850 

Effective search space used: 98258382720


"Query=  CM2_S47_L008_R1_001_(paired)_contig_835 Average coverage: 1,493.33"
Length=2251


***** No hits found *****


Lambda     K      H
    1.33    0.621     1.12 

Gapped
Lambda     K      H
    1.28    0.460    0.850 

Effective search space used: 197331547936


Query=  CM2_S47_L008_R1_001_(paired)_contig_836 Average coverage: 866.73
Length=628


***** No hits found *****


Lambda     K      H
    1.33    0.621     1.12 

Gapped
Lambda     K      H
    1.28    0.460    0.850 

Effective search space used: 53434097920


Query=  CM2_S47_L008_R1_001_(paired)_contig_837 Average coverage: 347.10
Length=1489


***** No hits found *****


Lambda     K      H
    1.33    0.621     1.12 

Gapped
Lambda     K      H
    1.28    0.460    0.850 

Effective search space used: 129720648868


Query=  CM2_S47_L008_R1_001_(paired)_contig_838 Average coverage: 140.02
Length=1040


***** No hits found *****


Lambda     K      H
    1.33    0.621     1.12 

Gapped
Lambda     K      H
    1.28    0.460    0.850 

Effective search space used: 90003613440


Query=  CM2_S47_L008_R1_001_(paired)_contig_839 Average coverage: 175.02
Length=738


***** No hits found *****


Lambda     K      H
    1.33    0.621     1.12 

Gapped
Lambda     K      H
    1.28    0.460    0.850 

Effective search space used: 63197803520


Query=  CM2_S47_L008_R1_001_(paired)_contig_840 Average coverage: 236.18
Length=542


***** No hits found *****


Lambda     K      H
    1.33    0.621     1.12 

Gapped
Lambda     K      H
    1.28    0.460    0.850 

Effective search space used: 45906346002


"Query=  CM2_S47_L008_R1_001_(paired)_contig_841 Average coverage: 6,953.50"
Length=855


***** No hits found *****


Lambda     K      H
    1.33    0.621     1.12 

Gapped
Lambda     K      H
    1.28    0.460    0.850 

Effective search space used: 73582835840


"Query=  CM2_S47_L008_R1_001_(paired)_contig_842 Average coverage: 1,538.59"
Length=1633


***** No hits found *****


Lambda     K      H
    1.33    0.621     1.12 

Gapped
Lambda     K      H
    1.28    0.460    0.850 

Effective search space used: 142497511684


Query=  CM2_S47_L008_R1_001_(paired)_contig_843 Average coverage: 462.08
Length=1240


***** No hits found *****


Lambda     K      H
    1.33    0.621     1.12 

Gapped
Lambda     K      H
    1.28    0.460    0.850 

Effective search space used: 107755805440


Query=  CM2_S47_L008_R1_001_(paired)_contig_844 Average coverage: 360.76
Length=2866


***** No hits found *****


Lambda     K      H
    1.33    0.621     1.12 

Gapped
Lambda     K      H
    1.28    0.460    0.850 

Effective search space used: 251899399546


"Query=  CM2_S47_L008_R1_001_(paired)_contig_845 Average coverage: 1,681.03"
Length=2306


***** No hits found *****


Lambda     K      H
    1.33    0.621     1.12 

Gapped
Lambda     K      H
    1.28    0.460    0.850 

Effective search space used: 202211599706


Query=  CM2_S47_L008_R1_001_(paired)_contig_846 Average coverage: 26.73
Length=362


***** No hits found *****


Lambda     K      H
    1.33    0.621     1.12 

Gapped
Lambda     K      H
    1.28    0.460    0.850 

Effective search space used: 29923478922


Query=  CM2_S47_L008_R1_001_(paired)_contig_847 Average coverage: 23.50
Length=205


***** No hits found *****


Lambda     K      H
    1.33    0.621     1.12 

Gapped
Lambda     K      H
    1.28    0.460    0.850 

Effective search space used: 16077587812


"Query=  CM2_S47_L008_R1_001_(paired)_contig_848 Average coverage: 5,181.01"
Length=646


***** No hits found *****


Lambda     K      H
    1.33    0.621     1.12 

Gapped
Lambda     K      H
    1.28    0.460    0.850 

Effective search space used: 55031795200


"Query=  CM2_S47_L008_R1_001_(paired)_contig_849 Average coverage: 3,734.30"
Length=620


***** No hits found *****


Lambda     K      H
    1.33    0.621     1.12 

Gapped
Lambda     K      H
    1.28    0.460    0.850 

Effective search space used: 52724010240


"Query=  CM2_S47_L008_R1_001_(paired)_contig_850 Average coverage: 8,243.63"
Length=907


***** No hits found *****


Lambda     K      H
    1.33    0.621     1.12 

Gapped
Lambda     K      H
    1.28    0.460    0.850 

Effective search space used: 78198405760


"Query=  CM2_S47_L008_R1_001_(paired)_contig_851 Average coverage: 5,700.46"
Length=2363


***** No hits found *****


Lambda     K      H
    1.33    0.621     1.12 

Gapped
Lambda     K      H
    1.28    0.460    0.850 

Effective search space used: 207269107904


"Query=  CM2_S47_L008_R1_001_(paired)_contig_852 Average coverage: 7,525.52"
Length=278


***** No hits found *****


Lambda     K      H
    1.33    0.621     1.12 

Gapped
Lambda     K      H
    1.28    0.460    0.850 

Effective search space used: 22464807618


Query=  CM2_S47_L008_R1_001_(paired)_contig_853 Average coverage: 893.02
Length=3181


***** No hits found *****


Lambda     K      H
    1.33    0.621     1.12 

Gapped
Lambda     K      H
    1.28    0.460    0.850 

Effective search space used: 279848786956


Query=  CM2_S47_L008_R1_001_(paired)_contig_854 Average coverage: 309.33
Length=419


***** No hits found *****


Lambda     K      H
    1.33    0.621     1.12 

Gapped
Lambda     K      H
    1.28    0.460    0.850 

Effective search space used: 34984720164


"Query=  CM2_S47_L008_R1_001_(paired)_contig_855 Average coverage: 1,010.05"
Length=569


***** No hits found *****


Lambda     K      H
    1.33    0.621     1.12 

Gapped
Lambda     K      H
    1.28    0.460    0.850 

Effective search space used: 48303776064


"Query=  CM2_S47_L008_R1_001_(paired)_contig_856 Average coverage: 10,013.10"
Length=1577


***** No hits found *****


Lambda     K      H
    1.33    0.621     1.12 

Gapped
Lambda     K      H
    1.28    0.460    0.850 

Effective search space used: 137528731700


"Query=  CM2_S47_L008_R1_001_(paired)_contig_857 Average coverage: 1,317.87"
Length=668


***** No hits found *****


Lambda     K      H
    1.33    0.621     1.12 

Gapped
Lambda     K      H
    1.28    0.460    0.850 

Effective search space used: 56984536320


Query=  CM2_S47_L008_R1_001_(paired)_contig_858 Average coverage: 181.43
Length=1954


***** No hits found *****


Lambda     K      H
    1.33    0.621     1.12 

Gapped
Lambda     K      H
    1.28    0.460    0.850 

Effective search space used: 170979268378


Query=  CM2_S47_L008_R1_001_(paired)_contig_859 Average coverage: 988.42
Length=1098


***** No hits found *****


Lambda     K      H
    1.33    0.621     1.12 

Gapped
Lambda     K      H
    1.28    0.460    0.850 

Effective search space used: 95151749120


"Query=  CM2_S47_L008_R1_001_(paired)_contig_860 Average coverage: 1,729.20"
Length=2638


***** No hits found *****


Lambda     K      H
    1.33    0.621     1.12 

Gapped
Lambda     K      H
    1.28    0.460    0.850 

Effective search space used: 231669366754


Query=  CM2_S47_L008_R1_001_(paired)_contig_861 Average coverage: 434.04
Length=250


***** No hits found *****


Lambda     K      H
    1.33    0.621     1.12 

Gapped
Lambda     K      H
    1.28    0.460    0.850 

Effective search space used: 20074778152


Query=  CM2_S47_L008_R1_001_(paired)_contig_862 Average coverage: 632.79
Length=752


***** No hits found *****


Lambda     K      H
    1.33    0.621     1.12 

Gapped
Lambda     K      H
    1.28    0.460    0.850 

Effective search space used: 64440456960


"Query=  CM2_S47_L008_R1_001_(paired)_contig_863 Average coverage: 1,617.72"
Length=640


***** No hits found *****


Lambda     K      H
    1.33    0.621     1.12 

Gapped
Lambda     K      H
    1.28    0.460    0.850 

Effective search space used: 54499229440


"Query=  CM2_S47_L008_R1_001_(paired)_contig_864 Average coverage: 4,512.27"
Length=883


***** No hits found *****


Lambda     K      H
    1.33    0.621     1.12 

Gapped
Lambda     K      H
    1.28    0.460    0.850 

Effective search space used: 76068142720


"Query=  CM2_S47_L008_R1_001_(paired)_contig_865 Average coverage: 1,631.76"
Length=2478


***** No hits found *****


Lambda     K      H
    1.33    0.621     1.12 

Gapped
Lambda     K      H
    1.28    0.460    0.850 

Effective search space used: 217472852514


Query=  CM2_S47_L008_R1_001_(paired)_contig_866 Average coverage: 920.09
Length=324


***** No hits found *****


Lambda     K      H
    1.33    0.621     1.12 

Gapped
Lambda     K      H
    1.28    0.460    0.850 

Effective search space used: 26549318094


"Query=  CM2_S47_L008_R1_001_(paired)_contig_867 Average coverage: 2,112.32"
Length=351


***** No hits found *****


Lambda     K      H
    1.33    0.621     1.12 

Gapped
Lambda     K      H
    1.28    0.460    0.850 

Effective search space used: 28946748156


"Query=  CM2_S47_L008_R1_001_(paired)_contig_868 Average coverage: 1,329.41"
Length=604


***** No hits found *****


Lambda     K      H
    1.33    0.621     1.12 

Gapped
Lambda     K      H
    1.28    0.460    0.850 

Effective search space used: 51411555774


Query=  CM2_S47_L008_R1_001_(paired)_contig_869 Average coverage: 72.80
Length=332


***** No hits found *****


Lambda     K      H
    1.33    0.621     1.12 

Gapped
Lambda     K      H
    1.28    0.460    0.850 

Effective search space used: 27259667742


"Query=  CM2_S47_L008_R1_001_(paired)_contig_870 Average coverage: 4,649.22"
Length=916


***** No hits found *****


Lambda     K      H
    1.33    0.621     1.12 

Gapped
Lambda     K      H
    1.28    0.460    0.850 

Effective search space used: 78997254400


"Query=  CM2_S47_L008_R1_001_(paired)_contig_871 Average coverage: 2,031.18"
Length=1746


***** No hits found *****


Lambda     K      H
    1.33    0.621     1.12 

Gapped
Lambda     K      H
    1.28    0.460    0.850 

Effective search space used: 152523799866


"Query=  CM2_S47_L008_R1_001_(paired)_contig_872 Average coverage: 33,824.40"
Length=727


***** No hits found *****


Lambda     K      H
    1.33    0.621     1.12 

Gapped
Lambda     K      H
    1.28    0.460    0.850 

Effective search space used: 62221432960


"Query=  CM2_S47_L008_R1_001_(paired)_contig_873 Average coverage: 4,308.82"
Length=584


***** No hits found *****


Lambda     K      H
    1.33    0.621     1.12 

Gapped
Lambda     K      H
    1.28    0.460    0.850 

Effective search space used: 49635681654


"Query=  CM2_S47_L008_R1_001_(paired)_contig_874 Average coverage: 4,895.55"
Length=964


***** No hits found *****


Lambda     K      H
    1.33    0.621     1.12 

Gapped
Lambda     K      H
    1.28    0.460    0.850 

Effective search space used: 83257780480


"Query=  CM2_S47_L008_R1_001_(paired)_contig_875 Average coverage: 15,742.35"
Length=416


***** No hits found *****


Lambda     K      H
    1.33    0.621     1.12 

Gapped
Lambda     K      H
    1.28    0.460    0.850 

Effective search space used: 34718339046


"Query=  CM2_S47_L008_R1_001_(paired)_contig_876 Average coverage: 3,220.38"
Length=2706


***** No hits found *****


Lambda     K      H
    1.33    0.621     1.12 

Gapped
Lambda     K      H
    1.28    0.460    0.850 

Effective search space used: 237702885306


"Query=  CM2_S47_L008_R1_001_(paired)_contig_877 Average coverage: 16,311.29"
Length=380


***** No hits found *****


Lambda     K      H
    1.33    0.621     1.12 

Gapped
Lambda     K      H
    1.28    0.460    0.850 

Effective search space used: 31521765630


Query=  CM2_S47_L008_R1_001_(paired)_contig_878 Average coverage: 682.03
Length=1030


***** No hits found *****


Lambda     K      H
    1.33    0.621     1.12 

Gapped
Lambda     K      H
    1.28    0.460    0.850 

Effective search space used: 89116003840


Query=  CM2_S47_L008_R1_001_(paired)_contig_879 Average coverage: 445.44
Length=1528


***** No hits found *****


Lambda     K      H
    1.33    0.621     1.12 

Gapped
Lambda     K      H
    1.28    0.460    0.850 

Effective search space used: 133181049214


Query=  CM2_S47_L008_R1_001_(paired)_contig_880 Average coverage: 227.35
Length=319


***** No hits found *****


Lambda     K      H
    1.33    0.621     1.12 

Gapped
Lambda     K      H
    1.28    0.460    0.850 

Effective search space used: 26105349564


Query=  CM2_S47_L008_R1_001_(paired)_contig_881 Average coverage: 167.03
Length=304


***** No hits found *****


Lambda     K      H
    1.33    0.621     1.12 

Gapped
Lambda     K      H
    1.28    0.460    0.850 

Effective search space used: 24773443974


Query=  CM2_S47_L008_R1_001_(paired)_contig_882 Average coverage: 51.57
Length=1887


***** No hits found *****


Lambda     K      H
    1.33    0.621     1.12 

Gapped
Lambda     K      H
    1.28    0.460    0.850 

Effective search space used: 165034478040


Query=  CM2_S47_L008_R1_001_(paired)_contig_883 Average coverage: 188.70
Length=720


***** No hits found *****


Lambda     K      H
    1.33    0.621     1.12 

Gapped
Lambda     K      H
    1.28    0.460    0.850 

Effective search space used: 61600106240


Query=  CM2_S47_L008_R1_001_(paired)_contig_884 Average coverage: 48.20
Length=473


***** No hits found *****


Lambda     K      H
    1.33    0.621     1.12 

Gapped
Lambda     K      H
    1.28    0.460    0.850 

Effective search space used: 39779580288


Query=  CM2_S47_L008_R1_001_(paired)_contig_885 Average coverage: 269.28
Length=693


***** No hits found *****


Lambda     K      H
    1.33    0.621     1.12 

Gapped
Lambda     K      H
    1.28    0.460    0.850 

Effective search space used: 59203560320


"Query=  CM2_S47_L008_R1_001_(paired)_contig_886 Average coverage: 2,582.89"
Length=1080


***** No hits found *****


Lambda     K      H
    1.33    0.621     1.12 

Gapped
Lambda     K      H
    1.28    0.460    0.850 

Effective search space used: 93554051840


"Query=  CM2_S47_L008_R1_001_(paired)_contig_887 Average coverage: 2,936.13"
Length=939


***** No hits found *****


Lambda     K      H
    1.33    0.621     1.12 

Gapped
Lambda     K      H
    1.28    0.460    0.850 

Effective search space used: 81038756480


Query=  CM2_S47_L008_R1_001_(paired)_contig_888 Average coverage: 343.42
Length=1105


***** No hits found *****


Lambda     K      H
    1.33    0.621     1.12 

Gapped
Lambda     K      H
    1.28    0.460    0.850 

Effective search space used: 95773075840


Query=  CM2_S47_L008_R1_001_(paired)_contig_889 Average coverage: 109.49
Length=358


***** No hits found *****


Lambda     K      H
    1.33    0.621     1.12 

Gapped
Lambda     K      H
    1.28    0.460    0.850 

Effective search space used: 29568304098


Query=  CM2_S47_L008_R1_001_(paired)_contig_890 Average coverage: 66.05
Length=13422


***** No hits found *****


Lambda     K      H
    1.33    0.621     1.12 

Gapped
Lambda     K      H
    1.28    0.460    0.850 

Effective search space used: 1187459835746


"Query=  CM2_S47_L008_R1_001_(paired)_contig_891 Average coverage: 4,378.58"
Length=1464


***** No hits found *****


Lambda     K      H
    1.33    0.621     1.12 

Gapped
Lambda     K      H
    1.28    0.460    0.850 

Effective search space used: 127502443518


"Query=  CM2_S47_L008_R1_001_(paired)_contig_892 Average coverage: 3,596.52"
Length=611


***** No hits found *****


Lambda     K      H
    1.33    0.621     1.12 

Gapped
Lambda     K      H
    1.28    0.460    0.850 

Effective search space used: 51925161600


"Query=  CM2_S47_L008_R1_001_(paired)_contig_893 Average coverage: 1,876.06"
Length=572


***** No hits found *****


Lambda     K      H
    1.33    0.621     1.12 

Gapped
Lambda     K      H
    1.28    0.460    0.850 

Effective search space used: 48570157182


"Query=  CM2_S47_L008_R1_001_(paired)_contig_894 Average coverage: 2,133.42"
Length=388


***** No hits found *****


Lambda     K      H
    1.33    0.621     1.12 

Gapped
Lambda     K      H
    1.28    0.460    0.850 

Effective search space used: 32232115278


"Query=  CM2_S47_L008_R1_001_(paired)_contig_895 Average coverage: 2,262.95"
Length=907


***** No hits found *****


Lambda     K      H
    1.33    0.621     1.12 

Gapped
Lambda     K      H
    1.28    0.460    0.850 

Effective search space used: 78198405760


"Query=  CM2_S47_L008_R1_001_(paired)_contig_896 Average coverage: 10,004.03"
Length=4017


***** No hits found *****


Lambda     K      H
    1.33    0.621     1.12 

Gapped
Lambda     K      H
    1.28    0.460    0.850 

Effective search space used: 353806221852


"Query=  CM2_S47_L008_R1_001_(paired)_contig_897 Average coverage: 1,001.85"
Length=482


***** No hits found *****


Lambda     K      H
    1.33    0.621     1.12 

Gapped
Lambda     K      H
    1.28    0.460    0.850 

Effective search space used: 40578723642


Query=  CM2_S47_L008_R1_001_(paired)_contig_898 Average coverage: 769.54
Length=2611


***** No hits found *****


Lambda     K      H
    1.33    0.621     1.12 

Gapped
Lambda     K      H
    1.28    0.460    0.850 

Effective search space used: 229273704976


"Query=  CM2_S47_L008_R1_001_(paired)_contig_899 Average coverage: 2,350.63"
Length=1411


***** No hits found *****


Lambda     K      H
    1.33    0.621     1.12 

Gapped
Lambda     K      H
    1.28    0.460    0.850 

Effective search space used: 122799848176


"Query=  CM2_S47_L008_R1_001_(paired)_contig_900 Average coverage: 3,334.52"
Length=504


***** No hits found *****


Lambda     K      H
    1.33    0.621     1.12 

Gapped
Lambda     K      H
    1.28    0.460    0.850 

Effective search space used: 42532185174


"Query=  CM2_S47_L008_R1_001_(paired)_contig_901 Average coverage: 1,430.74"
Length=1082


***** No hits found *****


Lambda     K      H
    1.33    0.621     1.12 

Gapped
Lambda     K      H
    1.28    0.460    0.850 

Effective search space used: 93731573760


"Query=  CM2_S47_L008_R1_001_(paired)_contig_902 Average coverage: 4,476.68"
Length=900


***** No hits found *****


Lambda     K      H
    1.33    0.621     1.12 

Gapped
Lambda     K      H
    1.28    0.460    0.850 

Effective search space used: 77577079040


"Query=  CM2_S47_L008_R1_001_(paired)_contig_903 Average coverage: 8,031.26"
Length=375


***** No hits found *****


Lambda     K      H
    1.33    0.621     1.12 

Gapped
Lambda     K      H
    1.28    0.460    0.850 

Effective search space used: 31077797100


"Query=  CM2_S47_L008_R1_001_(paired)_contig_904 Average coverage: 1,753.96"
Length=1004


***** No hits found *****


Lambda     K      H
    1.33    0.621     1.12 

Gapped
Lambda     K      H
    1.28    0.460    0.850 

Effective search space used: 86808218880


Query=  CM2_S47_L008_R1_001_(paired)_contig_905 Average coverage: 400.29
Length=2043


***** No hits found *****


Lambda     K      H
    1.33    0.621     1.12 

Gapped
Lambda     K      H
    1.28    0.460    0.850 

Effective search space used: 178876079424


"Query=  CM2_S47_L008_R1_001_(paired)_contig_906 Average coverage: 1,326.92"
Length=982


***** No hits found *****


Lambda     K      H
    1.33    0.621     1.12 

Gapped
Lambda     K      H
    1.28    0.460    0.850 

Effective search space used: 84855477760


Query=  CM2_S47_L008_R1_001_(paired)_contig_907 Average coverage: 92.54
Length=1649


***** No hits found *****


Lambda     K      H
    1.33    0.621     1.12 

Gapped
Lambda     K      H
    1.28    0.460    0.850 

Effective search space used: 143917163108


"Query=  CM2_S47_L008_R1_001_(paired)_contig_908 Average coverage: 11,968.66"
Length=1451


***** No hits found *****


Lambda     K      H
    1.33    0.621     1.12 

Gapped
Lambda     K      H
    1.28    0.460    0.850 

Effective search space used: 126348976736


"Query=  CM2_S47_L008_R1_001_(paired)_contig_909 Average coverage: 15,346.49"
Length=1288


***** No hits found *****


Lambda     K      H
    1.33    0.621     1.12 

Gapped
Lambda     K      H
    1.28    0.460    0.850 

Effective search space used: 112016331520


"Query=  CM2_S47_L008_R1_001_(paired)_contig_910 Average coverage: 1,093.61"
Length=1243


***** No hits found *****


Lambda     K      H
    1.33    0.621     1.12 

Gapped
Lambda     K      H
    1.28    0.460    0.850 

Effective search space used: 108022088320


"Query=  CM2_S47_L008_R1_001_(paired)_contig_911 Average coverage: 3,873.87"
Length=504


***** No hits found *****


Lambda     K      H
    1.33    0.621     1.12 

Gapped
Lambda     K      H
    1.28    0.460    0.850 

Effective search space used: 42532185174


Query=  CM2_S47_L008_R1_001_(paired)_contig_912 Average coverage: 121.93
Length=3150


***** No hits found *****


Lambda     K      H
    1.33    0.621     1.12 

Gapped
Lambda     K      H
    1.28    0.460    0.850 

Effective search space used: 277098212322


Query=  CM2_S47_L008_R1_001_(paired)_contig_913 Average coverage: 93.15
Length=1578


***** No hits found *****


Lambda     K      H
    1.33    0.621     1.12 

Gapped
Lambda     K      H
    1.28    0.460    0.850 

Effective search space used: 137617459914


Query=  CM2_S47_L008_R1_001_(paired)_contig_914 Average coverage: 222.30
Length=2835


***** No hits found *****


Lambda     K      H
    1.33    0.621     1.12 

Gapped
Lambda     K      H
    1.28    0.460    0.850 

Effective search space used: 249148824912


"Query=  CM2_S47_L008_R1_001_(paired)_contig_915 Average coverage: 13,749.60"
Length=500


***** No hits found *****


Lambda     K      H
    1.33    0.621     1.12 

Gapped
Lambda     K      H
    1.28    0.460    0.850 

Effective search space used: 42177010350


"Query=  CM2_S47_L008_R1_001_(paired)_contig_916 Average coverage: 10,391.28"
Length=415


***** No hits found *****


Lambda     K      H
    1.33    0.621     1.12 

Gapped
Lambda     K      H
    1.28    0.460    0.850 

Effective search space used: 34629545340


Query=  CM2_S47_L008_R1_001_(paired)_contig_917 Average coverage: 204.45
Length=2403


***** No hits found *****


Lambda     K      H
    1.33    0.621     1.12 

Gapped
Lambda     K      H
    1.28    0.460    0.850 

Effective search space used: 210818236464


Query=  CM2_S47_L008_R1_001_(paired)_contig_918 Average coverage: 269.05
Length=946


***** No hits found *****


Lambda     K      H
    1.33    0.621     1.12 

Gapped
Lambda     K      H
    1.28    0.460    0.850 

Effective search space used: 81660083200


Query=  CM2_S47_L008_R1_001_(paired)_contig_919 Average coverage: 271.62
Length=278


***** No hits found *****


Lambda     K      H
    1.33    0.621     1.12 

Gapped
Lambda     K      H
    1.28    0.460    0.850 

Effective search space used: 22464807618


Query=  CM2_S47_L008_R1_001_(paired)_contig_920 Average coverage: 937.67
Length=1707


***** No hits found *****


Lambda     K      H
    1.33    0.621     1.12 

Gapped
Lambda     K      H
    1.28    0.460    0.850 

Effective search space used: 149063399520


Query=  CM2_S47_L008_R1_001_(paired)_contig_921 Average coverage: 365.23
Length=536


***** No hits found *****


Lambda     K      H
    1.33    0.621     1.12 

Gapped
Lambda     K      H
    1.28    0.460    0.850 

Effective search space used: 45373583766


Query=  CM2_S47_L008_R1_001_(paired)_contig_922 Average coverage: 226.83
Length=293


***** No hits found *****


Lambda     K      H
    1.33    0.621     1.12 

Gapped
Lambda     K      H
    1.28    0.460    0.850 

Effective search space used: 23796713208


Query=  CM2_S47_L008_R1_001_(paired)_contig_923 Average coverage: 340.22
Length=321


***** No hits found *****


Lambda     K      H
    1.33    0.621     1.12 

Gapped
Lambda     K      H
    1.28    0.460    0.850 

Effective search space used: 26282936976


Query=  CM2_S47_L008_R1_001_(paired)_contig_924 Average coverage: 440.44
Length=455


***** No hits found *****


Lambda     K      H
    1.33    0.621     1.12 

Gapped
Lambda     K      H
    1.28    0.460    0.850 

Effective search space used: 38181293580


Query=  CM2_S47_L008_R1_001_(paired)_contig_925 Average coverage: 446.64
Length=521


***** No hits found *****


Lambda     K      H
    1.33    0.621     1.12 

Gapped
Lambda     K      H
    1.28    0.460    0.850 

Effective search space used: 44041678176


"Query=  CM2_S47_L008_R1_001_(paired)_contig_926 Average coverage: 3,021.92"
Length=544


***** No hits found *****


Lambda     K      H
    1.33    0.621     1.12 

Gapped
Lambda     K      H
    1.28    0.460    0.850 

Effective search space used: 46083933414


Query=  CM2_S47_L008_R1_001_(paired)_contig_927 Average coverage: 207.43
Length=326


***** No hits found *****


Lambda     K      H
    1.33    0.621     1.12 

Gapped
Lambda     K      H
    1.28    0.460    0.850 

Effective search space used: 26726905506


"Query=  CM2_S47_L008_R1_001_(paired)_contig_928 Average coverage: 2,068.16"
Length=559


***** No hits found *****


Lambda     K      H
    1.33    0.621     1.12 

Gapped
Lambda     K      H
    1.28    0.460    0.850 

Effective search space used: 47415839004


Query=  CM2_S47_L008_R1_001_(paired)_contig_929 Average coverage: 73.78
Length=391


***** No hits found *****


Lambda     K      H
    1.33    0.621     1.12 

Gapped
Lambda     K      H
    1.28    0.460    0.850 

Effective search space used: 32498496396


Query=  CM2_S47_L008_R1_001_(paired)_contig_930 Average coverage: 41.47
Length=1071


***** No hits found *****


Lambda     K      H
    1.33    0.621     1.12 

Gapped
Lambda     K      H
    1.28    0.460    0.850 

Effective search space used: 92755203200


Query=  CM2_S47_L008_R1_001_(paired)_contig_931 Average coverage: 33.53
Length=462


***** No hits found *****


Lambda     K      H
    1.33    0.621     1.12 

Gapped
Lambda     K      H
    1.28    0.460    0.850 

Effective search space used: 38802849522


"Query=  CM2_S47_L008_R1_001_(paired)_contig_932 Average coverage: 4,046.52"
Length=3069


***** No hits found *****


Lambda     K      H
    1.33    0.621     1.12 

Gapped
Lambda     K      H
    1.28    0.460    0.850 

Effective search space used: 269911226988


"Query=  CM2_S47_L008_R1_001_(paired)_contig_933 Average coverage: 2,694.66"
Length=1832


***** No hits found *****


Lambda     K      H
    1.33    0.621     1.12 

Gapped
Lambda     K      H
    1.28    0.460    0.850 

Effective search space used: 160154426270


"Query=  CM2_S47_L008_R1_001_(paired)_contig_934 Average coverage: 1,953.89"
Length=2407


***** No hits found *****


Lambda     K      H
    1.33    0.621     1.12 

Gapped
Lambda     K      H
    1.28    0.460    0.850 

Effective search space used: 211173149320


Query=  CM2_S47_L008_R1_001_(paired)_contig_935 Average coverage: 19.62
Length=2281


***** No hits found *****


Lambda     K      H
    1.33    0.621     1.12 

Gapped
Lambda     K      H
    1.28    0.460    0.850 

Effective search space used: 199993394356


"Query=  CM2_S47_L008_R1_001_(paired)_contig_936 Average coverage: 3,593.10"
Length=703


***** No hits found *****


Lambda     K      H
    1.33    0.621     1.12 

Gapped
Lambda     K      H
    1.28    0.460    0.850 

Effective search space used: 60091169920


Query=  CM2_S47_L008_R1_001_(paired)_contig_937 Average coverage: 347.45
Length=1010


***** No hits found *****


Lambda     K      H
    1.33    0.621     1.12 

Gapped
Lambda     K      H
    1.28    0.460    0.850 

Effective search space used: 87340784640


Query=  CM2_S47_L008_R1_001_(paired)_contig_938 Average coverage: 79.08
Length=328


***** No hits found *****


Lambda     K      H
    1.33    0.621     1.12 

Gapped
Lambda     K      H
    1.28    0.460    0.850 

Effective search space used: 26904492918


Query=  CM2_S47_L008_R1_001_(paired)_contig_939 Average coverage: 982.52
Length=629


***** No hits found *****


Lambda     K      H
    1.33    0.621     1.12 

Gapped
Lambda     K      H
    1.28    0.460    0.850 

Effective search space used: 53522858880


"Query=  CM2_S47_L008_R1_001_(paired)_contig_940 Average coverage: 4,091.47"
Length=554


***** No hits found *****


Lambda     K      H
    1.33    0.621     1.12 

Gapped
Lambda     K      H
    1.28    0.460    0.850 

Effective search space used: 46971870474


Query=  CM2_S47_L008_R1_001_(paired)_contig_941 Average coverage: 948.74
Length=1551


***** No hits found *****


Lambda     K      H
    1.33    0.621     1.12 

Gapped
Lambda     K      H
    1.28    0.460    0.850 

Effective search space used: 135221798136


Query=  CM2_S47_L008_R1_001_(paired)_contig_942 Average coverage: 490.55
Length=1182


***** No hits found *****


Lambda     K      H
    1.33    0.621     1.12 

Gapped
Lambda     K      H
    1.28    0.460    0.850 

Effective search space used: 102607669760


"Query=  CM2_S47_L008_R1_001_(paired)_contig_943 Average coverage: 1,073.07"
Length=496


***** No hits found *****


Lambda     K      H
    1.33    0.621     1.12 

Gapped
Lambda     K      H
    1.28    0.460    0.850 

Effective search space used: 41821835526


"Query=  CM2_S47_L008_R1_001_(paired)_contig_944 Average coverage: 8,644.22"
Length=833


***** No hits found *****


Lambda     K      H
    1.33    0.621     1.12 

Gapped
Lambda     K      H
    1.28    0.460    0.850 

Effective search space used: 71630094720


"Query=  CM2_S47_L008_R1_001_(paired)_contig_945 Average coverage: 41,185.09"
Length=441


***** No hits found *****


Lambda     K      H
    1.33    0.621     1.12 

Gapped
Lambda     K      H
    1.28    0.460    0.850 

Effective search space used: 36938181696


"Query=  CM2_S47_L008_R1_001_(paired)_contig_946 Average coverage: 9,689.43"
Length=292


***** No hits found *****


Lambda     K      H
    1.33    0.621     1.12 

Gapped
Lambda     K      H
    1.28    0.460    0.850 

Effective search space used: 23707919502


Query=  CM2_S47_L008_R1_001_(paired)_contig_947 Average coverage: 141.29
Length=381


***** No hits found *****


Lambda     K      H
    1.33    0.621     1.12 

Gapped
Lambda     K      H
    1.28    0.460    0.850 

Effective search space used: 31610559336


"Query=  CM2_S47_L008_R1_001_(paired)_contig_948 Average coverage: 9,584.75"
Length=366


***** No hits found *****


Lambda     K      H
    1.33    0.621     1.12 

Gapped
Lambda     K      H
    1.28    0.460    0.850 

Effective search space used: 30278653746


"Query=  CM2_S47_L008_R1_001_(paired)_contig_949 Average coverage: 5,452.47"
Length=1011


***** No hits found *****


Lambda     K      H
    1.33    0.621     1.12 

Gapped
Lambda     K      H
    1.28    0.460    0.850 

Effective search space used: 87429545600


"Query=  CM2_S47_L008_R1_001_(paired)_contig_950 Average coverage: 1,434.79"
Length=2692


***** No hits found *****


Lambda     K      H
    1.33    0.621     1.12 

Gapped
Lambda     K      H
    1.28    0.460    0.850 

Effective search space used: 236460690310


"Query=  CM2_S47_L008_R1_001_(paired)_contig_951 Average coverage: 2,935.06"
Length=2027


***** No hits found *****


Lambda     K      H
    1.33    0.621     1.12 

Gapped
Lambda     K      H
    1.28    0.460    0.850 

Effective search space used: 177456428000


"Query=  CM2_S47_L008_R1_001_(paired)_contig_952 Average coverage: 7,688.08"
Length=448


***** No hits found *****


Lambda     K      H
    1.33    0.621     1.12 

Gapped
Lambda     K      H
    1.28    0.460    0.850 

Effective search space used: 37559737638


Query=  CM2_S47_L008_R1_001_(paired)_contig_953 Average coverage: 191.80
Length=1450


***** No hits found *****


Lambda     K      H
    1.33    0.621     1.12 

Gapped
Lambda     K      H
    1.28    0.460    0.850 

Effective search space used: 126260248522


"Query=  CM2_S47_L008_R1_001_(paired)_contig_954 Average coverage: 4,750.29"
Length=405


***** No hits found *****


Lambda     K      H
    1.33    0.621     1.12 

Gapped
Lambda     K      H
    1.28    0.460    0.850 

Effective search space used: 33741608280


"Query=  CM2_S47_L008_R1_001_(paired)_contig_955 Average coverage: 6,984.13"
Length=2259


***** No hits found *****


Lambda     K      H
    1.33    0.621     1.12 

Gapped
Lambda     K      H
    1.28    0.460    0.850 

Effective search space used: 198041373648


"Query=  CM2_S47_L008_R1_001_(paired)_contig_956 Average coverage: 1,765.82"
Length=504


***** No hits found *****


Lambda     K      H
    1.33    0.621     1.12 

Gapped
Lambda     K      H
    1.28    0.460    0.850 

Effective search space used: 42532185174


"Query=  CM2_S47_L008_R1_001_(paired)_contig_957 Average coverage: 1,633.36"
Length=4064


***** No hits found *****


Lambda     K      H
    1.33    0.621     1.12 

Gapped
Lambda     K      H
    1.28    0.460    0.850 

Effective search space used: 357974908848


Query=  CM2_S47_L008_R1_001_(paired)_contig_958 Average coverage: 162.28
Length=781


***** No hits found *****


Lambda     K      H
    1.33    0.621     1.12 

Gapped
Lambda     K      H
    1.28    0.460    0.850 

Effective search space used: 67014524800


Query=  CM2_S47_L008_R1_001_(paired)_contig_959 Average coverage: 240.48
Length=735


***** No hits found *****


Lambda     K      H
    1.33    0.621     1.12 

Gapped
Lambda     K      H
    1.28    0.460    0.850 

Effective search space used: 62931520640


"Query=  CM2_S47_L008_R1_001_(paired)_contig_960 Average coverage: 1,074.16"
Length=1941


***** No hits found *****


Lambda     K      H
    1.33    0.621     1.12 

Gapped
Lambda     K      H
    1.28    0.460    0.850 

Effective search space used: 169825801596


"Query=  CM2_S47_L008_R1_001_(paired)_contig_961 Average coverage: 6,180.11"
Length=621


***** No hits found *****


Lambda     K      H
    1.33    0.621     1.12 

Gapped
Lambda     K      H
    1.28    0.460    0.850 

Effective search space used: 52812771200


"Query=  CM2_S47_L008_R1_001_(paired)_contig_962 Average coverage: 1,500.07"
Length=1092


***** No hits found *****


Lambda     K      H
    1.33    0.621     1.12 

Gapped
Lambda     K      H
    1.28    0.460    0.850 

Effective search space used: 94619183360


Query=  CM2_S47_L008_R1_001_(paired)_contig_963 Average coverage: 501.27
Length=221


***** No hits found *****


Lambda     K      H
    1.33    0.621     1.12 

Gapped
Lambda     K      H
    1.28    0.460    0.850 

Effective search space used: 17498811044


Query=  CM2_S47_L008_R1_001_(paired)_contig_964 Average coverage: 661.95
Length=414


***** No hits found *****


Lambda     K      H
    1.33    0.621     1.12 

Gapped
Lambda     K      H
    1.28    0.460    0.850 

Effective search space used: 34540751634


"Query=  CM2_S47_L008_R1_001_(paired)_contig_965 Average coverage: 1,627.77"
Length=532


***** No hits found *****


Lambda     K      H
    1.33    0.621     1.12 

Gapped
Lambda     K      H
    1.28    0.460    0.850 

Effective search space used: 45018408942


"Query=  CM2_S47_L008_R1_001_(paired)_contig_966 Average coverage: 3,132.96"
Length=802


***** No hits found *****


Lambda     K      H
    1.33    0.621     1.12 

Gapped
Lambda     K      H
    1.28    0.460    0.850 

Effective search space used: 68878504960


Query=  CM2_S47_L008_R1_001_(paired)_contig_967 Average coverage: 375.53
Length=1669


***** No hits found *****


Lambda     K      H
    1.33    0.621     1.12 

Gapped
Lambda     K      H
    1.28    0.460    0.850 

Effective search space used: 145691727388


Query=  CM2_S47_L008_R1_001_(paired)_contig_968 Average coverage: 380.03
Length=556


***** No hits found *****


Lambda     K      H
    1.33    0.621     1.12 

Gapped
Lambda     K      H
    1.28    0.460    0.850 

Effective search space used: 47149457886


"Query=  CM2_S47_L008_R1_001_(paired)_contig_969 Average coverage: 1,502.52"
Length=531


***** No hits found *****


Lambda     K      H
    1.33    0.621     1.12 

Gapped
Lambda     K      H
    1.28    0.460    0.850 

Effective search space used: 44929615236


"Query=  CM2_S47_L008_R1_001_(paired)_contig_970 Average coverage: 1,317.60"
Length=1058


***** No hits found *****


Lambda     K      H
    1.33    0.621     1.12 

Gapped
Lambda     K      H
    1.28    0.460    0.850 

Effective search space used: 91601310720


"Query=  CM2_S47_L008_R1_001_(paired)_contig_971 Average coverage: 3,685.19"
Length=317


***** No hits found *****


Lambda     K      H
    1.33    0.621     1.12 

Gapped
Lambda     K      H
    1.28    0.460    0.850 

Effective search space used: 25927762152


"Query=  CM2_S47_L008_R1_001_(paired)_contig_972 Average coverage: 4,023.67"
Length=823


***** No hits found *****


Lambda     K      H
    1.33    0.621     1.12 

Gapped
Lambda     K      H
    1.28    0.460    0.850 

Effective search space used: 70742485120


Query=  CM2_S47_L008_R1_001_(paired)_contig_973 Average coverage: 664.20
Length=623


***** No hits found *****


Lambda     K      H
    1.33    0.621     1.12 

Gapped
Lambda     K      H
    1.28    0.460    0.850 

Effective search space used: 52990293120


"Query=  CM2_S47_L008_R1_001_(paired)_contig_974 Average coverage: 1,833.26"
Length=1324


***** No hits found *****


Lambda     K      H
    1.33    0.621     1.12 

Gapped
Lambda     K      H
    1.28    0.460    0.850 

Effective search space used: 115211726080


"Query=  CM2_S47_L008_R1_001_(paired)_contig_975 Average coverage: 3,370.84"
Length=2527


***** No hits found *****


Lambda     K      H
    1.33    0.621     1.12 

Gapped
Lambda     K      H
    1.28    0.460    0.850 

Effective search space used: 221820535000


"Query=  CM2_S47_L008_R1_001_(paired)_contig_976 Average coverage: 14,315.66"
Length=812


***** No hits found *****


Lambda     K      H
    1.33    0.621     1.12 

Gapped
Lambda     K      H
    1.28    0.460    0.850 

Effective search space used: 69766114560


"Query=  CM2_S47_L008_R1_001_(paired)_contig_977 Average coverage: 5,915.56"
Length=1165


***** No hits found *****


Lambda     K      H
    1.33    0.621     1.12 

Gapped
Lambda     K      H
    1.28    0.460    0.850 

Effective search space used: 101098733440


Query=  CM2_S47_L008_R1_001_(paired)_contig_978 Average coverage: 192.13
Length=549


***** No hits found *****


Lambda     K      H
    1.33    0.621     1.12 

Gapped
Lambda     K      H
    1.28    0.460    0.850 

Effective search space used: 46527901944


"Query=  CM2_S47_L008_R1_001_(paired)_contig_979 Average coverage: 5,686.52"
Length=380


***** No hits found *****


Lambda     K      H
    1.33    0.621     1.12 

Gapped
Lambda     K      H
    1.28    0.460    0.850 

Effective search space used: 31521765630


"Query=  CM2_S47_L008_R1_001_(paired)_contig_980 Average coverage: 1,674.08"
Length=879


***** No hits found *****


Lambda     K      H
    1.33    0.621     1.12 

Gapped
Lambda     K      H
    1.28    0.460    0.850 

Effective search space used: 75713098880


Query=  CM2_S47_L008_R1_001_(paired)_contig_981 Average coverage: 323.64
Length=3919


***** No hits found *****


Lambda     K      H
    1.33    0.621     1.12 

Gapped
Lambda     K      H
    1.28    0.460    0.850 

Effective search space used: 345114065988


"Query=  CM2_S47_L008_R1_001_(paired)_contig_982 Average coverage: 8,092.92"
Length=488


***** No hits found *****


Lambda     K      H
    1.33    0.621     1.12 

Gapped
Lambda     K      H
    1.28    0.460    0.850 

Effective search space used: 41111485878


"Query=  CM2_S47_L008_R1_001_(paired)_contig_983 Average coverage: 16,891.26"
Length=398


***** No hits found *****


Lambda     K      H
    1.33    0.621     1.12 

Gapped
Lambda     K      H
    1.28    0.460    0.850 

Effective search space used: 33120052338


"Query=  CM2_S47_L008_R1_001_(paired)_contig_984 Average coverage: 2,390.40"
Length=1817


***** No hits found *****


Lambda     K      H
    1.33    0.621     1.12 

Gapped
Lambda     K      H
    1.28    0.460    0.850 

Effective search space used: 158823503060


"Query=  CM2_S47_L008_R1_001_(paired)_contig_985 Average coverage: 1,009.27"
Length=1722


***** No hits found *****


Lambda     K      H
    1.33    0.621     1.12 

Gapped
Lambda     K      H
    1.28    0.460    0.850 

Effective search space used: 150394322730


Query=  CM2_S47_L008_R1_001_(paired)_contig_986 Average coverage: 748.54
Length=316


***** No hits found *****


Lambda     K      H
    1.33    0.621     1.12 

Gapped
Lambda     K      H
    1.28    0.460    0.850 

Effective search space used: 25838968446


Query=  CM2_S47_L008_R1_001_(paired)_contig_987 Average coverage: 963.07
Length=274


***** No hits found *****


Lambda     K      H
    1.33    0.621     1.12 

Gapped
Lambda     K      H
    1.28    0.460    0.850 

Effective search space used: 22109632794


Query=  CM2_S47_L008_R1_001_(paired)_contig_988 Average coverage: 290.09
Length=1086


***** No hits found *****


Lambda     K      H
    1.33    0.621     1.12 

Gapped
Lambda     K      H
    1.28    0.460    0.850 

Effective search space used: 94086617600


"Query=  CM2_S47_L008_R1_001_(paired)_contig_989 Average coverage: 1,169.95"
Length=625


***** No hits found *****


Lambda     K      H
    1.33    0.621     1.12 

Gapped
Lambda     K      H
    1.28    0.460    0.850 

Effective search space used: 53167815040


"Query=  CM2_S47_L008_R1_001_(paired)_contig_990 Average coverage: 1,022.73"
Length=1243


***** No hits found *****


Lambda     K      H
    1.33    0.621     1.12 

Gapped
Lambda     K      H
    1.28    0.460    0.850 

Effective search space used: 108022088320


Query=  CM2_S47_L008_R1_001_(paired)_contig_991 Average coverage: 459.90
Length=1026


***** No hits found *****


Lambda     K      H
    1.33    0.621     1.12 

Gapped
Lambda     K      H
    1.28    0.460    0.850 

Effective search space used: 88760960000


Query=  CM2_S47_L008_R1_001_(paired)_contig_992 Average coverage: 776.19
Length=3562


***** No hits found *****


Lambda     K      H
    1.33    0.621     1.12 

Gapped
Lambda     K      H
    1.28    0.460    0.850 

Effective search space used: 313449783912


Query=  CM2_S47_L008_R1_001_(paired)_contig_993 Average coverage: 610.74
Length=394


***** No hits found *****


Lambda     K      H
    1.33    0.621     1.12 

Gapped
Lambda     K      H
    1.28    0.460    0.850 

Effective search space used: 32764877514


Query=  CM2_S47_L008_R1_001_(paired)_contig_994 Average coverage: 454.28
Length=599


***** No hits found *****


Lambda     K      H
    1.33    0.621     1.12 

Gapped
Lambda     K      H
    1.28    0.460    0.850 

Effective search space used: 50967587244


"Query=  CM2_S47_L008_R1_001_(paired)_contig_995 Average coverage: 2,750.86"
Length=703


***** No hits found *****


Lambda     K      H
    1.33    0.621     1.12 

Gapped
Lambda     K      H
    1.28    0.460    0.850 

Effective search space used: 60091169920


Query=  CM2_S47_L008_R1_001_(paired)_contig_996 Average coverage: 211.17
Length=1991


***** No hits found *****


Lambda     K      H
    1.33    0.621     1.12 

Gapped
Lambda     K      H
    1.28    0.460    0.850 

Effective search space used: 174262212296


Query=  CM2_S47_L008_R1_001_(paired)_contig_997 Average coverage: 104.55
Length=508


***** No hits found *****


Lambda     K      H
    1.33    0.621     1.12 

Gapped
Lambda     K      H
    1.28    0.460    0.850 

Effective search space used: 42887359998


"Query=  CM2_S47_L008_R1_001_(paired)_contig_998 Average coverage: 8,301.94"
Length=390


***** No hits found *****


Lambda     K      H
    1.33    0.621     1.12 

Gapped
Lambda     K      H
    1.28    0.460    0.850 

Effective search space used: 32409702690


"Query=  CM2_S47_L008_R1_001_(paired)_contig_999 Average coverage: 1,428.50"
Length=1079


***** No hits found *****


Lambda     K      H
    1.33    0.621     1.12 

Gapped
Lambda     K      H
    1.28    0.460    0.850 

Effective search space used: 93465290880


Query=  CM2_S47_L008_R1_001_(paired)_contig_1000 Average coverage: 178.99
Length=29024


***** No hits found *****


Lambda     K      H
    1.33    0.621     1.12 

Gapped
Lambda     K      H
    1.28    0.460    0.850 

Effective search space used: 2569737524144


"Query=  CM2_S47_L008_R1_001_(paired)_contig_1001 Average coverage: 1,400.61"
Length=369


***** No hits found *****


Lambda     K      H
    1.33    0.621     1.12 

Gapped
Lambda     K      H
    1.28    0.460    0.850 

Effective search space used: 30545034864


"Query=  CM2_S47_L008_R1_001_(paired)_contig_1002 Average coverage: 2,636.37"
Length=275


***** No hits found *****


Lambda     K      H
    1.33    0.621     1.12 

Gapped
Lambda     K      H
    1.28    0.460    0.850 

Effective search space used: 22198426500


"Query=  CM2_S47_L008_R1_001_(paired)_contig_1003 Average coverage: 5,853.04"
Length=691


***** No hits found *****


Lambda     K      H
    1.33    0.621     1.12 

Gapped
Lambda     K      H
    1.28    0.460    0.850 

Effective search space used: 59026038400


"Query=  CM2_S47_L008_R1_001_(paired)_contig_1004 Average coverage: 1,350.44"
Length=608


***** No hits found *****


Lambda     K      H
    1.33    0.621     1.12 

Gapped
Lambda     K      H
    1.28    0.460    0.850 

Effective search space used: 51766730598


Query=  CM2_S47_L008_R1_001_(paired)_contig_1005 Average coverage: 327.43
Length=398


***** No hits found *****


Lambda     K      H
    1.33    0.621     1.12 

Gapped
Lambda     K      H
    1.28    0.460    0.850 

Effective search space used: 33120052338


"Query=  CM2_S47_L008_R1_001_(paired)_contig_1006 Average coverage: 7,657.29"
Length=899


***** No hits found *****


Lambda     K      H
    1.33    0.621     1.12 

Gapped
Lambda     K      H
    1.28    0.460    0.850 

Effective search space used: 77488318080


"Query=  CM2_S47_L008_R1_001_(paired)_contig_1007 Average coverage: 1,709.95"
Length=597


***** No hits found *****


Lambda     K      H
    1.33    0.621     1.12 

Gapped
Lambda     K      H
    1.28    0.460    0.850 

Effective search space used: 50789999832


Query=  CM2_S47_L008_R1_001_(paired)_contig_1008 Average coverage: 317.44
Length=1032


***** No hits found *****


Lambda     K      H
    1.33    0.621     1.12 

Gapped
Lambda     K      H
    1.28    0.460    0.850 

Effective search space used: 89293525760


Query=  CM2_S47_L008_R1_001_(paired)_contig_1009 Average coverage: 559.42
Length=692


***** No hits found *****


Lambda     K      H
    1.33    0.621     1.12 

Gapped
Lambda     K      H
    1.28    0.460    0.850 

Effective search space used: 59114799360


"Query=  CM2_S47_L008_R1_001_(paired)_contig_1010 Average coverage: 1,748.18"
Length=1324


***** No hits found *****


Lambda     K      H
    1.33    0.621     1.12 

Gapped
Lambda     K      H
    1.28    0.460    0.850 

Effective search space used: 115211726080


Query=  CM2_S47_L008_R1_001_(paired)_contig_1011 Average coverage: 347.01
Length=213


***** No hits found *****


Lambda     K      H
    1.33    0.621     1.12 

Gapped
Lambda     K      H
    1.28    0.460    0.850 

Effective search space used: 16788199428


"Query=  CM2_S47_L008_R1_001_(paired)_contig_1012 Average coverage: 9,893.54"
Length=635


***** No hits found *****


Lambda     K      H
    1.33    0.621     1.12 

Gapped
Lambda     K      H
    1.28    0.460    0.850 

Effective search space used: 54055424640


"Query=  CM2_S47_L008_R1_001_(paired)_contig_1013 Average coverage: 1,036.47"
Length=879


***** No hits found *****


Lambda     K      H
    1.33    0.621     1.12 

Gapped
Lambda     K      H
    1.28    0.460    0.850 

Effective search space used: 75713098880


"Query=  CM2_S47_L008_R1_001_(paired)_contig_1014 Average coverage: 3,546.86"
Length=2114


***** No hits found *****


Lambda     K      H
    1.33    0.621     1.12 

Gapped
Lambda     K      H
    1.28    0.460    0.850 

Effective search space used: 185175782618


"Query=  CM2_S47_L008_R1_001_(paired)_contig_1015 Average coverage: 5,094.44"
Length=1308


***** No hits found *****


Lambda     K      H
    1.33    0.621     1.12 

Gapped
Lambda     K      H
    1.28    0.460    0.850 

Effective search space used: 113791550720


"Query=  CM2_S47_L008_R1_001_(paired)_contig_1016 Average coverage: 2,523.18"
Length=1063


***** No hits found *****


Lambda     K      H
    1.33    0.621     1.12 

Gapped
Lambda     K      H
    1.28    0.460    0.850 

Effective search space used: 92045115520


"Query=  CM2_S47_L008_R1_001_(paired)_contig_1017 Average coverage: 2,378.63"
Length=676


***** No hits found *****


Lambda     K      H
    1.33    0.621     1.12 

Gapped
Lambda     K      H
    1.28    0.460    0.850 

Effective search space used: 57694624000


"Query=  CM2_S47_L008_R1_001_(paired)_contig_1018 Average coverage: 2,419.03"
Length=1290


***** No hits found *****


Lambda     K      H
    1.33    0.621     1.12 

Gapped
Lambda     K      H
    1.28    0.460    0.850 

Effective search space used: 112193853440


"Query=  CM2_S47_L008_R1_001_(paired)_contig_1019 Average coverage: 1,945.92"
Length=687


***** No hits found *****


Lambda     K      H
    1.33    0.621     1.12 

Gapped
Lambda     K      H
    1.28    0.460    0.850 

Effective search space used: 58670994560


"Query=  CM2_S47_L008_R1_001_(paired)_contig_1020 Average coverage: 3,795.75"
Length=365


***** No hits found *****


Lambda     K      H
    1.33    0.621     1.12 

Gapped
Lambda     K      H
    1.28    0.460    0.850 

Effective search space used: 30189860040


"Query=  CM2_S47_L008_R1_001_(paired)_contig_1021 Average coverage: 2,798.81"
Length=442


***** No hits found *****


Lambda     K      H
    1.33    0.621     1.12 

Gapped
Lambda     K      H
    1.28    0.460    0.850 

Effective search space used: 37026975402


"Query=  CM2_S47_L008_R1_001_(paired)_contig_1022 Average coverage: 2,884.70"
Length=615


***** No hits found *****


Lambda     K      H
    1.33    0.621     1.12 

Gapped
Lambda     K      H
    1.28    0.460    0.850 

Effective search space used: 52280205440


Query=  CM2_S47_L008_R1_001_(paired)_contig_1023 Average coverage: 398.15
Length=755


***** No hits found *****


Lambda     K      H
    1.33    0.621     1.12 

Gapped
Lambda     K      H
    1.28    0.460    0.850 

Effective search space used: 64706739840


Query=  CM2_S47_L008_R1_001_(paired)_contig_1024 Average coverage: 815.01
Length=532


***** No hits found *****


Lambda     K      H
    1.33    0.621     1.12 

Gapped
Lambda     K      H
    1.28    0.460    0.850 

Effective search space used: 45018408942


"Query=  CM2_S47_L008_R1_001_(paired)_contig_1025 Average coverage: 5,520.87"
Length=584


***** No hits found *****


Lambda     K      H
    1.33    0.621     1.12 

Gapped
Lambda     K      H
    1.28    0.460    0.850 

Effective search space used: 49635681654


"Query=  CM2_S47_L008_R1_001_(paired)_contig_1026 Average coverage: 3,749.47"
Length=820


***** No hits found *****


Lambda     K      H
    1.33    0.621     1.12 

Gapped
Lambda     K      H
    1.28    0.460    0.850 

Effective search space used: 70476202240


"Query=  CM2_S47_L008_R1_001_(paired)_contig_1027 Average coverage: 7,662.94"
Length=400


***** No hits found *****


Lambda     K      H
    1.33    0.621     1.12 

Gapped
Lambda     K      H
    1.28    0.460    0.850 

Effective search space used: 33297639750


"Query=  CM2_S47_L008_R1_001_(paired)_contig_1028 Average coverage: 2,524.32"
Length=758


***** No hits found *****


Lambda     K      H
    1.33    0.621     1.12 

Gapped
Lambda     K      H
    1.28    0.460    0.850 

Effective search space used: 64973022720


Query=  CM2_S47_L008_R1_001_(paired)_contig_1029 Average coverage: 184.04
Length=2797


***** No hits found *****


Lambda     K      H
    1.33    0.621     1.12 

Gapped
Lambda     K      H
    1.28    0.460    0.850 

Effective search space used: 245777152780


Query=  CM2_S47_L008_R1_001_(paired)_contig_1030 Average coverage: 327.08
Length=1425


***** No hits found *****


Lambda     K      H
    1.33    0.621     1.12 

Gapped
Lambda     K      H
    1.28    0.460    0.850 

Effective search space used: 124042043172


Query=  CM2_S47_L008_R1_001_(paired)_contig_1031 Average coverage: 403.05
Length=276


***** No hits found *****


Lambda     K      H
    1.33    0.621     1.12 

Gapped
Lambda     K      H
    1.28    0.460    0.850 

Effective search space used: 22287220206


Query=  CM2_S47_L008_R1_001_(paired)_contig_1032 Average coverage: 411.68
Length=1994


***** No hits found *****


Lambda     K      H
    1.33    0.621     1.12 

Gapped
Lambda     K      H
    1.28    0.460    0.850 

Effective search space used: 174528396938


"Query=  CM2_S47_L008_R1_001_(paired)_contig_1033 Average coverage: 2,478.46"
Length=652


***** No hits found *****


Lambda     K      H
    1.33    0.621     1.12 

Gapped
Lambda     K      H
    1.28    0.460    0.850 

Effective search space used: 55564360960


Query=  CM2_S47_L008_R1_001_(paired)_contig_1034 Average coverage: 25.05
Length=3143


***** No hits found *****


Lambda     K      H
    1.33    0.621     1.12 

Gapped
Lambda     K      H
    1.28    0.460    0.850 

Effective search space used: 276477114824


"Query=  CM2_S47_L008_R1_001_(paired)_contig_1035 Average coverage: 2,615.66"
Length=585


***** No hits found *****


Lambda     K      H
    1.33    0.621     1.12 

Gapped
Lambda     K      H
    1.28    0.460    0.850 

Effective search space used: 49724475360


"Query=  CM2_S47_L008_R1_001_(paired)_contig_1036 Average coverage: 3,645.87"
Length=1180


***** No hits found *****


Lambda     K      H
    1.33    0.621     1.12 

Gapped
Lambda     K      H
    1.28    0.460    0.850 

Effective search space used: 102430147840


"Query=  CM2_S47_L008_R1_001_(paired)_contig_1037 Average coverage: 2,833.83"
Length=533


***** No hits found *****


Lambda     K      H
    1.33    0.621     1.12 

Gapped
Lambda     K      H
    1.28    0.460    0.850 

Effective search space used: 45107202648


"Query=  CM2_S47_L008_R1_001_(paired)_contig_1038 Average coverage: 1,379.36"
Length=554


***** No hits found *****


Lambda     K      H
    1.33    0.621     1.12 

Gapped
Lambda     K      H
    1.28    0.460    0.850 

Effective search space used: 46971870474


"Query=  CM2_S47_L008_R1_001_(paired)_contig_1039 Average coverage: 1,915.54"
Length=434


***** No hits found *****


Lambda     K      H
    1.33    0.621     1.12 

Gapped
Lambda     K      H
    1.28    0.460    0.850 

Effective search space used: 36316625754


"Query=  CM2_S47_L008_R1_001_(paired)_contig_1040 Average coverage: 1,635.30"
Length=297


***** No hits found *****


Lambda     K      H
    1.33    0.621     1.12 

Gapped
Lambda     K      H
    1.28    0.460    0.850 

Effective search space used: 24151888032


Query=  CM2_S47_L008_R1_001_(paired)_contig_1041 Average coverage: 480.60
Length=298


***** No hits found *****


Lambda     K      H
    1.33    0.621     1.12 

Gapped
Lambda     K      H
    1.28    0.460    0.850 

Effective search space used: 24240681738


Query=  CM2_S47_L008_R1_001_(paired)_contig_1042 Average coverage: 183.48
Length=1025


***** No hits found *****


Lambda     K      H
    1.33    0.621     1.12 

Gapped
Lambda     K      H
    1.28    0.460    0.850 

Effective search space used: 88672199040


"Query=  CM2_S47_L008_R1_001_(paired)_contig_1043 Average coverage: 1,180.57"
Length=1314


***** No hits found *****


Lambda     K      H
    1.33    0.621     1.12 

Gapped
Lambda     K      H
    1.28    0.460    0.850 

Effective search space used: 114324116480


Query=  CM2_S47_L008_R1_001_(paired)_contig_1044 Average coverage: 95.30
Length=550


***** No hits found *****


Lambda     K      H
    1.33    0.621     1.12 

Gapped
Lambda     K      H
    1.28    0.460    0.850 

Effective search space used: 46616695650


"Query=  CM2_S47_L008_R1_001_(paired)_contig_1045 Average coverage: 4,395.98"
Length=273


***** No hits found *****


Lambda     K      H
    1.33    0.621     1.12 

Gapped
Lambda     K      H
    1.28    0.460    0.850 

Effective search space used: 22117786548


Query=  CM2_S47_L008_R1_001_(paired)_contig_1046 Average coverage: 304.54
Length=437


***** No hits found *****


Lambda     K      H
    1.33    0.621     1.12 

Gapped
Lambda     K      H
    1.28    0.460    0.850 

Effective search space used: 36583006872


"Query=  CM2_S47_L008_R1_001_(paired)_contig_1047 Average coverage: 1,471.48"
Length=487


***** No hits found *****


Lambda     K      H
    1.33    0.621     1.12 

Gapped
Lambda     K      H
    1.28    0.460    0.850 

Effective search space used: 41022692172


Query=  CM2_S47_L008_R1_001_(paired)_contig_1048 Average coverage: 864.96
Length=385


***** No hits found *****


Lambda     K      H
    1.33    0.621     1.12 

Gapped
Lambda     K      H
    1.28    0.460    0.850 

Effective search space used: 31965734160


"Query=  CM2_S47_L008_R1_001_(paired)_contig_1049 Average coverage: 4,411.11"
Length=1505


***** No hits found *****


Lambda     K      H
    1.33    0.621     1.12 

Gapped
Lambda     K      H
    1.28    0.460    0.850 

Effective search space used: 131140300292


"Query=  CM2_S47_L008_R1_001_(paired)_contig_1050 Average coverage: 1,647.30"
Length=1164


***** No hits found *****


Lambda     K      H
    1.33    0.621     1.12 

Gapped
Lambda     K      H
    1.28    0.460    0.850 

Effective search space used: 101009972480


"Query=  CM2_S47_L008_R1_001_(paired)_contig_1051 Average coverage: 1,157.79"
Length=1475


***** No hits found *****


Lambda     K      H
    1.33    0.621     1.12 

Gapped
Lambda     K      H
    1.28    0.460    0.850 

Effective search space used: 128478453872


Query=  CM2_S47_L008_R1_001_(paired)_contig_1052 Average coverage: 751.64
Length=405


***** No hits found *****


Lambda     K      H
    1.33    0.621     1.12 

Gapped
Lambda     K      H
    1.28    0.460    0.850 

Effective search space used: 33741608280


Query=  CM2_S47_L008_R1_001_(paired)_contig_1053 Average coverage: 779.19
Length=474


***** No hits found *****


Lambda     K      H
    1.33    0.621     1.12 

Gapped
Lambda     K      H
    1.28    0.460    0.850 

Effective search space used: 39868373994


"Query=  CM2_S47_L008_R1_001_(paired)_contig_1054 Average coverage: 1,697.52"
Length=1252


***** No hits found *****


Lambda     K      H
    1.33    0.621     1.12 

Gapped
Lambda     K      H
    1.28    0.460    0.850 

Effective search space used: 108820936960


Query=  CM2_S47_L008_R1_001_(paired)_contig_1055 Average coverage: 547.17
Length=1356


***** No hits found *****


Lambda     K      H
    1.33    0.621     1.12 

Gapped
Lambda     K      H
    1.28    0.460    0.850 

Effective search space used: 118052076800


Query=  CM2_S47_L008_R1_001_(paired)_contig_1056 Average coverage: 204.22
Length=296


***** No hits found *****


Lambda     K      H
    1.33    0.621     1.12 

Gapped
Lambda     K      H
    1.28    0.460    0.850 

Effective search space used: 24063094326


Query=  CM2_S47_L008_R1_001_(paired)_contig_1057 Average coverage: 35.08
Length=464


***** No hits found *****


Lambda     K      H
    1.33    0.621     1.12 

Gapped
Lambda     K      H
    1.28    0.460    0.850 

Effective search space used: 38980436934


Query=  CM2_S47_L008_R1_001_(paired)_contig_1058 Average coverage:
"17,675.37"
Length=1086


***** No hits found *****


Lambda     K      H
    1.33    0.621     1.12 

Gapped
Lambda     K      H
    1.28    0.460    0.850 

Effective search space used: 94086617600


Query=  CM2_S47_L008_R1_001_(paired)_contig_1059 Average coverage:
"11,267.65"
Length=452


***** No hits found *****


Lambda     K      H
    1.33    0.621     1.12 

Gapped
Lambda     K      H
    1.28    0.460    0.850 

Effective search space used: 37914912462


"Query=  CM2_S47_L008_R1_001_(paired)_contig_1060 Average coverage: 1,951.53"
Length=2838


***** No hits found *****


Lambda     K      H
    1.33    0.621     1.12 

Gapped
Lambda     K      H
    1.28    0.460    0.850 

Effective search space used: 249415009554


"Query=  CM2_S47_L008_R1_001_(paired)_contig_1061 Average coverage: 2,318.32"
Length=428


***** No hits found *****


Lambda     K      H
    1.33    0.621     1.12 

Gapped
Lambda     K      H
    1.28    0.460    0.850 

Effective search space used: 35783863518


"Query=  CM2_S47_L008_R1_001_(paired)_contig_1062 Average coverage: 2,187.85"
Length=366


***** No hits found *****


Lambda     K      H
    1.33    0.621     1.12 

Gapped
Lambda     K      H
    1.28    0.460    0.850 

Effective search space used: 30278653746


Query=  CM2_S47_L008_R1_001_(paired)_contig_1063 Average coverage: 38.53
Length=649


***** No hits found *****


Lambda     K      H
    1.33    0.621     1.12 

Gapped
Lambda     K      H
    1.28    0.460    0.850 

Effective search space used: 55298078080


Query=  CM2_S47_L008_R1_001_(paired)_contig_1064 Average coverage: 342.37
Length=579


***** No hits found *****


Lambda     K      H
    1.33    0.621     1.12 

Gapped
Lambda     K      H
    1.28    0.460    0.850 

Effective search space used: 49191713124


Query=  CM2_S47_L008_R1_001_(paired)_contig_1065 Average coverage: 388.28
Length=494


***** No hits found *****


Lambda     K      H
    1.33    0.621     1.12 

Gapped
Lambda     K      H
    1.28    0.460    0.850 

Effective search space used: 41644248114


Query=  CM2_S47_L008_R1_001_(paired)_contig_1066 Average coverage: 372.42
Length=1920


***** No hits found *****


Lambda     K      H
    1.33    0.621     1.12 

Gapped
Lambda     K      H
    1.28    0.460    0.850 

Effective search space used: 167962509102


"Query=  CM2_S47_L008_R1_001_(paired)_contig_1067 Average coverage: 4,134.77"
Length=487


***** No hits found *****


Lambda     K      H
    1.33    0.621     1.12 

Gapped
Lambda     K      H
    1.28    0.460    0.850 

Effective search space used: 41022692172


"Query=  CM2_S47_L008_R1_001_(paired)_contig_1068 Average coverage: 4,540.58"
Length=398


***** No hits found *****


Lambda     K      H
    1.33    0.621     1.12 

Gapped
Lambda     K      H
    1.28    0.460    0.850 

Effective search space used: 33120052338


"Query=  CM2_S47_L008_R1_001_(paired)_contig_1069 Average coverage: 3,976.79"
Length=1545


***** No hits found *****


Lambda     K      H
    1.33    0.621     1.12 

Gapped
Lambda     K      H
    1.28    0.460    0.850 

Effective search space used: 134689428852


"Query=  CM2_S47_L008_R1_001_(paired)_contig_1070 Average coverage: 1,138.61"
Length=3858


***** No hits found *****


Lambda     K      H
    1.33    0.621     1.12 

Gapped
Lambda     K      H
    1.28    0.460    0.850 

Effective search space used: 339703642440


Query=  CM2_S47_L008_R1_001_(paired)_contig_1071 Average coverage: 654.13
Length=1209


***** No hits found *****


Lambda     K      H
    1.33    0.621     1.12 

Gapped
Lambda     K      H
    1.28    0.460    0.850 

Effective search space used: 105004215680


"Query=  CM2_S47_L008_R1_001_(paired)_contig_1072 Average coverage: 1,239.16"
Length=412


***** No hits found *****


Lambda     K      H
    1.33    0.621     1.12 

Gapped
Lambda     K      H
    1.28    0.460    0.850 

Effective search space used: 34363164222


Query=  CM2_S47_L008_R1_001_(paired)_contig_1073 Average coverage: 944.22
Length=511


***** No hits found *****


Lambda     K      H
    1.33    0.621     1.12 

Gapped
Lambda     K      H
    1.28    0.460    0.850 

Effective search space used: 43153741116


Query=  CM2_S47_L008_R1_001_(paired)_contig_1074 Average coverage: 394.91
Length=397


***** No hits found *****


Lambda     K      H
    1.33    0.621     1.12 

Gapped
Lambda     K      H
    1.28    0.460    0.850 

Effective search space used: 33031258632


"Query=  CM2_S47_L008_R1_001_(paired)_contig_1075 Average coverage: 4,099.67"
Length=825


***** No hits found *****


Lambda     K      H
    1.33    0.621     1.12 

Gapped
Lambda     K      H
    1.28    0.460    0.850 

Effective search space used: 70920007040


Query=  CM2_S47_L008_R1_001_(paired)_contig_1076 Average coverage: 882.31
Length=2118


***** No hits found *****


Lambda     K      H
    1.33    0.621     1.12 

Gapped
Lambda     K      H
    1.28    0.460    0.850 

Effective search space used: 185530695474


Query=  CM2_S47_L008_R1_001_(paired)_contig_1077 Average coverage: 786.52
Length=1283


***** No hits found *****


Lambda     K      H
    1.33    0.621     1.12 

Gapped
Lambda     K      H
    1.28    0.460    0.850 

Effective search space used: 111572526720


"Query=  CM2_S47_L008_R1_001_(paired)_contig_1078 Average coverage: 1,606.42"
Length=822


***** No hits found *****


Lambda     K      H
    1.33    0.621     1.12 

Gapped
Lambda     K      H
    1.28    0.460    0.850 

Effective search space used: 70653724160


"Query=  CM2_S47_L008_R1_001_(paired)_contig_1079 Average coverage: 1,324.85"
Length=404


***** No hits found *****


Lambda     K      H
    1.33    0.621     1.12 

Gapped
Lambda     K      H
    1.28    0.460    0.850 

Effective search space used: 33652814574


"Query=  CM2_S47_L008_R1_001_(paired)_contig_1080 Average coverage: 1,692.13"
Length=1596


***** No hits found *****


Lambda     K      H
    1.33    0.621     1.12 

Gapped
Lambda     K      H
    1.28    0.460    0.850 

Effective search space used: 139214567766


"Query=  CM2_S47_L008_R1_001_(paired)_contig_1081 Average coverage: 3,899.69"
Length=1436


***** No hits found *****


Lambda     K      H
    1.33    0.621     1.12 

Gapped
Lambda     K      H
    1.28    0.460    0.850 

Effective search space used: 125018053526


"Query=  CM2_S47_L008_R1_001_(paired)_contig_1082 Average coverage: 3,010.22"
Length=353


***** No hits found *****


Lambda     K      H
    1.33    0.621     1.12 

Gapped
Lambda     K      H
    1.28    0.460    0.850 

Effective search space used: 29124335568


"Query=  CM2_S47_L008_R1_001_(paired)_contig_1083 Average coverage: 4,271.22"
Length=2040


***** No hits found *****


Lambda     K      H
    1.33    0.621     1.12 

Gapped
Lambda     K      H
    1.28    0.460    0.850 

Effective search space used: 178609894782


"Query=  CM2_S47_L008_R1_001_(paired)_contig_1084 Average coverage: 2,789.48"
Length=503


***** No hits found *****


Lambda     K      H
    1.33    0.621     1.12 

Gapped
Lambda     K      H
    1.28    0.460    0.850 

Effective search space used: 42443391468


"Query=  CM2_S47_L008_R1_001_(paired)_contig_1085 Average coverage: 7,677.25"
Length=1166


***** No hits found *****


Lambda     K      H
    1.33    0.621     1.12 

Gapped
Lambda     K      H
    1.28    0.460    0.850 

Effective search space used: 101187494400


"Query=  CM2_S47_L008_R1_001_(paired)_contig_1086 Average coverage: 2,615.51"
Length=598


***** No hits found *****


Lambda     K      H
    1.33    0.621     1.12 

Gapped
Lambda     K      H
    1.28    0.460    0.850 

Effective search space used: 50878793538


"Query=  CM2_S47_L008_R1_001_(paired)_contig_1087 Average coverage: 4,389.08"
Length=546


***** No hits found *****


Lambda     K      H
    1.33    0.621     1.12 

Gapped
Lambda     K      H
    1.28    0.460    0.850 

Effective search space used: 46261520826


"Query=  CM2_S47_L008_R1_001_(paired)_contig_1088 Average coverage: 3,374.86"
Length=2103


***** No hits found *****


Lambda     K      H
    1.33    0.621     1.12 

Gapped
Lambda     K      H
    1.28    0.460    0.850 

Effective search space used: 184199772264


Query=  CM2_S47_L008_R1_001_(paired)_contig_1089 Average coverage: 741.41
Length=2018
                                                                      Score     E
Sequences producing significant alignments:                          (Bits)  Value

  gi|70848846|gb|AAHK01019093.1| Trypanosoma cruzi strain CL Bren...   128    4e-028


> gi|70848846|gb|AAHK01019093.1| Trypanosoma cruzi strain CL Brener 
"tcruzi_1047053426853, whole genome shotgun sequence"
Length=928

" Score =  128 bits (69),  Expect = 4e-028"
" Identities = 120/143 (83%), Gaps = 10/143 (6%)"
 Strand=Plus/Plus

Query  1877  TACTCCCCAGGCGGATAACTTAATGCGTTAGCTGCGCCACCGAAGCTCTAAGAGCTCCTA  1936
             |||| | ||||||||| | ||||||||||||||||| ||  ||| ||||   | |  |||
Sbjct  10    TACTACTCAGGCGGATCATTTAATGCGTTAGCTGCGTCAGTGAA-CTCT-CCACCGACTA  67

Query  1937  CACCTAGTATTCATCGTTTACGGCGTGGACTACCAGGGTATCTAATCCTGTTCGCTCCCC  1996
              |  | | | |||||||||||||||||||||||||||||||||||||||||| |||||||
Sbjct  68    -A--T-G-A-TCATCGTTTACGGCGTGGACTACCAGGGTATCTAATCCTGTTTGCTCCCC  121

Query  1997  ACGCTTTCG-CGCCTCAGCGTCA  2018
             ||||||||| | |||||||||||
Sbjct  122   ACGCTTTCGTC-CCTCAGCGTCA  143


Lambda     K      H
    1.33    0.621     1.12 

Gapped
Lambda     K      H
    1.28    0.460    0.850 

Effective search space used: 176657874074


"Query=  CM2_S47_L008_R1_001_(paired)_contig_1090 Average coverage: 2,654.84"
Length=1245


***** No hits found *****


Lambda     K      H
    1.33    0.621     1.12 

Gapped
Lambda     K      H
    1.28    0.460    0.850 

Effective search space used: 108199610240


"Query=  CM2_S47_L008_R1_001_(paired)_contig_1091 Average coverage: 2,502.90"
Length=2955


***** No hits found *****


Lambda     K      H
    1.33    0.621     1.12 

Gapped
Lambda     K      H
    1.28    0.460    0.850 

Effective search space used: 259796210592


"Query=  CM2_S47_L008_R1_001_(paired)_contig_1092 Average coverage: 2,500.73"
Length=585


***** No hits found *****


Lambda     K      H
    1.33    0.621     1.12 

Gapped
Lambda     K      H
    1.28    0.460    0.850 

Effective search space used: 49724475360


"Query=  CM2_S47_L008_R1_001_(paired)_contig_1093 Average coverage: 1,909.40"
Length=284


***** No hits found *****


Lambda     K      H
    1.33    0.621     1.12 

Gapped
Lambda     K      H
    1.28    0.460    0.850 

Effective search space used: 22997569854


Query=  CM2_S47_L008_R1_001_(paired)_contig_1094 Average coverage: 906.62
Length=1174


***** No hits found *****


Lambda     K      H
    1.33    0.621     1.12 

Gapped
Lambda     K      H
    1.28    0.460    0.850 

Effective search space used: 101897582080


Query=  CM2_S47_L008_R1_001_(paired)_contig_1095 Average coverage: 708.06
Length=7056


***** No hits found *****


Lambda     K      H
    1.33    0.621     1.12 

Gapped
Lambda     K      H
    1.28    0.460    0.850 

Effective search space used: 623351749104


"Query=  CM2_S47_L008_R1_001_(paired)_contig_1096 Average coverage: 4,603.13"
Length=926


***** No hits found *****


Lambda     K      H
    1.33    0.621     1.12 

Gapped
Lambda     K      H
    1.28    0.460    0.850 

Effective search space used: 79884864000


Query=  CM2_S47_L008_R1_001_(paired)_contig_1097 Average coverage: 75.79
Length=2421


***** No hits found *****


Lambda     K      H
    1.33    0.621     1.12 

Gapped
Lambda     K      H
    1.28    0.460    0.850 

Effective search space used: 212415344316


"Query=  CM2_S47_L008_R1_001_(paired)_contig_1098 Average coverage: 1,106.29"
Length=2527


***** No hits found *****


Lambda     K      H
    1.33    0.621     1.12 

Gapped
Lambda     K      H
    1.28    0.460    0.850 

Effective search space used: 221820535000


"Query=  CM2_S47_L008_R1_001_(paired)_contig_1099 Average coverage: 2,568.50"
Length=1365


***** No hits found *****


Lambda     K      H
    1.33    0.621     1.12 

Gapped
Lambda     K      H
    1.28    0.460    0.850 

Effective search space used: 118850925440


"Query=  CM2_S47_L008_R1_001_(paired)_contig_1100 Average coverage: 4,782.51"
Length=753


***** No hits found *****


Lambda     K      H
    1.33    0.621     1.12 

Gapped
Lambda     K      H
    1.28    0.460    0.850 

Effective search space used: 64529217920


"Query=  CM2_S47_L008_R1_001_(paired)_contig_1101 Average coverage: 2,919.97"
Length=1338


***** No hits found *****


Lambda     K      H
    1.33    0.621     1.12 

Gapped
Lambda     K      H
    1.28    0.460    0.850 

Effective search space used: 116454379520


Query=  CM2_S47_L008_R1_001_(paired)_contig_1102 Average coverage: 668.36
Length=528


***** No hits found *****


Lambda     K      H
    1.33    0.621     1.12 

Gapped
Lambda     K      H
    1.28    0.460    0.850 

Effective search space used: 44663234118


"Query=  CM2_S47_L008_R1_001_(paired)_contig_1103 Average coverage: 1,600.02"
Length=492


***** No hits found *****


Lambda     K      H
    1.33    0.621     1.12 

Gapped
Lambda     K      H
    1.28    0.460    0.850 

Effective search space used: 41466660702


Query=  CM2_S47_L008_R1_001_(paired)_contig_1104 Average coverage: 373.96
Length=580


***** No hits found *****


Lambda     K      H
    1.33    0.621     1.12 

Gapped
Lambda     K      H
    1.28    0.460    0.850 

Effective search space used: 49280506830


"Query=  CM2_S47_L008_R1_001_(paired)_contig_1105 Average coverage: 1,996.50"
Length=611


***** No hits found *****


Lambda     K      H
    1.33    0.621     1.12 

Gapped
Lambda     K      H
    1.28    0.460    0.850 

Effective search space used: 51925161600


"Query=  CM2_S47_L008_R1_001_(paired)_contig_1106 Average coverage: 2,287.06"
Length=341


***** No hits found *****


Lambda     K      H
    1.33    0.621     1.12 

Gapped
Lambda     K      H
    1.28    0.460    0.850 

Effective search space used: 28058811096


Query=  CM2_S47_L008_R1_001_(paired)_contig_1107 Average coverage:
"16,208.48"
Length=450


***** No hits found *****


Lambda     K      H
    1.33    0.621     1.12 

Gapped
Lambda     K      H
    1.28    0.460    0.850 

Effective search space used: 37737325050


Query=  CM2_S47_L008_R1_001_(paired)_contig_1108 Average coverage: 518.53
Length=253


***** No hits found *****


Lambda     K      H
    1.33    0.621     1.12 

Gapped
Lambda     K      H
    1.28    0.460    0.850 

Effective search space used: 20341257508


"Query=  CM2_S47_L008_R1_001_(paired)_contig_1109 Average coverage: 3,639.99"
Length=406


***** No hits found *****


Lambda     K      H
    1.33    0.621     1.12 

Gapped
Lambda     K      H
    1.28    0.460    0.850 

Effective search space used: 33830401986


"Query=  CM2_S47_L008_R1_001_(paired)_contig_1110 Average coverage: 1,022.98"
Length=3202


***** No hits found *****


Lambda     K      H
    1.33    0.621     1.12 

Gapped
Lambda     K      H
    1.28    0.460    0.850 

Effective search space used: 281712079450


"Query=  CM2_S47_L008_R1_001_(paired)_contig_1111 Average coverage: 5,349.11"
Length=408


***** No hits found *****


Lambda     K      H
    1.33    0.621     1.12 

Gapped
Lambda     K      H
    1.28    0.460    0.850 

Effective search space used: 34007989398


"Query=  CM2_S47_L008_R1_001_(paired)_contig_1112 Average coverage: 1,370.61"
Length=1462


***** No hits found *****


Lambda     K      H
    1.33    0.621     1.12 

Gapped
Lambda     K      H
    1.28    0.460    0.850 

Effective search space used: 127324987090


"Query=  CM2_S47_L008_R1_001_(paired)_contig_1113 Average coverage: 9,061.05"
Length=649


***** No hits found *****


Lambda     K      H
    1.33    0.621     1.12 

Gapped
Lambda     K      H
    1.28    0.460    0.850 

Effective search space used: 55298078080


Query=  CM2_S47_L008_R1_001_(paired)_contig_1114 Average coverage: 128.16
Length=765


***** No hits found *****


Lambda     K      H
    1.33    0.621     1.12 

Gapped
Lambda     K      H
    1.28    0.460    0.850 

Effective search space used: 65594349440


Query=  CM2_S47_L008_R1_001_(paired)_contig_1115 Average coverage:
"12,351.28"
Length=930


***** No hits found *****


Lambda     K      H
    1.33    0.621     1.12 

Gapped
Lambda     K      H
    1.28    0.460    0.850 

Effective search space used: 80239907840


"Query=  CM2_S47_L008_R1_001_(paired)_contig_1116 Average coverage: 6,738.79"
Length=712


***** No hits found *****


Lambda     K      H
    1.33    0.621     1.12 

Gapped
Lambda     K      H
    1.28    0.460    0.850 

Effective search space used: 60890018560


"Query=  CM2_S47_L008_R1_001_(paired)_contig_1117 Average coverage: 5,177.50"
Length=797


***** No hits found *****


Lambda     K      H
    1.33    0.621     1.12 

Gapped
Lambda     K      H
    1.28    0.460    0.850 

Effective search space used: 68434700160


"Query=  CM2_S47_L008_R1_001_(paired)_contig_1118 Average coverage: 1,296.72"
Length=827


***** No hits found *****


Lambda     K      H
    1.33    0.621     1.12 

Gapped
Lambda     K      H
    1.28    0.460    0.850 

Effective search space used: 71097528960


"Query=  CM2_S47_L008_R1_001_(paired)_contig_1119 Average coverage: 5,093.45"
Length=444


***** No hits found *****


Lambda     K      H
    1.33    0.621     1.12 

Gapped
Lambda     K      H
    1.28    0.460    0.850 

Effective search space used: 37204562814


"Query=  CM2_S47_L008_R1_001_(paired)_contig_1120 Average coverage: 3,783.40"
Length=304


***** No hits found *****


Lambda     K      H
    1.33    0.621     1.12 

Gapped
Lambda     K      H
    1.28    0.460    0.850 

Effective search space used: 24773443974


"Query=  CM2_S47_L008_R1_001_(paired)_contig_1121 Average coverage: 3,337.61"
Length=3165


***** No hits found *****


Lambda     K      H
    1.33    0.621     1.12 

Gapped
Lambda     K      H
    1.28    0.460    0.850 

Effective search space used: 278429135532


"Query=  CM2_S47_L008_R1_001_(paired)_contig_1122 Average coverage: 1,484.16"
Length=497


***** No hits found *****


Lambda     K      H
    1.33    0.621     1.12 

Gapped
Lambda     K      H
    1.28    0.460    0.850 

Effective search space used: 41910629232


"Query=  CM2_S47_L008_R1_001_(paired)_contig_1123 Average coverage: 3,617.32"
Length=444


***** No hits found *****


Lambda     K      H
    1.33    0.621     1.12 

Gapped
Lambda     K      H
    1.28    0.460    0.850 

Effective search space used: 37204562814


"Query=  CM2_S47_L008_R1_001_(paired)_contig_1124 Average coverage: 2,152.73"
Length=1528


***** No hits found *****


Lambda     K      H
    1.33    0.621     1.12 

Gapped
Lambda     K      H
    1.28    0.460    0.850 

Effective search space used: 133181049214


Query=  CM2_S47_L008_R1_001_(paired)_contig_1125 Average coverage: 828.13
Length=465


***** No hits found *****


Lambda     K      H
    1.33    0.621     1.12 

Gapped
Lambda     K      H
    1.28    0.460    0.850 

Effective search space used: 39069230640


"Query=  CM2_S47_L008_R1_001_(paired)_contig_1126 Average coverage: 1,760.60"
Length=497


***** No hits found *****


Lambda     K      H
    1.33    0.621     1.12 

Gapped
Lambda     K      H
    1.28    0.460    0.850 

Effective search space used: 41910629232


"Query=  CM2_S47_L008_R1_001_(paired)_contig_1127 Average coverage: 3,105.64"
Length=984


***** No hits found *****


Lambda     K      H
    1.33    0.621     1.12 

Gapped
Lambda     K      H
    1.28    0.460    0.850 

Effective search space used: 85032999680


"Query=  CM2_S47_L008_R1_001_(paired)_contig_1128 Average coverage: 1,800.01"
Length=2207


***** No hits found *****


Lambda     K      H
    1.33    0.621     1.12 

Gapped
Lambda     K      H
    1.28    0.460    0.850 

Effective search space used: 193427506520


Query=  CM2_S47_L008_R1_001_(paired)_contig_1129 Average coverage: 154.28
Length=3058


***** No hits found *****


Lambda     K      H
    1.33    0.621     1.12 

Gapped
Lambda     K      H
    1.28    0.460    0.850 

Effective search space used: 268935216634


Query=  CM2_S47_L008_R1_001_(paired)_contig_1130 Average coverage: 91.57
Length=328


***** No hits found *****


Lambda     K      H
    1.33    0.621     1.12 

Gapped
Lambda     K      H
    1.28    0.460    0.850 

Effective search space used: 26904492918


Query=  CM2_S47_L008_R1_001_(paired)_contig_1131 Average coverage: 758.97
Length=646


***** No hits found *****


Lambda     K      H
    1.33    0.621     1.12 

Gapped
Lambda     K      H
    1.28    0.460    0.850 

Effective search space used: 55031795200


"Query=  CM2_S47_L008_R1_001_(paired)_contig_1132 Average coverage: 1,228.36"
Length=2956


***** No hits found *****


Lambda     K      H
    1.33    0.621     1.12 

Gapped
Lambda     K      H
    1.28    0.460    0.850 

Effective search space used: 259884938806


"Query=  CM2_S47_L008_R1_001_(paired)_contig_1133 Average coverage: 1,939.60"
Length=501


***** No hits found *****


Lambda     K      H
    1.33    0.621     1.12 

Gapped
Lambda     K      H
    1.28    0.460    0.850 

Effective search space used: 42265804056


"Query=  CM2_S47_L008_R1_001_(paired)_contig_1134 Average coverage: 1,641.55"
Length=3437


***** No hits found *****


Lambda     K      H
    1.33    0.621     1.12 

Gapped
Lambda     K      H
    1.28    0.460    0.850 

Effective search space used: 302362850412


"Query=  CM2_S47_L008_R1_001_(paired)_contig_1135 Average coverage: 4,644.24"
Length=527


***** No hits found *****


Lambda     K      H
    1.33    0.621     1.12 

Gapped
Lambda     K      H
    1.28    0.460    0.850 

Effective search space used: 44574440412


Query=  CM2_S47_L008_R1_001_(paired)_contig_1136 Average coverage: 385.51
Length=263


***** No hits found *****


Lambda     K      H
    1.33    0.621     1.12 

Gapped
Lambda     K      H
    1.28    0.460    0.850 

Effective search space used: 21229522028


Query=  CM2_S47_L008_R1_001_(paired)_contig_1137 Average coverage: 348.61
Length=1098


***** No hits found *****


Lambda     K      H
    1.33    0.621     1.12 

Gapped
Lambda     K      H
    1.28    0.460    0.850 

Effective search space used: 95151749120


Query=  CM2_S47_L008_R1_001_(paired)_contig_1138 Average coverage: 237.22
Length=272


***** No hits found *****


Lambda     K      H
    1.33    0.621     1.12 

Gapped
Lambda     K      H
    1.28    0.460    0.850 

Effective search space used: 22028960096


Query=  CM2_S47_L008_R1_001_(paired)_contig_1139 Average coverage: 831.64
Length=2852


***** No hits found *****


Lambda     K      H
    1.33    0.621     1.12 

Gapped
Lambda     K      H
    1.28    0.460    0.850 

Effective search space used: 250657204550


Query=  CM2_S47_L008_R1_001_(paired)_contig_1140 Average coverage: 361.74
Length=2571


***** No hits found *****


Lambda     K      H
    1.33    0.621     1.12 

Gapped
Lambda     K      H
    1.28    0.460    0.850 

Effective search space used: 225724576416


"Query=  CM2_S47_L008_R1_001_(paired)_contig_1141 Average coverage: 2,233.27"
Length=1698


***** No hits found *****


Lambda     K      H
    1.33    0.621     1.12 

Gapped
Lambda     K      H
    1.28    0.460    0.850 

Effective search space used: 148264845594


Query=  CM2_S47_L008_R1_001_(paired)_contig_1142 Average coverage: 225.27
Length=494


***** No hits found *****


Lambda     K      H
    1.33    0.621     1.12 

Gapped
Lambda     K      H
    1.28    0.460    0.850 

Effective search space used: 41644248114


"Query=  CM2_S47_L008_R1_001_(paired)_contig_1143 Average coverage: 1,888.59"
Length=661


***** No hits found *****


Lambda     K      H
    1.33    0.621     1.12 

Gapped
Lambda     K      H
    1.28    0.460    0.850 

Effective search space used: 56363209600


"Query=  CM2_S47_L008_R1_001_(paired)_contig_1144 Average coverage: 2,049.46"
Length=947


***** No hits found *****


Lambda     K      H
    1.33    0.621     1.12 

Gapped
Lambda     K      H
    1.28    0.460    0.850 

Effective search space used: 81748844160


Query=  CM2_S47_L008_R1_001_(paired)_contig_1145 Average coverage: 324.75
Length=1037


***** No hits found *****


Lambda     K      H
    1.33    0.621     1.12 

Gapped
Lambda     K      H
    1.28    0.460    0.850 

Effective search space used: 89737330560


Query=  CM2_S47_L008_R1_001_(paired)_contig_1146 Average coverage: 822.62
Length=847


***** No hits found *****


Lambda     K      H
    1.33    0.621     1.12 

Gapped
Lambda     K      H
    1.28    0.460    0.850 

Effective search space used: 72872748160


"Query=  CM2_S47_L008_R1_001_(paired)_contig_1147 Average coverage: 3,025.36"
Length=294


***** No hits found *****


Lambda     K      H
    1.33    0.621     1.12 

Gapped
Lambda     K      H
    1.28    0.460    0.850 

Effective search space used: 23885506914


"Query=  CM2_S47_L008_R1_001_(paired)_contig_1148 Average coverage: 1,804.01"
Length=360


***** No hits found *****


Lambda     K      H
    1.33    0.621     1.12 

Gapped
Lambda     K      H
    1.28    0.460    0.850 

Effective search space used: 29745891510


Query=  CM2_S47_L008_R1_001_(paired)_contig_1149 Average coverage: 86.18
Length=292


***** No hits found *****


Lambda     K      H
    1.33    0.621     1.12 

Gapped
Lambda     K      H
    1.28    0.460    0.850 

Effective search space used: 23707919502


Query=  CM2_S47_L008_R1_001_(paired)_contig_1150 Average coverage: 135.87
Length=258


***** No hits found *****


Lambda     K      H
    1.33    0.621     1.12 

Gapped
Lambda     K      H
    1.28    0.460    0.850 

Effective search space used: 20785389768


Query=  CM2_S47_L008_R1_001_(paired)_contig_1151 Average coverage:
"48,067.27"
Length=372


***** No hits found *****


Lambda     K      H
    1.33    0.621     1.12 

Gapped
Lambda     K      H
    1.28    0.460    0.850 

Effective search space used: 30811415982


Query=  CM2_S47_L008_R1_001_(paired)_contig_1152 Average coverage: 705.03
Length=777


***** No hits found *****


Lambda     K      H
    1.33    0.621     1.12 

Gapped
Lambda     K      H
    1.28    0.460    0.850 

Effective search space used: 66659480960


"Query=  CM2_S47_L008_R1_001_(paired)_contig_1153 Average coverage: 2,381.86"
Length=342


***** No hits found *****


Lambda     K      H
    1.33    0.621     1.12 

Gapped
Lambda     K      H
    1.28    0.460    0.850 

Effective search space used: 28147604802


Query=  CM2_S47_L008_R1_001_(paired)_contig_1154 Average coverage: 220.55
Length=388


***** No hits found *****


Lambda     K      H
    1.33    0.621     1.12 

Gapped
Lambda     K      H
    1.28    0.460    0.850 

Effective search space used: 32232115278


Query=  CM2_S47_L008_R1_001_(paired)_contig_1155 Average coverage: 405.12
Length=439


***** No hits found *****


Lambda     K      H
    1.33    0.621     1.12 

Gapped
Lambda     K      H
    1.28    0.460    0.850 

Effective search space used: 36760594284


Query=  CM2_S47_L008_R1_001_(paired)_contig_1156 Average coverage: 459.92
Length=789


***** No hits found *****


Lambda     K      H
    1.33    0.621     1.12 

Gapped
Lambda     K      H
    1.28    0.460    0.850 

Effective search space used: 67724612480


"Query=  CM2_S47_L008_R1_001_(paired)_contig_1157 Average coverage: 1,935.27"
Length=1298


***** No hits found *****


Lambda     K      H
    1.33    0.621     1.12 

Gapped
Lambda     K      H
    1.28    0.460    0.850 

Effective search space used: 112903941120


"Query=  CM2_S47_L008_R1_001_(paired)_contig_1158 Average coverage: 4,846.27"
Length=754


***** No hits found *****


Lambda     K      H
    1.33    0.621     1.12 

Gapped
Lambda     K      H
    1.28    0.460    0.850 

Effective search space used: 64617978880


"Query=  CM2_S47_L008_R1_001_(paired)_contig_1159 Average coverage: 5,526.97"
Length=791


***** No hits found *****


Lambda     K      H
    1.33    0.621     1.12 

Gapped
Lambda     K      H
    1.28    0.460    0.850 

Effective search space used: 67902134400


Query=  CM2_S47_L008_R1_001_(paired)_contig_1160 Average coverage: 868.04
Length=383


***** No hits found *****


Lambda     K      H
    1.33    0.621     1.12 

Gapped
Lambda     K      H
    1.28    0.460    0.850 

Effective search space used: 31788146748


Query=  CM2_S47_L008_R1_001_(paired)_contig_1161 Average coverage: 731.51
Length=345


***** No hits found *****


Lambda     K      H
    1.33    0.621     1.12 

Gapped
Lambda     K      H
    1.28    0.460    0.850 

Effective search space used: 28413985920


"Query=  CM2_S47_L008_R1_001_(paired)_contig_1162 Average coverage: 3,390.45"
Length=445


***** No hits found *****


Lambda     K      H
    1.33    0.621     1.12 

Gapped
Lambda     K      H
    1.28    0.460    0.850 

Effective search space used: 37293356520


"Query=  CM2_S47_L008_R1_001_(paired)_contig_1163 Average coverage: 2,461.06"
Length=825


***** No hits found *****


Lambda     K      H
    1.33    0.621     1.12 

Gapped
Lambda     K      H
    1.28    0.460    0.850 

Effective search space used: 70920007040


"Query=  CM2_S47_L008_R1_001_(paired)_contig_1164 Average coverage: 1,906.42"
Length=754


***** No hits found *****


Lambda     K      H
    1.33    0.621     1.12 

Gapped
Lambda     K      H
    1.28    0.460    0.850 

Effective search space used: 64617978880


"Query=  CM2_S47_L008_R1_001_(paired)_contig_1165 Average coverage: 1,535.69"
Length=491


***** No hits found *****


Lambda     K      H
    1.33    0.621     1.12 

Gapped
Lambda     K      H
    1.28    0.460    0.850 

Effective search space used: 41377866996


"Query=  CM2_S47_L008_R1_001_(paired)_contig_1166 Average coverage: 4,273.91"
Length=618


***** No hits found *****


Lambda     K      H
    1.33    0.621     1.12 

Gapped
Lambda     K      H
    1.28    0.460    0.850 

Effective search space used: 52546488320


Query=  CM2_S47_L008_R1_001_(paired)_contig_1167 Average coverage: 121.32
Length=595


***** No hits found *****


Lambda     K      H
    1.33    0.621     1.12 

Gapped
Lambda     K      H
    1.28    0.460    0.850 

Effective search space used: 50612412420


Query=  CM2_S47_L008_R1_001_(paired)_contig_1168 Average coverage: 135.78
Length=1182


***** No hits found *****


Lambda     K      H
    1.33    0.621     1.12 

Gapped
Lambda     K      H
    1.28    0.460    0.850 

Effective search space used: 102607669760


Query=  CM2_S47_L008_R1_001_(paired)_contig_1169 Average coverage: 574.92
Length=1104


***** No hits found *****


Lambda     K      H
    1.33    0.621     1.12 

Gapped
Lambda     K      H
    1.28    0.460    0.850 

Effective search space used: 95684314880


Query=  CM2_S47_L008_R1_001_(paired)_contig_1170 Average coverage: 940.41
Length=326


***** No hits found *****


Lambda     K      H
    1.33    0.621     1.12 

Gapped
Lambda     K      H
    1.28    0.460    0.850 

Effective search space used: 26726905506


Query=  CM2_S47_L008_R1_001_(paired)_contig_1171 Average coverage: 817.88
Length=896


***** No hits found *****


Lambda     K      H
    1.33    0.621     1.12 

Gapped
Lambda     K      H
    1.28    0.460    0.850 

Effective search space used: 77222035200


"Query=  CM2_S47_L008_R1_001_(paired)_contig_1172 Average coverage: 5,087.67"
Length=355


***** No hits found *****


Lambda     K      H
    1.33    0.621     1.12 

Gapped
Lambda     K      H
    1.28    0.460    0.850 

Effective search space used: 29301922980


Query=  CM2_S47_L008_R1_001_(paired)_contig_1173 Average coverage:
"16,454.17"
Length=694


***** No hits found *****


Lambda     K      H
    1.33    0.621     1.12 

Gapped
Lambda     K      H
    1.28    0.460    0.850 

Effective search space used: 59292321280


"Query=  CM2_S47_L008_R1_001_(paired)_contig_1174 Average coverage: 4,851.29"
Length=449


***** No hits found *****


Lambda     K      H
    1.33    0.621     1.12 

Gapped
Lambda     K      H
    1.28    0.460    0.850 

Effective search space used: 37648531344


Query=  CM2_S47_L008_R1_001_(paired)_contig_1175 Average coverage: 331.18
Length=1461


***** No hits found *****


Lambda     K      H
    1.33    0.621     1.12 

Gapped
Lambda     K      H
    1.28    0.460    0.850 

Effective search space used: 127236258876


"Query=  CM2_S47_L008_R1_001_(paired)_contig_1176 Average coverage: 2,047.52"
Length=1908


***** No hits found *****


Lambda     K      H
    1.33    0.621     1.12 

Gapped
Lambda     K      H
    1.28    0.460    0.850 

Effective search space used: 166897770534


Query=  CM2_S47_L008_R1_001_(paired)_contig_1177 Average coverage: 529.04
Length=718


***** No hits found *****


Lambda     K      H
    1.33    0.621     1.12 

Gapped
Lambda     K      H
    1.28    0.460    0.850 

Effective search space used: 61422584320


"Query=  CM2_S47_L008_R1_001_(paired)_contig_1178 Average coverage: 1,523.31"
Length=970


***** No hits found *****


Lambda     K      H
    1.33    0.621     1.12 

Gapped
Lambda     K      H
    1.28    0.460    0.850 

Effective search space used: 83790346240


"Query=  CM2_S47_L008_R1_001_(paired)_contig_1179 Average coverage: 1,376.30"
Length=487


***** No hits found *****


Lambda     K      H
    1.33    0.621     1.12 

Gapped
Lambda     K      H
    1.28    0.460    0.850 

Effective search space used: 41022692172


Query=  CM2_S47_L008_R1_001_(paired)_contig_1180 Average coverage:
"39,838.32"
Length=376


***** No hits found *****


Lambda     K      H
    1.33    0.621     1.12 

Gapped
Lambda     K      H
    1.28    0.460    0.850 

Effective search space used: 31166590806


"Query=  CM2_S47_L008_R1_001_(paired)_contig_1181 Average coverage: 1,987.81"
Length=820


***** No hits found *****


Lambda     K      H
    1.33    0.621     1.12 

Gapped
Lambda     K      H
    1.28    0.460    0.850 

Effective search space used: 70476202240


"Query=  CM2_S47_L008_R1_001_(paired)_contig_1182 Average coverage: 2,289.80"
Length=488


***** No hits found *****


Lambda     K      H
    1.33    0.621     1.12 

Gapped
Lambda     K      H
    1.28    0.460    0.850 

Effective search space used: 41111485878


"Query=  CM2_S47_L008_R1_001_(paired)_contig_1183 Average coverage: 2,960.64"
Length=1282


***** No hits found *****


Lambda     K      H
    1.33    0.621     1.12 

Gapped
Lambda     K      H
    1.28    0.460    0.850 

Effective search space used: 111483765760


"Query=  CM2_S47_L008_R1_001_(paired)_contig_1184 Average coverage: 3,229.32"
Length=900


***** No hits found *****


Lambda     K      H
    1.33    0.621     1.12 

Gapped
Lambda     K      H
    1.28    0.460    0.850 

Effective search space used: 77577079040


"Query=  CM2_S47_L008_R1_001_(paired)_contig_1185 Average coverage: 2,257.91"
Length=500


***** No hits found *****


Lambda     K      H
    1.33    0.621     1.12 

Gapped
Lambda     K      H
    1.28    0.460    0.850 

Effective search space used: 42177010350


Query=  CM2_S47_L008_R1_001_(paired)_contig_1186 Average coverage: 6.56
Length=341


***** No hits found *****


Lambda     K      H
    1.33    0.621     1.12 

Gapped
Lambda     K      H
    1.28    0.460    0.850 

Effective search space used: 28058811096


"Query=  CM2_S47_L008_R1_001_(paired)_contig_1187 Average coverage: 7,174.34"
Length=1369


***** No hits found *****


Lambda     K      H
    1.33    0.621     1.12 

Gapped
Lambda     K      H
    1.28    0.460    0.850 

Effective search space used: 119205969280


"Query=  CM2_S47_L008_R1_001_(paired)_contig_1188 Average coverage: 1,744.51"
Length=1313


***** No hits found *****


Lambda     K      H
    1.33    0.621     1.12 

Gapped
Lambda     K      H
    1.28    0.460    0.850 

Effective search space used: 114235355520


"Query=  CM2_S47_L008_R1_001_(paired)_contig_1189 Average coverage: 1,100.06"
Length=414


***** No hits found *****


Lambda     K      H
    1.33    0.621     1.12 

Gapped
Lambda     K      H
    1.28    0.460    0.850 

Effective search space used: 34540751634


Query=  CM2_S47_L008_R1_001_(paired)_contig_1190 Average coverage: 447.49
Length=401


***** No hits found *****


Lambda     K      H
    1.33    0.621     1.12 

Gapped
Lambda     K      H
    1.28    0.460    0.850 

Effective search space used: 33386433456


Query=  CM2_S47_L008_R1_001_(paired)_contig_1191 Average coverage: 870.99
Length=467


***** No hits found *****


Lambda     K      H
    1.33    0.621     1.12 

Gapped
Lambda     K      H
    1.28    0.460    0.850 

Effective search space used: 39246818052


"Query=  CM2_S47_L008_R1_001_(paired)_contig_1192 Average coverage: 5,185.62"
Length=2133


***** No hits found *****


Lambda     K      H
    1.33    0.621     1.12 

Gapped
Lambda     K      H
    1.28    0.460    0.850 

Effective search space used: 186861618684


Query=  CM2_S47_L008_R1_001_(paired)_contig_1193 Average coverage: 9.11
Length=703


***** No hits found *****


Lambda     K      H
    1.33    0.621     1.12 

Gapped
Lambda     K      H
    1.28    0.460    0.850 

Effective search space used: 60091169920


Query=  CM2_S47_L008_R1_001_(paired)_contig_1194 Average coverage: 34.98
Length=2594


***** No hits found *****


Lambda     K      H
    1.33    0.621     1.12 

Gapped
Lambda     K      H
    1.28    0.460    0.850 

Effective search space used: 227765325338


"Query=  CM2_S47_L008_R1_001_(paired)_contig_1195 Average coverage: 1,522.36"
Length=256


***** No hits found *****


Lambda     K      H
    1.33    0.621     1.12 

Gapped
Lambda     K      H
    1.28    0.460    0.850 

Effective search space used: 20607736864


"Query=  CM2_S47_L008_R1_001_(paired)_contig_1196 Average coverage: 1,531.65"
Length=2302


***** No hits found *****


Lambda     K      H
    1.33    0.621     1.12 

Gapped
Lambda     K      H
    1.28    0.460    0.850 

Effective search space used: 201856686850


"Query=  CM2_S47_L008_R1_001_(paired)_contig_1197 Average coverage: 1,611.34"
Length=632


***** No hits found *****


Lambda     K      H
    1.33    0.621     1.12 

Gapped
Lambda     K      H
    1.28    0.460    0.850 

Effective search space used: 53789141760


"Query=  CM2_S47_L008_R1_001_(paired)_contig_1198 Average coverage: 2,107.55"
Length=1590


***** No hits found *****


Lambda     K      H
    1.33    0.621     1.12 

Gapped
Lambda     K      H
    1.28    0.460    0.850 

Effective search space used: 138682198482


Query=  CM2_S47_L008_R1_001_(paired)_contig_1199 Average coverage: 210.98
Length=1530


***** No hits found *****


Lambda     K      H
    1.33    0.621     1.12 

Gapped
Lambda     K      H
    1.28    0.460    0.850 

Effective search space used: 133358505642


Query=  CM2_S47_L008_R1_001_(paired)_contig_1200 Average coverage: 963.86
Length=984


***** No hits found *****


Lambda     K      H
    1.33    0.621     1.12 

Gapped
Lambda     K      H
    1.28    0.460    0.850 

Effective search space used: 85032999680


"Query=  CM2_S47_L008_R1_001_(paired)_contig_1201 Average coverage: 4,154.84"
Length=1746


***** No hits found *****


Lambda     K      H
    1.33    0.621     1.12 

Gapped
Lambda     K      H
    1.28    0.460    0.850 

Effective search space used: 152523799866


"Query=  CM2_S47_L008_R1_001_(paired)_contig_1202 Average coverage: 8,532.48"
Length=796


***** No hits found *****


Lambda     K      H
    1.33    0.621     1.12 

Gapped
Lambda     K      H
    1.28    0.460    0.850 

Effective search space used: 68345939200


Query=  CM2_S47_L008_R1_001_(paired)_contig_1203 Average coverage: 325.24
Length=1119


***** No hits found *****


Lambda     K      H
    1.33    0.621     1.12 

Gapped
Lambda     K      H
    1.28    0.460    0.850 

Effective search space used: 97015729280


Query=  CM2_S47_L008_R1_001_(paired)_contig_1204 Average coverage: 776.65
Length=2333


***** No hits found *****


Lambda     K      H
    1.33    0.621     1.12 

Gapped
Lambda     K      H
    1.28    0.460    0.850 

Effective search space used: 204607261484


"Query=  CM2_S47_L008_R1_001_(paired)_contig_1205 Average coverage: 2,615.24"
Length=705


***** No hits found *****


Lambda     K      H
    1.33    0.621     1.12 

Gapped
Lambda     K      H
    1.28    0.460    0.850 

Effective search space used: 60268691840


Query=  CM2_S47_L008_R1_001_(paired)_contig_1206 Average coverage: 322.97
Length=1298


***** No hits found *****


Lambda     K      H
    1.33    0.621     1.12 

Gapped
Lambda     K      H
    1.28    0.460    0.850 

Effective search space used: 112903941120


"Query=  CM2_S47_L008_R1_001_(paired)_contig_1207 Average coverage: 3,627.13"
Length=2210


***** No hits found *****


Lambda     K      H
    1.33    0.621     1.12 

Gapped
Lambda     K      H
    1.28    0.460    0.850 

Effective search space used: 193693691162


"Query=  CM2_S47_L008_R1_001_(paired)_contig_1208 Average coverage: 1,810.87"
Length=2321


***** No hits found *****


Lambda     K      H
    1.33    0.621     1.12 

Gapped
Lambda     K      H
    1.28    0.460    0.850 

Effective search space used: 203542522916


Query=  CM2_S47_L008_R1_001_(paired)_contig_1209 Average coverage: 81.67
Length=1026


***** No hits found *****


Lambda     K      H
    1.33    0.621     1.12 

Gapped
Lambda     K      H
    1.28    0.460    0.850 

Effective search space used: 88760960000


"Query=  CM2_S47_L008_R1_001_(paired)_contig_1210 Average coverage: 4,140.19"
Length=1527


***** No hits found *****


Lambda     K      H
    1.33    0.621     1.12 

Gapped
Lambda     K      H
    1.28    0.460    0.850 

Effective search space used: 133092321000


Query=  CM2_S47_L008_R1_001_(paired)_contig_1211 Average coverage: 531.47
Length=804


***** No hits found *****


Lambda     K      H
    1.33    0.621     1.12 

Gapped
Lambda     K      H
    1.28    0.460    0.850 

Effective search space used: 69056026880


"Query=  CM2_S47_L008_R1_001_(paired)_contig_1212 Average coverage: 2,349.75"
Length=745


***** No hits found *****


Lambda     K      H
    1.33    0.621     1.12 

Gapped
Lambda     K      H
    1.28    0.460    0.850 

Effective search space used: 63819130240


Query=  CM2_S47_L008_R1_001_(paired)_contig_1213 Average coverage: 465.97
Length=1236


***** No hits found *****


Lambda     K      H
    1.33    0.621     1.12 

Gapped
Lambda     K      H
    1.28    0.460    0.850 

Effective search space used: 107400761600


Query=  CM2_S47_L008_R1_001_(paired)_contig_1214 Average coverage: 661.10
Length=614


***** No hits found *****


Lambda     K      H
    1.33    0.621     1.12 

Gapped
Lambda     K      H
    1.28    0.460    0.850 

Effective search space used: 52191444480


"Query=  CM2_S47_L008_R1_001_(paired)_contig_1215 Average coverage: 1,615.05"
Length=1469


***** No hits found *****


Lambda     K      H
    1.33    0.621     1.12 

Gapped
Lambda     K      H
    1.28    0.460    0.850 

Effective search space used: 127946084588


"Query=  CM2_S47_L008_R1_001_(paired)_contig_1216 Average coverage: 1,369.04"
Length=857


***** No hits found *****


Lambda     K      H
    1.33    0.621     1.12 

Gapped
Lambda     K      H
    1.28    0.460    0.850 

Effective search space used: 73760357760


"Query=  CM2_S47_L008_R1_001_(paired)_contig_1217 Average coverage: 9,910.20"
Length=571


***** No hits found *****


Lambda     K      H
    1.33    0.621     1.12 

Gapped
Lambda     K      H
    1.28    0.460    0.850 

Effective search space used: 48481363476


Query=  CM2_S47_L008_R1_001_(paired)_contig_1218 Average coverage: 80.45
Length=8426


***** No hits found *****


Lambda     K      H
    1.33    0.621     1.12 

Gapped
Lambda     K      H
    1.28    0.460    0.850 

Effective search space used: 744500876634


"Query=  CM2_S47_L008_R1_001_(paired)_contig_1219 Average coverage: 1,813.26"
Length=706


***** No hits found *****


Lambda     K      H
    1.33    0.621     1.12 

Gapped
Lambda     K      H
    1.28    0.460    0.850 

Effective search space used: 60357452800


"Query=  CM2_S47_L008_R1_001_(paired)_contig_1220 Average coverage: 3,215.81"
Length=682


***** No hits found *****


Lambda     K      H
    1.33    0.621     1.12 

Gapped
Lambda     K      H
    1.28    0.460    0.850 

Effective search space used: 58227189760


"Query=  CM2_S47_L008_R1_001_(paired)_contig_1221 Average coverage: 3,286.05"
Length=413


***** No hits found *****


Lambda     K      H
    1.33    0.621     1.12 

Gapped
Lambda     K      H
    1.28    0.460    0.850 

Effective search space used: 34451957928


"Query=  CM2_S47_L008_R1_001_(paired)_contig_1222 Average coverage: 5,135.24"
Length=655


***** No hits found *****


Lambda     K      H
    1.33    0.621     1.12 

Gapped
Lambda     K      H
    1.28    0.460    0.850 

Effective search space used: 55830643840


"Query=  CM2_S47_L008_R1_001_(paired)_contig_1223 Average coverage: 7,846.85"
Length=1465


***** No hits found *****


Lambda     K      H
    1.33    0.621     1.12 

Gapped
Lambda     K      H
    1.28    0.460    0.850 

Effective search space used: 127591171732


"Query=  CM2_S47_L008_R1_001_(paired)_contig_1224 Average coverage: 2,009.51"
Length=416


***** No hits found *****


Lambda     K      H
    1.33    0.621     1.12 

Gapped
Lambda     K      H
    1.28    0.460    0.850 

Effective search space used: 34718339046


Query=  CM2_S47_L008_R1_001_(paired)_contig_1225 Average coverage: 12.82
Length=5119


***** No hits found *****


Lambda     K      H
    1.33    0.621     1.12 

Gapped
Lambda     K      H
    1.28    0.460    0.850 

Effective search space used: 451548627588


"Query=  CM2_S47_L008_R1_001_(paired)_contig_1226 Average coverage: 2,372.75"
Length=969


***** No hits found *****


Lambda     K      H
    1.33    0.621     1.12 

Gapped
Lambda     K      H
    1.28    0.460    0.850 

Effective search space used: 83701585280


Query=  CM2_S47_L008_R1_001_(paired)_contig_1227 Average coverage: 29.24
Length=300


***** No hits found *****


Lambda     K      H
    1.33    0.621     1.12 

Gapped
Lambda     K      H
    1.28    0.460    0.850 

Effective search space used: 24418269150


"Query=  CM2_S47_L008_R1_001_(paired)_contig_1228 Average coverage: 2,385.92"
Length=2340


***** No hits found *****


Lambda     K      H
    1.33    0.621     1.12 

Gapped
Lambda     K      H
    1.28    0.460    0.850 

Effective search space used: 205228358982


Query=  CM2_S47_L008_R1_001_(paired)_contig_1229 Average coverage: 490.65
Length=204


***** No hits found *****


Lambda     K      H
    1.33    0.621     1.12 

Gapped
Lambda     K      H
    1.28    0.460    0.850 

Effective search space used: 15988761360


Query=  CM2_S47_L008_R1_001_(paired)_contig_1230 Average coverage: 951.72
Length=447


***** No hits found *****


Lambda     K      H
    1.33    0.621     1.12 

Gapped
Lambda     K      H
    1.28    0.460    0.850 

Effective search space used: 37470943932


Query=  CM2_S47_L008_R1_001_(paired)_contig_1231 Average coverage: 26.41
Length=1470


***** No hits found *****


Lambda     K      H
    1.33    0.621     1.12 

Gapped
Lambda     K      H
    1.28    0.460    0.850 

Effective search space used: 128034812802


Query=  CM2_S47_L008_R1_001_(paired)_contig_1232 Average coverage: 29.41
Length=739


***** No hits found *****


Lambda     K      H
    1.33    0.621     1.12 

Gapped
Lambda     K      H
    1.28    0.460    0.850 

Effective search space used: 63286564480


Query=  CM2_S47_L008_R1_001_(paired)_contig_1233 Average coverage: 774.77
Length=2173


***** No hits found *****


Lambda     K      H
    1.33    0.621     1.12 

Gapped
Lambda     K      H
    1.28    0.460    0.850 

Effective search space used: 190410747244


"Query=  CM2_S47_L008_R1_001_(paired)_contig_1234 Average coverage: 5,708.13"
Length=1037


***** No hits found *****


Lambda     K      H
    1.33    0.621     1.12 

Gapped
Lambda     K      H
    1.28    0.460    0.850 

Effective search space used: 89737330560


Query=  CM2_S47_L008_R1_001_(paired)_contig_1235 Average coverage: 424.15
Length=378


***** No hits found *****


Lambda     K      H
    1.33    0.621     1.12 

Gapped
Lambda     K      H
    1.28    0.460    0.850 

Effective search space used: 31344178218


Query=  CM2_S47_L008_R1_001_(paired)_contig_1236 Average coverage: 35.22
Length=923


***** No hits found *****


Lambda     K      H
    1.33    0.621     1.12 

Gapped
Lambda     K      H
    1.28    0.460    0.850 

Effective search space used: 79618581120


Query=  CM2_S47_L008_R1_001_(paired)_contig_1237 Average coverage: 987.22
Length=915


***** No hits found *****


Lambda     K      H
    1.33    0.621     1.12 

Gapped
Lambda     K      H
    1.28    0.460    0.850 

Effective search space used: 78908493440


"Query=  CM2_S47_L008_R1_001_(paired)_contig_1238 Average coverage: 2,850.96"
Length=593


***** No hits found *****


Lambda     K      H
    1.33    0.621     1.12 

Gapped
Lambda     K      H
    1.28    0.460    0.850 

Effective search space used: 50434825008


Query=  CM2_S47_L008_R1_001_(paired)_contig_1239 Average coverage: 36.02
Length=2781


***** No hits found *****


Lambda     K      H
    1.33    0.621     1.12 

Gapped
Lambda     K      H
    1.28    0.460    0.850 

Effective search space used: 244357501356


Query=  CM2_S47_L008_R1_001_(paired)_contig_1240 Average coverage: 15.79
Length=1177


***** No hits found *****


Lambda     K      H
    1.33    0.621     1.12 

Gapped
Lambda     K      H
    1.28    0.460    0.850 

Effective search space used: 102163864960


"Query=  CM2_S47_L008_R1_001_(paired)_contig_1241 Average coverage: 5,349.44"
Length=579


***** No hits found *****


Lambda     K      H
    1.33    0.621     1.12 

Gapped
Lambda     K      H
    1.28    0.460    0.850 

Effective search space used: 49191713124


"Query=  CM2_S47_L008_R1_001_(paired)_contig_1242 Average coverage: 4,547.62"
Length=389


***** No hits found *****


Lambda     K      H
    1.33    0.621     1.12 

Gapped
Lambda     K      H
    1.28    0.460    0.850 

Effective search space used: 32320908984


"Query=  CM2_S47_L008_R1_001_(paired)_contig_1243 Average coverage: 3,923.47"
Length=1102


***** No hits found *****


Lambda     K      H
    1.33    0.621     1.12 

Gapped
Lambda     K      H
    1.28    0.460    0.850 

Effective search space used: 95506792960


Query=  CM2_S47_L008_R1_001_(paired)_contig_1244 Average coverage:
"10,785.31"
Length=1051


***** No hits found *****


Lambda     K      H
    1.33    0.621     1.12 

Gapped
Lambda     K      H
    1.28    0.460    0.850 

Effective search space used: 90979984000


"Query=  CM2_S47_L008_R1_001_(paired)_contig_1245 Average coverage: 3,170.64"
Length=1094


***** No hits found *****


Lambda     K      H
    1.33    0.621     1.12 

Gapped
Lambda     K      H
    1.28    0.460    0.850 

Effective search space used: 94796705280


Query=  CM2_S47_L008_R1_001_(paired)_contig_1246 Average coverage: 351.28
Length=816


***** No hits found *****


Lambda     K      H
    1.33    0.621     1.12 

Gapped
Lambda     K      H
    1.28    0.460    0.850 

Effective search space used: 70121158400


Query=  CM2_S47_L008_R1_001_(paired)_contig_1247 Average coverage: 340.93
Length=505


***** No hits found *****


Lambda     K      H
    1.33    0.621     1.12 

Gapped
Lambda     K      H
    1.28    0.460    0.850 

Effective search space used: 42620978880


Query=  CM2_S47_L008_R1_001_(paired)_contig_1248 Average coverage: 557.85
Length=922


***** No hits found *****


Lambda     K      H
    1.33    0.621     1.12 

Gapped
Lambda     K      H
    1.28    0.460    0.850 

Effective search space used: 79529820160


Query=  CM2_S47_L008_R1_001_(paired)_contig_1249 Average coverage: 381.59
Length=670


***** No hits found *****


Lambda     K      H
    1.33    0.621     1.12 

Gapped
Lambda     K      H
    1.28    0.460    0.850 

Effective search space used: 57162058240


"Query=  CM2_S47_L008_R1_001_(paired)_contig_1250 Average coverage: 1,954.07"
Length=869


***** No hits found *****


Lambda     K      H
    1.33    0.621     1.12 

Gapped
Lambda     K      H
    1.28    0.460    0.850 

Effective search space used: 74825489280


Query=  CM2_S47_L008_R1_001_(paired)_contig_1251 Average coverage: 661.88
Length=324


***** No hits found *****


Lambda     K      H
    1.33    0.621     1.12 

Gapped
Lambda     K      H
    1.28    0.460    0.850 

Effective search space used: 26549318094


"Query=  CM2_S47_L008_R1_001_(paired)_contig_1252 Average coverage: 3,773.86"
Length=4334


***** No hits found *****


Lambda     K      H
    1.33    0.621     1.12 

Gapped
Lambda     K      H
    1.28    0.460    0.850 

Effective search space used: 381922685208


"Query=  CM2_S47_L008_R1_001_(paired)_contig_1253 Average coverage: 2,726.87"
Length=373


***** No hits found *****


Lambda     K      H
    1.33    0.621     1.12 

Gapped
Lambda     K      H
    1.28    0.460    0.850 

Effective search space used: 30900209688


"Query=  CM2_S47_L008_R1_001_(paired)_contig_1254 Average coverage: 4,350.80"
Length=537


***** No hits found *****


Lambda     K      H
    1.33    0.621     1.12 

Gapped
Lambda     K      H
    1.28    0.460    0.850 

Effective search space used: 45462377472


"Query=  CM2_S47_L008_R1_001_(paired)_contig_1255 Average coverage: 1,558.04"
Length=576


***** No hits found *****


Lambda     K      H
    1.33    0.621     1.12 

Gapped
Lambda     K      H
    1.28    0.460    0.850 

Effective search space used: 48925332006


Query=  CM2_S47_L008_R1_001_(paired)_contig_1256 Average coverage: 12.76
Length=356


***** No hits found *****


Lambda     K      H
    1.33    0.621     1.12 

Gapped
Lambda     K      H
    1.28    0.460    0.850 

Effective search space used: 29390716686


"Query=  CM2_S47_L008_R1_001_(paired)_contig_1257 Average coverage: 2,896.27"
Length=1218


***** No hits found *****


Lambda     K      H
    1.33    0.621     1.12 

Gapped
Lambda     K      H
    1.28    0.460    0.850 

Effective search space used: 105803064320


Query=  CM2_S47_L008_R1_001_(paired)_contig_1258 Average coverage: 186.60
Length=1128


***** No hits found *****


Lambda     K      H
    1.33    0.621     1.12 

Gapped
Lambda     K      H
    1.28    0.460    0.850 

Effective search space used: 97814577920


Query=  CM2_S47_L008_R1_001_(paired)_contig_1259 Average coverage: 410.93
Length=1365


***** No hits found *****


Lambda     K      H
    1.33    0.621     1.12 

Gapped
Lambda     K      H
    1.28    0.460    0.850 

Effective search space used: 118850925440


"Query=  CM2_S47_L008_R1_001_(paired)_contig_1260 Average coverage: 9,664.39"
Length=423


***** No hits found *****


Lambda     K      H
    1.33    0.621     1.12 

Gapped
Lambda     K      H
    1.28    0.460    0.850 

Effective search space used: 35339894988


Query=  CM2_S47_L008_R1_001_(paired)_contig_1261 Average coverage:
"14,023.75"
Length=419


***** No hits found *****


Lambda     K      H
    1.33    0.621     1.12 

Gapped
Lambda     K      H
    1.28    0.460    0.850 

Effective search space used: 34984720164


Query=  CM2_S47_L008_R1_001_(paired)_contig_1262 Average coverage: 652.26
Length=466


***** No hits found *****


Lambda     K      H
    1.33    0.621     1.12 

Gapped
Lambda     K      H
    1.28    0.460    0.850 

Effective search space used: 39158024346


Query=  CM2_S47_L008_R1_001_(paired)_contig_1263 Average coverage: 643.08
Length=1705


***** No hits found *****


Lambda     K      H
    1.33    0.621     1.12 

Gapped
Lambda     K      H
    1.28    0.460    0.850 

Effective search space used: 148885943092


"Query=  CM2_S47_L008_R1_001_(paired)_contig_1264 Average coverage: 4,347.30"
Length=836


***** No hits found *****


Lambda     K      H
    1.33    0.621     1.12 

Gapped
Lambda     K      H
    1.28    0.460    0.850 

Effective search space used: 71896377600


Query=  CM2_S47_L008_R1_001_(paired)_contig_1265 Average coverage: 361.53
Length=2153


***** No hits found *****


Lambda     K      H
    1.33    0.621     1.12 

Gapped
Lambda     K      H
    1.28    0.460    0.850 

Effective search space used: 188636182964


"Query=  CM2_S47_L008_R1_001_(paired)_contig_1266 Average coverage: 1,181.69"
Length=829


***** No hits found *****


Lambda     K      H
    1.33    0.621     1.12 

Gapped
Lambda     K      H
    1.28    0.460    0.850 

Effective search space used: 71275050880


"Query=  CM2_S47_L008_R1_001_(paired)_contig_1267 Average coverage: 1,221.12"
Length=1619


***** No hits found *****


Lambda     K      H
    1.33    0.621     1.12 

Gapped
Lambda     K      H
    1.28    0.460    0.850 

Effective search space used: 141255316688


Query=  CM2_S47_L008_R1_001_(paired)_contig_1268 Average coverage: 402.46
Length=1154


***** No hits found *****


Lambda     K      H
    1.33    0.621     1.12 

Gapped
Lambda     K      H
    1.28    0.460    0.850 

Effective search space used: 100122362880


Query=  CM2_S47_L008_R1_001_(paired)_contig_1269 Average coverage: 799.36
Length=1515


***** No hits found *****


Lambda     K      H
    1.33    0.621     1.12 

Gapped
Lambda     K      H
    1.28    0.460    0.850 

Effective search space used: 132027582432


"Query=  CM2_S47_L008_R1_001_(paired)_contig_1270 Average coverage: 2,783.81"
Length=689


***** No hits found *****


Lambda     K      H
    1.33    0.621     1.12 

Gapped
Lambda     K      H
    1.28    0.460    0.850 

Effective search space used: 58848516480


"Query=  CM2_S47_L008_R1_001_(paired)_contig_1271 Average coverage: 1,428.13"
Length=515


***** No hits found *****


Lambda     K      H
    1.33    0.621     1.12 

Gapped
Lambda     K      H
    1.28    0.460    0.850 

Effective search space used: 43508915940


"Query=  CM2_S47_L008_R1_001_(paired)_contig_1272 Average coverage: 3,276.70"
Length=741


***** No hits found *****


Lambda     K      H
    1.33    0.621     1.12 

Gapped
Lambda     K      H
    1.28    0.460    0.850 

Effective search space used: 63464086400


Query=  CM2_S47_L008_R1_001_(paired)_contig_1273 Average coverage: 355.69
Length=609


***** No hits found *****


Lambda     K      H
    1.33    0.621     1.12 

Gapped
Lambda     K      H
    1.28    0.460    0.850 

Effective search space used: 51855524304


Query=  CM2_S47_L008_R1_001_(paired)_contig_1274 Average coverage: 451.68
Length=362


***** No hits found *****


Lambda     K      H
    1.33    0.621     1.12 

Gapped
Lambda     K      H
    1.28    0.460    0.850 

Effective search space used: 29923478922


Query=  CM2_S47_L008_R1_001_(paired)_contig_1275 Average coverage: 577.57
Length=1038


***** No hits found *****


Lambda     K      H
    1.33    0.621     1.12 

Gapped
Lambda     K      H
    1.28    0.460    0.850 

Effective search space used: 89826091520


"Query=  CM2_S47_L008_R1_001_(paired)_contig_1276 Average coverage: 2,398.80"
Length=1193


***** No hits found *****


Lambda     K      H
    1.33    0.621     1.12 

Gapped
Lambda     K      H
    1.28    0.460    0.850 

Effective search space used: 103584040320


"Query=  CM2_S47_L008_R1_001_(paired)_contig_1277 Average coverage: 1,799.18"
Length=700


***** No hits found *****


Lambda     K      H
    1.33    0.621     1.12 

Gapped
Lambda     K      H
    1.28    0.460    0.850 

Effective search space used: 59824887040


Query=  CM2_S47_L008_R1_001_(paired)_contig_1278 Average coverage: 242.43
Length=451


***** No hits found *****


Lambda     K      H
    1.33    0.621     1.12 

Gapped
Lambda     K      H
    1.28    0.460    0.850 

Effective search space used: 37826118756


"Query=  CM2_S47_L008_R1_001_(paired)_contig_1279 Average coverage: 3,204.69"
Length=377


***** No hits found *****


Lambda     K      H
    1.33    0.621     1.12 

Gapped
Lambda     K      H
    1.28    0.460    0.850 

Effective search space used: 31255384512


Query=  CM2_S47_L008_R1_001_(paired)_contig_1280 Average coverage: 423.00
Length=2346


***** No hits found *****


Lambda     K      H
    1.33    0.621     1.12 

Gapped
Lambda     K      H
    1.28    0.460    0.850 

Effective search space used: 205760728266


"Query=  CM2_S47_L008_R1_001_(paired)_contig_1281 Average coverage: 4,772.29"
Length=2201


***** No hits found *****


Lambda     K      H
    1.33    0.621     1.12 

Gapped
Lambda     K      H
    1.28    0.460    0.850 

Effective search space used: 192895137236


Query=  CM2_S47_L008_R1_001_(paired)_contig_1282 Average coverage: 831.99
Length=1127


***** No hits found *****


Lambda     K      H
    1.33    0.621     1.12 

Gapped
Lambda     K      H
    1.28    0.460    0.850 

Effective search space used: 97725816960


"Query=  CM2_S47_L008_R1_001_(paired)_contig_1283 Average coverage: 2,803.51"
Length=545


***** No hits found *****


Lambda     K      H
    1.33    0.621     1.12 

Gapped
Lambda     K      H
    1.28    0.460    0.850 

Effective search space used: 46172727120


"Query=  CM2_S47_L008_R1_001_(paired)_contig_1284 Average coverage: 3,762.79"
Length=681


***** No hits found *****


Lambda     K      H
    1.33    0.621     1.12 

Gapped
Lambda     K      H
    1.28    0.460    0.850 

Effective search space used: 58138428800


"Query=  CM2_S47_L008_R1_001_(paired)_contig_1285 Average coverage: 3,646.31"
Length=1365


***** No hits found *****


Lambda     K      H
    1.33    0.621     1.12 

Gapped
Lambda     K      H
    1.28    0.460    0.850 

Effective search space used: 118850925440


"Query=  CM2_S47_L008_R1_001_(paired)_contig_1286 Average coverage: 1,848.79"
Length=892


***** No hits found *****


Lambda     K      H
    1.33    0.621     1.12 

Gapped
Lambda     K      H
    1.28    0.460    0.850 

Effective search space used: 76866991360


"Query=  CM2_S47_L008_R1_001_(paired)_contig_1287 Average coverage: 8,301.71"
Length=613


***** No hits found *****


Lambda     K      H
    1.33    0.621     1.12 

Gapped
Lambda     K      H
    1.28    0.460    0.850 

Effective search space used: 52102683520


"Query=  CM2_S47_L008_R1_001_(paired)_contig_1288 Average coverage: 6,112.32"
Length=801


***** No hits found *****


Lambda     K      H
    1.33    0.621     1.12 

Gapped
Lambda     K      H
    1.28    0.460    0.850 

Effective search space used: 68789744000


"Query=  CM2_S47_L008_R1_001_(paired)_contig_1289 Average coverage: 3,878.77"
Length=782


***** No hits found *****


Lambda     K      H
    1.33    0.621     1.12 

Gapped
Lambda     K      H
    1.28    0.460    0.850 

Effective search space used: 67103285760


"Query=  CM2_S47_L008_R1_001_(paired)_contig_1290 Average coverage: 1,625.23"
Length=256


***** No hits found *****


Lambda     K      H
    1.33    0.621     1.12 

Gapped
Lambda     K      H
    1.28    0.460    0.850 

Effective search space used: 20607736864


Query=  CM2_S47_L008_R1_001_(paired)_contig_1291 Average coverage: 120.18
Length=991


***** No hits found *****


Lambda     K      H
    1.33    0.621     1.12 

Gapped
Lambda     K      H
    1.28    0.460    0.850 

Effective search space used: 85654326400


Query=  CM2_S47_L008_R1_001_(paired)_contig_1292 Average coverage: 111.18
Length=206


***** No hits found *****


Lambda     K      H
    1.33    0.621     1.12 

Gapped
Lambda     K      H
    1.28    0.460    0.850 

Effective search space used: 16166414264


"Query=  CM2_S47_L008_R1_001_(paired)_contig_1293 Average coverage: 8,287.30"
Length=733


***** No hits found *****


Lambda     K      H
    1.33    0.621     1.12 

Gapped
Lambda     K      H
    1.28    0.460    0.850 

Effective search space used: 62753998720


Query=  CM2_S47_L008_R1_001_(paired)_contig_1294 Average coverage: 281.28
Length=789


***** No hits found *****


Lambda     K      H
    1.33    0.621     1.12 

Gapped
Lambda     K      H
    1.28    0.460    0.850 

Effective search space used: 67724612480


Query=  CM2_S47_L008_R1_001_(paired)_contig_1295 Average coverage: 810.08
Length=857


***** No hits found *****


Lambda     K      H
    1.33    0.621     1.12 

Gapped
Lambda     K      H
    1.28    0.460    0.850 

Effective search space used: 73760357760


Query=  CM2_S47_L008_R1_001_(paired)_contig_1296 Average coverage: 718.67
Length=401


***** No hits found *****


Lambda     K      H
    1.33    0.621     1.12 

Gapped
Lambda     K      H
    1.28    0.460    0.850 

Effective search space used: 33386433456


"Query=  CM2_S47_L008_R1_001_(paired)_contig_1297 Average coverage: 1,083.50"
Length=456


***** No hits found *****


Lambda     K      H
    1.33    0.621     1.12 

Gapped
Lambda     K      H
    1.28    0.460    0.850 

Effective search space used: 38270087286


Query=  CM2_S47_L008_R1_001_(paired)_contig_1298 Average coverage: 817.53
Length=1125


***** No hits found *****


Lambda     K      H
    1.33    0.621     1.12 

Gapped
Lambda     K      H
    1.28    0.460    0.850 

Effective search space used: 97548295040


"Query=  CM2_S47_L008_R1_001_(paired)_contig_1299 Average coverage: 1,006.78"
Length=274


***** No hits found *****


Lambda     K      H
    1.33    0.621     1.12 

Gapped
Lambda     K      H
    1.28    0.460    0.850 

Effective search space used: 22109632794


"Query=  CM2_S47_L008_R1_001_(paired)_contig_1300 Average coverage: 1,929.88"
Length=805


***** No hits found *****


Lambda     K      H
    1.33    0.621     1.12 

Gapped
Lambda     K      H
    1.28    0.460    0.850 

Effective search space used: 69144787840


Query=  CM2_S47_L008_R1_001_(paired)_contig_1301 Average coverage: 116.89
Length=1341


***** No hits found *****


Lambda     K      H
    1.33    0.621     1.12 

Gapped
Lambda     K      H
    1.28    0.460    0.850 

Effective search space used: 116720662400


"Query=  CM2_S47_L008_R1_001_(paired)_contig_1302 Average coverage: 2,059.83"
Length=278


***** No hits found *****


Lambda     K      H
    1.33    0.621     1.12 

Gapped
Lambda     K      H
    1.28    0.460    0.850 

Effective search space used: 22464807618


"Query=  CM2_S47_L008_R1_001_(paired)_contig_1303 Average coverage: 2,144.67"
Length=520


***** No hits found *****


Lambda     K      H
    1.33    0.621     1.12 

Gapped
Lambda     K      H
    1.28    0.460    0.850 

Effective search space used: 43952884470


"Query=  CM2_S47_L008_R1_001_(paired)_contig_1304 Average coverage: 2,003.50"
Length=850


***** No hits found *****


Lambda     K      H
    1.33    0.621     1.12 

Gapped
Lambda     K      H
    1.28    0.460    0.850 

Effective search space used: 73139031040


Query=  CM2_S47_L008_R1_001_(paired)_contig_1305 Average coverage: 178.09
Length=2065


***** No hits found *****


Lambda     K      H
    1.33    0.621     1.12 

Gapped
Lambda     K      H
    1.28    0.460    0.850 

Effective search space used: 180828100132


"Query=  CM2_S47_L008_R1_001_(paired)_contig_1306 Average coverage: 2,947.86"
Length=2348


***** No hits found *****


Lambda     K      H
    1.33    0.621     1.12 

Gapped
Lambda     K      H
    1.28    0.460    0.850 

Effective search space used: 205938184694


"Query=  CM2_S47_L008_R1_001_(paired)_contig_1307 Average coverage: 8,211.41"
Length=1192


***** No hits found *****


Lambda     K      H
    1.33    0.621     1.12 

Gapped
Lambda     K      H
    1.28    0.460    0.850 

Effective search space used: 103495279360


"Query=  CM2_S47_L008_R1_001_(paired)_contig_1308 Average coverage: 4,882.11"
Length=1358


***** No hits found *****


Lambda     K      H
    1.33    0.621     1.12 

Gapped
Lambda     K      H
    1.28    0.460    0.850 

Effective search space used: 118229598720


"Query=  CM2_S47_L008_R1_001_(paired)_contig_1309 Average coverage: 9,626.98"
Length=1085


***** No hits found *****


Lambda     K      H
    1.33    0.621     1.12 

Gapped
Lambda     K      H
    1.28    0.460    0.850 

Effective search space used: 93997856640


"Query=  CM2_S47_L008_R1_001_(paired)_contig_1310 Average coverage: 5,154.52"
Length=760


***** No hits found *****


Lambda     K      H
    1.33    0.621     1.12 

Gapped
Lambda     K      H
    1.28    0.460    0.850 

Effective search space used: 65150544640


"Query=  CM2_S47_L008_R1_001_(paired)_contig_1311 Average coverage: 1,670.68"
Length=2186


***** No hits found *****


Lambda     K      H
    1.33    0.621     1.12 

Gapped
Lambda     K      H
    1.28    0.460    0.850 

Effective search space used: 191564214026


Query=  CM2_S47_L008_R1_001_(paired)_contig_1312 Average coverage: 419.15
Length=4487


***** No hits found *****


Lambda     K      H
    1.33    0.621     1.12 

Gapped
Lambda     K      H
    1.28    0.460    0.850 

Effective search space used: 395493091812


"Query=  CM2_S47_L008_R1_001_(paired)_contig_1313 Average coverage: 2,123.85"
Length=2073


***** No hits found *****


Lambda     K      H
    1.33    0.621     1.12 

Gapped
Lambda     K      H
    1.28    0.460    0.850 

Effective search space used: 181537925844


"Query=  CM2_S47_L008_R1_001_(paired)_contig_1314 Average coverage: 1,570.58"
Length=362


***** No hits found *****


Lambda     K      H
    1.33    0.621     1.12 

Gapped
Lambda     K      H
    1.28    0.460    0.850 

Effective search space used: 29923478922


"Query=  CM2_S47_L008_R1_001_(paired)_contig_1315 Average coverage: 1,796.83"
Length=1290


***** No hits found *****


Lambda     K      H
    1.33    0.621     1.12 

Gapped
Lambda     K      H
    1.28    0.460    0.850 

Effective search space used: 112193853440


"Query=  CM2_S47_L008_R1_001_(paired)_contig_1316 Average coverage: 2,798.50"
Length=491


***** No hits found *****


Lambda     K      H
    1.33    0.621     1.12 

Gapped
Lambda     K      H
    1.28    0.460    0.850 

Effective search space used: 41377866996


"Query=  CM2_S47_L008_R1_001_(paired)_contig_1317 Average coverage: 6,505.64"
Length=1077


***** No hits found *****


Lambda     K      H
    1.33    0.621     1.12 

Gapped
Lambda     K      H
    1.28    0.460    0.850 

Effective search space used: 93287768960


Query=  CM2_S47_L008_R1_001_(paired)_contig_1318 Average coverage: 251.16
Length=1066


***** No hits found *****


Lambda     K      H
    1.33    0.621     1.12 

Gapped
Lambda     K      H
    1.28    0.460    0.850 

Effective search space used: 92311398400


Query=  CM2_S47_L008_R1_001_(paired)_contig_1319 Average coverage: 368.49
Length=3289


***** No hits found *****


Lambda     K      H
    1.33    0.621     1.12 

Gapped
Lambda     K      H
    1.28    0.460    0.850 

Effective search space used: 289235921148


Query=  CM2_S47_L008_R1_001_(paired)_contig_1320 Average coverage: 13.02
Length=317


***** No hits found *****


Lambda     K      H
    1.33    0.621     1.12 

Gapped
Lambda     K      H
    1.28    0.460    0.850 

Effective search space used: 25927762152


Query=  CM2_S47_L008_R1_001_(paired)_contig_1321 Average coverage: 52.32
Length=631


***** No hits found *****


Lambda     K      H
    1.33    0.621     1.12 

Gapped
Lambda     K      H
    1.28    0.460    0.850 

Effective search space used: 53700380800


Query=  CM2_S47_L008_R1_001_(paired)_contig_1322 Average coverage: 347.44
Length=2360


***** No hits found *****


Lambda     K      H
    1.33    0.621     1.12 

Gapped
Lambda     K      H
    1.28    0.460    0.850 

Effective search space used: 207002923262


"Query=  CM2_S47_L008_R1_001_(paired)_contig_1323 Average coverage: 7,228.37"
Length=1307


***** No hits found *****


Lambda     K      H
    1.33    0.621     1.12 

Gapped
Lambda     K      H
    1.28    0.460    0.850 

Effective search space used: 113702789760


"Query=  CM2_S47_L008_R1_001_(paired)_contig_1324 Average coverage: 1,448.46"
Length=700


***** No hits found *****


Lambda     K      H
    1.33    0.621     1.12 

Gapped
Lambda     K      H
    1.28    0.460    0.850 

Effective search space used: 59824887040


"Query=  CM2_S47_L008_R1_001_(paired)_contig_1325 Average coverage: 1,155.31"
Length=451


***** No hits found *****


Lambda     K      H
    1.33    0.621     1.12 

Gapped
Lambda     K      H
    1.28    0.460    0.850 

Effective search space used: 37826118756


Query=  CM2_S47_L008_R1_001_(paired)_contig_1326 Average coverage: 327.95
Length=3361


***** No hits found *****


Lambda     K      H
    1.33    0.621     1.12 

Gapped
Lambda     K      H
    1.28    0.460    0.850 

Effective search space used: 295621994844


Query=  CM2_S47_L008_R1_001_(paired)_contig_1327 Average coverage:
"14,963.13"
Length=642


***** No hits found *****


Lambda     K      H
    1.33    0.621     1.12 

Gapped
Lambda     K      H
    1.28    0.460    0.850 

Effective search space used: 54676751360


Query=  CM2_S47_L008_R1_001_(paired)_contig_1328 Average coverage: 234.28
Length=1733


***** No hits found *****


Lambda     K      H
    1.33    0.621     1.12 

Gapped
Lambda     K      H
    1.28    0.460    0.850 

Effective search space used: 151370333084


"Query=  CM2_S47_L008_R1_001_(paired)_contig_1329 Average coverage: 1,047.56"
Length=467


***** No hits found *****


Lambda     K      H
    1.33    0.621     1.12 

Gapped
Lambda     K      H
    1.28    0.460    0.850 

Effective search space used: 39246818052


Query=  CM2_S47_L008_R1_001_(paired)_contig_1330 Average coverage: 573.70
Length=661


***** No hits found *****


Lambda     K      H
    1.33    0.621     1.12 

Gapped
Lambda     K      H
    1.28    0.460    0.850 

Effective search space used: 56363209600


Query=  CM2_S47_L008_R1_001_(paired)_contig_1331 Average coverage: 195.91
Length=252


***** No hits found *****


Lambda     K      H
    1.33    0.621     1.12 

Gapped
Lambda     K      H
    1.28    0.460    0.850 

Effective search space used: 20252431056


Query=  CM2_S47_L008_R1_001_(paired)_contig_1332 Average coverage: 185.64
Length=506


***** No hits found *****


Lambda     K      H
    1.33    0.621     1.12 

Gapped
Lambda     K      H
    1.28    0.460    0.850 

Effective search space used: 42709772586


"Query=  CM2_S47_L008_R1_001_(paired)_contig_1333 Average coverage: 4,125.47"
Length=1542


***** No hits found *****


Lambda     K      H
    1.33    0.621     1.12 

Gapped
Lambda     K      H
    1.28    0.460    0.850 

Effective search space used: 134423244210


"Query=  CM2_S47_L008_R1_001_(paired)_contig_1334 Average coverage: 2,015.85"
Length=2517


***** No hits found *****


Lambda     K      H
    1.33    0.621     1.12 

Gapped
Lambda     K      H
    1.28    0.460    0.850 

Effective search space used: 220933252860


Query=  CM2_S47_L008_R1_001_(paired)_contig_1335 Average coverage: 142.77
Length=249


***** No hits found *****


Lambda     K      H
    1.33    0.621     1.12 

Gapped
Lambda     K      H
    1.28    0.460    0.850 

Effective search space used: 19985951700


Query=  CM2_S47_L008_R1_001_(paired)_contig_1336 Average coverage: 43.74
Length=317


***** No hits found *****


Lambda     K      H
    1.33    0.621     1.12 

Gapped
Lambda     K      H
    1.28    0.460    0.850 

Effective search space used: 25927762152


Query=  CM2_S47_L008_R1_001_(paired)_contig_1337 Average coverage: 343.02
Length=321


***** No hits found *****


Lambda     K      H
    1.33    0.621     1.12 

Gapped
Lambda     K      H
    1.28    0.460    0.850 

Effective search space used: 26282936976


"Query=  CM2_S47_L008_R1_001_(paired)_contig_1338 Average coverage: 4,203.42"
Length=914


***** No hits found *****


Lambda     K      H
    1.33    0.621     1.12 

Gapped
Lambda     K      H
    1.28    0.460    0.850 

Effective search space used: 78819732480


Query=  CM2_S47_L008_R1_001_(paired)_contig_1339 Average coverage: 315.95
Length=441


***** No hits found *****


Lambda     K      H
    1.33    0.621     1.12 

Gapped
Lambda     K      H
    1.28    0.460    0.850 

Effective search space used: 36938181696


Query=  CM2_S47_L008_R1_001_(paired)_contig_1340 Average coverage: 879.41
Length=326


***** No hits found *****


Lambda     K      H
    1.33    0.621     1.12 

Gapped
Lambda     K      H
    1.28    0.460    0.850 

Effective search space used: 26726905506


Query=  CM2_S47_L008_R1_001_(paired)_contig_1341 Average coverage:
"16,327.94"
Length=488


***** No hits found *****


Lambda     K      H
    1.33    0.621     1.12 

Gapped
Lambda     K      H
    1.28    0.460    0.850 

Effective search space used: 41111485878


Query=  CM2_S47_L008_R1_001_(paired)_contig_1342 Average coverage: 660.70
Length=1326


***** No hits found *****


Lambda     K      H
    1.33    0.621     1.12 

Gapped
Lambda     K      H
    1.28    0.460    0.850 

Effective search space used: 115389248000


"Query=  CM2_S47_L008_R1_001_(paired)_contig_1343 Average coverage: 2,193.12"
Length=1278


***** No hits found *****


Lambda     K      H
    1.33    0.621     1.12 

Gapped
Lambda     K      H
    1.28    0.460    0.850 

Effective search space used: 111128721920


Query=  CM2_S47_L008_R1_001_(paired)_contig_1344 Average coverage: 130.46
Length=886


***** No hits found *****


Lambda     K      H
    1.33    0.621     1.12 

Gapped
Lambda     K      H
    1.28    0.460    0.850 

Effective search space used: 76334425600


"Query=  CM2_S47_L008_R1_001_(paired)_contig_1345 Average coverage: 3,266.74"
Length=488


***** No hits found *****


Lambda     K      H
    1.33    0.621     1.12 

Gapped
Lambda     K      H
    1.28    0.460    0.850 

Effective search space used: 41111485878


"Query=  CM2_S47_L008_R1_001_(paired)_contig_1346 Average coverage: 1,351.39"
Length=784


***** No hits found *****


Lambda     K      H
    1.33    0.621     1.12 

Gapped
Lambda     K      H
    1.28    0.460    0.850 

Effective search space used: 67280807680


"Query=  CM2_S47_L008_R1_001_(paired)_contig_1347 Average coverage: 1,331.05"
Length=1986


***** No hits found *****


Lambda     K      H
    1.33    0.621     1.12 

Gapped
Lambda     K      H
    1.28    0.460    0.850 

Effective search space used: 173818571226


Query=  CM2_S47_L008_R1_001_(paired)_contig_1348 Average coverage: 333.34
Length=712


***** No hits found *****


Lambda     K      H
    1.33    0.621     1.12 

Gapped
Lambda     K      H
    1.28    0.460    0.850 

Effective search space used: 60890018560


"Query=  CM2_S47_L008_R1_001_(paired)_contig_1349 Average coverage: 3,305.08"
Length=452


***** No hits found *****


Lambda     K      H
    1.33    0.621     1.12 

Gapped
Lambda     K      H
    1.28    0.460    0.850 

Effective search space used: 37914912462


"Query=  CM2_S47_L008_R1_001_(paired)_contig_1350 Average coverage: 1,086.62"
Length=375


***** No hits found *****


Lambda     K      H
    1.33    0.621     1.12 

Gapped
Lambda     K      H
    1.28    0.460    0.850 

Effective search space used: 31077797100


Query=  CM2_S47_L008_R1_001_(paired)_contig_1351 Average coverage: 178.37
Length=2253


***** No hits found *****


Lambda     K      H
    1.33    0.621     1.12 

Gapped
Lambda     K      H
    1.28    0.460    0.850 

Effective search space used: 197509004364


Query=  CM2_S47_L008_R1_001_(paired)_contig_1352 Average coverage: 134.50
Length=484


***** No hits found *****


Lambda     K      H
    1.33    0.621     1.12 

Gapped
Lambda     K      H
    1.28    0.460    0.850 

Effective search space used: 40756311054


Query=  CM2_S47_L008_R1_001_(paired)_contig_1353 Average coverage: 434.47
Length=308


***** No hits found *****


Lambda     K      H
    1.33    0.621     1.12 

Gapped
Lambda     K      H
    1.28    0.460    0.850 

Effective search space used: 25128618798


"Query=  CM2_S47_L008_R1_001_(paired)_contig_1354 Average coverage: 3,296.20"
Length=1928


***** No hits found *****


Lambda     K      H
    1.33    0.621     1.12 

Gapped
Lambda     K      H
    1.28    0.460    0.850 

Effective search space used: 168672334814


"Query=  CM2_S47_L008_R1_001_(paired)_contig_1355 Average coverage: 2,978.26"
Length=551


***** No hits found *****


Lambda     K      H
    1.33    0.621     1.12 

Gapped
Lambda     K      H
    1.28    0.460    0.850 

Effective search space used: 46705489356


Query=  CM2_S47_L008_R1_001_(paired)_contig_1356 Average coverage: 108.43
Length=520


***** No hits found *****


Lambda     K      H
    1.33    0.621     1.12 

Gapped
Lambda     K      H
    1.28    0.460    0.850 

Effective search space used: 43952884470


"Query=  CM2_S47_L008_R1_001_(paired)_contig_1357 Average coverage: 1,302.89"
Length=2439


***** No hits found *****


Lambda     K      H
    1.33    0.621     1.12 

Gapped
Lambda     K      H
    1.28    0.460    0.850 

Effective search space used: 214012452168


"Query=  CM2_S47_L008_R1_001_(paired)_contig_1358 Average coverage: 4,299.53"
Length=370


***** No hits found *****


Lambda     K      H
    1.33    0.621     1.12 

Gapped
Lambda     K      H
    1.28    0.460    0.850 

Effective search space used: 30633828570


"Query=  CM2_S47_L008_R1_001_(paired)_contig_1359 Average coverage: 7,854.70"
Length=3127


***** No hits found *****


Lambda     K      H
    1.33    0.621     1.12 

Gapped
Lambda     K      H
    1.28    0.460    0.850 

Effective search space used: 275057463400


Query=  CM2_S47_L008_R1_001_(paired)_contig_1360 Average coverage: 325.54
Length=1523


***** No hits found *****


Lambda     K      H
    1.33    0.621     1.12 

Gapped
Lambda     K      H
    1.28    0.460    0.850 

Effective search space used: 132737408144


"Query=  CM2_S47_L008_R1_001_(paired)_contig_1361 Average coverage: 2,635.60"
Length=619


***** No hits found *****


Lambda     K      H
    1.33    0.621     1.12 

Gapped
Lambda     K      H
    1.28    0.460    0.850 

Effective search space used: 52635249280


"Query=  CM2_S47_L008_R1_001_(paired)_contig_1362 Average coverage: 5,884.28"
Length=503


***** No hits found *****


Lambda     K      H
    1.33    0.621     1.12 

Gapped
Lambda     K      H
    1.28    0.460    0.850 

Effective search space used: 42443391468


Query=  CM2_S47_L008_R1_001_(paired)_contig_1363 Average coverage: 365.25
Length=1847


***** No hits found *****


Lambda     K      H
    1.33    0.621     1.12 

Gapped
Lambda     K      H
    1.28    0.460    0.850 

Effective search space used: 161485349480


"Query=  CM2_S47_L008_R1_001_(paired)_contig_1364 Average coverage: 1,399.85"
Length=2661


***** No hits found *****


Lambda     K      H
    1.33    0.621     1.12 

Gapped
Lambda     K      H
    1.28    0.460    0.850 

Effective search space used: 233710115676


Query=  CM2_S47_L008_R1_001_(paired)_contig_1365 Average coverage: 335.88
Length=682


***** No hits found *****


Lambda     K      H
    1.33    0.621     1.12 

Gapped
Lambda     K      H
    1.28    0.460    0.850 

Effective search space used: 58227189760


Query=  CM2_S47_L008_R1_001_(paired)_contig_1366 Average coverage: 49.91
Length=471


***** No hits found *****


Lambda     K      H
    1.33    0.621     1.12 

Gapped
Lambda     K      H
    1.28    0.460    0.850 

Effective search space used: 39601992876


Query=  CM2_S47_L008_R1_001_(paired)_contig_1367 Average coverage: 666.63
Length=786


***** No hits found *****


Lambda     K      H
    1.33    0.621     1.12 

Gapped
Lambda     K      H
    1.28    0.460    0.850 

Effective search space used: 67458329600


Query=  CM2_S47_L008_R1_001_(paired)_contig_1368 Average coverage: 684.59
Length=1038


***** No hits found *****


Lambda     K      H
    1.33    0.621     1.12 

Gapped
Lambda     K      H
    1.28    0.460    0.850 

Effective search space used: 89826091520


Query=  CM2_S47_L008_R1_001_(paired)_contig_1369 Average coverage: 719.21
Length=321


***** No hits found *****


Lambda     K      H
    1.33    0.621     1.12 

Gapped
Lambda     K      H
    1.28    0.460    0.850 

Effective search space used: 26282936976


Query=  CM2_S47_L008_R1_001_(paired)_contig_1370 Average coverage: 275.47
Length=368


***** No hits found *****


Lambda     K      H
    1.33    0.621     1.12 

Gapped
Lambda     K      H
    1.28    0.460    0.850 

Effective search space used: 30456241158


"Query=  CM2_S47_L008_R1_001_(paired)_contig_1371 Average coverage: 2,961.45"
Length=1099


***** No hits found *****


Lambda     K      H
    1.33    0.621     1.12 

Gapped
Lambda     K      H
    1.28    0.460    0.850 

Effective search space used: 95240510080


Query=  CM2_S47_L008_R1_001_(paired)_contig_1372 Average coverage: 414.72
Length=3569


***** No hits found *****


Lambda     K      H
    1.33    0.621     1.12 

Gapped
Lambda     K      H
    1.28    0.460    0.850 

Effective search space used: 314070652188


"Query=  CM2_S47_L008_R1_001_(paired)_contig_1373 Average coverage: 3,438.43"
Length=850


***** No hits found *****


Lambda     K      H
    1.33    0.621     1.12 

Gapped
Lambda     K      H
    1.28    0.460    0.850 

Effective search space used: 73139031040


"Query=  CM2_S47_L008_R1_001_(paired)_contig_1374 Average coverage: 4,654.13"
Length=322


***** No hits found *****


Lambda     K      H
    1.33    0.621     1.12 

Gapped
Lambda     K      H
    1.28    0.460    0.850 

Effective search space used: 26371730682


Query=  CM2_S47_L008_R1_001_(paired)_contig_1375 Average coverage: 217.61
Length=1142


***** No hits found *****


Lambda     K      H
    1.33    0.621     1.12 

Gapped
Lambda     K      H
    1.28    0.460    0.850 

Effective search space used: 99057231360


"Query=  CM2_S47_L008_R1_001_(paired)_contig_1376 Average coverage: 1,510.72"
Length=1632


***** No hits found *****


Lambda     K      H
    1.33    0.621     1.12 

Gapped
Lambda     K      H
    1.28    0.460    0.850 

Effective search space used: 142408783470


Query=  CM2_S47_L008_R1_001_(paired)_contig_1377 Average coverage: 667.82
Length=1072


***** No hits found *****


Lambda     K      H
    1.33    0.621     1.12 

Gapped
Lambda     K      H
    1.28    0.460    0.850 

Effective search space used: 92843964160


"Query=  CM2_S47_L008_R1_001_(paired)_contig_1378 Average coverage: 3,213.19"
Length=492


***** No hits found *****


Lambda     K      H
    1.33    0.621     1.12 

Gapped
Lambda     K      H
    1.28    0.460    0.850 

Effective search space used: 41466660702


Query=  CM2_S47_L008_R1_001_(paired)_contig_1379 Average coverage: 637.15
Length=1172


***** No hits found *****


Lambda     K      H
    1.33    0.621     1.12 

Gapped
Lambda     K      H
    1.28    0.460    0.850 

Effective search space used: 101720060160


Query=  CM2_S47_L008_R1_001_(paired)_contig_1380 Average coverage: 809.69
Length=920


***** No hits found *****


Lambda     K      H
    1.33    0.621     1.12 

Gapped
Lambda     K      H
    1.28    0.460    0.850 

Effective search space used: 79352298240


"Query=  CM2_S47_L008_R1_001_(paired)_contig_1381 Average coverage: 3,751.76"
Length=815


***** No hits found *****


Lambda     K      H
    1.33    0.621     1.12 

Gapped
Lambda     K      H
    1.28    0.460    0.850 

Effective search space used: 70032397440


Query=  CM2_S47_L008_R1_001_(paired)_contig_1382 Average coverage: 855.50
Length=268


***** No hits found *****


Lambda     K      H
    1.33    0.621     1.12 

Gapped
Lambda     K      H
    1.28    0.460    0.850 

Effective search space used: 21673654288


Query=  CM2_S47_L008_R1_001_(paired)_contig_1383 Average coverage: 976.34
Length=3041


***** No hits found *****


Lambda     K      H
    1.33    0.621     1.12 

Gapped
Lambda     K      H
    1.28    0.460    0.850 

Effective search space used: 267426836996


Query=  CM2_S47_L008_R1_001_(paired)_contig_1384 Average coverage: 264.75
Length=1522


***** No hits found *****


Lambda     K      H
    1.33    0.621     1.12 

Gapped
Lambda     K      H
    1.28    0.460    0.850 

Effective search space used: 132648679930


"Query=  CM2_S47_L008_R1_001_(paired)_contig_1385 Average coverage: 6,038.99"
Length=836


***** No hits found *****


Lambda     K      H
    1.33    0.621     1.12 

Gapped
Lambda     K      H
    1.28    0.460    0.850 

Effective search space used: 71896377600


"Query=  CM2_S47_L008_R1_001_(paired)_contig_1386 Average coverage: 1,025.06"
Length=655


***** No hits found *****


Lambda     K      H
    1.33    0.621     1.12 

Gapped
Lambda     K      H
    1.28    0.460    0.850 

Effective search space used: 55830643840


"Query=  CM2_S47_L008_R1_001_(paired)_contig_1387 Average coverage: 2,291.22"
Length=719


***** No hits found *****


Lambda     K      H
    1.33    0.621     1.12 

Gapped
Lambda     K      H
    1.28    0.460    0.850 

Effective search space used: 61511345280


Query=  CM2_S47_L008_R1_001_(paired)_contig_1388 Average coverage: 881.01
Length=587


***** No hits found *****


Lambda     K      H
    1.33    0.621     1.12 

Gapped
Lambda     K      H
    1.28    0.460    0.850 

Effective search space used: 49902062772


Query=  CM2_S47_L008_R1_001_(paired)_contig_1389 Average coverage: 745.60
Length=962


***** No hits found *****


Lambda     K      H
    1.33    0.621     1.12 

Gapped
Lambda     K      H
    1.28    0.460    0.850 

Effective search space used: 83080258560


Query=  CM2_S47_L008_R1_001_(paired)_contig_1390 Average coverage: 117.70
Length=1231


***** No hits found *****


Lambda     K      H
    1.33    0.621     1.12 

Gapped
Lambda     K      H
    1.28    0.460    0.850 

Effective search space used: 106956956800


"Query=  CM2_S47_L008_R1_001_(paired)_contig_1391 Average coverage: 6,369.60"
Length=1422


***** No hits found *****


Lambda     K      H
    1.33    0.621     1.12 

Gapped
Lambda     K      H
    1.28    0.460    0.850 

Effective search space used: 123775858530


"Query=  CM2_S47_L008_R1_001_(paired)_contig_1392 Average coverage: 6,186.79"
Length=653


***** No hits found *****


Lambda     K      H
    1.33    0.621     1.12 

Gapped
Lambda     K      H
    1.28    0.460    0.850 

Effective search space used: 55653121920


Query=  CM2_S47_L008_R1_001_(paired)_contig_1393 Average coverage: 202.64
Length=2095


***** No hits found *****


Lambda     K      H
    1.33    0.621     1.12 

Gapped
Lambda     K      H
    1.28    0.460    0.850 

Effective search space used: 183489946552


"Query=  CM2_S47_L008_R1_001_(paired)_contig_1394 Average coverage: 4,481.87"
Length=952


***** No hits found *****


Lambda     K      H
    1.33    0.621     1.12 

Gapped
Lambda     K      H
    1.28    0.460    0.850 

Effective search space used: 82192648960


"Query=  CM2_S47_L008_R1_001_(paired)_contig_1395 Average coverage: 2,269.41"
Length=1140


***** No hits found *****


Lambda     K      H
    1.33    0.621     1.12 

Gapped
Lambda     K      H
    1.28    0.460    0.850 

Effective search space used: 98879709440


"Query=  CM2_S47_L008_R1_001_(paired)_contig_1396 Average coverage: 8,763.01"
Length=569


***** No hits found *****


Lambda     K      H
    1.33    0.621     1.12 

Gapped
Lambda     K      H
    1.28    0.460    0.850 

Effective search space used: 48303776064


"Query=  CM2_S47_L008_R1_001_(paired)_contig_1397 Average coverage: 4,099.84"
Length=1492


***** No hits found *****


Lambda     K      H
    1.33    0.621     1.12 

Gapped
Lambda     K      H
    1.28    0.460    0.850 

Effective search space used: 129986833510


Query=  CM2_S47_L008_R1_001_(paired)_contig_1398 Average coverage: 228.57
Length=6815


***** No hits found *****


Lambda     K      H
    1.33    0.621     1.12 

Gapped
Lambda     K      H
    1.28    0.460    0.850 

Effective search space used: 601976141316


Query=  CM2_S47_L008_R1_001_(paired)_contig_1399 Average coverage: 274.74
Length=1433


***** No hits found *****


Lambda     K      H
    1.33    0.621     1.12 

Gapped
Lambda     K      H
    1.28    0.460    0.850 

Effective search space used: 124751868884


"Query=  CM2_S47_L008_R1_001_(paired)_contig_1400 Average coverage: 9,364.55"
Length=680


***** No hits found *****


Lambda     K      H
    1.33    0.621     1.12 

Gapped
Lambda     K      H
    1.28    0.460    0.850 

Effective search space used: 58049667840


"Query=  CM2_S47_L008_R1_001_(paired)_contig_1401 Average coverage: 5,222.35"
Length=525


***** No hits found *****


Lambda     K      H
    1.33    0.621     1.12 

Gapped
Lambda     K      H
    1.28    0.460    0.850 

Effective search space used: 44396853000


"Query=  CM2_S47_L008_R1_001_(paired)_contig_1402 Average coverage: 2,975.59"
Length=444


***** No hits found *****


Lambda     K      H
    1.33    0.621     1.12 

Gapped
Lambda     K      H
    1.28    0.460    0.850 

Effective search space used: 37204562814


"Query=  CM2_S47_L008_R1_001_(paired)_contig_1403 Average coverage: 1,569.16"
Length=1126


***** No hits found *****


Lambda     K      H
    1.33    0.621     1.12 

Gapped
Lambda     K      H
    1.28    0.460    0.850 

Effective search space used: 97637056000


Query=  CM2_S47_L008_R1_001_(paired)_contig_1404 Average coverage: 502.57
Length=1499


***** No hits found *****


Lambda     K      H
    1.33    0.621     1.12 

Gapped
Lambda     K      H
    1.28    0.460    0.850 

Effective search space used: 130607931008


"Query=  CM2_S47_L008_R1_001_(paired)_contig_1405 Average coverage: 2,001.86"
Length=2722


***** No hits found *****


Lambda     K      H
    1.33    0.621     1.12 

Gapped
Lambda     K      H
    1.28    0.460    0.850 

Effective search space used: 239122536730


Query=  CM2_S47_L008_R1_001_(paired)_contig_1406 Average coverage: 582.83
Length=435


***** No hits found *****


Lambda     K      H
    1.33    0.621     1.12 

Gapped
Lambda     K      H
    1.28    0.460    0.850 

Effective search space used: 36405419460


Query=  CM2_S47_L008_R1_001_(paired)_contig_1407 Average coverage: 442.35
Length=3943


***** No hits found *****


Lambda     K      H
    1.33    0.621     1.12 

Gapped
Lambda     K      H
    1.28    0.460    0.850 

Effective search space used: 347242757220


"Query=  CM2_S47_L008_R1_001_(paired)_contig_1408 Average coverage: 1,438.90"
Length=1015


***** No hits found *****


Lambda     K      H
    1.33    0.621     1.12 

Gapped
Lambda     K      H
    1.28    0.460    0.850 

Effective search space used: 87784589440


"Query=  CM2_S47_L008_R1_001_(paired)_contig_1409 Average coverage: 1,407.40"
Length=1022


***** No hits found *****


Lambda     K      H
    1.33    0.621     1.12 

Gapped
Lambda     K      H
    1.28    0.460    0.850 

Effective search space used: 88405916160


"Query=  CM2_S47_L008_R1_001_(paired)_contig_1410 Average coverage: 1,574.17"
Length=681


***** No hits found *****


Lambda     K      H
    1.33    0.621     1.12 

Gapped
Lambda     K      H
    1.28    0.460    0.850 

Effective search space used: 58138428800


"Query=  CM2_S47_L008_R1_001_(paired)_contig_1411 Average coverage: 4,150.05"
Length=1012


***** No hits found *****


Lambda     K      H
    1.33    0.621     1.12 

Gapped
Lambda     K      H
    1.28    0.460    0.850 

Effective search space used: 87518306560


Query=  CM2_S47_L008_R1_001_(paired)_contig_1412 Average coverage: 619.14
Length=979


***** No hits found *****


Lambda     K      H
    1.33    0.621     1.12 

Gapped
Lambda     K      H
    1.28    0.460    0.850 

Effective search space used: 84589194880


"Query=  CM2_S47_L008_R1_001_(paired)_contig_1413 Average coverage: 2,283.74"
Length=907


***** No hits found *****


Lambda     K      H
    1.33    0.621     1.12 

Gapped
Lambda     K      H
    1.28    0.460    0.850 

Effective search space used: 78198405760


Query=  CM2_S47_L008_R1_001_(paired)_contig_1414 Average coverage: 281.57
Length=1982


***** No hits found *****


Lambda     K      H
    1.33    0.621     1.12 

Gapped
Lambda     K      H
    1.28    0.460    0.850 

Effective search space used: 173463658370


"Query=  CM2_S47_L008_R1_001_(paired)_contig_1415 Average coverage: 7,975.29"
Length=1112


***** No hits found *****


Lambda     K      H
    1.33    0.621     1.12 

Gapped
Lambda     K      H
    1.28    0.460    0.850 

Effective search space used: 96394402560


Query=  CM2_S47_L008_R1_001_(paired)_contig_1416 Average coverage: 142.97
Length=946


***** No hits found *****


Lambda     K      H
    1.33    0.621     1.12 

Gapped
Lambda     K      H
    1.28    0.460    0.850 

Effective search space used: 81660083200


Query=  CM2_S47_L008_R1_001_(paired)_contig_1417 Average coverage:
"11,509.46"
Length=658


***** No hits found *****


Lambda     K      H
    1.33    0.621     1.12 

Gapped
Lambda     K      H
    1.28    0.460    0.850 

Effective search space used: 56096926720


Query=  CM2_S47_L008_R1_001_(paired)_contig_1418 Average coverage: 100.91
Length=299


***** No hits found *****


Lambda     K      H
    1.33    0.621     1.12 

Gapped
Lambda     K      H
    1.28    0.460    0.850 

Effective search space used: 24329475444


Query=  CM2_S47_L008_R1_001_(paired)_contig_1419 Average coverage: 70.82
Length=257


***** No hits found *****


Lambda     K      H
    1.33    0.621     1.12 

Gapped
Lambda     K      H
    1.28    0.460    0.850 

Effective search space used: 20696563316


Query=  CM2_S47_L008_R1_001_(paired)_contig_1420 Average coverage: 707.47
Length=768


***** No hits found *****


Lambda     K      H
    1.33    0.621     1.12 

Gapped
Lambda     K      H
    1.28    0.460    0.850 

Effective search space used: 65860632320


Query=  CM2_S47_L008_R1_001_(paired)_contig_1421 Average coverage: 267.43
Length=1931


***** No hits found *****


Lambda     K      H
    1.33    0.621     1.12 

Gapped
Lambda     K      H
    1.28    0.460    0.850 

Effective search space used: 168938519456


Query=  CM2_S47_L008_R1_001_(paired)_contig_1422 Average coverage: 14.77
Length=847


***** No hits found *****


Lambda     K      H
    1.33    0.621     1.12 

Gapped
Lambda     K      H
    1.28    0.460    0.850 

Effective search space used: 72872748160


Query=  CM2_S47_L008_R1_001_(paired)_contig_1423 Average coverage: 138.12
Length=1522


***** No hits found *****


Lambda     K      H
    1.33    0.621     1.12 

Gapped
Lambda     K      H
    1.28    0.460    0.850 

Effective search space used: 132648679930


Query=  CM2_S47_L008_R1_001_(paired)_contig_1424 Average coverage: 227.35
Length=359


***** No hits found *****


Lambda     K      H
    1.33    0.621     1.12 

Gapped
Lambda     K      H
    1.28    0.460    0.850 

Effective search space used: 29657097804


Query=  CM2_S47_L008_R1_001_(paired)_contig_1425 Average coverage: 210.88
Length=226


***** No hits found *****


Lambda     K      H
    1.33    0.621     1.12 

Gapped
Lambda     K      H
    1.28    0.460    0.850 

Effective search space used: 17942943304


"Query=  CM2_S47_L008_R1_001_(paired)_contig_1426 Average coverage: 9,556.07"
Length=347


***** No hits found *****


Lambda     K      H
    1.33    0.621     1.12 

Gapped
Lambda     K      H
    1.28    0.460    0.850 

Effective search space used: 28591573332


Query=  CM2_S47_L008_R1_001_(paired)_contig_1427 Average coverage: 77.15
Length=257


***** No hits found *****


Lambda     K      H
    1.33    0.621     1.12 

Gapped
Lambda     K      H
    1.28    0.460    0.850 

Effective search space used: 20696563316


"Query=  CM2_S47_L008_R1_001_(paired)_contig_1428 Average coverage: 2,366.33"
Length=898


***** No hits found *****


Lambda     K      H
    1.33    0.621     1.12 

Gapped
Lambda     K      H
    1.28    0.460    0.850 

Effective search space used: 77399557120


"Query=  CM2_S47_L008_R1_001_(paired)_contig_1429 Average coverage: 2,111.98"
Length=1704


***** No hits found *****


Lambda     K      H
    1.33    0.621     1.12 

Gapped
Lambda     K      H
    1.28    0.460    0.850 

Effective search space used: 148797214878


"Query=  CM2_S47_L008_R1_001_(paired)_contig_1430 Average coverage: 4,856.84"
Length=809


***** No hits found *****


Lambda     K      H
    1.33    0.621     1.12 

Gapped
Lambda     K      H
    1.28    0.460    0.850 

Effective search space used: 69499831680


Query=  CM2_S47_L008_R1_001_(paired)_contig_1431 Average coverage: 783.48
Length=1625


***** No hits found *****


Lambda     K      H
    1.33    0.621     1.12 

Gapped
Lambda     K      H
    1.28    0.460    0.850 

Effective search space used: 141787685972


"Query=  CM2_S47_L008_R1_001_(paired)_contig_1432 Average coverage: 1,533.48"
Length=335


***** No hits found *****


Lambda     K      H
    1.33    0.621     1.12 

Gapped
Lambda     K      H
    1.28    0.460    0.850 

Effective search space used: 27526048860


Query=  CM2_S47_L008_R1_001_(paired)_contig_1433 Average coverage: 379.09
Length=1424


***** No hits found *****


Lambda     K      H
    1.33    0.621     1.12 

Gapped
Lambda     K      H
    1.28    0.460    0.850 

Effective search space used: 123953314958


"Query=  CM2_S47_L008_R1_001_(paired)_contig_1434 Average coverage: 1,714.30"
Length=665


***** No hits found *****


Lambda     K      H
    1.33    0.621     1.12 

Gapped
Lambda     K      H
    1.28    0.460    0.850 

Effective search space used: 56718253440


Query=  CM2_S47_L008_R1_001_(paired)_contig_1435 Average coverage: 218.45
Length=337


***** No hits found *****


Lambda     K      H
    1.33    0.621     1.12 

Gapped
Lambda     K      H
    1.28    0.460    0.850 

Effective search space used: 27703636272


Query=  CM2_S47_L008_R1_001_(paired)_contig_1436 Average coverage: 481.57
Length=925


***** No hits found *****


Lambda     K      H
    1.33    0.621     1.12 

Gapped
Lambda     K      H
    1.28    0.460    0.850 

Effective search space used: 79796103040


"Query=  CM2_S47_L008_R1_001_(paired)_contig_1437 Average coverage: 1,235.71"
Length=1289


***** No hits found *****


Lambda     K      H
    1.33    0.621     1.12 

Gapped
Lambda     K      H
    1.28    0.460    0.850 

Effective search space used: 112105092480


Query=  CM2_S47_L008_R1_001_(paired)_contig_1438 Average coverage: 971.59
Length=2329


***** No hits found *****


Lambda     K      H
    1.33    0.621     1.12 

Gapped
Lambda     K      H
    1.28    0.460    0.850 

Effective search space used: 204252348628


"Query=  CM2_S47_L008_R1_001_(paired)_contig_1439 Average coverage: 9,763.62"
Length=645


***** No hits found *****


Lambda     K      H
    1.33    0.621     1.12 

Gapped
Lambda     K      H
    1.28    0.460    0.850 

Effective search space used: 54943034240


Query=  CM2_S47_L008_R1_001_(paired)_contig_1440 Average coverage: 123.28
Length=2652


***** No hits found *****


Lambda     K      H
    1.33    0.621     1.12 

Gapped
Lambda     K      H
    1.28    0.460    0.850 

Effective search space used: 232911561750


Query=  CM2_S47_L008_R1_001_(paired)_contig_1441 Average coverage: 821.66
Length=643


***** No hits found *****


Lambda     K      H
    1.33    0.621     1.12 

Gapped
Lambda     K      H
    1.28    0.460    0.850 

Effective search space used: 54765512320


Query=  CM2_S47_L008_R1_001_(paired)_contig_1442 Average coverage: 452.92
Length=2042


***** No hits found *****


Lambda     K      H
    1.33    0.621     1.12 

Gapped
Lambda     K      H
    1.28    0.460    0.850 

Effective search space used: 178787351210


Query=  CM2_S47_L008_R1_001_(paired)_contig_1443 Average coverage: 29.14
Length=1316


***** No hits found *****


Lambda     K      H
    1.33    0.621     1.12 

Gapped
Lambda     K      H
    1.28    0.460    0.850 

Effective search space used: 114501638400


Query=  CM2_S47_L008_R1_001_(paired)_contig_1444 Average coverage: 114.21
Length=1469


***** No hits found *****


Lambda     K      H
    1.33    0.621     1.12 

Gapped
Lambda     K      H
    1.28    0.460    0.850 

Effective search space used: 127946084588


Query=  CM2_S47_L008_R1_001_(paired)_contig_1445 Average coverage: 663.70
Length=937


***** No hits found *****


Lambda     K      H
    1.33    0.621     1.12 

Gapped
Lambda     K      H
    1.28    0.460    0.850 

Effective search space used: 80861234560


"Query=  CM2_S47_L008_R1_001_(paired)_contig_1446 Average coverage: 3,397.74"
Length=1555


***** No hits found *****


Lambda     K      H
    1.33    0.621     1.12 

Gapped
Lambda     K      H
    1.28    0.460    0.850 

Effective search space used: 135576710992


"Query=  CM2_S47_L008_R1_001_(paired)_contig_1447 Average coverage: 3,041.08"
Length=661


***** No hits found *****


Lambda     K      H
    1.33    0.621     1.12 

Gapped
Lambda     K      H
    1.28    0.460    0.850 

Effective search space used: 56363209600


Query=  CM2_S47_L008_R1_001_(paired)_contig_1448 Average coverage: 190.58
Length=206


***** No hits found *****


Lambda     K      H
    1.33    0.621     1.12 

Gapped
Lambda     K      H
    1.28    0.460    0.850 

Effective search space used: 16166414264


Query=  CM2_S47_L008_R1_001_(paired)_contig_1449 Average coverage: 17.54
Length=402


***** No hits found *****


Lambda     K      H
    1.33    0.621     1.12 

Gapped
Lambda     K      H
    1.28    0.460    0.850 

Effective search space used: 33475227162


"Query=  CM2_S47_L008_R1_001_(paired)_contig_1450 Average coverage: 2,809.99"
Length=816


***** No hits found *****


Lambda     K      H
    1.33    0.621     1.12 

Gapped
Lambda     K      H
    1.28    0.460    0.850 

Effective search space used: 70121158400


"Query=  CM2_S47_L008_R1_001_(paired)_contig_1451 Average coverage: 3,399.19"
Length=774


***** No hits found *****


Lambda     K      H
    1.33    0.621     1.12 

Gapped
Lambda     K      H
    1.28    0.460    0.850 

Effective search space used: 66393198080


"Query=  CM2_S47_L008_R1_001_(paired)_contig_1452 Average coverage: 1,776.67"
Length=363


***** No hits found *****


Lambda     K      H
    1.33    0.621     1.12 

Gapped
Lambda     K      H
    1.28    0.460    0.850 

Effective search space used: 30012272628


"Query=  CM2_S47_L008_R1_001_(paired)_contig_1453 Average coverage: 2,134.22"
Length=824


***** No hits found *****


Lambda     K      H
    1.33    0.621     1.12 

Gapped
Lambda     K      H
    1.28    0.460    0.850 

Effective search space used: 70831246080


Query=  CM2_S47_L008_R1_001_(paired)_contig_1454 Average coverage: 660.26
Length=1166


***** No hits found *****


Lambda     K      H
    1.33    0.621     1.12 

Gapped
Lambda     K      H
    1.28    0.460    0.850 

Effective search space used: 101187494400


"Query=  CM2_S47_L008_R1_001_(paired)_contig_1455 Average coverage: 1,431.82"
Length=719


***** No hits found *****


Lambda     K      H
    1.33    0.621     1.12 

Gapped
Lambda     K      H
    1.28    0.460    0.850 

Effective search space used: 61511345280


"Query=  CM2_S47_L008_R1_001_(paired)_contig_1456 Average coverage: 1,966.43"
Length=465


***** No hits found *****


Lambda     K      H
    1.33    0.621     1.12 

Gapped
Lambda     K      H
    1.28    0.460    0.850 

Effective search space used: 39069230640


"Query=  CM2_S47_L008_R1_001_(paired)_contig_1457 Average coverage: 1,193.72"
Length=438


***** No hits found *****


Lambda     K      H
    1.33    0.621     1.12 

Gapped
Lambda     K      H
    1.28    0.460    0.850 

Effective search space used: 36671800578


"Query=  CM2_S47_L008_R1_001_(paired)_contig_1458 Average coverage: 1,458.88"
Length=385


***** No hits found *****


Lambda     K      H
    1.33    0.621     1.12 

Gapped
Lambda     K      H
    1.28    0.460    0.850 

Effective search space used: 31965734160


"Query=  CM2_S47_L008_R1_001_(paired)_contig_1459 Average coverage: 4,110.80"
Length=462


***** No hits found *****


Lambda     K      H
    1.33    0.621     1.12 

Gapped
Lambda     K      H
    1.28    0.460    0.850 

Effective search space used: 38802849522


"Query=  CM2_S47_L008_R1_001_(paired)_contig_1460 Average coverage: 1,233.45"
Length=579


***** No hits found *****


Lambda     K      H
    1.33    0.621     1.12 

Gapped
Lambda     K      H
    1.28    0.460    0.850 

Effective search space used: 49191713124


Query=  CM2_S47_L008_R1_001_(paired)_contig_1461 Average coverage: 746.29
Length=598


***** No hits found *****


Lambda     K      H
    1.33    0.621     1.12 

Gapped
Lambda     K      H
    1.28    0.460    0.850 

Effective search space used: 50878793538


"Query=  CM2_S47_L008_R1_001_(paired)_contig_1462 Average coverage: 2,575.36"
Length=2653


***** No hits found *****


Lambda     K      H
    1.33    0.621     1.12 

Gapped
Lambda     K      H
    1.28    0.460    0.850 

Effective search space used: 233000289964


Query=  CM2_S47_L008_R1_001_(paired)_contig_1463 Average coverage: 833.11
Length=899


***** No hits found *****


Lambda     K      H
    1.33    0.621     1.12 

Gapped
Lambda     K      H
    1.28    0.460    0.850 

Effective search space used: 77488318080


"Query=  CM2_S47_L008_R1_001_(paired)_contig_1464 Average coverage: 2,230.73"
Length=1640


***** No hits found *****


Lambda     K      H
    1.33    0.621     1.12 

Gapped
Lambda     K      H
    1.28    0.460    0.850 

Effective search space used: 143118609182


Query=  CM2_S47_L008_R1_001_(paired)_contig_1465 Average coverage: 369.42
Length=3004


***** No hits found *****


Lambda     K      H
    1.33    0.621     1.12 

Gapped
Lambda     K      H
    1.28    0.460    0.850 

Effective search space used: 264143893078


"Query=  CM2_S47_L008_R1_001_(paired)_contig_1466 Average coverage: 2,386.64"
Length=494


***** No hits found *****


Lambda     K      H
    1.33    0.621     1.12 

Gapped
Lambda     K      H
    1.28    0.460    0.850 

Effective search space used: 41644248114


"Query=  CM2_S47_L008_R1_001_(paired)_contig_1467 Average coverage: 2,722.84"
Length=391


***** No hits found *****


Lambda     K      H
    1.33    0.621     1.12 

Gapped
Lambda     K      H
    1.28    0.460    0.850 

Effective search space used: 32498496396


Query=  CM2_S47_L008_R1_001_(paired)_contig_1468 Average coverage: 22.12
Length=1101


***** No hits found *****


Lambda     K      H
    1.33    0.621     1.12 

Gapped
Lambda     K      H
    1.28    0.460    0.850 

Effective search space used: 95418032000


"Query=  CM2_S47_L008_R1_001_(paired)_contig_1469 Average coverage: 1,201.76"
Length=5840


***** No hits found *****


Lambda     K      H
    1.33    0.621     1.12 

Gapped
Lambda     K      H
    1.28    0.460    0.850 

Effective search space used: 515498060016


Query=  CM2_S47_L008_R1_001_(paired)_contig_1470 Average coverage: 657.84
Length=1290


***** No hits found *****


Lambda     K      H
    1.33    0.621     1.12 

Gapped
Lambda     K      H
    1.28    0.460    0.850 

Effective search space used: 112193853440


"Query=  CM2_S47_L008_R1_001_(paired)_contig_1471 Average coverage: 1,094.43"
Length=616


***** No hits found *****


Lambda     K      H
    1.33    0.621     1.12 

Gapped
Lambda     K      H
    1.28    0.460    0.850 

Effective search space used: 52368966400


"Query=  CM2_S47_L008_R1_001_(paired)_contig_1472 Average coverage: 1,034.50"
Length=1629


***** No hits found *****


Lambda     K      H
    1.33    0.621     1.12 

Gapped
Lambda     K      H
    1.28    0.460    0.850 

Effective search space used: 142142598828


Query=  CM2_S47_L008_R1_001_(paired)_contig_1473 Average coverage: 362.04
Length=435


***** No hits found *****


Lambda     K      H
    1.33    0.621     1.12 

Gapped
Lambda     K      H
    1.28    0.460    0.850 

Effective search space used: 36405419460


"Query=  CM2_S47_L008_R1_001_(paired)_contig_1474 Average coverage: 2,828.37"
Length=483


***** No hits found *****


Lambda     K      H
    1.33    0.621     1.12 

Gapped
Lambda     K      H
    1.28    0.460    0.850 

Effective search space used: 40667517348


Query=  CM2_S47_L008_R1_001_(paired)_contig_1475 Average coverage: 442.89
Length=444


***** No hits found *****


Lambda     K      H
    1.33    0.621     1.12 

Gapped
Lambda     K      H
    1.28    0.460    0.850 

Effective search space used: 37204562814


Query=  CM2_S47_L008_R1_001_(paired)_contig_1476 Average coverage: 603.42
Length=1434


***** No hits found *****


Lambda     K      H
    1.33    0.621     1.12 

Gapped
Lambda     K      H
    1.28    0.460    0.850 

Effective search space used: 124840597098


"Query=  CM2_S47_L008_R1_001_(paired)_contig_1477 Average coverage: 3,725.35"
Length=311


***** No hits found *****


Lambda     K      H
    1.33    0.621     1.12 

Gapped
Lambda     K      H
    1.28    0.460    0.850 

Effective search space used: 25394999916


Query=  CM2_S47_L008_R1_001_(paired)_contig_1478 Average coverage: 175.30
Length=2059


***** No hits found *****


Lambda     K      H
    1.33    0.621     1.12 

Gapped
Lambda     K      H
    1.28    0.460    0.850 

Effective search space used: 180295730848


"Query=  CM2_S47_L008_R1_001_(paired)_contig_1479 Average coverage: 3,990.98"
Length=699


***** No hits found *****


Lambda     K      H
    1.33    0.621     1.12 

Gapped
Lambda     K      H
    1.28    0.460    0.850 

Effective search space used: 59736126080


"Query=  CM2_S47_L008_R1_001_(paired)_contig_1480 Average coverage: 2,057.23"
Length=832


***** No hits found *****


Lambda     K      H
    1.33    0.621     1.12 

Gapped
Lambda     K      H
    1.28    0.460    0.850 

Effective search space used: 71541333760


"Query=  CM2_S47_L008_R1_001_(paired)_contig_1481 Average coverage: 2,055.58"
Length=1518


***** No hits found *****


Lambda     K      H
    1.33    0.621     1.12 

Gapped
Lambda     K      H
    1.28    0.460    0.850 

Effective search space used: 132293767074


Query=  CM2_S47_L008_R1_001_(paired)_contig_1482 Average coverage: 52.76
Length=561


***** No hits found *****


Lambda     K      H
    1.33    0.621     1.12 

Gapped
Lambda     K      H
    1.28    0.460    0.850 

Effective search space used: 47593426416


Query=  CM2_S47_L008_R1_001_(paired)_contig_1483 Average coverage: 109.89
Length=341


***** No hits found *****


Lambda     K      H
    1.33    0.621     1.12 

Gapped
Lambda     K      H
[truncated: 6,394,515 more chars]
