# Supplementary material for: Gut Microbiome of an 11th Century A.D. Pre-Columbian Andean Mummy
Source: PLoS One. 2015 Sep 30;10(9):e0138135. doi: 10.1371/journal.pone.0138135 (PMC4589460; doi:10.1371/journal.pone.0138135)
Supplement: S3 Dataset — (TXT) [file pone.0138135.s003.txt]

BLASTN 2.2.22+


"Reference: Zheng Zhang, Scott Schwartz, Lukas Wagner, and Webb"
"Miller (2000), ""A greedy algorithm for aligning DNA sequences"", J"
Comput Biol 2000; 7(1-2):203-14.


Database: T_cruzi_Dm28c_AYLP01.1.fsa_nt
"           1,210 sequences; 27,347,664 total letters"


"Query=  CM2_S47_L008_R1_001_(paired)_contig_1 Average coverage: 1,613.41"
Length=2101


***** No hits found *****


Lambda     K      H
    1.33    0.621     1.12 

Gapped
Lambda     K      H
    1.28    0.460    0.850 

Effective search space used: 56681123300


"Query=  CM2_S47_L008_R1_001_(paired)_contig_2 Average coverage: 9,502.71"
Length=6902


***** No hits found *****


Lambda     K      H
    1.33    0.621     1.12 

Gapped
Lambda     K      H
    1.28    0.460    0.850 

Effective search space used: 187790583750


"Query=  CM2_S47_L008_R1_001_(paired)_contig_3 Average coverage: 2,245.06"
Length=2479


***** No hits found *****


Lambda     K      H
    1.33    0.621     1.12 

Gapped
Lambda     K      H
    1.28    0.460    0.850 

Effective search space used: 67006648412


"Query=  CM2_S47_L008_R1_001_(paired)_contig_4 Average coverage: 9,352.69"
Length=1978


***** No hits found *****


Lambda     K      H
    1.33    0.621     1.12 

Gapped
Lambda     K      H
    1.28    0.460    0.850 

Effective search space used: 53321230208


"Query=  CM2_S47_L008_R1_001_(paired)_contig_5 Average coverage: 3,649.53"
Length=928


***** No hits found *****


Lambda     K      H
    1.33    0.621     1.12 

Gapped
Lambda     K      H
    1.28    0.460    0.850 

Effective search space used: 24667624842


"Query=  CM2_S47_L008_R1_001_(paired)_contig_6 Average coverage: 8,922.77"
Length=692


***** No hits found *****


Lambda     K      H
    1.33    0.621     1.12 

Gapped
Lambda     K      H
    1.28    0.460    0.850 

Effective search space used: 18248840832


Query=  CM2_S47_L008_R1_001_(paired)_contig_7 Average coverage: 381.93
Length=2631


***** No hits found *****


Lambda     K      H
    1.33    0.621     1.12 

Gapped
Lambda     K      H
    1.28    0.460    0.850 

Effective search space used: 71158711420


"Query=  CM2_S47_L008_R1_001_(paired)_contig_8 Average coverage: 37,149.94"
Length=623


***** No hits found *****


Lambda     K      H
    1.33    0.621     1.12 

Gapped
Lambda     K      H
    1.28    0.460    0.850 

Effective search space used: 16363855776


"Query=  CM2_S47_L008_R1_001_(paired)_contig_9 Average coverage: 8,160.76"
Length=1595


***** No hits found *****


Lambda     K      H
    1.33    0.621     1.12 

Gapped
Lambda     K      H
    1.28    0.460    0.850 

Effective search space used: 42888339980


"Query=  CM2_S47_L008_R1_001_(paired)_contig_10 Average coverage: 148,647.89"
Length=1225


***** No hits found *****


Lambda     K      H
    1.33    0.621     1.12 

Gapped
Lambda     K      H
    1.28    0.460    0.850 

Effective search space used: 32780896800


"Query=  CM2_S47_L008_R1_001_(paired)_contig_11 Average coverage: 3,724.12"
Length=674


***** No hits found *****


Lambda     K      H
    1.33    0.621     1.12 

Gapped
Lambda     K      H
    1.28    0.460    0.850 

Effective search space used: 17757105600


Query=  CM2_S47_L008_R1_001_(paired)_contig_12 Average coverage: 338.69
Length=347


***** No hits found *****


Lambda     K      H
    1.33    0.621     1.12 

Gapped
Lambda     K      H
    1.28    0.460    0.850 

Effective search space used: 8851626216


Query=  CM2_S47_L008_R1_001_(paired)_contig_13 Average coverage: 990.60
Length=495


***** No hits found *****


Lambda     K      H
    1.33    0.621     1.12 

Gapped
Lambda     K      H
    1.28    0.460    0.850 

Effective search space used: 12867071904


"Query=  CM2_S47_L008_R1_001_(paired)_contig_14 Average coverage: 35,217.75"
Length=1897


***** No hits found *****


Lambda     K      H
    1.33    0.621     1.12 

Gapped
Lambda     K      H
    1.28    0.460    0.850 

Effective search space used: 51138199008


"Query=  CM2_S47_L008_R1_001_(paired)_contig_15 Average coverage: 29,271.18"
Length=780


***** No hits found *****


Lambda     K      H
    1.33    0.621     1.12 

Gapped
Lambda     K      H
    1.28    0.460    0.850 

Effective search space used: 20652879744


"Query=  CM2_S47_L008_R1_001_(paired)_contig_16 Average coverage: 7,427.07"
Length=1283


***** No hits found *****


Lambda     K      H
    1.33    0.621     1.12 

Gapped
Lambda     K      H
    1.28    0.460    0.850 

Effective search space used: 34365306812


"Query=  CM2_S47_L008_R1_001_(paired)_contig_17 Average coverage: 148,811.64"
Length=1921


***** No hits found *****


Lambda     K      H
    1.33    0.621     1.12 

Gapped
Lambda     K      H
    1.28    0.460    0.850 

Effective search space used: 51764206580


Query=  CM2_S47_L008_R1_001_(paired)_contig_18 Average coverage: 149.72
Length=8220


***** No hits found *****


Lambda     K      H
    1.33    0.621     1.12 

Gapped
Lambda     K      H
    1.28    0.460    0.850 

Effective search space used: 223791745842


"Query=  CM2_S47_L008_R1_001_(paired)_contig_19 Average coverage: 1,074.67"
Length=847


***** No hits found *****


Lambda     K      H
    1.33    0.621     1.12 

Gapped
Lambda     K      H
    1.28    0.460    0.850 

Effective search space used: 22454914308


"Query=  CM2_S47_L008_R1_001_(paired)_contig_20 Average coverage: 65,514.91"
Length=1993


***** No hits found *****


Lambda     K      H
    1.33    0.621     1.12 

Gapped
Lambda     K      H
    1.28    0.460    0.850 

Effective search space used: 53730973268


"Query=  CM2_S47_L008_R1_001_(paired)_contig_21 Average coverage: 227,448.83"
Length=1225


***** No hits found *****


Lambda     K      H
    1.33    0.621     1.12 

Gapped
Lambda     K      H
    1.28    0.460    0.850 

Effective search space used: 32780896800


"Query=  CM2_S47_L008_R1_001_(paired)_contig_22 Average coverage: 1,035.24"
Length=11042


***** No hits found *****


Lambda     K      H
    1.33    0.621     1.12 

Gapped
Lambda     K      H
    1.28    0.460    0.850 

Effective search space used: 300834016976


"Query=  CM2_S47_L008_R1_001_(paired)_contig_23 Average coverage: 5,757.98"
Length=829


***** No hits found *****


Lambda     K      H
    1.33    0.621     1.12 

Gapped
Lambda     K      H
    1.28    0.460    0.850 

Effective search space used: 21991492320


"Query=  CM2_S47_L008_R1_001_(paired)_contig_24 Average coverage: 4,633.68"
Length=5456


***** No hits found *****


Lambda     K      H
    1.33    0.621     1.12 

Gapped
Lambda     K      H
    1.28    0.460    0.850 

Effective search space used: 148293102426


"Query=  CM2_S47_L008_R1_001_(paired)_contig_25 Average coverage: 1,795.82"
Length=1789


***** No hits found *****


Lambda     K      H
    1.33    0.621     1.12 

Gapped
Lambda     K      H
    1.28    0.460    0.850 

Effective search space used: 48187918296


"Query=  CM2_S47_L008_R1_001_(paired)_contig_26 Average coverage: 2,124.52"
Length=346


***** No hits found *****


Lambda     K      H
    1.33    0.621     1.12 

Gapped
Lambda     K      H
    1.28    0.460    0.850 

Effective search space used: 8824306382


"Query=  CM2_S47_L008_R1_001_(paired)_contig_27 Average coverage: 2,103.19"
Length=540


***** No hits found *****


Lambda     K      H
    1.33    0.621     1.12 

Gapped
Lambda     K      H
    1.28    0.460    0.850 

Effective search space used: 14096409984


"Query=  CM2_S47_L008_R1_001_(paired)_contig_28 Average coverage: 32,330.28"
Length=500


***** No hits found *****


Lambda     K      H
    1.33    0.621     1.12 

Gapped
Lambda     K      H
    1.28    0.460    0.850 

Effective search space used: 13003665024


Query=  CM2_S47_L008_R1_001_(paired)_contig_29 Average coverage: 387.78
Length=2303


***** No hits found *****


Lambda     K      H
    1.33    0.621     1.12 

Gapped
Lambda     K      H
    1.28    0.460    0.850 

Effective search space used: 62198996508


"Query=  CM2_S47_L008_R1_001_(paired)_contig_30 Average coverage: 1,675.34"
Length=1320


***** No hits found *****


Lambda     K      H
    1.33    0.621     1.12 

Gapped
Lambda     K      H
    1.28    0.460    0.850 

Effective search space used: 35376051130


Query=  CM2_S47_L008_R1_001_(paired)_contig_31 Average coverage: 474.60
Length=732


***** No hits found *****


Lambda     K      H
    1.33    0.621     1.12 

Gapped
Lambda     K      H
    1.28    0.460    0.850 

Effective search space used: 19341585792


"Query=  CM2_S47_L008_R1_001_(paired)_contig_32 Average coverage: 9,659.68"
Length=491


***** No hits found *****


Lambda     K      H
    1.33    0.621     1.12 

Gapped
Lambda     K      H
    1.28    0.460    0.850 

Effective search space used: 12757797408


"Query=  CM2_S47_L008_R1_001_(paired)_contig_33 Average coverage: 15,414.09"
Length=857


***** No hits found *****


Lambda     K      H
    1.33    0.621     1.12 

Gapped
Lambda     K      H
    1.28    0.460    0.850 

Effective search space used: 22728088448


Query=  CM2_S47_L008_R1_001_(paired)_contig_34 Average coverage: 76.47
Length=822


***** No hits found *****


Lambda     K      H
    1.33    0.621     1.12 

Gapped
Lambda     K      H
    1.28    0.460    0.850 

Effective search space used: 21800261952


"Query=  CM2_S47_L008_R1_001_(paired)_contig_35 Average coverage: 91,144.33"
Length=889


***** No hits found *****


Lambda     K      H
    1.33    0.621     1.12 

Gapped
Lambda     K      H
    1.28    0.460    0.850 

Effective search space used: 23602245696


"Query=  CM2_S47_L008_R1_001_(paired)_contig_36 Average coverage: 44,105.14"
Length=514


***** No hits found *****


Lambda     K      H
    1.33    0.621     1.12 

Gapped
Lambda     K      H
    1.28    0.460    0.850 

Effective search space used: 13386125760


Query=  CM2_S47_L008_R1_001_(paired)_contig_37 Average coverage: 523.36
Length=836


***** No hits found *****


Lambda     K      H
    1.33    0.621     1.12 

Gapped
Lambda     K      H
    1.28    0.460    0.850 

Effective search space used: 22154422754


"Query=  CM2_S47_L008_R1_001_(paired)_contig_38 Average coverage: 46,686.62"
Length=382


***** No hits found *****


Lambda     K      H
    1.33    0.621     1.12 

Gapped
Lambda     K      H
    1.28    0.460    0.850 

Effective search space used: 9780067392


"Query=  CM2_S47_L008_R1_001_(paired)_contig_39 Average coverage: 19,803.29"
Length=5828


***** No hits found *****


Lambda     K      H
    1.33    0.621     1.12 

Gapped
Lambda     K      H
    1.28    0.460    0.850 

Effective search space used: 158454280194


"Query=  CM2_S47_L008_R1_001_(paired)_contig_40 Average coverage: 30,984.53"
Length=518


***** No hits found *****


Lambda     K      H
    1.33    0.621     1.12 

Gapped
Lambda     K      H
    1.28    0.460    0.850 

Effective search space used: 13495400256


Query=  CM2_S47_L008_R1_001_(paired)_contig_41 Average coverage: 583.65
Length=1350


***** No hits found *****


Lambda     K      H
    1.33    0.621     1.12 

Gapped
Lambda     K      H
    1.28    0.460    0.850 

Effective search space used: 36195573550


"Query=  CM2_S47_L008_R1_001_(paired)_contig_42 Average coverage: 1,775.01"
Length=2320


***** No hits found *****


Lambda     K      H
    1.33    0.621     1.12 

Gapped
Lambda     K      H
    1.28    0.460    0.850 

Effective search space used: 62663371976


"Query=  CM2_S47_L008_R1_001_(paired)_contig_43 Average coverage: 95,739.81"
Length=640


***** No hits found *****


Lambda     K      H
    1.33    0.621     1.12 

Gapped
Lambda     K      H
    1.28    0.460    0.850 

Effective search space used: 16828272384


Query=  CM2_S47_L008_R1_001_(paired)_contig_44 Average coverage: 788.73
Length=852


***** No hits found *****


Lambda     K      H
    1.33    0.621     1.12 

Gapped
Lambda     K      H
    1.28    0.460    0.850 

Effective search space used: 22591501378


"Query=  CM2_S47_L008_R1_001_(paired)_contig_45 Average coverage: 4,790.79"
Length=560


***** No hits found *****


Lambda     K      H
    1.33    0.621     1.12 

Gapped
Lambda     K      H
    1.28    0.460    0.850 

Effective search space used: 14642782464


"Query=  CM2_S47_L008_R1_001_(paired)_contig_46 Average coverage: 38,146.15"
Length=1559


***** No hits found *****


Lambda     K      H
    1.33    0.621     1.12 

Gapped
Lambda     K      H
    1.28    0.460    0.850 

Effective search space used: 41904913076


"Query=  CM2_S47_L008_R1_001_(paired)_contig_47 Average coverage: 1,879.04"
Length=3720


***** No hits found *****


Lambda     K      H
    1.33    0.621     1.12 

Gapped
Lambda     K      H
    1.28    0.460    0.850 

Effective search space used: 100906057576


"Query=  CM2_S47_L008_R1_001_(paired)_contig_48 Average coverage: 22,179.48"
Length=1237


***** No hits found *****


Lambda     K      H
    1.33    0.621     1.12 

Gapped
Lambda     K      H
    1.28    0.460    0.850 

Effective search space used: 33108705768


"Query=  CM2_S47_L008_R1_001_(paired)_contig_49 Average coverage: 47,582.85"
Length=1642


***** No hits found *****


Lambda     K      H
    1.33    0.621     1.12 

Gapped
Lambda     K      H
    1.28    0.460    0.850 

Effective search space used: 44172258438


"Query=  CM2_S47_L008_R1_001_(paired)_contig_50 Average coverage: 51,458.35"
Length=556


***** No hits found *****


Lambda     K      H
    1.33    0.621     1.12 

Gapped
Lambda     K      H
    1.28    0.460    0.850 

Effective search space used: 14533507968


"Query=  CM2_S47_L008_R1_001_(paired)_contig_51 Average coverage: 12,145.61"
Length=1179


***** No hits found *****


Lambda     K      H
    1.33    0.621     1.12 

Gapped
Lambda     K      H
    1.28    0.460    0.850 

Effective search space used: 31524295756


"Query=  CM2_S47_L008_R1_001_(paired)_contig_52 Average coverage: 3,847.63"
Length=278


***** No hits found *****


Lambda     K      H
    1.33    0.621     1.12 

Gapped
Lambda     K      H
    1.28    0.460    0.850 

Effective search space used: 6966557670


Query=  CM2_S47_L008_R1_001_(paired)_contig_53 Average coverage: 858.47
Length=2242


***** No hits found *****


Lambda     K      H
    1.33    0.621     1.12 

Gapped
Lambda     K      H
    1.28    0.460    0.850 

Effective search space used: 60532708064


Query=  CM2_S47_L008_R1_001_(paired)_contig_54 Average coverage: 49.39
Length=2828


***** No hits found *****


Lambda     K      H
    1.33    0.621     1.12 

Gapped
Lambda     K      H
    1.28    0.460    0.850 

Effective search space used: 76540003608


"Query=  CM2_S47_L008_R1_001_(paired)_contig_55 Average coverage: 7,713.78"
Length=602


***** No hits found *****


Lambda     K      H
    1.33    0.621     1.12 

Gapped
Lambda     K      H
    1.28    0.460    0.850 

Effective search space used: 15790164672


"Query=  CM2_S47_L008_R1_001_(paired)_contig_56 Average coverage: 7,743.11"
Length=748


***** No hits found *****


Lambda     K      H
    1.33    0.621     1.12 

Gapped
Lambda     K      H
    1.28    0.460    0.850 

Effective search space used: 19778683776


"Query=  CM2_S47_L008_R1_001_(paired)_contig_57 Average coverage: 86,853.88"
Length=1139


***** No hits found *****


Lambda     K      H
    1.33    0.621     1.12 

Gapped
Lambda     K      H
    1.28    0.460    0.850 

Effective search space used: 30431599196


"Query=  CM2_S47_L008_R1_001_(paired)_contig_58 Average coverage: 4,589.40"
Length=875


***** No hits found *****


Lambda     K      H
    1.33    0.621     1.12 

Gapped
Lambda     K      H
    1.28    0.460    0.850 

Effective search space used: 23219801900


"Query=  CM2_S47_L008_R1_001_(paired)_contig_59 Average coverage: 7,254.77"
Length=1387


***** No hits found *****


Lambda     K      H
    1.33    0.621     1.12 

Gapped
Lambda     K      H
    1.28    0.460    0.850 

Effective search space used: 37206317868


"Query=  CM2_S47_L008_R1_001_(paired)_contig_60 Average coverage: 1,466.64"
Length=521


***** No hits found *****


Lambda     K      H
    1.33    0.621     1.12 

Gapped
Lambda     K      H
    1.28    0.460    0.850 

Effective search space used: 13577356128


Query=  CM2_S47_L008_R1_001_(paired)_contig_61 Average coverage: 476.89
Length=26937


***** No hits found *****


Lambda     K      H
    1.33    0.621     1.12 

Gapped
Lambda     K      H
    1.28    0.460    0.850 

Effective search space used: 734926741192


"Query=  CM2_S47_L008_R1_001_(paired)_contig_62 Average coverage: 117,772.21"
Length=1276


***** No hits found *****


Lambda     K      H
    1.33    0.621     1.12 

Gapped
Lambda     K      H
    1.28    0.460    0.850 

Effective search space used: 34174084914


"Query=  CM2_S47_L008_R1_001_(paired)_contig_63 Average coverage: 3,372.01"
Length=411


***** No hits found *****


Lambda     K      H
    1.33    0.621     1.12 

Gapped
Lambda     K      H
    1.28    0.460    0.850 

Effective search space used: 10572307488


"Query=  CM2_S47_L008_R1_001_(paired)_contig_64 Average coverage: 172,969.49"
Length=684


***** No hits found *****


Lambda     K      H
    1.33    0.621     1.12 

Gapped
Lambda     K      H
    1.28    0.460    0.850 

Effective search space used: 18030291840


"Query=  CM2_S47_L008_R1_001_(paired)_contig_65 Average coverage: 106,365.42"
Length=413


***** No hits found *****


Lambda     K      H
    1.33    0.621     1.12 

Gapped
Lambda     K      H
    1.28    0.460    0.850 

Effective search space used: 10626944736


"Query=  CM2_S47_L008_R1_001_(paired)_contig_66 Average coverage: 3,581.71"
Length=1174


***** No hits found *****


Lambda     K      H
    1.33    0.621     1.12 

Gapped
Lambda     K      H
    1.28    0.460    0.850 

Effective search space used: 31387708686


"Query=  CM2_S47_L008_R1_001_(paired)_contig_67 Average coverage: 101,074.33"
Length=940


***** No hits found *****


Lambda     K      H
    1.33    0.621     1.12 

Gapped
Lambda     K      H
    1.28    0.460    0.850 

Effective search space used: 24995433810


Query=  CM2_S47_L008_R1_001_(paired)_contig_68 Average coverage: 42.81
Length=669


***** No hits found *****


Lambda     K      H
    1.33    0.621     1.12 

Gapped
Lambda     K      H
    1.28    0.460    0.850 

Effective search space used: 17620512480


"Query=  CM2_S47_L008_R1_001_(paired)_contig_69 Average coverage: 49,391.81"
Length=1509


***** No hits found *****


Lambda     K      H
    1.33    0.621     1.12 

Gapped
Lambda     K      H
    1.28    0.460    0.850 

Effective search space used: 40539042376


Query=  CM2_S47_L008_R1_001_(paired)_contig_70 Average coverage: 990.98
Length=1863


***** No hits found *****


Lambda     K      H
    1.33    0.621     1.12 

Gapped
Lambda     K      H
    1.28    0.460    0.850 

Effective search space used: 50209406932


Query=  CM2_S47_L008_R1_001_(paired)_contig_71 Average coverage: 597.55
Length=354


***** No hits found *****


Lambda     K      H
    1.33    0.621     1.12 

Gapped
Lambda     K      H
    1.28    0.460    0.850 

Effective search space used: 9042865054


"Query=  CM2_S47_L008_R1_001_(paired)_contig_72 Average coverage: 5,359.46"
Length=504


***** No hits found *****


Lambda     K      H
    1.33    0.621     1.12 

Gapped
Lambda     K      H
    1.28    0.460    0.850 

Effective search space used: 13112939520


"Query=  CM2_S47_L008_R1_001_(paired)_contig_73 Average coverage: 5,536.66"
Length=569


***** No hits found *****


Lambda     K      H
    1.33    0.621     1.12 

Gapped
Lambda     K      H
    1.28    0.460    0.850 

Effective search space used: 14888650080


"Query=  CM2_S47_L008_R1_001_(paired)_contig_74 Average coverage: 80,405.04"
Length=769


***** No hits found *****


Lambda     K      H
    1.33    0.621     1.12 

Gapped
Lambda     K      H
    1.28    0.460    0.850 

Effective search space used: 20352374880


"Query=  CM2_S47_L008_R1_001_(paired)_contig_75 Average coverage: 136,313.85"
Length=322


***** No hits found *****


Lambda     K      H
    1.33    0.621     1.12 

Gapped
Lambda     K      H
    1.28    0.460    0.850 

Effective search space used: 8168630366


Query=  CM2_S47_L008_R1_001_(paired)_contig_76 Average coverage: 282.85
Length=326


***** No hits found *****


Lambda     K      H
    1.33    0.621     1.12 

Gapped
Lambda     K      H
    1.28    0.460    0.850 

Effective search space used: 8277909702


Query=  CM2_S47_L008_R1_001_(paired)_contig_77 Average coverage: 562.25
Length=670


***** No hits found *****


Lambda     K      H
    1.33    0.621     1.12 

Gapped
Lambda     K      H
    1.28    0.460    0.850 

Effective search space used: 17647831104


Query=  CM2_S47_L008_R1_001_(paired)_contig_78 Average coverage: 835.23
Length=3666


***** No hits found *****


Lambda     K      H
    1.33    0.621     1.12 

Gapped
Lambda     K      H
    1.28    0.460    0.850 

Effective search space used: 99430982560


"Query=  CM2_S47_L008_R1_001_(paired)_contig_79 Average coverage: 19,121.65"
Length=763


***** No hits found *****


Lambda     K      H
    1.33    0.621     1.12 

Gapped
Lambda     K      H
    1.28    0.460    0.850 

Effective search space used: 20188463136


Query=  CM2_S47_L008_R1_001_(paired)_contig_80 Average coverage: 931.05
Length=2836


***** No hits found *****


Lambda     K      H
    1.33    0.621     1.12 

Gapped
Lambda     K      H
    1.28    0.460    0.850 

Effective search space used: 76758533240


"Query=  CM2_S47_L008_R1_001_(paired)_contig_81 Average coverage: 2,073.15"
Length=4844


***** No hits found *****


Lambda     K      H
    1.33    0.621     1.12 

Gapped
Lambda     K      H
    1.28    0.460    0.850 

Effective search space used: 131576326098


"Query=  CM2_S47_L008_R1_001_(paired)_contig_82 Average coverage: 14,256.30"
Length=445


***** No hits found *****


Lambda     K      H
    1.33    0.621     1.12 

Gapped
Lambda     K      H
    1.28    0.460    0.850 

Effective search space used: 11501140704


Query=  CM2_S47_L008_R1_001_(paired)_contig_83 Average coverage: 17.52
Length=1072


***** No hits found *****


Lambda     K      H
    1.33    0.621     1.12 

Gapped
Lambda     K      H
    1.28    0.460    0.850 

Effective search space used: 28601332458


"Query=  CM2_S47_L008_R1_001_(paired)_contig_84 Average coverage: 7,245.15"
Length=545


***** No hits found *****


Lambda     K      H
    1.33    0.621     1.12 

Gapped
Lambda     K      H
    1.28    0.460    0.850 

Effective search space used: 14233003104


"Query=  CM2_S47_L008_R1_001_(paired)_contig_85 Average coverage: 6,908.74"
Length=2666


***** No hits found *****


Lambda     K      H
    1.33    0.621     1.12 

Gapped
Lambda     K      H
    1.28    0.460    0.850 

Effective search space used: 72114778560


"Query=  CM2_S47_L008_R1_001_(paired)_contig_86 Average coverage: 1,050.27"
Length=1182


***** No hits found *****


Lambda     K      H
    1.33    0.621     1.12 

Gapped
Lambda     K      H
    1.28    0.460    0.850 

Effective search space used: 31606247998


Query=  CM2_S47_L008_R1_001_(paired)_contig_87 Average coverage: 84.77
Length=598


***** No hits found *****


Lambda     K      H
    1.33    0.621     1.12 

Gapped
Lambda     K      H
    1.28    0.460    0.850 

Effective search space used: 15680890176


Query=  CM2_S47_L008_R1_001_(paired)_contig_88 Average coverage: 58.20
Length=2554


***** No hits found *****


Lambda     K      H
    1.33    0.621     1.12 

Gapped
Lambda     K      H
    1.28    0.460    0.850 

Effective search space used: 69055363712


Query=  CM2_S47_L008_R1_001_(paired)_contig_89 Average coverage: 254.21
Length=4420


***** No hits found *****


Lambda     K      H
    1.33    0.621     1.12 

Gapped
Lambda     K      H
    1.28    0.460    0.850 

Effective search space used: 120027400376


"Query=  CM2_S47_L008_R1_001_(paired)_contig_90 Average coverage: 13,147.01"
Length=1532


***** No hits found *****


Lambda     K      H
    1.33    0.621     1.12 

Gapped
Lambda     K      H
    1.28    0.460    0.850 

Effective search space used: 41167342898


Query=  CM2_S47_L008_R1_001_(paired)_contig_91 Average coverage: 22.62
Length=1556


***** No hits found *****


Lambda     K      H
    1.33    0.621     1.12 

Gapped
Lambda     K      H
    1.28    0.460    0.850 

Effective search space used: 41822960834


Query=  CM2_S47_L008_R1_001_(paired)_contig_92 Average coverage: 33.91
Length=5289


***** No hits found *****


Lambda     K      H
    1.33    0.621     1.12 

Gapped
Lambda     K      H
    1.28    0.460    0.850 

Effective search space used: 143731498428


"Query=  CM2_S47_L008_R1_001_(paired)_contig_93 Average coverage: 10,106.50"
Length=2304


***** No hits found *****


Lambda     K      H
    1.33    0.621     1.12 

Gapped
Lambda     K      H
    1.28    0.460    0.850 

Effective search space used: 62226312712


Query=  CM2_S47_L008_R1_001_(paired)_contig_94 Average coverage: 601.61
Length=419


***** No hits found *****


Lambda     K      H
    1.33    0.621     1.12 

Gapped
Lambda     K      H
    1.28    0.460    0.850 

Effective search space used: 10790856480


"Query=  CM2_S47_L008_R1_001_(paired)_contig_95 Average coverage: 30,741.81"
Length=644


***** No hits found *****


Lambda     K      H
    1.33    0.621     1.12 

Gapped
Lambda     K      H
    1.28    0.460    0.850 

Effective search space used: 16937546880


"Query=  CM2_S47_L008_R1_001_(paired)_contig_96 Average coverage: 28,379.98"
Length=406


***** No hits found *****


Lambda     K      H
    1.33    0.621     1.12 

Gapped
Lambda     K      H
    1.28    0.460    0.850 

Effective search space used: 10435714368


"Query=  CM2_S47_L008_R1_001_(paired)_contig_97 Average coverage: 4,631.28"
Length=1107


***** No hits found *****


Lambda     K      H
    1.33    0.621     1.12 

Gapped
Lambda     K      H
    1.28    0.460    0.850 

Effective search space used: 29557441948


"Query=  CM2_S47_L008_R1_001_(paired)_contig_98 Average coverage: 5,410.41"
Length=338


***** No hits found *****


Lambda     K      H
    1.33    0.621     1.12 

Gapped
Lambda     K      H
    1.28    0.460    0.850 

Effective search space used: 8605747710


"Query=  CM2_S47_L008_R1_001_(paired)_contig_99 Average coverage: 1,480.79"
Length=1300


***** No hits found *****


Lambda     K      H
    1.33    0.621     1.12 

Gapped
Lambda     K      H
    1.28    0.460    0.850 

Effective search space used: 34829702850


"Query=  CM2_S47_L008_R1_001_(paired)_contig_100 Average coverage: 85,733.15"
Length=1352


***** No hits found *****


Lambda     K      H
    1.33    0.621     1.12 

Gapped
Lambda     K      H
    1.28    0.460    0.850 

Effective search space used: 36250208378


"Query=  CM2_S47_L008_R1_001_(paired)_contig_101 Average coverage: 39,256.00"
Length=684


***** No hits found *****


Lambda     K      H
    1.33    0.621     1.12 

Gapped
Lambda     K      H
    1.28    0.460    0.850 

Effective search space used: 18030291840


Query=  CM2_S47_L008_R1_001_(paired)_contig_102 Average coverage: 3.36
Length=295


***** No hits found *****


Lambda     K      H
    1.33    0.621     1.12 

Gapped
Lambda     K      H
    1.28    0.460    0.850 

Effective search space used: 7430994848


"Query=  CM2_S47_L008_R1_001_(paired)_contig_103 Average coverage: 9,966.20"
Length=760


***** No hits found *****


Lambda     K      H
    1.33    0.621     1.12 

Gapped
Lambda     K      H
    1.28    0.460    0.850 

Effective search space used: 20106507264


"Query=  CM2_S47_L008_R1_001_(paired)_contig_104 Average coverage: 7,715.46"
Length=854


***** No hits found *****


Lambda     K      H
    1.33    0.621     1.12 

Gapped
Lambda     K      H
    1.28    0.460    0.850 

Effective search space used: 22646136206


"Query=  CM2_S47_L008_R1_001_(paired)_contig_105 Average coverage: 4,550.18"
Length=539


***** No hits found *****


Lambda     K      H
    1.33    0.621     1.12 

Gapped
Lambda     K      H
    1.28    0.460    0.850 

Effective search space used: 14069091360


"Query=  CM2_S47_L008_R1_001_(paired)_contig_106 Average coverage: 22,288.99"
Length=506


***** No hits found *****


Lambda     K      H
    1.33    0.621     1.12 

Gapped
Lambda     K      H
    1.28    0.460    0.850 

Effective search space used: 13167576768


"Query=  CM2_S47_L008_R1_001_(paired)_contig_107 Average coverage: 36,042.88"
Length=675


***** No hits found *****


Lambda     K      H
    1.33    0.621     1.12 

Gapped
Lambda     K      H
    1.28    0.460    0.850 

Effective search space used: 17784424224


"Query=  CM2_S47_L008_R1_001_(paired)_contig_108 Average coverage: 4,363.31"
Length=805


***** No hits found *****


Lambda     K      H
    1.33    0.621     1.12 

Gapped
Lambda     K      H
    1.28    0.460    0.850 

Effective search space used: 21335845344


"Query=  CM2_S47_L008_R1_001_(paired)_contig_109 Average coverage: 6,447.06"
Length=358


***** No hits found *****


Lambda     K      H
    1.33    0.621     1.12 

Gapped
Lambda     K      H
    1.28    0.460    0.850 

Effective search space used: 9152144390


"Query=  CM2_S47_L008_R1_001_(paired)_contig_110 Average coverage: 3,200.83"
Length=6526


***** No hits found *****


Lambda     K      H
    1.33    0.621     1.12 

Gapped
Lambda     K      H
    1.28    0.460    0.850 

Effective search space used: 177520146006


"Query=  CM2_S47_L008_R1_001_(paired)_contig_111 Average coverage: 33,142.77"
Length=1988


***** No hits found *****


Lambda     K      H
    1.33    0.621     1.12 

Gapped
Lambda     K      H
    1.28    0.460    0.850 

Effective search space used: 53594392248


Query=  CM2_S47_L008_R1_001_(paired)_contig_112 Average coverage: 19.31
Length=537


***** No hits found *****


Lambda     K      H
    1.33    0.621     1.12 

Gapped
Lambda     K      H
    1.28    0.460    0.850 

Effective search space used: 14014454112


"Query=  CM2_S47_L008_R1_001_(paired)_contig_113 Average coverage: 4,474.49"
Length=268


***** No hits found *****


Lambda     K      H
    1.33    0.621     1.12 

Gapped
Lambda     K      H
    1.28    0.460    0.850 

Effective search space used: 6693359330


"Query=  CM2_S47_L008_R1_001_(paired)_contig_114 Average coverage: 7,403.13"
Length=660


***** No hits found *****


Lambda     K      H
    1.33    0.621     1.12 

Gapped
Lambda     K      H
    1.28    0.460    0.850 

Effective search space used: 17374644864


"Query=  CM2_S47_L008_R1_001_(paired)_contig_115 Average coverage: 6,884.02"
Length=808


***** No hits found *****


Lambda     K      H
    1.33    0.621     1.12 

Gapped
Lambda     K      H
    1.28    0.460    0.850 

Effective search space used: 21417801216


Query=  CM2_S47_L008_R1_001_(paired)_contig_116 Average coverage: 53.84
Length=3470


***** No hits found *****


Lambda     K      H
    1.33    0.621     1.12 

Gapped
Lambda     K      H
    1.28    0.460    0.850 

Effective search space used: 94077006576


Query=  CM2_S47_L008_R1_001_(paired)_contig_117 Average coverage: 183.53
Length=394


***** No hits found *****


Lambda     K      H
    1.33    0.621     1.12 

Gapped
Lambda     K      H
    1.28    0.460    0.850 

Effective search space used: 10107890880


"Query=  CM2_S47_L008_R1_001_(paired)_contig_118 Average coverage: 13,399.31"
Length=1443


***** No hits found *****


Lambda     K      H
    1.33    0.621     1.12 

Gapped
Lambda     K      H
    1.28    0.460    0.850 

Effective search space used: 38736093052


"Query=  CM2_S47_L008_R1_001_(paired)_contig_119 Average coverage: 3,089.38"
Length=384


***** No hits found *****


Lambda     K      H
    1.33    0.621     1.12 

Gapped
Lambda     K      H
    1.28    0.460    0.850 

Effective search space used: 9834704640


"Query=  CM2_S47_L008_R1_001_(paired)_contig_120 Average coverage: 12,477.60"
Length=568


***** No hits found *****


Lambda     K      H
    1.33    0.621     1.12 

Gapped
Lambda     K      H
    1.28    0.460    0.850 

Effective search space used: 14861331456


"Query=  CM2_S47_L008_R1_001_(paired)_contig_121 Average coverage: 1,336.53"
Length=3527


***** No hits found *****


Lambda     K      H
    1.33    0.621     1.12 

Gapped
Lambda     K      H
    1.28    0.460    0.850 

Effective search space used: 95634030204


"Query=  CM2_S47_L008_R1_001_(paired)_contig_122 Average coverage: 3,727.31"
Length=1260


***** No hits found *****


Lambda     K      H
    1.33    0.621     1.12 

Gapped
Lambda     K      H
    1.28    0.460    0.850 

Effective search space used: 33737006290


"Query=  CM2_S47_L008_R1_001_(paired)_contig_123 Average coverage: 1,363.66"
Length=1577


***** No hits found *****


Lambda     K      H
    1.33    0.621     1.12 

Gapped
Lambda     K      H
    1.28    0.460    0.850 

Effective search space used: 42396626528


"Query=  CM2_S47_L008_R1_001_(paired)_contig_124 Average coverage: 1,554.66"
Length=2279


***** No hits found *****


Lambda     K      H
    1.33    0.621     1.12 

Gapped
Lambda     K      H
    1.28    0.460    0.850 

Effective search space used: 61543407612


"Query=  CM2_S47_L008_R1_001_(paired)_contig_125 Average coverage: 14,509.99"
Length=2504


***** No hits found *****


Lambda     K      H
    1.33    0.621     1.12 

Gapped
Lambda     K      H
    1.28    0.460    0.850 

Effective search space used: 67689553512


Query=  CM2_S47_L008_R1_001_(paired)_contig_126 Average coverage: 731.28
Length=1875


***** No hits found *****


Lambda     K      H
    1.33    0.621     1.12 

Gapped
Lambda     K      H
    1.28    0.460    0.850 

Effective search space used: 50537215900


Query=  CM2_S47_L008_R1_001_(paired)_contig_127 Average coverage: 792.87
Length=3554


***** No hits found *****


Lambda     K      H
    1.33    0.621     1.12 

Gapped
Lambda     K      H
    1.28    0.460    0.850 

Effective search space used: 96371567712


"Query=  CM2_S47_L008_R1_001_(paired)_contig_128 Average coverage: 31,563.50"
Length=617


***** No hits found *****


Lambda     K      H
    1.33    0.621     1.12 

Gapped
Lambda     K      H
    1.28    0.460    0.850 

Effective search space used: 16199944032


"Query=  CM2_S47_L008_R1_001_(paired)_contig_129 Average coverage: 4,285.28"
Length=692


***** No hits found *****


Lambda     K      H
    1.33    0.621     1.12 

Gapped
Lambda     K      H
    1.28    0.460    0.850 

Effective search space used: 18248840832


Query=  CM2_S47_L008_R1_001_(paired)_contig_130 Average coverage: 288.47
Length=215


***** No hits found *****


Lambda     K      H
    1.33    0.621     1.12 

Gapped
Lambda     K      H
    1.28    0.460    0.850 

Effective search space used: 5245408128


"Query=  CM2_S47_L008_R1_001_(paired)_contig_131 Average coverage: 35,036.77"
Length=751


***** No hits found *****


Lambda     K      H
    1.33    0.621     1.12 

Gapped
Lambda     K      H
    1.28    0.460    0.850 

Effective search space used: 19860639648


"Query=  CM2_S47_L008_R1_001_(paired)_contig_132 Average coverage: 7,293.80"
Length=1077


***** No hits found *****


Lambda     K      H
    1.33    0.621     1.12 

Gapped
Lambda     K      H
    1.28    0.460    0.850 

Effective search space used: 28737919528


Query=  CM2_S47_L008_R1_001_(paired)_contig_133 Average coverage: 110.57
Length=542


***** No hits found *****


Lambda     K      H
    1.33    0.621     1.12 

Gapped
Lambda     K      H
    1.28    0.460    0.850 

Effective search space used: 14151047232


Query=  CM2_S47_L008_R1_001_(paired)_contig_134 Average coverage: 155.01
Length=660


***** No hits found *****


Lambda     K      H
    1.33    0.621     1.12 

Gapped
Lambda     K      H
    1.28    0.460    0.850 

Effective search space used: 17374644864


"Query=  CM2_S47_L008_R1_001_(paired)_contig_135 Average coverage: 1,862.36"
Length=1137


***** No hits found *****


Lambda     K      H
    1.33    0.621     1.12 

Gapped
Lambda     K      H
    1.28    0.460    0.850 

Effective search space used: 30376964368


"Query=  CM2_S47_L008_R1_001_(paired)_contig_136 Average coverage: 12,306.03"
Length=1534


***** No hits found *****


Lambda     K      H
    1.33    0.621     1.12 

Gapped
Lambda     K      H
    1.28    0.460    0.850 

Effective search space used: 41221977726


"Query=  CM2_S47_L008_R1_001_(paired)_contig_137 Average coverage: 62,869.87"
Length=660


***** No hits found *****


Lambda     K      H
    1.33    0.621     1.12 

Gapped
Lambda     K      H
    1.28    0.460    0.850 

Effective search space used: 17374644864


"Query=  CM2_S47_L008_R1_001_(paired)_contig_138 Average coverage: 5,601.61"
Length=640


***** No hits found *****


Lambda     K      H
    1.33    0.621     1.12 

Gapped
Lambda     K      H
    1.28    0.460    0.850 

Effective search space used: 16828272384


"Query=  CM2_S47_L008_R1_001_(paired)_contig_139 Average coverage: 7,494.50"
Length=1159


***** No hits found *****


Lambda     K      H
    1.33    0.621     1.12 

Gapped
Lambda     K      H
    1.28    0.460    0.850 

Effective search space used: 30977947476


"Query=  CM2_S47_L008_R1_001_(paired)_contig_140 Average coverage: 3,698.41"
Length=2298


***** No hits found *****


Lambda     K      H
    1.33    0.621     1.12 

Gapped
Lambda     K      H
    1.28    0.460    0.850 

Effective search space used: 62062415488


"Query=  CM2_S47_L008_R1_001_(paired)_contig_141 Average coverage: 96,759.09"
Length=742


***** No hits found *****


Lambda     K      H
    1.33    0.621     1.12 

Gapped
Lambda     K      H
    1.28    0.460    0.850 

Effective search space used: 19614772032


Query=  CM2_S47_L008_R1_001_(paired)_contig_142 Average coverage: 105.89
Length=2709


***** No hits found *****


Lambda     K      H
    1.33    0.621     1.12 

Gapped
Lambda     K      H
    1.28    0.460    0.850 

Effective search space used: 73289375332


"Query=  CM2_S47_L008_R1_001_(paired)_contig_143 Average coverage: 38,223.74"
Length=1356


***** No hits found *****


Lambda     K      H
    1.33    0.621     1.12 

Gapped
Lambda     K      H
    1.28    0.460    0.850 

Effective search space used: 36359478034


Query=  CM2_S47_L008_R1_001_(paired)_contig_144 Average coverage: 41.61
Length=1066


***** No hits found *****


Lambda     K      H
    1.33    0.621     1.12 

Gapped
Lambda     K      H
    1.28    0.460    0.850 

Effective search space used: 28437427974


"Query=  CM2_S47_L008_R1_001_(paired)_contig_145 Average coverage: 11,685.83"
Length=591


***** No hits found *****


Lambda     K      H
    1.33    0.621     1.12 

Gapped
Lambda     K      H
    1.28    0.460    0.850 

Effective search space used: 15489659808


Query=  CM2_S47_L008_R1_001_(paired)_contig_146 Average coverage: 575.92
Length=1240


***** No hits found *****


Lambda     K      H
    1.33    0.621     1.12 

Gapped
Lambda     K      H
    1.28    0.460    0.850 

Effective search space used: 33190658010


"Query=  CM2_S47_L008_R1_001_(paired)_contig_147 Average coverage: 1,889.51"
Length=834


***** No hits found *****


Lambda     K      H
    1.33    0.621     1.12 

Gapped
Lambda     K      H
    1.28    0.460    0.850 

Effective search space used: 22099787926


"Query=  CM2_S47_L008_R1_001_(paired)_contig_148 Average coverage: 1,664.27"
Length=1719


***** No hits found *****


Lambda     K      H
    1.33    0.621     1.12 

Gapped
Lambda     K      H
    1.28    0.460    0.850 

Effective search space used: 46275699316


"Query=  CM2_S47_L008_R1_001_(paired)_contig_149 Average coverage: 3,818.85"
Length=471


***** No hits found *****


Lambda     K      H
    1.33    0.621     1.12 

Gapped
Lambda     K      H
    1.28    0.460    0.850 

Effective search space used: 12211424928


"Query=  CM2_S47_L008_R1_001_(paired)_contig_150 Average coverage: 3,974.25"
Length=2970


***** No hits found *****


Lambda     K      H
    1.33    0.621     1.12 

Gapped
Lambda     K      H
    1.28    0.460    0.850 

Effective search space used: 80418904576


"Query=  CM2_S47_L008_R1_001_(paired)_contig_151 Average coverage: 1,890.99"
Length=1247


***** No hits found *****


Lambda     K      H
    1.33    0.621     1.12 

Gapped
Lambda     K      H
    1.28    0.460    0.850 

Effective search space used: 33381879908


"Query=  CM2_S47_L008_R1_001_(paired)_contig_152 Average coverage: 5,741.04"
Length=1039


***** No hits found *****


Lambda     K      H
    1.33    0.621     1.12 

Gapped
Lambda     K      H
    1.28    0.460    0.850 

Effective search space used: 27699857796


"Query=  CM2_S47_L008_R1_001_(paired)_contig_153 Average coverage: 3,644.12"
Length=798


***** No hits found *****


Lambda     K      H
    1.33    0.621     1.12 

Gapped
Lambda     K      H
    1.28    0.460    0.850 

Effective search space used: 21144614976


Query=  CM2_S47_L008_R1_001_(paired)_contig_154 Average coverage: 370.40
Length=3449


***** No hits found *****


Lambda     K      H
    1.33    0.621     1.12 

Gapped
Lambda     K      H
    1.28    0.460    0.850 

Effective search space used: 93503366292


Query=  CM2_S47_L008_R1_001_(paired)_contig_155 Average coverage: 9.39
Length=377


***** No hits found *****


Lambda     K      H
    1.33    0.621     1.12 

Gapped
Lambda     K      H
    1.28    0.460    0.850 

Effective search space used: 9643474272


Query=  CM2_S47_L008_R1_001_(paired)_contig_156 Average coverage: 14.16
Length=647


***** No hits found *****


Lambda     K      H
    1.33    0.621     1.12 

Gapped
Lambda     K      H
    1.28    0.460    0.850 

Effective search space used: 17019502752


Query=  CM2_S47_L008_R1_001_(paired)_contig_157 Average coverage: 812.91
Length=2943


***** No hits found *****


Lambda     K      H
    1.33    0.621     1.12 

Gapped
Lambda     K      H
    1.28    0.460    0.850 

Effective search space used: 79681367068


"Query=  CM2_S47_L008_R1_001_(paired)_contig_158 Average coverage: 5,680.95"
Length=359


***** No hits found *****


Lambda     K      H
    1.33    0.621     1.12 

Gapped
Lambda     K      H
    1.28    0.460    0.850 

Effective search space used: 9179464224


"Query=  CM2_S47_L008_R1_001_(paired)_contig_159 Average coverage: 42,688.15"
Length=467


***** No hits found *****


Lambda     K      H
    1.33    0.621     1.12 

Gapped
Lambda     K      H
    1.28    0.460    0.850 

Effective search space used: 12102150432


"Query=  CM2_S47_L008_R1_001_(paired)_contig_160 Average coverage: 2,412.94"
Length=656


***** No hits found *****


Lambda     K      H
    1.33    0.621     1.12 

Gapped
Lambda     K      H
    1.28    0.460    0.850 

Effective search space used: 17265370368


"Query=  CM2_S47_L008_R1_001_(paired)_contig_161 Average coverage: 8,676.56"
Length=640


***** No hits found *****


Lambda     K      H
    1.33    0.621     1.12 

Gapped
Lambda     K      H
    1.28    0.460    0.850 

Effective search space used: 16828272384


Query=  CM2_S47_L008_R1_001_(paired)_contig_162 Average coverage: 714.90
Length=4046


***** No hits found *****


Lambda     K      H
    1.33    0.621     1.12 

Gapped
Lambda     K      H
    1.28    0.460    0.850 

Effective search space used: 109811140080


"Query=  CM2_S47_L008_R1_001_(paired)_contig_163 Average coverage: 13,658.65"
Length=5792


***** No hits found *****


Lambda     K      H
    1.33    0.621     1.12 

Gapped
Lambda     K      H
    1.28    0.460    0.850 

Effective search space used: 157470940410


"Query=  CM2_S47_L008_R1_001_(paired)_contig_164 Average coverage: 8,464.24"
Length=1765


***** No hits found *****


Lambda     K      H
    1.33    0.621     1.12 

Gapped
Lambda     K      H
    1.28    0.460    0.850 

Effective search space used: 47532300360


"Query=  CM2_S47_L008_R1_001_(paired)_contig_165 Average coverage: 2,275.77"
Length=917


***** No hits found *****


Lambda     K      H
    1.33    0.621     1.12 

Gapped
Lambda     K      H
    1.28    0.460    0.850 

Effective search space used: 24367133288


"Query=  CM2_S47_L008_R1_001_(paired)_contig_166 Average coverage: 64,127.85"
Length=515


***** No hits found *****


Lambda     K      H
    1.33    0.621     1.12 

Gapped
Lambda     K      H
    1.28    0.460    0.850 

Effective search space used: 13413444384


"Query=  CM2_S47_L008_R1_001_(paired)_contig_167 Average coverage: 8,665.92"
Length=1358


***** No hits found *****


Lambda     K      H
    1.33    0.621     1.12 

Gapped
Lambda     K      H
    1.28    0.460    0.850 

Effective search space used: 36414112862


Query=  CM2_S47_L008_R1_001_(paired)_contig_168 Average coverage: 14.59
Length=928


***** No hits found *****


Lambda     K      H
    1.33    0.621     1.12 

Gapped
Lambda     K      H
    1.28    0.460    0.850 

Effective search space used: 24667624842


"Query=  CM2_S47_L008_R1_001_(paired)_contig_169 Average coverage: 1,641.32"
Length=6007


***** No hits found *****


Lambda     K      H
    1.33    0.621     1.12 

Gapped
Lambda     K      H
    1.28    0.460    0.850 

Effective search space used: 163343664120


"Query=  CM2_S47_L008_R1_001_(paired)_contig_170 Average coverage: 5,111.23"
Length=516


***** No hits found *****


Lambda     K      H
    1.33    0.621     1.12 

Gapped
Lambda     K      H
    1.28    0.460    0.850 

Effective search space used: 13440763008


"Query=  CM2_S47_L008_R1_001_(paired)_contig_171 Average coverage: 10,324.29"
Length=978


***** No hits found *****


Lambda     K      H
    1.33    0.621     1.12 

Gapped
Lambda     K      H
    1.28    0.460    0.850 

Effective search space used: 26033495542


"Query=  CM2_S47_L008_R1_001_(paired)_contig_172 Average coverage: 2,279.22"
Length=1471


***** No hits found *****


Lambda     K      H
    1.33    0.621     1.12 

Gapped
Lambda     K      H
    1.28    0.460    0.850 

Effective search space used: 39500980644


Query=  CM2_S47_L008_R1_001_(paired)_contig_173 Average coverage: 115.58
Length=1007


***** No hits found *****


Lambda     K      H
    1.33    0.621     1.12 

Gapped
Lambda     K      H
    1.28    0.460    0.850 

Effective search space used: 26825700548


"Query=  CM2_S47_L008_R1_001_(paired)_contig_174 Average coverage: 1,580.04"
Length=529


***** No hits found *****


Lambda     K      H
    1.33    0.621     1.12 

Gapped
Lambda     K      H
    1.28    0.460    0.850 

Effective search space used: 13795905120


Query=  CM2_S47_L008_R1_001_(paired)_contig_175 Average coverage: 760.13
Length=204


***** No hits found *****


Lambda     K      H
    1.33    0.621     1.12 

Gapped
Lambda     K      H
    1.28    0.460    0.850 

Effective search space used: 4944889954


"Query=  CM2_S47_L008_R1_001_(paired)_contig_176 Average coverage: 1,412.03"
Length=1182


***** No hits found *****


Lambda     K      H
    1.33    0.621     1.12 

Gapped
Lambda     K      H
    1.28    0.460    0.850 

Effective search space used: 31606247998


"Query=  CM2_S47_L008_R1_001_(paired)_contig_177 Average coverage: 1,360.52"
Length=915


***** No hits found *****


Lambda     K      H
    1.33    0.621     1.12 

Gapped
Lambda     K      H
    1.28    0.460    0.850 

Effective search space used: 24312498460


"Query=  CM2_S47_L008_R1_001_(paired)_contig_178 Average coverage: 1,514.45"
Length=854


***** No hits found *****


Lambda     K      H
    1.33    0.621     1.12 

Gapped
Lambda     K      H
    1.28    0.460    0.850 

Effective search space used: 22646136206


Query=  CM2_S47_L008_R1_001_(paired)_contig_179 Average coverage: 638.64
Length=880


***** No hits found *****


Lambda     K      H
    1.33    0.621     1.12 

Gapped
Lambda     K      H
    1.28    0.460    0.850 

Effective search space used: 23356388970


Query=  CM2_S47_L008_R1_001_(paired)_contig_180 Average coverage: 204.39
Length=408


***** No hits found *****


Lambda     K      H
    1.33    0.621     1.12 

Gapped
Lambda     K      H
    1.28    0.460    0.850 

Effective search space used: 10490351616


"Query=  CM2_S47_L008_R1_001_(paired)_contig_181 Average coverage: 1,775.32"
Length=6079


***** No hits found *****


Lambda     K      H
    1.33    0.621     1.12 

Gapped
Lambda     K      H
    1.28    0.460    0.850 

Effective search space used: 165310343688


Query=  CM2_S47_L008_R1_001_(paired)_contig_182 Average coverage: 793.59
Length=20119


***** No hits found *****


Lambda     K      H
    1.33    0.621     1.12 

Gapped
Lambda     K      H
    1.28    0.460    0.850 

Effective search space used: 548761234344


"Query=  CM2_S47_L008_R1_001_(paired)_contig_183 Average coverage: 6,900.94"
Length=696


***** No hits found *****


Lambda     K      H
    1.33    0.621     1.12 

Gapped
Lambda     K      H
    1.28    0.460    0.850 

Effective search space used: 18358115328


Query=  CM2_S47_L008_R1_001_(paired)_contig_184 Average coverage:
"133,470.47"
Length=251


***** No hits found *****


Lambda     K      H
    1.33    0.621     1.12 

Gapped
Lambda     K      H
    1.28    0.460    0.850 

Effective search space used: 6228922152


Query=  CM2_S47_L008_R1_001_(paired)_contig_185 Average coverage: 34.06
Length=1094


***** No hits found *****


Lambda     K      H
    1.33    0.621     1.12 

Gapped
Lambda     K      H
    1.28    0.460    0.850 

Effective search space used: 29202315566


Query=  CM2_S47_L008_R1_001_(paired)_contig_186 Average coverage: 15.31
Length=1547


***** No hits found *****


Lambda     K      H
    1.33    0.621     1.12 

Gapped
Lambda     K      H
    1.28    0.460    0.850 

Effective search space used: 41577104108


"Query=  CM2_S47_L008_R1_001_(paired)_contig_187 Average coverage: 5,920.18"
Length=637


***** No hits found *****


Lambda     K      H
    1.33    0.621     1.12 

Gapped
Lambda     K      H
    1.28    0.460    0.850 

Effective search space used: 16746316512


"Query=  CM2_S47_L008_R1_001_(paired)_contig_188 Average coverage: 26,961.08"
Length=1205


***** No hits found *****


Lambda     K      H
    1.33    0.621     1.12 

Gapped
Lambda     K      H
    1.28    0.460    0.850 

Effective search space used: 32234548520


"Query=  CM2_S47_L008_R1_001_(paired)_contig_189 Average coverage: 9,980.42"
Length=2601


***** No hits found *****


Lambda     K      H
    1.33    0.621     1.12 

Gapped
Lambda     K      H
    1.28    0.460    0.850 

Effective search space used: 70339225300


"Query=  CM2_S47_L008_R1_001_(paired)_contig_190 Average coverage: 2,907.19"
Length=729


***** No hits found *****


Lambda     K      H
    1.33    0.621     1.12 

Gapped
Lambda     K      H
    1.28    0.460    0.850 

Effective search space used: 19259629920


"Query=  CM2_S47_L008_R1_001_(paired)_contig_191 Average coverage: 8,817.38"
Length=367


***** No hits found *****


Lambda     K      H
    1.33    0.621     1.12 

Gapped
Lambda     K      H
    1.28    0.460    0.850 

Effective search space used: 9398022896


Query=  CM2_S47_L008_R1_001_(paired)_contig_192 Average coverage: 34.65
Length=593


***** No hits found *****


Lambda     K      H
    1.33    0.621     1.12 

Gapped
Lambda     K      H
    1.28    0.460    0.850 

Effective search space used: 15544297056


Query=  CM2_S47_L008_R1_001_(paired)_contig_193 Average coverage: 108.32
Length=4516


***** No hits found *****


Lambda     K      H
    1.33    0.621     1.12 

Gapped
Lambda     K      H
    1.28    0.460    0.850 

Effective search space used: 122617008066


"Query=  CM2_S47_L008_R1_001_(paired)_contig_194 Average coverage: 49,601.47"
Length=1221


***** No hits found *****


Lambda     K      H
    1.33    0.621     1.12 

Gapped
Lambda     K      H
    1.28    0.460    0.850 

Effective search space used: 32671627144


"Query=  CM2_S47_L008_R1_001_(paired)_contig_195 Average coverage: 3,578.54"
Length=410


***** No hits found *****


Lambda     K      H
    1.33    0.621     1.12 

Gapped
Lambda     K      H
    1.28    0.460    0.850 

Effective search space used: 10544988864


"Query=  CM2_S47_L008_R1_001_(paired)_contig_196 Average coverage: 11,206.83"
Length=409


***** No hits found *****


Lambda     K      H
    1.33    0.621     1.12 

Gapped
Lambda     K      H
    1.28    0.460    0.850 

Effective search space used: 10517670240


"Query=  CM2_S47_L008_R1_001_(paired)_contig_197 Average coverage: 1,333.20"
Length=1460


***** No hits found *****


Lambda     K      H
    1.33    0.621     1.12 

Gapped
Lambda     K      H
    1.28    0.460    0.850 

Effective search space used: 39200489090


"Query=  CM2_S47_L008_R1_001_(paired)_contig_198 Average coverage: 2,187.08"
Length=877


***** No hits found *****


Lambda     K      H
    1.33    0.621     1.12 

Gapped
Lambda     K      H
    1.28    0.460    0.850 

Effective search space used: 23274436728


"Query=  CM2_S47_L008_R1_001_(paired)_contig_199 Average coverage: 10,678.64"
Length=400


***** No hits found *****


Lambda     K      H
    1.33    0.621     1.12 

Gapped
Lambda     K      H
    1.28    0.460    0.850 

Effective search space used: 10271802624


"Query=  CM2_S47_L008_R1_001_(paired)_contig_200 Average coverage: 7,831.75"
Length=436


***** No hits found *****


Lambda     K      H
    1.33    0.621     1.12 

Gapped
Lambda     K      H
    1.28    0.460    0.850 

Effective search space used: 11255273088


"Query=  CM2_S47_L008_R1_001_(paired)_contig_201 Average coverage: 6,792.31"
Length=3926


***** No hits found *****


Lambda     K      H
    1.33    0.621     1.12 

Gapped
Lambda     K      H
    1.28    0.460    0.850 

Effective search space used: 106533195600


"Query=  CM2_S47_L008_R1_001_(paired)_contig_202 Average coverage: 1,355.89"
Length=3891


***** No hits found *****


Lambda     K      H
    1.33    0.621     1.12 

Gapped
Lambda     K      H
    1.28    0.460    0.850 

Effective search space used: 105577128460


Query=  CM2_S47_L008_R1_001_(paired)_contig_203 Average coverage: 268.16
Length=779


***** No hits found *****


Lambda     K      H
    1.33    0.621     1.12 

Gapped
Lambda     K      H
    1.28    0.460    0.850 

Effective search space used: 20625561120


"Query=  CM2_S47_L008_R1_001_(paired)_contig_204 Average coverage: 6,607.85"
Length=2392


***** No hits found *****


Lambda     K      H
    1.33    0.621     1.12 

Gapped
Lambda     K      H
    1.28    0.460    0.850 

Effective search space used: 64630138664


"Query=  CM2_S47_L008_R1_001_(paired)_contig_205 Average coverage: 18,972.00"
Length=1948


***** No hits found *****


Lambda     K      H
    1.33    0.621     1.12 

Gapped
Lambda     K      H
    1.28    0.460    0.850 

Effective search space used: 52501744088


Query=  CM2_S47_L008_R1_001_(paired)_contig_206 Average coverage: 93.91
Length=8489


***** No hits found *****


Lambda     K      H
    1.33    0.621     1.12 

Gapped
Lambda     K      H
    1.28    0.460    0.850 

Effective search space used: 231139479228


"Query=  CM2_S47_L008_R1_001_(paired)_contig_207 Average coverage: 3,798.18"
Length=3913


***** No hits found *****


Lambda     K      H
    1.33    0.621     1.12 

Gapped
Lambda     K      H
    1.28    0.460    0.850 

Effective search space used: 106178084948


"Query=  CM2_S47_L008_R1_001_(paired)_contig_208 Average coverage: 47,797.63"
Length=1115


***** No hits found *****


Lambda     K      H
    1.33    0.621     1.12 

Gapped
Lambda     K      H
    1.28    0.460    0.850 

Effective search space used: 29775981260


"Query=  CM2_S47_L008_R1_001_(paired)_contig_209 Average coverage: 10,308.30"
Length=1045


***** No hits found *****


Lambda     K      H
    1.33    0.621     1.12 

Gapped
Lambda     K      H
    1.28    0.460    0.850 

Effective search space used: 27863762280


"Query=  CM2_S47_L008_R1_001_(paired)_contig_210 Average coverage: 4,731.82"
Length=1507


***** No hits found *****


Lambda     K      H
    1.33    0.621     1.12 

Gapped
Lambda     K      H
    1.28    0.460    0.850 

Effective search space used: 40484407548


"Query=  CM2_S47_L008_R1_001_(paired)_contig_211 Average coverage: 6,804.45"
Length=1251


***** No hits found *****


Lambda     K      H
    1.33    0.621     1.12 

Gapped
Lambda     K      H
    1.28    0.460    0.850 

Effective search space used: 33491149564


"Query=  CM2_S47_L008_R1_001_(paired)_contig_212 Average coverage: 5,141.76"
Length=1291


***** No hits found *****


Lambda     K      H
    1.33    0.621     1.12 

Gapped
Lambda     K      H
    1.28    0.460    0.850 

Effective search space used: 34583846124


"Query=  CM2_S47_L008_R1_001_(paired)_contig_213 Average coverage: 3,817.21"
Length=670


***** No hits found *****


Lambda     K      H
    1.33    0.621     1.12 

Gapped
Lambda     K      H
    1.28    0.460    0.850 

Effective search space used: 17647831104


Query=  CM2_S47_L008_R1_001_(paired)_contig_214 Average coverage:
"244,578.37"
Length=556


***** No hits found *****


Lambda     K      H
    1.33    0.621     1.12 

Gapped
Lambda     K      H
    1.28    0.460    0.850 

Effective search space used: 14533507968


"Query=  CM2_S47_L008_R1_001_(paired)_contig_215 Average coverage: 5,414.18"
Length=1014


***** No hits found *****


Lambda     K      H
    1.33    0.621     1.12 

Gapped
Lambda     K      H
    1.28    0.460    0.850 

Effective search space used: 27016922446


"Query=  CM2_S47_L008_R1_001_(paired)_contig_216 Average coverage: 2,142.64"
Length=1520


***** No hits found *****


Lambda     K      H
    1.33    0.621     1.12 

Gapped
Lambda     K      H
    1.28    0.460    0.850 

Effective search space used: 40839533930


"Query=  CM2_S47_L008_R1_001_(paired)_contig_217 Average coverage: 88,631.51"
Length=654


***** No hits found *****


Lambda     K      H
    1.33    0.621     1.12 

Gapped
Lambda     K      H
    1.28    0.460    0.850 

Effective search space used: 17210733120


"Query=  CM2_S47_L008_R1_001_(paired)_contig_218 Average coverage: 2,239.11"
Length=1692


***** No hits found *****


Lambda     K      H
    1.33    0.621     1.12 

Gapped
Lambda     K      H
    1.28    0.460    0.850 

Effective search space used: 45538129138


"Query=  CM2_S47_L008_R1_001_(paired)_contig_219 Average coverage: 3,011.68"
Length=776


***** No hits found *****


Lambda     K      H
    1.33    0.621     1.12 

Gapped
Lambda     K      H
    1.28    0.460    0.850 

Effective search space used: 20543605248


Query=  CM2_S47_L008_R1_001_(paired)_contig_220 Average coverage: 379.60
Length=1331


***** No hits found *****


Lambda     K      H
    1.33    0.621     1.12 

Gapped
Lambda     K      H
    1.28    0.460    0.850 

Effective search space used: 35676542684


"Query=  CM2_S47_L008_R1_001_(paired)_contig_221 Average coverage: 7,449.47"
Length=1157


***** No hits found *****


Lambda     K      H
    1.33    0.621     1.12 

Gapped
Lambda     K      H
    1.28    0.460    0.850 

Effective search space used: 30923312648


"Query=  CM2_S47_L008_R1_001_(paired)_contig_222 Average coverage: 1,884.55"
Length=299


***** No hits found *****


Lambda     K      H
    1.33    0.621     1.12 

Gapped
Lambda     K      H
    1.28    0.460    0.850 

Effective search space used: 7540274184


"Query=  CM2_S47_L008_R1_001_(paired)_contig_223 Average coverage: 1,778.59"
Length=488


***** No hits found *****


Lambda     K      H
    1.33    0.621     1.12 

Gapped
Lambda     K      H
    1.28    0.460    0.850 

Effective search space used: 12675841536


"Query=  CM2_S47_L008_R1_001_(paired)_contig_224 Average coverage: 1,094.90"
Length=829


***** No hits found *****


Lambda     K      H
    1.33    0.621     1.12 

Gapped
Lambda     K      H
    1.28    0.460    0.850 

Effective search space used: 21991492320


"Query=  CM2_S47_L008_R1_001_(paired)_contig_225 Average coverage: 26,564.67"
Length=437


***** No hits found *****


Lambda     K      H
    1.33    0.621     1.12 

Gapped
Lambda     K      H
    1.28    0.460    0.850 

Effective search space used: 11282591712


"Query=  CM2_S47_L008_R1_001_(paired)_contig_226 Average coverage: 5,754.46"
Length=1706


***** No hits found *****


Lambda     K      H
    1.33    0.621     1.12 

Gapped
Lambda     K      H
    1.28    0.460    0.850 

Effective search space used: 45920572934


"Query=  CM2_S47_L008_R1_001_(paired)_contig_227 Average coverage: 1,255.02"
Length=2436


***** No hits found *****


Lambda     K      H
    1.33    0.621     1.12 

Gapped
Lambda     K      H
    1.28    0.460    0.850 

Effective search space used: 65832051640


"Query=  CM2_S47_L008_R1_001_(paired)_contig_228 Average coverage: 1,311.12"
Length=921


***** No hits found *****


Lambda     K      H
    1.33    0.621     1.12 

Gapped
Lambda     K      H
    1.28    0.460    0.850 

Effective search space used: 24476402944


"Query=  CM2_S47_L008_R1_001_(paired)_contig_229 Average coverage: 38,674.33"
Length=399


***** No hits found *****


Lambda     K      H
    1.33    0.621     1.12 

Gapped
Lambda     K      H
    1.28    0.460    0.850 

Effective search space used: 10244484000


Query=  CM2_S47_L008_R1_001_(paired)_contig_230 Average coverage: 133.87
Length=440


***** No hits found *****


Lambda     K      H
    1.33    0.621     1.12 

Gapped
Lambda     K      H
    1.28    0.460    0.850 

Effective search space used: 11364547584


Query=  CM2_S47_L008_R1_001_(paired)_contig_231 Average coverage: 677.20
Length=563


***** No hits found *****


Lambda     K      H
    1.33    0.621     1.12 

Gapped
Lambda     K      H
    1.28    0.460    0.850 

Effective search space used: 14724738336


"Query=  CM2_S47_L008_R1_001_(paired)_contig_232 Average coverage: 6,086.68"
Length=905


***** No hits found *****


Lambda     K      H
    1.33    0.621     1.12 

Gapped
Lambda     K      H
    1.28    0.460    0.850 

Effective search space used: 24039324320


Query=  CM2_S47_L008_R1_001_(paired)_contig_233 Average coverage: 47.62
Length=1268


***** No hits found *****


Lambda     K      H
    1.33    0.621     1.12 

Gapped
Lambda     K      H
    1.28    0.460    0.850 

Effective search space used: 33955545602


"Query=  CM2_S47_L008_R1_001_(paired)_contig_234 Average coverage: 9,775.22"
Length=2519


***** No hits found *****


Lambda     K      H
    1.33    0.621     1.12 

Gapped
Lambda     K      H
    1.28    0.460    0.850 

Effective search space used: 68099296572


"Query=  CM2_S47_L008_R1_001_(paired)_contig_235 Average coverage: 8,438.29"
Length=602


***** No hits found *****


Lambda     K      H
    1.33    0.621     1.12 

Gapped
Lambda     K      H
    1.28    0.460    0.850 

Effective search space used: 15790164672


"Query=  CM2_S47_L008_R1_001_(paired)_contig_236 Average coverage: 15,853.31"
Length=2871


***** No hits found *****


Lambda     K      H
    1.33    0.621     1.12 

Gapped
Lambda     K      H
    1.28    0.460    0.850 

Effective search space used: 77714600380


Query=  CM2_S47_L008_R1_001_(paired)_contig_237 Average coverage: 897.29
Length=581


***** No hits found *****


Lambda     K      H
    1.33    0.621     1.12 

Gapped
Lambda     K      H
    1.28    0.460    0.850 

Effective search space used: 15216473568


"Query=  CM2_S47_L008_R1_001_(paired)_contig_238 Average coverage: 1,526.28"
Length=208


***** No hits found *****


Lambda     K      H
    1.33    0.621     1.12 

Gapped
Lambda     K      H
    1.28    0.460    0.850 

Effective search space used: 5054169290


"Query=  CM2_S47_L008_R1_001_(paired)_contig_239 Average coverage: 53,100.91"
Length=379


***** No hits found *****


Lambda     K      H
    1.33    0.621     1.12 

Gapped
Lambda     K      H
    1.28    0.460    0.850 

Effective search space used: 9698111520


"Query=  CM2_S47_L008_R1_001_(paired)_contig_240 Average coverage: 1,153.37"
Length=1228


***** No hits found *****


Lambda     K      H
    1.33    0.621     1.12 

Gapped
Lambda     K      H
    1.28    0.460    0.850 

Effective search space used: 32862849042


"Query=  CM2_S47_L008_R1_001_(paired)_contig_241 Average coverage: 2,563.40"
Length=925


***** No hits found *****


Lambda     K      H
    1.33    0.621     1.12 

Gapped
Lambda     K      H
    1.28    0.460    0.850 

Effective search space used: 24585672600


"Query=  CM2_S47_L008_R1_001_(paired)_contig_242 Average coverage: 9,775.11"
Length=820


***** No hits found *****


Lambda     K      H
    1.33    0.621     1.12 

Gapped
Lambda     K      H
    1.28    0.460    0.850 

Effective search space used: 21745624704


"Query=  CM2_S47_L008_R1_001_(paired)_contig_243 Average coverage: 7,853.53"
Length=576


***** No hits found *****


Lambda     K      H
    1.33    0.621     1.12 

Gapped
Lambda     K      H
    1.28    0.460    0.850 

Effective search space used: 15079880448


"Query=  CM2_S47_L008_R1_001_(paired)_contig_244 Average coverage: 3,470.04"
Length=1131


***** No hits found *****


Lambda     K      H
    1.33    0.621     1.12 

Gapped
Lambda     K      H
    1.28    0.460    0.850 

Effective search space used: 30213059884


Query=  CM2_S47_L008_R1_001_(paired)_contig_245 Average coverage: 296.77
Length=1183


***** No hits found *****


Lambda     K      H
    1.33    0.621     1.12 

Gapped
Lambda     K      H
    1.28    0.460    0.850 

Effective search space used: 31633565412


"Query=  CM2_S47_L008_R1_001_(paired)_contig_246 Average coverage: 25,665.28"
Length=1452


***** No hits found *****


Lambda     K      H
    1.33    0.621     1.12 

Gapped
Lambda     K      H
    1.28    0.460    0.850 

Effective search space used: 38981949778


"Query=  CM2_S47_L008_R1_001_(paired)_contig_247 Average coverage: 5,879.76"
Length=710


***** No hits found *****


Lambda     K      H
    1.33    0.621     1.12 

Gapped
Lambda     K      H
    1.28    0.460    0.850 

Effective search space used: 18740576064


"Query=  CM2_S47_L008_R1_001_(paired)_contig_248 Average coverage: 3,101.43"
Length=3059


***** No hits found *****


Lambda     K      H
    1.33    0.621     1.12 

Gapped
Lambda     K      H
    1.28    0.460    0.850 

Effective search space used: 82850046732


Query=  CM2_S47_L008_R1_001_(paired)_contig_249 Average coverage: 311.06
Length=1435


***** No hits found *****


Lambda     K      H
    1.33    0.621     1.12 

Gapped
Lambda     K      H
    1.28    0.460    0.850 

Effective search space used: 38517553740


Query=  CM2_S47_L008_R1_001_(paired)_contig_250 Average coverage: 17.88
Length=6793


***** No hits found *****


Lambda     K      H
    1.33    0.621     1.12 

Gapped
Lambda     K      H
    1.28    0.460    0.850 

Effective search space used: 184813249404


Query=  CM2_S47_L008_R1_001_(paired)_contig_251 Average coverage: 61.56
Length=1508


***** No hits found *****


Lambda     K      H
    1.33    0.621     1.12 

Gapped
Lambda     K      H
    1.28    0.460    0.850 

Effective search space used: 40511724962


Query=  CM2_S47_L008_R1_001_(paired)_contig_252 Average coverage: 53.78
Length=579


***** No hits found *****


Lambda     K      H
    1.33    0.621     1.12 

Gapped
Lambda     K      H
    1.28    0.460    0.850 

Effective search space used: 15161836320


"Query=  CM2_S47_L008_R1_001_(paired)_contig_253 Average coverage: 3,437.43"
Length=376


***** No hits found *****


Lambda     K      H
    1.33    0.621     1.12 

Gapped
Lambda     K      H
    1.28    0.460    0.850 

Effective search space used: 9616155648


"Query=  CM2_S47_L008_R1_001_(paired)_contig_254 Average coverage: 4,415.59"
Length=1254


***** No hits found *****


Lambda     K      H
    1.33    0.621     1.12 

Gapped
Lambda     K      H
    1.28    0.460    0.850 

Effective search space used: 33573101806


"Query=  CM2_S47_L008_R1_001_(paired)_contig_255 Average coverage: 10,294.73"
Length=2138


***** No hits found *****


Lambda     K      H
    1.33    0.621     1.12 

Gapped
Lambda     K      H
    1.28    0.460    0.850 

Effective search space used: 57691822848


"Query=  CM2_S47_L008_R1_001_(paired)_contig_256 Average coverage: 2,628.74"
Length=1814


***** No hits found *****


Lambda     K      H
    1.33    0.621     1.12 

Gapped
Lambda     K      H
    1.28    0.460    0.850 

Effective search space used: 48870853646


Query=  CM2_S47_L008_R1_001_(paired)_contig_257 Average coverage: 14.45
Length=583


***** No hits found *****


Lambda     K      H
    1.33    0.621     1.12 

Gapped
Lambda     K      H
    1.28    0.460    0.850 

Effective search space used: 15271110816


Query=  CM2_S47_L008_R1_001_(paired)_contig_258 Average coverage: 35.75
Length=639


***** No hits found *****


Lambda     K      H
    1.33    0.621     1.12 

Gapped
Lambda     K      H
    1.28    0.460    0.850 

Effective search space used: 16800953760


Query=  CM2_S47_L008_R1_001_(paired)_contig_259 Average coverage: 95.91
Length=2039


***** No hits found *****


Lambda     K      H
    1.33    0.621     1.12 

Gapped
Lambda     K      H
    1.28    0.460    0.850 

Effective search space used: 54987518652


Query=  CM2_S47_L008_R1_001_(paired)_contig_260 Average coverage: 200.35
Length=5078


***** No hits found *****


Lambda     K      H
    1.33    0.621     1.12 

Gapped
Lambda     K      H
    1.28    0.460    0.850 

Effective search space used: 137968034694


"Query=  CM2_S47_L008_R1_001_(paired)_contig_261 Average coverage: 2,841.60"
Length=485


***** No hits found *****


Lambda     K      H
    1.33    0.621     1.12 

Gapped
Lambda     K      H
    1.28    0.460    0.850 

Effective search space used: 12593885664


"Query=  CM2_S47_L008_R1_001_(paired)_contig_262 Average coverage: 2,834.22"
Length=4519


***** No hits found *****


Lambda     K      H
    1.33    0.621     1.12 

Gapped
Lambda     K      H
    1.28    0.460    0.850 

Effective search space used: 122698953048


"Query=  CM2_S47_L008_R1_001_(paired)_contig_263 Average coverage: 8,023.68"
Length=557


***** No hits found *****


Lambda     K      H
    1.33    0.621     1.12 

Gapped
Lambda     K      H
    1.28    0.460    0.850 

Effective search space used: 14560826592


Query=  CM2_S47_L008_R1_001_(paired)_contig_264 Average coverage: 671.68
Length=689


***** No hits found *****


Lambda     K      H
    1.33    0.621     1.12 

Gapped
Lambda     K      H
    1.28    0.460    0.850 

Effective search space used: 18166884960


Query=  CM2_S47_L008_R1_001_(paired)_contig_265 Average coverage: 74.53
Length=927


***** No hits found *****


Lambda     K      H
    1.33    0.621     1.12 

Gapped
Lambda     K      H
    1.28    0.460    0.850 

Effective search space used: 24640307428


Query=  CM2_S47_L008_R1_001_(paired)_contig_266 Average coverage: 840.56
Length=1127


***** No hits found *****


Lambda     K      H
    1.33    0.621     1.12 

Gapped
Lambda     K      H
    1.28    0.460    0.850 

Effective search space used: 30103790228


Query=  CM2_S47_L008_R1_001_(paired)_contig_267 Average coverage: 588.19
Length=358


***** No hits found *****


Lambda     K      H
    1.33    0.621     1.12 

Gapped
Lambda     K      H
    1.28    0.460    0.850 

Effective search space used: 9152144390


Query=  CM2_S47_L008_R1_001_(paired)_contig_268 Average coverage: 366.41
Length=5869


***** No hits found *****


Lambda     K      H
    1.33    0.621     1.12 

Gapped
Lambda     K      H
    1.28    0.460    0.850 

Effective search space used: 159574194948


"Query=  CM2_S47_L008_R1_001_(paired)_contig_269 Average coverage: 3,306.58"
Length=923


***** No hits found *****


Lambda     K      H
    1.33    0.621     1.12 

Gapped
Lambda     K      H
    1.28    0.460    0.850 

Effective search space used: 24531037772


"Query=  CM2_S47_L008_R1_001_(paired)_contig_270 Average coverage: 1,466.76"
Length=1338


***** No hits found *****


Lambda     K      H
    1.33    0.621     1.12 

Gapped
Lambda     K      H
    1.28    0.460    0.850 

Effective search space used: 35867764582


"Query=  CM2_S47_L008_R1_001_(paired)_contig_271 Average coverage: 2,069.78"
Length=1496


***** No hits found *****


Lambda     K      H
    1.33    0.621     1.12 

Gapped
Lambda     K      H
    1.28    0.460    0.850 

Effective search space used: 40183915994


"Query=  CM2_S47_L008_R1_001_(paired)_contig_272 Average coverage: 9,382.40"
Length=815


***** No hits found *****


Lambda     K      H
    1.33    0.621     1.12 

Gapped
Lambda     K      H
    1.28    0.460    0.850 

Effective search space used: 21609031584


"Query=  CM2_S47_L008_R1_001_(paired)_contig_273 Average coverage: 4,506.12"
Length=665


***** No hits found *****


Lambda     K      H
    1.33    0.621     1.12 

Gapped
Lambda     K      H
    1.28    0.460    0.850 

Effective search space used: 17511237984


"Query=  CM2_S47_L008_R1_001_(paired)_contig_274 Average coverage: 5,011.07"
Length=426


***** No hits found *****


Lambda     K      H
    1.33    0.621     1.12 

Gapped
Lambda     K      H
    1.28    0.460    0.850 

Effective search space used: 10982086848


Query=  CM2_S47_L008_R1_001_(paired)_contig_275 Average coverage: 295.52
Length=4027


***** No hits found *****


Lambda     K      H
    1.33    0.621     1.12 

Gapped
Lambda     K      H
    1.28    0.460    0.850 

Effective search space used: 109292132204


Query=  CM2_S47_L008_R1_001_(paired)_contig_276 Average coverage: 739.35
Length=3559


***** No hits found *****


Lambda     K      H
    1.33    0.621     1.12 

Gapped
Lambda     K      H
    1.28    0.460    0.850 

Effective search space used: 96508148732


"Query=  CM2_S47_L008_R1_001_(paired)_contig_277 Average coverage: 13,528.24"
Length=620


***** No hits found *****


Lambda     K      H
    1.33    0.621     1.12 

Gapped
Lambda     K      H
    1.28    0.460    0.850 

Effective search space used: 16281899904


Query=  CM2_S47_L008_R1_001_(paired)_contig_278 Average coverage: 464.06
Length=471


***** No hits found *****


Lambda     K      H
    1.33    0.621     1.12 

Gapped
Lambda     K      H
    1.28    0.460    0.850 

Effective search space used: 12211424928


Query=  CM2_S47_L008_R1_001_(paired)_contig_279 Average coverage: 773.00
Length=499


***** No hits found *****


Lambda     K      H
    1.33    0.621     1.12 

Gapped
Lambda     K      H
    1.28    0.460    0.850 

Effective search space used: 12976346400


"Query=  CM2_S47_L008_R1_001_(paired)_contig_280 Average coverage: 1,062.45"
Length=475


***** No hits found *****


Lambda     K      H
    1.33    0.621     1.12 

Gapped
Lambda     K      H
    1.28    0.460    0.850 

Effective search space used: 12320699424


"Query=  CM2_S47_L008_R1_001_(paired)_contig_281 Average coverage: 58,340.36"
Length=540


***** No hits found *****


Lambda     K      H
    1.33    0.621     1.12 

Gapped
Lambda     K      H
    1.28    0.460    0.850 

Effective search space used: 14096409984


"Query=  CM2_S47_L008_R1_001_(paired)_contig_282 Average coverage: 13,160.25"
Length=1802


***** No hits found *****


Lambda     K      H
    1.33    0.621     1.12 

Gapped
Lambda     K      H
    1.28    0.460    0.850 

Effective search space used: 48543044678


"Query=  CM2_S47_L008_R1_001_(paired)_contig_283 Average coverage: 3,249.40"
Length=2977


***** No hits found *****


Lambda     K      H
    1.33    0.621     1.12 

Gapped
Lambda     K      H
    1.28    0.460    0.850 

Effective search space used: 80610118004


"Query=  CM2_S47_L008_R1_001_(paired)_contig_284 Average coverage: 2,114.93"
Length=1338


***** No hits found *****


Lambda     K      H
    1.33    0.621     1.12 

Gapped
Lambda     K      H
    1.28    0.460    0.850 

Effective search space used: 35867764582


"Query=  CM2_S47_L008_R1_001_(paired)_contig_285 Average coverage: 7,766.44"
Length=1466


***** No hits found *****


Lambda     K      H
    1.33    0.621     1.12 

Gapped
Lambda     K      H
    1.28    0.460    0.850 

Effective search space used: 39364393574


"Query=  CM2_S47_L008_R1_001_(paired)_contig_286 Average coverage: 73,088.94"
Length=386


***** No hits found *****


Lambda     K      H
    1.33    0.621     1.12 

Gapped
Lambda     K      H
    1.28    0.460    0.850 

Effective search space used: 9889341888


"Query=  CM2_S47_L008_R1_001_(paired)_contig_287 Average coverage: 2,426.10"
Length=850


***** No hits found *****


Lambda     K      H
    1.33    0.621     1.12 

Gapped
Lambda     K      H
    1.28    0.460    0.850 

Effective search space used: 22536866550


"Query=  CM2_S47_L008_R1_001_(paired)_contig_288 Average coverage: 1,027.37"
Length=466


***** No hits found *****


Lambda     K      H
    1.33    0.621     1.12 

Gapped
Lambda     K      H
    1.28    0.460    0.850 

Effective search space used: 12074831808


"Query=  CM2_S47_L008_R1_001_(paired)_contig_289 Average coverage: 9,032.14"
Length=1519


***** No hits found *****


Lambda     K      H
    1.33    0.621     1.12 

Gapped
Lambda     K      H
    1.28    0.460    0.850 

Effective search space used: 40812216516


"Query=  CM2_S47_L008_R1_001_(paired)_contig_290 Average coverage: 8,043.16"
Length=1928


***** No hits found *****


Lambda     K      H
    1.33    0.621     1.12 

Gapped
Lambda     K      H
    1.28    0.460    0.850 

Effective search space used: 51955420008


"Query=  CM2_S47_L008_R1_001_(paired)_contig_291 Average coverage: 9,358.74"
Length=409


***** No hits found *****


Lambda     K      H
    1.33    0.621     1.12 

Gapped
Lambda     K      H
    1.28    0.460    0.850 

Effective search space used: 10517670240


"Query=  CM2_S47_L008_R1_001_(paired)_contig_292 Average coverage: 3,382.89"
Length=3689


***** No hits found *****


Lambda     K      H
    1.33    0.621     1.12 

Gapped
Lambda     K      H
    1.28    0.460    0.850 

Effective search space used: 100059255252


"Query=  CM2_S47_L008_R1_001_(paired)_contig_293 Average coverage: 7,000.84"
Length=2039


***** No hits found *****


Lambda     K      H
    1.33    0.621     1.12 

Gapped
Lambda     K      H
    1.28    0.460    0.850 

Effective search space used: 54987518652


"Query=  CM2_S47_L008_R1_001_(paired)_contig_294 Average coverage: 7,049.48"
Length=4428


***** No hits found *****


Lambda     K      H
    1.33    0.621     1.12 

Gapped
Lambda     K      H
    1.28    0.460    0.850 

Effective search space used: 120245930008


"Query=  CM2_S47_L008_R1_001_(paired)_contig_295 Average coverage: 7,764.31"
Length=639


***** No hits found *****


Lambda     K      H
    1.33    0.621     1.12 

Gapped
Lambda     K      H
    1.28    0.460    0.850 

Effective search space used: 16800953760


Query=  CM2_S47_L008_R1_001_(paired)_contig_296 Average coverage: 610.14
Length=5636


***** No hits found *****


Lambda     K      H
    1.33    0.621     1.12 

Gapped
Lambda     K      H
    1.28    0.460    0.850 

Effective search space used: 153209801346


"Query=  CM2_S47_L008_R1_001_(paired)_contig_297 Average coverage: 1,302.99"
Length=616


***** No hits found *****


Lambda     K      H
    1.33    0.621     1.12 

Gapped
Lambda     K      H
    1.28    0.460    0.850 

Effective search space used: 16172625408


Query=  CM2_S47_L008_R1_001_(paired)_contig_298 Average coverage: 238.35
Length=548


***** No hits found *****


Lambda     K      H
    1.33    0.621     1.12 

Gapped
Lambda     K      H
    1.28    0.460    0.850 

Effective search space used: 14314958976


Query=  CM2_S47_L008_R1_001_(paired)_contig_299 Average coverage: 368.71
Length=676


***** No hits found *****


Lambda     K      H
    1.33    0.621     1.12 

Gapped
Lambda     K      H
    1.28    0.460    0.850 

Effective search space used: 17811742848


Query=  CM2_S47_L008_R1_001_(paired)_contig_300 Average coverage: 250.49
Length=716


***** No hits found *****


Lambda     K      H
    1.33    0.621     1.12 

Gapped
Lambda     K      H
    1.28    0.460    0.850 

Effective search space used: 18904487808


"Query=  CM2_S47_L008_R1_001_(paired)_contig_301 Average coverage: 1,459.52"
Length=1598


***** No hits found *****


Lambda     K      H
    1.33    0.621     1.12 

Gapped
Lambda     K      H
    1.28    0.460    0.850 

Effective search space used: 42970292222


"Query=  CM2_S47_L008_R1_001_(paired)_contig_302 Average coverage: 2,814.80"
Length=348


***** No hits found *****


Lambda     K      H
    1.33    0.621     1.12 

Gapped
Lambda     K      H
    1.28    0.460    0.850 

Effective search space used: 8878946050


"Query=  CM2_S47_L008_R1_001_(paired)_contig_303 Average coverage: 3,969.70"
Length=1026


***** No hits found *****


Lambda     K      H
    1.33    0.621     1.12 

Gapped
Lambda     K      H
    1.28    0.460    0.850 

Effective search space used: 27344731414


Query=  CM2_S47_L008_R1_001_(paired)_contig_304 Average coverage: 334.28
Length=1756


***** No hits found *****


Lambda     K      H
    1.33    0.621     1.12 

Gapped
Lambda     K      H
    1.28    0.460    0.850 

Effective search space used: 47286443634


Query=  CM2_S47_L008_R1_001_(paired)_contig_305 Average coverage: 313.51
Length=1518


***** No hits found *****


Lambda     K      H
    1.33    0.621     1.12 

Gapped
Lambda     K      H
    1.28    0.460    0.850 

Effective search space used: 40784899102


"Query=  CM2_S47_L008_R1_001_(paired)_contig_306 Average coverage: 10,211.07"
Length=1508


***** No hits found *****


Lambda     K      H
    1.33    0.621     1.12 

Gapped
Lambda     K      H
    1.28    0.460    0.850 

Effective search space used: 40511724962


"Query=  CM2_S47_L008_R1_001_(paired)_contig_307 Average coverage: 5,476.51"
Length=482


***** No hits found *****


Lambda     K      H
    1.33    0.621     1.12 

Gapped
Lambda     K      H
    1.28    0.460    0.850 

Effective search space used: 12511929792


"Query=  CM2_S47_L008_R1_001_(paired)_contig_308 Average coverage: 5,096.62"
Length=1511


***** No hits found *****


Lambda     K      H
    1.33    0.621     1.12 

Gapped
Lambda     K      H
    1.28    0.460    0.850 

Effective search space used: 40593677204


Query=  CM2_S47_L008_R1_001_(paired)_contig_309 Average coverage: 582.92
Length=2045


***** No hits found *****


Lambda     K      H
    1.33    0.621     1.12 

Gapped
Lambda     K      H
    1.28    0.460    0.850 

Effective search space used: 55151415876


"Query=  CM2_S47_L008_R1_001_(paired)_contig_310 Average coverage: 12,016.68"
Length=1347


***** No hits found *****


Lambda     K      H
    1.33    0.621     1.12 

Gapped
Lambda     K      H
    1.28    0.460    0.850 

Effective search space used: 36113621308


Query=  CM2_S47_L008_R1_001_(paired)_contig_311 Average coverage: 855.22
Length=825


***** No hits found *****


Lambda     K      H
    1.33    0.621     1.12 

Gapped
Lambda     K      H
    1.28    0.460    0.850 

Effective search space used: 21882217824


"Query=  CM2_S47_L008_R1_001_(paired)_contig_312 Average coverage: 14,538.94"
Length=628


***** No hits found *****


Lambda     K      H
    1.33    0.621     1.12 

Gapped
Lambda     K      H
    1.28    0.460    0.850 

Effective search space used: 16500448896


"Query=  CM2_S47_L008_R1_001_(paired)_contig_313 Average coverage: 5,471.95"
Length=1576


***** No hits found *****


Lambda     K      H
    1.33    0.621     1.12 

Gapped
Lambda     K      H
    1.28    0.460    0.850 

Effective search space used: 42369309114


Query=  CM2_S47_L008_R1_001_(paired)_contig_314 Average coverage: 981.44
Length=299


***** No hits found *****


Lambda     K      H
    1.33    0.621     1.12 

Gapped
Lambda     K      H
    1.28    0.460    0.850 

Effective search space used: 7540274184


Query=  CM2_S47_L008_R1_001_(paired)_contig_315 Average coverage: 324.81
Length=307


***** No hits found *****


Lambda     K      H
    1.33    0.621     1.12 

Gapped
Lambda     K      H
    1.28    0.460    0.850 

Effective search space used: 7758832856


"Query=  CM2_S47_L008_R1_001_(paired)_contig_316 Average coverage: 2,655.51"
Length=336


***** No hits found *****


Lambda     K      H
    1.33    0.621     1.12 

Gapped
Lambda     K      H
    1.28    0.460    0.850 

Effective search space used: 8551108042


"Query=  CM2_S47_L008_R1_001_(paired)_contig_317 Average coverage: 27,177.16"
Length=369


***** No hits found *****


Lambda     K      H
    1.33    0.621     1.12 

Gapped
Lambda     K      H
    1.28    0.460    0.850 

Effective search space used: 9424925280


"Query=  CM2_S47_L008_R1_001_(paired)_contig_318 Average coverage: 19,702.69"
Length=430


***** No hits found *****


Lambda     K      H
    1.33    0.621     1.12 

Gapped
Lambda     K      H
    1.28    0.460    0.850 

Effective search space used: 11091361344


"Query=  CM2_S47_L008_R1_001_(paired)_contig_319 Average coverage: 62,122.63"
Length=861


***** No hits found *****


Lambda     K      H
    1.33    0.621     1.12 

Gapped
Lambda     K      H
    1.28    0.460    0.850 

Effective search space used: 22837358104


"Query=  CM2_S47_L008_R1_001_(paired)_contig_320 Average coverage: 9,769.84"
Length=657


***** No hits found *****


Lambda     K      H
    1.33    0.621     1.12 

Gapped
Lambda     K      H
    1.28    0.460    0.850 

Effective search space used: 17292688992


Query=  CM2_S47_L008_R1_001_(paired)_contig_321 Average coverage: 9.68
Length=1959


***** No hits found *****


Lambda     K      H
    1.33    0.621     1.12 

Gapped
Lambda     K      H
    1.28    0.460    0.850 

Effective search space used: 52802222332


Query=  CM2_S47_L008_R1_001_(paired)_contig_322 Average coverage: 9.17
Length=1296


***** No hits found *****


Lambda     K      H
    1.33    0.621     1.12 

Gapped
Lambda     K      H
    1.28    0.460    0.850 

Effective search space used: 34720433194


"Query=  CM2_S47_L008_R1_001_(paired)_contig_323 Average coverage: 6,269.01"
Length=5589


***** No hits found *****


Lambda     K      H
    1.33    0.621     1.12 

Gapped
Lambda     K      H
    1.28    0.460    0.850 

Effective search space used: 151925996628


"Query=  CM2_S47_L008_R1_001_(paired)_contig_324 Average coverage: 5,791.33"
Length=1386


***** No hits found *****


Lambda     K      H
    1.33    0.621     1.12 

Gapped
Lambda     K      H
    1.28    0.460    0.850 

Effective search space used: 37179000454


"Query=  CM2_S47_L008_R1_001_(paired)_contig_325 Average coverage: 6,307.97"
Length=543


***** No hits found *****


Lambda     K      H
    1.33    0.621     1.12 

Gapped
Lambda     K      H
    1.28    0.460    0.850 

Effective search space used: 14178365856


"Query=  CM2_S47_L008_R1_001_(paired)_contig_326 Average coverage: 4,939.22"
Length=1628


***** No hits found *****


Lambda     K      H
    1.33    0.621     1.12 

Gapped
Lambda     K      H
    1.28    0.460    0.850 

Effective search space used: 43789814642


"Query=  CM2_S47_L008_R1_001_(paired)_contig_327 Average coverage: 7,495.25"
Length=499


***** No hits found *****


Lambda     K      H
    1.33    0.621     1.12 

Gapped
Lambda     K      H
    1.28    0.460    0.850 

Effective search space used: 12976346400


Query=  CM2_S47_L008_R1_001_(paired)_contig_328 Average coverage: 986.89
Length=400


***** No hits found *****


Lambda     K      H
    1.33    0.621     1.12 

Gapped
Lambda     K      H
    1.28    0.460    0.850 

Effective search space used: 10271802624


"Query=  CM2_S47_L008_R1_001_(paired)_contig_329 Average coverage: 3,999.55"
Length=720


***** No hits found *****


Lambda     K      H
    1.33    0.621     1.12 

Gapped
Lambda     K      H
    1.28    0.460    0.850 

Effective search space used: 19013762304


"Query=  CM2_S47_L008_R1_001_(paired)_contig_330 Average coverage: 6,732.21"
Length=359


***** No hits found *****


Lambda     K      H
    1.33    0.621     1.12 

Gapped
Lambda     K      H
    1.28    0.460    0.850 

Effective search space used: 9179464224


"Query=  CM2_S47_L008_R1_001_(paired)_contig_331 Average coverage: 8,223.68"
Length=920


***** No hits found *****


Lambda     K      H
    1.33    0.621     1.12 

Gapped
Lambda     K      H
    1.28    0.460    0.850 

Effective search space used: 24449085530


"Query=  CM2_S47_L008_R1_001_(paired)_contig_332 Average coverage: 7,725.86"
Length=383


***** No hits found *****


Lambda     K      H
    1.33    0.621     1.12 

Gapped
Lambda     K      H
    1.28    0.460    0.850 

Effective search space used: 9807386016


Query=  CM2_S47_L008_R1_001_(paired)_contig_333 Average coverage: 597.23
Length=856


***** No hits found *****


Lambda     K      H
    1.33    0.621     1.12 

Gapped
Lambda     K      H
    1.28    0.460    0.850 

Effective search space used: 22700771034


"Query=  CM2_S47_L008_R1_001_(paired)_contig_334 Average coverage: 4,714.10"
Length=1030


***** No hits found *****


Lambda     K      H
    1.33    0.621     1.12 

Gapped
Lambda     K      H
    1.28    0.460    0.850 

Effective search space used: 27454001070


"Query=  CM2_S47_L008_R1_001_(paired)_contig_335 Average coverage: 5,487.27"
Length=461


***** No hits found *****


Lambda     K      H
    1.33    0.621     1.12 

Gapped
Lambda     K      H
    1.28    0.460    0.850 

Effective search space used: 11938238688


"Query=  CM2_S47_L008_R1_001_(paired)_contig_336 Average coverage: 2,329.89"
Length=807


***** No hits found *****


Lambda     K      H
    1.33    0.621     1.12 

Gapped
Lambda     K      H
    1.28    0.460    0.850 

Effective search space used: 21390482592


"Query=  CM2_S47_L008_R1_001_(paired)_contig_337 Average coverage: 1,990.99"
Length=612


***** No hits found *****


Lambda     K      H
    1.33    0.621     1.12 

Gapped
Lambda     K      H
    1.28    0.460    0.850 

Effective search space used: 16063350912


Query=  CM2_S47_L008_R1_001_(paired)_contig_338 Average coverage: 801.97
Length=5772


***** No hits found *****


Lambda     K      H
    1.33    0.621     1.12 

Gapped
Lambda     K      H
    1.28    0.460    0.850 

Effective search space used: 156924640530


"Query=  CM2_S47_L008_R1_001_(paired)_contig_339 Average coverage: 1,762.23"
Length=337


***** No hits found *****


Lambda     K      H
    1.33    0.621     1.12 

Gapped
Lambda     K      H
    1.28    0.460    0.850 

Effective search space used: 8578427876


Query=  CM2_S47_L008_R1_001_(paired)_contig_340 Average coverage: 802.91
Length=630


***** No hits found *****


Lambda     K      H
    1.33    0.621     1.12 

Gapped
Lambda     K      H
    1.28    0.460    0.850 

Effective search space used: 16555086144


"Query=  CM2_S47_L008_R1_001_(paired)_contig_341 Average coverage: 7,168.25"
Length=768


***** No hits found *****


Lambda     K      H
    1.33    0.621     1.12 

Gapped
Lambda     K      H
    1.28    0.460    0.850 

Effective search space used: 20325056256


"Query=  CM2_S47_L008_R1_001_(paired)_contig_342 Average coverage: 1,399.87"
Length=587


***** No hits found *****


Lambda     K      H
    1.33    0.621     1.12 

Gapped
Lambda     K      H
    1.28    0.460    0.850 

Effective search space used: 15380385312


"Query=  CM2_S47_L008_R1_001_(paired)_contig_343 Average coverage: 1,570.31"
Length=319


***** No hits found *****


Lambda     K      H
    1.33    0.621     1.12 

Gapped
Lambda     K      H
    1.28    0.460    0.850 

Effective search space used: 8086670864


"Query=  CM2_S47_L008_R1_001_(paired)_contig_344 Average coverage: 6,918.62"
Length=610


***** No hits found *****


Lambda     K      H
    1.33    0.621     1.12 

Gapped
Lambda     K      H
    1.28    0.460    0.850 

Effective search space used: 16008713664


"Query=  CM2_S47_L008_R1_001_(paired)_contig_345 Average coverage: 3,401.92"
Length=2257


***** No hits found *****


Lambda     K      H
    1.33    0.621     1.12 

Gapped
Lambda     K      H
    1.28    0.460    0.850 

Effective search space used: 60942451124


"Query=  CM2_S47_L008_R1_001_(paired)_contig_346 Average coverage: 5,658.47"
Length=798


***** No hits found *****


Lambda     K      H
    1.33    0.621     1.12 

Gapped
Lambda     K      H
    1.28    0.460    0.850 

Effective search space used: 21144614976


Query=  CM2_S47_L008_R1_001_(paired)_contig_347 Average coverage: 687.27
Length=2164


***** No hits found *****


Lambda     K      H
    1.33    0.621     1.12 

Gapped
Lambda     K      H
    1.28    0.460    0.850 

Effective search space used: 58402044152


"Query=  CM2_S47_L008_R1_001_(paired)_contig_348 Average coverage: 21,524.06"
Length=1116


***** No hits found *****


Lambda     K      H
    1.33    0.621     1.12 

Gapped
Lambda     K      H
    1.28    0.460    0.850 

Effective search space used: 29803298674


Query=  CM2_S47_L008_R1_001_(paired)_contig_349 Average coverage: 259.15
Length=2643


***** No hits found *****


Lambda     K      H
    1.33    0.621     1.12 

Gapped
Lambda     K      H
    1.28    0.460    0.850 

Effective search space used: 71486505868


Query=  CM2_S47_L008_R1_001_(paired)_contig_350 Average coverage: 910.13
Length=1574


***** No hits found *****


Lambda     K      H
    1.33    0.621     1.12 

Gapped
Lambda     K      H
    1.28    0.460    0.850 

Effective search space used: 42314674286


"Query=  CM2_S47_L008_R1_001_(paired)_contig_351 Average coverage: 1,598.73"
Length=869


***** No hits found *****


Lambda     K      H
    1.33    0.621     1.12 

Gapped
Lambda     K      H
    1.28    0.460    0.850 

Effective search space used: 23055897416


Query=  CM2_S47_L008_R1_001_(paired)_contig_352 Average coverage: 208.14
Length=346


***** No hits found *****


Lambda     K      H
    1.33    0.621     1.12 

Gapped
Lambda     K      H
    1.28    0.460    0.850 

Effective search space used: 8824306382


"Query=  CM2_S47_L008_R1_001_(paired)_contig_353 Average coverage: 3,942.57"
Length=618


***** No hits found *****


Lambda     K      H
    1.33    0.621     1.12 

Gapped
Lambda     K      H
    1.28    0.460    0.850 

Effective search space used: 16227262656


"Query=  CM2_S47_L008_R1_001_(paired)_contig_354 Average coverage: 18,857.71"
Length=643


***** No hits found *****


Lambda     K      H
    1.33    0.621     1.12 

Gapped
Lambda     K      H
    1.28    0.460    0.850 

Effective search space used: 16910228256


"Query=  CM2_S47_L008_R1_001_(paired)_contig_355 Average coverage: 9,143.72"
Length=409


***** No hits found *****


Lambda     K      H
    1.33    0.621     1.12 

Gapped
Lambda     K      H
    1.28    0.460    0.850 

Effective search space used: 10517670240


Query=  CM2_S47_L008_R1_001_(paired)_contig_356 Average coverage: 188.94
Length=931


***** No hits found *****


Lambda     K      H
    1.33    0.621     1.12 

Gapped
Lambda     K      H
    1.28    0.460    0.850 

Effective search space used: 24749577084


Query=  CM2_S47_L008_R1_001_(paired)_contig_357 Average coverage: 78.40
Length=1526


***** No hits found *****


Lambda     K      H
    1.33    0.621     1.12 

Gapped
Lambda     K      H
    1.28    0.460    0.850 

Effective search space used: 41003438414


"Query=  CM2_S47_L008_R1_001_(paired)_contig_358 Average coverage: 14,018.45"
Length=2168


***** No hits found *****


Lambda     K      H
    1.33    0.621     1.12 

Gapped
Lambda     K      H
    1.28    0.460    0.850 

Effective search space used: 58511308968


"Query=  CM2_S47_L008_R1_001_(paired)_contig_359 Average coverage: 5,044.96"
Length=357


***** No hits found *****


Lambda     K      H
    1.33    0.621     1.12 

Gapped
Lambda     K      H
    1.28    0.460    0.850 

Effective search space used: 9124824556


"Query=  CM2_S47_L008_R1_001_(paired)_contig_360 Average coverage: 21,762.21"
Length=706


***** No hits found *****


Lambda     K      H
    1.33    0.621     1.12 

Gapped
Lambda     K      H
    1.28    0.460    0.850 

Effective search space used: 18631301568


"Query=  CM2_S47_L008_R1_001_(paired)_contig_361 Average coverage: 1,876.01"
Length=3187


***** No hits found *****


Lambda     K      H
    1.33    0.621     1.12 

Gapped
Lambda     K      H
    1.28    0.460    0.850 

Effective search space used: 86346520844


Query=  CM2_S47_L008_R1_001_(paired)_contig_362 Average coverage: 183.09
Length=297


***** No hits found *****


Lambda     K      H
    1.33    0.621     1.12 

Gapped
Lambda     K      H
    1.28    0.460    0.850 

Effective search space used: 7485634516


Query=  CM2_S47_L008_R1_001_(paired)_contig_363 Average coverage: 415.44
Length=207


***** No hits found *****


Lambda     K      H
    1.33    0.621     1.12 

Gapped
Lambda     K      H
    1.28    0.460    0.850 

Effective search space used: 5026849456


Query=  CM2_S47_L008_R1_001_(paired)_contig_364 Average coverage: 606.56
Length=930


***** No hits found *****


Lambda     K      H
    1.33    0.621     1.12 

Gapped
Lambda     K      H
    1.28    0.460    0.850 

Effective search space used: 24722259670


Query=  CM2_S47_L008_R1_001_(paired)_contig_365 Average coverage: 290.65
Length=675


***** No hits found *****


Lambda     K      H
    1.33    0.621     1.12 

Gapped
Lambda     K      H
    1.28    0.460    0.850 

Effective search space used: 17784424224


"Query=  CM2_S47_L008_R1_001_(paired)_contig_366 Average coverage: 7,714.77"
Length=1732


***** No hits found *****


Lambda     K      H
    1.33    0.621     1.12 

Gapped
Lambda     K      H
    1.28    0.460    0.850 

Effective search space used: 46630825698


"Query=  CM2_S47_L008_R1_001_(paired)_contig_367 Average coverage: 25,382.90"
Length=746


***** No hits found *****


Lambda     K      H
    1.33    0.621     1.12 

Gapped
Lambda     K      H
    1.28    0.460    0.850 

Effective search space used: 19724046528


"Query=  CM2_S47_L008_R1_001_(paired)_contig_368 Average coverage: 6,131.65"
Length=753


***** No hits found *****


Lambda     K      H
    1.33    0.621     1.12 

Gapped
Lambda     K      H
    1.28    0.460    0.850 

Effective search space used: 19915276896


"Query=  CM2_S47_L008_R1_001_(paired)_contig_369 Average coverage: 3,547.00"
Length=1549


***** No hits found *****


Lambda     K      H
    1.33    0.621     1.12 

Gapped
Lambda     K      H
    1.28    0.460    0.850 

Effective search space used: 41631738936


Query=  CM2_S47_L008_R1_001_(paired)_contig_370 Average coverage: 710.15
Length=2243


***** No hits found *****


Lambda     K      H
    1.33    0.621     1.12 

Gapped
Lambda     K      H
    1.28    0.460    0.850 

Effective search space used: 60560024268


"Query=  CM2_S47_L008_R1_001_(paired)_contig_371 Average coverage: 7,746.22"
Length=1004


***** No hits found *****


Lambda     K      H
    1.33    0.621     1.12 

Gapped
Lambda     K      H
    1.28    0.460    0.850 

Effective search space used: 26743748306


"Query=  CM2_S47_L008_R1_001_(paired)_contig_372 Average coverage: 85,987.81"
Length=449


***** No hits found *****


Lambda     K      H
    1.33    0.621     1.12 

Gapped
Lambda     K      H
    1.28    0.460    0.850 

Effective search space used: 11610415200


Query=  CM2_S47_L008_R1_001_(paired)_contig_373 Average coverage: 527.74
Length=548


***** No hits found *****


Lambda     K      H
    1.33    0.621     1.12 

Gapped
Lambda     K      H
    1.28    0.460    0.850 

Effective search space used: 14314958976


"Query=  CM2_S47_L008_R1_001_(paired)_contig_374 Average coverage: 1,320.40"
Length=12836


***** No hits found *****


Lambda     K      H
    1.33    0.621     1.12 

Gapped
Lambda     K      H
    1.28    0.460    0.850 

Effective search space used: 349834945472


"Query=  CM2_S47_L008_R1_001_(paired)_contig_375 Average coverage: 1,108.18"
Length=2822


***** No hits found *****


Lambda     K      H
    1.33    0.621     1.12 

Gapped
Lambda     K      H
    1.28    0.460    0.850 

Effective search space used: 76376106384


Query=  CM2_S47_L008_R1_001_(paired)_contig_376 Average coverage: 269.83
Length=819


***** No hits found *****


Lambda     K      H
    1.33    0.621     1.12 

Gapped
Lambda     K      H
    1.28    0.460    0.850 

Effective search space used: 21718306080


"Query=  CM2_S47_L008_R1_001_(paired)_contig_377 Average coverage: 1,198.35"
Length=2786


***** No hits found *****


Lambda     K      H
    1.33    0.621     1.12 

Gapped
Lambda     K      H
    1.28    0.460    0.850 

Effective search space used: 75392723040


Query=  CM2_S47_L008_R1_001_(paired)_contig_378 Average coverage: 83.25
Length=2107


***** No hits found *****


Lambda     K      H
    1.33    0.621     1.12 

Gapped
Lambda     K      H
    1.28    0.460    0.850 

Effective search space used: 56845020524


"Query=  CM2_S47_L008_R1_001_(paired)_contig_379 Average coverage: 4,286.44"
Length=1192


***** No hits found *****


Lambda     K      H
    1.33    0.621     1.12 

Gapped
Lambda     K      H
    1.28    0.460    0.850 

Effective search space used: 31879422138


Query=  CM2_S47_L008_R1_001_(paired)_contig_380 Average coverage:
"210,234.13"
Length=352


***** No hits found *****


Lambda     K      H
    1.33    0.621     1.12 

Gapped
Lambda     K      H
    1.28    0.460    0.850 

Effective search space used: 8988225386


Query=  CM2_S47_L008_R1_001_(paired)_contig_381 Average coverage: 445.24
Length=719


***** No hits found *****


Lambda     K      H
    1.33    0.621     1.12 

Gapped
Lambda     K      H
    1.28    0.460    0.850 

Effective search space used: 18986443680


Query=  CM2_S47_L008_R1_001_(paired)_contig_382 Average coverage: 761.91
Length=782


***** No hits found *****


Lambda     K      H
    1.33    0.621     1.12 

Gapped
Lambda     K      H
    1.28    0.460    0.850 

Effective search space used: 20707516992


"Query=  CM2_S47_L008_R1_001_(paired)_contig_383 Average coverage: 2,301.62"
Length=2495


***** No hits found *****


Lambda     K      H
    1.33    0.621     1.12 

Gapped
Lambda     K      H
    1.28    0.460    0.850 

Effective search space used: 67443707676


"Query=  CM2_S47_L008_R1_001_(paired)_contig_384 Average coverage: 70,929.57"
Length=409


***** No hits found *****


Lambda     K      H
    1.33    0.621     1.12 

Gapped
Lambda     K      H
    1.28    0.460    0.850 

Effective search space used: 10517670240


"Query=  CM2_S47_L008_R1_001_(paired)_contig_385 Average coverage: 8,184.24"
Length=4073


***** No hits found *****


Lambda     K      H
    1.33    0.621     1.12 

Gapped
Lambda     K      H
    1.28    0.460    0.850 

Effective search space used: 110548677588


Query=  CM2_S47_L008_R1_001_(paired)_contig_386 Average coverage: 24.28
Length=655


***** No hits found *****


Lambda     K      H
    1.33    0.621     1.12 

Gapped
Lambda     K      H
    1.28    0.460    0.850 

Effective search space used: 17238051744


"Query=  CM2_S47_L008_R1_001_(paired)_contig_387 Average coverage: 5,820.41"
Length=397


***** No hits found *****


Lambda     K      H
    1.33    0.621     1.12 

Gapped
Lambda     K      H
    1.28    0.460    0.850 

Effective search space used: 10189846752


"Query=  CM2_S47_L008_R1_001_(paired)_contig_388 Average coverage: 1,805.33"
Length=3060


***** No hits found *****


Lambda     K      H
    1.33    0.621     1.12 

Gapped
Lambda     K      H
    1.28    0.460    0.850 

Effective search space used: 82877362936


"Query=  CM2_S47_L008_R1_001_(paired)_contig_389 Average coverage: 3,195.94"
Length=501


***** No hits found *****


Lambda     K      H
    1.33    0.621     1.12 

Gapped
Lambda     K      H
    1.28    0.460    0.850 

Effective search space used: 13030983648


"Query=  CM2_S47_L008_R1_001_(paired)_contig_390 Average coverage: 1,453.27"
Length=2481


***** No hits found *****


Lambda     K      H
    1.33    0.621     1.12 

Gapped
Lambda     K      H
    1.28    0.460    0.850 

Effective search space used: 67061280820


"Query=  CM2_S47_L008_R1_001_(paired)_contig_391 Average coverage: 1,037.05"
Length=1589


***** No hits found *****


Lambda     K      H
    1.33    0.621     1.12 

Gapped
Lambda     K      H
    1.28    0.460    0.850 

Effective search space used: 42724435496


"Query=  CM2_S47_L008_R1_001_(paired)_contig_392 Average coverage: 24,457.21"
Length=746


***** No hits found *****


Lambda     K      H
    1.33    0.621     1.12 

Gapped
Lambda     K      H
    1.28    0.460    0.850 

Effective search space used: 19724046528


"Query=  CM2_S47_L008_R1_001_(paired)_contig_393 Average coverage: 9,901.61"
Length=1373


***** No hits found *****


Lambda     K      H
    1.33    0.621     1.12 

Gapped
Lambda     K      H
    1.28    0.460    0.850 

Effective search space used: 36823874072


"Query=  CM2_S47_L008_R1_001_(paired)_contig_394 Average coverage: 2,351.92"
Length=366


***** No hits found *****


Lambda     K      H
    1.33    0.621     1.12 

Gapped
Lambda     K      H
    1.28    0.460    0.850 

Effective search space used: 9370703062


"Query=  CM2_S47_L008_R1_001_(paired)_contig_395 Average coverage: 4,384.98"
Length=683


***** No hits found *****


Lambda     K      H
    1.33    0.621     1.12 

Gapped
Lambda     K      H
    1.28    0.460    0.850 

Effective search space used: 18002973216


"Query=  CM2_S47_L008_R1_001_(paired)_contig_396 Average coverage: 11,781.57"
Length=877


***** No hits found *****


Lambda     K      H
    1.33    0.621     1.12 

Gapped
Lambda     K      H
    1.28    0.460    0.850 

Effective search space used: 23274436728


"Query=  CM2_S47_L008_R1_001_(paired)_contig_397 Average coverage: 2,110.85"
Length=2002


***** No hits found *****


Lambda     K      H
    1.33    0.621     1.12 

Gapped
Lambda     K      H
    1.28    0.460    0.850 

Effective search space used: 53976819104


"Query=  CM2_S47_L008_R1_001_(paired)_contig_398 Average coverage: 1,936.49"
Length=1355


***** No hits found *****


Lambda     K      H
    1.33    0.621     1.12 

Gapped
Lambda     K      H
    1.28    0.460    0.850 

Effective search space used: 36332160620


"Query=  CM2_S47_L008_R1_001_(paired)_contig_399 Average coverage: 19,388.52"
Length=263


***** No hits found *****


Lambda     K      H
    1.33    0.621     1.12 

Gapped
Lambda     K      H
    1.28    0.460    0.850 

Effective search space used: 6556760160


"Query=  CM2_S47_L008_R1_001_(paired)_contig_400 Average coverage: 3,436.24"
Length=354


***** No hits found *****


Lambda     K      H
    1.33    0.621     1.12 

Gapped
Lambda     K      H
    1.28    0.460    0.850 

Effective search space used: 9042865054


"Query=  CM2_S47_L008_R1_001_(paired)_contig_401 Average coverage: 6,651.57"
Length=1487


***** No hits found *****


Lambda     K      H
    1.33    0.621     1.12 

Gapped
Lambda     K      H
    1.28    0.460    0.850 

Effective search space used: 39938059268


Query=  CM2_S47_L008_R1_001_(paired)_contig_402 Average coverage: 500.94
Length=1024


***** No hits found *****


Lambda     K      H
    1.33    0.621     1.12 

Gapped
Lambda     K      H
    1.28    0.460    0.850 

Effective search space used: 27290096586


Query=  CM2_S47_L008_R1_001_(paired)_contig_403 Average coverage: 25.99
Length=365


***** No hits found *****


Lambda     K      H
    1.33    0.621     1.12 

Gapped
Lambda     K      H
    1.28    0.460    0.850 

Effective search space used: 9343383228


"Query=  CM2_S47_L008_R1_001_(paired)_contig_404 Average coverage: 2,892.63"
Length=424


***** No hits found *****


Lambda     K      H
    1.33    0.621     1.12 

Gapped
Lambda     K      H
    1.28    0.460    0.850 

Effective search space used: 10927449600


"Query=  CM2_S47_L008_R1_001_(paired)_contig_405 Average coverage: 4,468.42"
Length=2430


***** No hits found *****


Lambda     K      H
    1.33    0.621     1.12 

Gapped
Lambda     K      H
    1.28    0.460    0.850 

Effective search space used: 65668154416


Query=  CM2_S47_L008_R1_001_(paired)_contig_406 Average coverage: 398.41
Length=1467


***** No hits found *****


Lambda     K      H
    1.33    0.621     1.12 

Gapped
Lambda     K      H
    1.28    0.460    0.850 

Effective search space used: 39391710988


Query=  CM2_S47_L008_R1_001_(paired)_contig_407 Average coverage: 362.34
Length=638


***** No hits found *****


Lambda     K      H
    1.33    0.621     1.12 

Gapped
Lambda     K      H
    1.28    0.460    0.850 

Effective search space used: 16773635136


"Query=  CM2_S47_L008_R1_001_(paired)_contig_408 Average coverage: 15,642.53"
Length=651


***** No hits found *****


Lambda     K      H
    1.33    0.621     1.12 

Gapped
Lambda     K      H
    1.28    0.460    0.850 

Effective search space used: 17128777248


"Query=  CM2_S47_L008_R1_001_(paired)_contig_409 Average coverage: 4,508.18"
Length=958


***** No hits found *****


Lambda     K      H
    1.33    0.621     1.12 

Gapped
Lambda     K      H
    1.28    0.460    0.850 

Effective search space used: 25487147262


Query=  CM2_S47_L008_R1_001_(paired)_contig_410 Average coverage: 165.35
Length=278


***** No hits found *****


Lambda     K      H
    1.33    0.621     1.12 

Gapped
Lambda     K      H
    1.28    0.460    0.850 

Effective search space used: 6966557670


"Query=  CM2_S47_L008_R1_001_(paired)_contig_411 Average coverage: 9,936.40"
Length=1058


***** No hits found *****


Lambda     K      H
    1.33    0.621     1.12 

Gapped
Lambda     K      H
    1.28    0.460    0.850 

Effective search space used: 28218888662


"Query=  CM2_S47_L008_R1_001_(paired)_contig_412 Average coverage: 62,891.45"
Length=695


***** No hits found *****


Lambda     K      H
    1.33    0.621     1.12 

Gapped
Lambda     K      H
    1.28    0.460    0.850 

Effective search space used: 18330796704


"Query=  CM2_S47_L008_R1_001_(paired)_contig_413 Average coverage: 27,626.52"
Length=656


***** No hits found *****


Lambda     K      H
    1.33    0.621     1.12 

Gapped
Lambda     K      H
    1.28    0.460    0.850 

Effective search space used: 17265370368


Query=  CM2_S47_L008_R1_001_(paired)_contig_414 Average coverage: 544.52
Length=2721


***** No hits found *****


Lambda     K      H
    1.33    0.621     1.12 

Gapped
Lambda     K      H
    1.28    0.460    0.850 

Effective search space used: 73617169780


Query=  CM2_S47_L008_R1_001_(paired)_contig_415 Average coverage: 790.98
Length=302


***** No hits found *****


Lambda     K      H
    1.33    0.621     1.12 

Gapped
Lambda     K      H
    1.28    0.460    0.850 

Effective search space used: 7622233686


"Query=  CM2_S47_L008_R1_001_(paired)_contig_416 Average coverage: 17,842.91"
Length=509


***** No hits found *****


Lambda     K      H
    1.33    0.621     1.12 

Gapped
Lambda     K      H
    1.28    0.460    0.850 

Effective search space used: 13249532640


"Query=  CM2_S47_L008_R1_001_(paired)_contig_417 Average coverage: 9,775.12"
Length=432


***** No hits found *****


Lambda     K      H
    1.33    0.621     1.12 

Gapped
Lambda     K      H
    1.28    0.460    0.850 

Effective search space used: 11145998592


"Query=  CM2_S47_L008_R1_001_(paired)_contig_418 Average coverage: 1,440.72"
Length=503


***** No hits found *****


Lambda     K      H
    1.33    0.621     1.12 

Gapped
Lambda     K      H
    1.28    0.460    0.850 

Effective search space used: 13085620896


"Query=  CM2_S47_L008_R1_001_(paired)_contig_419 Average coverage: 2,386.47"
Length=998


***** No hits found *****


Lambda     K      H
    1.33    0.621     1.12 

Gapped
Lambda     K      H
    1.28    0.460    0.850 

Effective search space used: 26579843822


"Query=  CM2_S47_L008_R1_001_(paired)_contig_420 Average coverage: 3,291.28"
Length=569


***** No hits found *****


Lambda     K      H
    1.33    0.621     1.12 

Gapped
Lambda     K      H
    1.28    0.460    0.850 

Effective search space used: 14888650080


"Query=  CM2_S47_L008_R1_001_(paired)_contig_421 Average coverage: 27,060.45"
Length=394


***** No hits found *****


Lambda     K      H
    1.33    0.621     1.12 

Gapped
Lambda     K      H
    1.28    0.460    0.850 

Effective search space used: 10107890880


Query=  CM2_S47_L008_R1_001_(paired)_contig_422 Average coverage: 529.61
Length=2493


***** No hits found *****


Lambda     K      H
    1.33    0.621     1.12 

Gapped
Lambda     K      H
    1.28    0.460    0.850 

Effective search space used: 67389075268


"Query=  CM2_S47_L008_R1_001_(paired)_contig_423 Average coverage: 9,740.10"
Length=2098


***** No hits found *****


Lambda     K      H
    1.33    0.621     1.12 

Gapped
Lambda     K      H
    1.28    0.460    0.850 

Effective search space used: 56599174688


"Query=  CM2_S47_L008_R1_001_(paired)_contig_424 Average coverage: 1,193.82"
Length=354


***** No hits found *****


Lambda     K      H
    1.33    0.621     1.12 

Gapped
Lambda     K      H
    1.28    0.460    0.850 

Effective search space used: 9042865054


Query=  CM2_S47_L008_R1_001_(paired)_contig_425 Average coverage: 506.46
Length=524


***** No hits found *****


Lambda     K      H
    1.33    0.621     1.12 

Gapped
Lambda     K      H
    1.28    0.460    0.850 

Effective search space used: 13659312000


"Query=  CM2_S47_L008_R1_001_(paired)_contig_426 Average coverage: 1,153.33"
Length=209


***** No hits found *****


Lambda     K      H
    1.33    0.621     1.12 

Gapped
Lambda     K      H
    1.28    0.460    0.850 

Effective search space used: 5081489124


"Query=  CM2_S47_L008_R1_001_(paired)_contig_427 Average coverage: 1,729.15"
Length=2453


***** No hits found *****


Lambda     K      H
    1.33    0.621     1.12 

Gapped
Lambda     K      H
    1.28    0.460    0.850 

Effective search space used: 66296427108


"Query=  CM2_S47_L008_R1_001_(paired)_contig_428 Average coverage: 4,009.80"
Length=1373


***** No hits found *****


Lambda     K      H
    1.33    0.621     1.12 

Gapped
Lambda     K      H
    1.28    0.460    0.850 

Effective search space used: 36823874072


"Query=  CM2_S47_L008_R1_001_(paired)_contig_429 Average coverage: 12,501.49"
Length=1016


***** No hits found *****


Lambda     K      H
    1.33    0.621     1.12 

Gapped
Lambda     K      H
    1.28    0.460    0.850 

Effective search space used: 27071557274


"Query=  CM2_S47_L008_R1_001_(paired)_contig_430 Average coverage: 25,768.93"
Length=453


***** No hits found *****


Lambda     K      H
    1.33    0.621     1.12 

Gapped
Lambda     K      H
    1.28    0.460    0.850 

Effective search space used: 11719689696


"Query=  CM2_S47_L008_R1_001_(paired)_contig_431 Average coverage: 11,127.60"
Length=1771


***** No hits found *****


Lambda     K      H
    1.33    0.621     1.12 

Gapped
Lambda     K      H
    1.28    0.460    0.850 

Effective search space used: 47696204844


Query=  CM2_S47_L008_R1_001_(paired)_contig_432 Average coverage: 168.31
Length=1333


***** No hits found *****


Lambda     K      H
    1.33    0.621     1.12 

Gapped
Lambda     K      H
    1.28    0.460    0.850 

Effective search space used: 35731177512


"Query=  CM2_S47_L008_R1_001_(paired)_contig_433 Average coverage: 1,309.35"
Length=430


***** No hits found *****


Lambda     K      H
    1.33    0.621     1.12 

Gapped
Lambda     K      H
    1.28    0.460    0.850 

Effective search space used: 11091361344


Query=  CM2_S47_L008_R1_001_(paired)_contig_434 Average coverage: 61.74
Length=416


***** No hits found *****


Lambda     K      H
    1.33    0.621     1.12 

Gapped
Lambda     K      H
    1.28    0.460    0.850 

Effective search space used: 10708900608


Query=  CM2_S47_L008_R1_001_(paired)_contig_435 Average coverage: 50.43
Length=367


***** No hits found *****


Lambda     K      H
    1.33    0.621     1.12 

Gapped
Lambda     K      H
    1.28    0.460    0.850 

Effective search space used: 9398022896


Query=  CM2_S47_L008_R1_001_(paired)_contig_436 Average coverage: 692.49
Length=485


***** No hits found *****


Lambda     K      H
    1.33    0.621     1.12 

Gapped
Lambda     K      H
    1.28    0.460    0.850 

Effective search space used: 12593885664


"Query=  CM2_S47_L008_R1_001_(paired)_contig_437 Average coverage: 1,884.94"
Length=1121


***** No hits found *****


Lambda     K      H
    1.33    0.621     1.12 

Gapped
Lambda     K      H
    1.28    0.460    0.850 

Effective search space used: 29939885744


"Query=  CM2_S47_L008_R1_001_(paired)_contig_438 Average coverage: 9,615.93"
Length=608


***** No hits found *****


Lambda     K      H
    1.33    0.621     1.12 

Gapped
Lambda     K      H
    1.28    0.460    0.850 

Effective search space used: 15954076416


"Query=  CM2_S47_L008_R1_001_(paired)_contig_439 Average coverage: 5,589.72"
Length=2070


***** No hits found *****


Lambda     K      H
    1.33    0.621     1.12 

Gapped
Lambda     K      H
    1.28    0.460    0.850 

Effective search space used: 55834320976


Query=  CM2_S47_L008_R1_001_(paired)_contig_440 Average coverage: 821.85
Length=651


***** No hits found *****


Lambda     K      H
    1.33    0.621     1.12 

Gapped
Lambda     K      H
    1.28    0.460    0.850 

Effective search space used: 17128777248


Query=  CM2_S47_L008_R1_001_(paired)_contig_441 Average coverage: 548.43
Length=1674


***** No hits found *****


Lambda     K      H
    1.33    0.621     1.12 

Gapped
Lambda     K      H
    1.28    0.460    0.850 

Effective search space used: 45046415686


"Query=  CM2_S47_L008_R1_001_(paired)_contig_442 Average coverage: 1,341.90"
Length=3292


***** No hits found *****


Lambda     K      H
    1.33    0.621     1.12 

Gapped
Lambda     K      H
    1.28    0.460    0.850 

Effective search space used: 89214722264


"Query=  CM2_S47_L008_R1_001_(paired)_contig_443 Average coverage: 1,321.01"
Length=1537


***** No hits found *****


Lambda     K      H
    1.33    0.621     1.12 

Gapped
Lambda     K      H
    1.28    0.460    0.850 

Effective search space used: 41303929968


"Query=  CM2_S47_L008_R1_001_(paired)_contig_444 Average coverage: 3,548.51"
Length=509


***** No hits found *****


Lambda     K      H
    1.33    0.621     1.12 

Gapped
Lambda     K      H
    1.28    0.460    0.850 

Effective search space used: 13249532640


"Query=  CM2_S47_L008_R1_001_(paired)_contig_445 Average coverage: 2,691.76"
Length=1177


***** No hits found *****


Lambda     K      H
    1.33    0.621     1.12 

Gapped
Lambda     K      H
    1.28    0.460    0.850 

Effective search space used: 31469660928


Query=  CM2_S47_L008_R1_001_(paired)_contig_446 Average coverage: 38.51
Length=6366


***** No hits found *****


Lambda     K      H
    1.33    0.621     1.12 

Gapped
Lambda     K      H
    1.28    0.460    0.850 

Effective search space used: 173149746966


"Query=  CM2_S47_L008_R1_001_(paired)_contig_447 Average coverage: 5,087.42"
Length=2074


***** No hits found *****


Lambda     K      H
    1.33    0.621     1.12 

Gapped
Lambda     K      H
    1.28    0.460    0.850 

Effective search space used: 55943585792


"Query=  CM2_S47_L008_R1_001_(paired)_contig_448 Average coverage: 11,702.54"
Length=512


***** No hits found *****


Lambda     K      H
    1.33    0.621     1.12 

Gapped
Lambda     K      H
    1.28    0.460    0.850 

Effective search space used: 13331488512


"Query=  CM2_S47_L008_R1_001_(paired)_contig_449 Average coverage: 10,762.63"
Length=870


***** No hits found *****


Lambda     K      H
    1.33    0.621     1.12 

Gapped
Lambda     K      H
    1.28    0.460    0.850 

Effective search space used: 23083214830


Query=  CM2_S47_L008_R1_001_(paired)_contig_450 Average coverage: 339.87
Length=687


***** No hits found *****


Lambda     K      H
    1.33    0.621     1.12 

Gapped
Lambda     K      H
    1.28    0.460    0.850 

Effective search space used: 18112247712


"Query=  CM2_S47_L008_R1_001_(paired)_contig_451 Average coverage: 3,442.09"
Length=2125


***** No hits found *****


Lambda     K      H
    1.33    0.621     1.12 

Gapped
Lambda     K      H
    1.28    0.460    0.850 

Effective search space used: 57336712196


"Query=  CM2_S47_L008_R1_001_(paired)_contig_452 Average coverage: 4,564.07"
Length=1646


***** No hits found *****


Lambda     K      H
    1.33    0.621     1.12 

Gapped
Lambda     K      H
    1.28    0.460    0.850 

Effective search space used: 44281528094


Query=  CM2_S47_L008_R1_001_(paired)_contig_453 Average coverage: 174.28
Length=2893


***** No hits found *****


Lambda     K      H
    1.33    0.621     1.12 

Gapped
Lambda     K      H
    1.28    0.460    0.850 

Effective search space used: 78315556868


Query=  CM2_S47_L008_R1_001_(paired)_contig_454 Average coverage: 294.18
Length=1765


***** No hits found *****


Lambda     K      H
    1.33    0.621     1.12 

Gapped
Lambda     K      H
    1.28    0.460    0.850 

Effective search space used: 47532300360


"Query=  CM2_S47_L008_R1_001_(paired)_contig_455 Average coverage: 1,952.69"
Length=351


***** No hits found *****


Lambda     K      H
    1.33    0.621     1.12 

Gapped
Lambda     K      H
    1.28    0.460    0.850 

Effective search space used: 8960905552


"Query=  CM2_S47_L008_R1_001_(paired)_contig_456 Average coverage: 6,005.20"
Length=1894


***** No hits found *****


Lambda     K      H
    1.33    0.621     1.12 

Gapped
Lambda     K      H
    1.28    0.460    0.850 

Effective search space used: 51056246766


Query=  CM2_S47_L008_R1_001_(paired)_contig_457 Average coverage: 916.92
Length=671


***** No hits found *****


Lambda     K      H
    1.33    0.621     1.12 

Gapped
Lambda     K      H
    1.28    0.460    0.850 

Effective search space used: 17675149728


"Query=  CM2_S47_L008_R1_001_(paired)_contig_458 Average coverage: 10,691.04"
Length=1277


***** No hits found *****


Lambda     K      H
    1.33    0.621     1.12 

Gapped
Lambda     K      H
    1.28    0.460    0.850 

Effective search space used: 34201402328


"Query=  CM2_S47_L008_R1_001_(paired)_contig_459 Average coverage: 5,562.17"
Length=2308


***** No hits found *****


Lambda     K      H
    1.33    0.621     1.12 

Gapped
Lambda     K      H
    1.28    0.460    0.850 

Effective search space used: 62335577528


"Query=  CM2_S47_L008_R1_001_(paired)_contig_460 Average coverage: 1,460.72"
Length=604


***** No hits found *****


Lambda     K      H
    1.33    0.621     1.12 

Gapped
Lambda     K      H
    1.28    0.460    0.850 

Effective search space used: 15844801920


"Query=  CM2_S47_L008_R1_001_(paired)_contig_461 Average coverage: 8,075.35"
Length=417


***** No hits found *****


Lambda     K      H
    1.33    0.621     1.12 

Gapped
Lambda     K      H
    1.28    0.460    0.850 

Effective search space used: 10736219232


Query=  CM2_S47_L008_R1_001_(paired)_contig_462 Average coverage: 33.65
Length=1249


***** No hits found *****


Lambda     K      H
    1.33    0.621     1.12 

Gapped
Lambda     K      H
    1.28    0.460    0.850 

Effective search space used: 33436514736


"Query=  CM2_S47_L008_R1_001_(paired)_contig_463 Average coverage: 3,313.36"
Length=1040


***** No hits found *****


Lambda     K      H
    1.33    0.621     1.12 

Gapped
Lambda     K      H
    1.28    0.460    0.850 

Effective search space used: 27727175210


Query=  CM2_S47_L008_R1_001_(paired)_contig_464 Average coverage: 254.00
Length=918


***** No hits found *****


Lambda     K      H
    1.33    0.621     1.12 

Gapped
Lambda     K      H
    1.28    0.460    0.850 

Effective search space used: 24394450702


Query=  CM2_S47_L008_R1_001_(paired)_contig_465 Average coverage: 66.44
Length=679


***** No hits found *****


Lambda     K      H
    1.33    0.621     1.12 

Gapped
Lambda     K      H
    1.28    0.460    0.850 

Effective search space used: 17893698720


"Query=  CM2_S47_L008_R1_001_(paired)_contig_466 Average coverage: 17,344.15"
Length=626


***** No hits found *****


Lambda     K      H
    1.33    0.621     1.12 

Gapped
Lambda     K      H
    1.28    0.460    0.850 

Effective search space used: 16445811648


"Query=  CM2_S47_L008_R1_001_(paired)_contig_467 Average coverage: 9,573.18"
Length=2286


***** No hits found *****


Lambda     K      H
    1.33    0.621     1.12 

Gapped
Lambda     K      H
    1.28    0.460    0.850 

Effective search space used: 61734621040


"Query=  CM2_S47_L008_R1_001_(paired)_contig_468 Average coverage: 2,095.81"
Length=1290


***** No hits found *****


Lambda     K      H
    1.33    0.621     1.12 

Gapped
Lambda     K      H
    1.28    0.460    0.850 

Effective search space used: 34556528710


"Query=  CM2_S47_L008_R1_001_(paired)_contig_469 Average coverage: 12,019.92"
Length=1675


***** No hits found *****


Lambda     K      H
    1.33    0.621     1.12 

Gapped
Lambda     K      H
    1.28    0.460    0.850 

Effective search space used: 45073733100


Query=  CM2_S47_L008_R1_001_(paired)_contig_470 Average coverage: 390.53
Length=1284


***** No hits found *****


Lambda     K      H
    1.33    0.621     1.12 

Gapped
Lambda     K      H
    1.28    0.460    0.850 

Effective search space used: 34392624226


Query=  CM2_S47_L008_R1_001_(paired)_contig_471 Average coverage: 718.98
Length=516


***** No hits found *****


Lambda     K      H
    1.33    0.621     1.12 

Gapped
Lambda     K      H
    1.28    0.460    0.850 

Effective search space used: 13440763008


"Query=  CM2_S47_L008_R1_001_(paired)_contig_472 Average coverage: 1,303.51"
Length=1542


***** No hits found *****


Lambda     K      H
    1.33    0.621     1.12 

Gapped
Lambda     K      H
    1.28    0.460    0.850 

Effective search space used: 41440517038


"Query=  CM2_S47_L008_R1_001_(paired)_contig_473 Average coverage: 1,573.01"
Length=1078


***** No hits found *****


Lambda     K      H
    1.33    0.621     1.12 

Gapped
Lambda     K      H
    1.28    0.460    0.850 

Effective search space used: 28765236942


Query=  CM2_S47_L008_R1_001_(paired)_contig_474 Average coverage: 162.94
Length=3246


***** No hits found *****


Lambda     K      H
    1.33    0.621     1.12 

Gapped
Lambda     K      H
    1.28    0.460    0.850 

Effective search space used: 87958176880


Query=  CM2_S47_L008_R1_001_(paired)_contig_475 Average coverage: 922.65
Length=1521


***** No hits found *****


Lambda     K      H
    1.33    0.621     1.12 

Gapped
Lambda     K      H
    1.28    0.460    0.850 

Effective search space used: 40866851344


Query=  CM2_S47_L008_R1_001_(paired)_contig_476 Average coverage: 482.20
Length=719


***** No hits found *****


Lambda     K      H
    1.33    0.621     1.12 

Gapped
Lambda     K      H
    1.28    0.460    0.850 

Effective search space used: 18986443680


"Query=  CM2_S47_L008_R1_001_(paired)_contig_477 Average coverage: 8,427.49"
Length=593


***** No hits found *****


Lambda     K      H
    1.33    0.621     1.12 

Gapped
Lambda     K      H
    1.28    0.460    0.850 

Effective search space used: 15544297056


"Query=  CM2_S47_L008_R1_001_(paired)_contig_478 Average coverage: 6,491.95"
Length=472


***** No hits found *****


Lambda     K      H
    1.33    0.621     1.12 

Gapped
Lambda     K      H
    1.28    0.460    0.850 

Effective search space used: 12238743552


"Query=  CM2_S47_L008_R1_001_(paired)_contig_479 Average coverage: 4,890.79"
Length=2484


***** No hits found *****


Lambda     K      H
    1.33    0.621     1.12 

Gapped
Lambda     K      H
    1.28    0.460    0.850 

Effective search space used: 67143229432


"Query=  CM2_S47_L008_R1_001_(paired)_contig_480 Average coverage: 3,052.06"
Length=736


***** No hits found *****


Lambda     K      H
    1.33    0.621     1.12 

Gapped
Lambda     K      H
    1.28    0.460    0.850 

Effective search space used: 19450860288


"Query=  CM2_S47_L008_R1_001_(paired)_contig_481 Average coverage: 1,355.12"
Length=731


***** No hits found *****


Lambda     K      H
    1.33    0.621     1.12 

Gapped
Lambda     K      H
    1.28    0.460    0.850 

Effective search space used: 19314267168


"Query=  CM2_S47_L008_R1_001_(paired)_contig_482 Average coverage: 21,320.14"
Length=613


***** No hits found *****


Lambda     K      H
    1.33    0.621     1.12 

Gapped
Lambda     K      H
    1.28    0.460    0.850 

Effective search space used: 16090669536


Query=  CM2_S47_L008_R1_001_(paired)_contig_483 Average coverage: 354.07
Length=1739


***** No hits found *****


Lambda     K      H
    1.33    0.621     1.12 

Gapped
Lambda     K      H
    1.28    0.460    0.850 

Effective search space used: 46822047596


"Query=  CM2_S47_L008_R1_001_(paired)_contig_484 Average coverage: 44,845.06"
Length=446


***** No hits found *****


Lambda     K      H
    1.33    0.621     1.12 

Gapped
Lambda     K      H
    1.28    0.460    0.850 

Effective search space used: 11528459328


"Query=  CM2_S47_L008_R1_001_(paired)_contig_485 Average coverage: 17,086.72"
Length=511


***** No hits found *****


Lambda     K      H
    1.33    0.621     1.12 

Gapped
Lambda     K      H
    1.28    0.460    0.850 

Effective search space used: 13304169888


"Query=  CM2_S47_L008_R1_001_(paired)_contig_486 Average coverage: 11,375.05"
Length=863


***** No hits found *****


Lambda     K      H
    1.33    0.621     1.12 

Gapped
Lambda     K      H
    1.28    0.460    0.850 

Effective search space used: 22891992932


"Query=  CM2_S47_L008_R1_001_(paired)_contig_487 Average coverage: 3,692.52"
Length=2462


***** No hits found *****


Lambda     K      H
    1.33    0.621     1.12 

Gapped
Lambda     K      H
    1.28    0.460    0.850 

Effective search space used: 66542272944


"Query=  CM2_S47_L008_R1_001_(paired)_contig_488 Average coverage: 4,820.66"
Length=1167


***** No hits found *****


Lambda     K      H
    1.33    0.621     1.12 

Gapped
Lambda     K      H
    1.28    0.460    0.850 

Effective search space used: 31196486788


"Query=  CM2_S47_L008_R1_001_(paired)_contig_489 Average coverage: 17,702.53"
Length=524


***** No hits found *****


Lambda     K      H
    1.33    0.621     1.12 

Gapped
Lambda     K      H
    1.28    0.460    0.850 

Effective search space used: 13659312000


Query=  CM2_S47_L008_R1_001_(paired)_contig_490 Average coverage: 26.88
Length=3631


***** No hits found *****


Lambda     K      H
    1.33    0.621     1.12 

Gapped
Lambda     K      H
    1.28    0.460    0.850 

Effective search space used: 98474915420


"Query=  CM2_S47_L008_R1_001_(paired)_contig_491 Average coverage: 6,217.32"
Length=884


***** No hits found *****


Lambda     K      H
    1.33    0.621     1.12 

Gapped
Lambda     K      H
    1.28    0.460    0.850 

Effective search space used: 23465658626


"Query=  CM2_S47_L008_R1_001_(paired)_contig_492 Average coverage: 6,112.85"
Length=367


***** No hits found *****


Lambda     K      H
    1.33    0.621     1.12 

Gapped
Lambda     K      H
    1.28    0.460    0.850 

Effective search space used: 9398022896


Query=  CM2_S47_L008_R1_001_(paired)_contig_493 Average coverage: 595.75
Length=557


***** No hits found *****


Lambda     K      H
    1.33    0.621     1.12 

Gapped
Lambda     K      H
    1.28    0.460    0.850 

Effective search space used: 14560826592


Query=  CM2_S47_L008_R1_001_(paired)_contig_494 Average coverage: 42.94
Length=1407


***** No hits found *****


Lambda     K      H
    1.33    0.621     1.12 

Gapped
Lambda     K      H
    1.28    0.460    0.850 

Effective search space used: 37752666148


Query=  CM2_S47_L008_R1_001_(paired)_contig_495 Average coverage: 960.89
Length=3517


***** No hits found *****


Lambda     K      H
    1.33    0.621     1.12 

Gapped
Lambda     K      H
    1.28    0.460    0.850 

Effective search space used: 95360868164


Query=  CM2_S47_L008_R1_001_(paired)_contig_496 Average coverage: 419.57
Length=1458


***** No hits found *****


Lambda     K      H
    1.33    0.621     1.12 

Gapped
Lambda     K      H
    1.28    0.460    0.850 

Effective search space used: 39145854262


Query=  CM2_S47_L008_R1_001_(paired)_contig_497 Average coverage: 10.45
Length=1991


***** No hits found *****


Lambda     K      H
    1.33    0.621     1.12 

Gapped
Lambda     K      H
    1.28    0.460    0.850 

Effective search space used: 53676340860


Query=  CM2_S47_L008_R1_001_(paired)_contig_498 Average coverage: 10.64
Length=1334


***** No hits found *****


Lambda     K      H
    1.33    0.621     1.12 

Gapped
Lambda     K      H
    1.28    0.460    0.850 

Effective search space used: 35758494926


Query=  CM2_S47_L008_R1_001_(paired)_contig_499 Average coverage: 863.25
Length=1877


***** No hits found *****


Lambda     K      H
    1.33    0.621     1.12 

Gapped
Lambda     K      H
    1.28    0.460    0.850 

Effective search space used: 50591850728


Query=  CM2_S47_L008_R1_001_(paired)_contig_500 Average coverage: 556.36
Length=1489


***** No hits found *****


Lambda     K      H
    1.33    0.621     1.12 

Gapped
Lambda     K      H
    1.28    0.460    0.850 

Effective search space used: 39992694096


"Query=  CM2_S47_L008_R1_001_(paired)_contig_501 Average coverage: 7,725.16"
Length=1126


***** No hits found *****


Lambda     K      H
    1.33    0.621     1.12 

Gapped
Lambda     K      H
    1.28    0.460    0.850 

Effective search space used: 30076472814


"Query=  CM2_S47_L008_R1_001_(paired)_contig_502 Average coverage: 7,532.04"
Length=521


***** No hits found *****


Lambda     K      H
    1.33    0.621     1.12 

Gapped
Lambda     K      H
    1.28    0.460    0.850 

Effective search space used: 13577356128


"Query=  CM2_S47_L008_R1_001_(paired)_contig_503 Average coverage: 1,986.91"
Length=1305


***** No hits found *****


Lambda     K      H
    1.33    0.621     1.12 

Gapped
Lambda     K      H
    1.28    0.460    0.850 

Effective search space used: 34966289920


"Query=  CM2_S47_L008_R1_001_(paired)_contig_504 Average coverage: 20,830.31"
Length=617


***** No hits found *****


Lambda     K      H
    1.33    0.621     1.12 

Gapped
Lambda     K      H
    1.28    0.460    0.850 

Effective search space used: 16199944032


"Query=  CM2_S47_L008_R1_001_(paired)_contig_505 Average coverage: 2,878.87"
Length=2764


***** No hits found *****


Lambda     K      H
    1.33    0.621     1.12 

Gapped
Lambda     K      H
    1.28    0.460    0.850 

Effective search space used: 74791766552


"Query=  CM2_S47_L008_R1_001_(paired)_contig_506 Average coverage: 1,882.50"
Length=802


***** No hits found *****


Lambda     K      H
    1.33    0.621     1.12 

Gapped
Lambda     K      H
    1.28    0.460    0.850 

Effective search space used: 21253889472


Query=  CM2_S47_L008_R1_001_(paired)_contig_507 Average coverage: 109.09
Length=4186


***** No hits found *****


Lambda     K      H
    1.33    0.621     1.12 

Gapped
Lambda     K      H
    1.28    0.460    0.850 

Effective search space used: 113635408640


"Query=  CM2_S47_L008_R1_001_(paired)_contig_508 Average coverage: 2,818.12"
Length=3695


***** No hits found *****


Lambda     K      H
    1.33    0.621     1.12 

Gapped
Lambda     K      H
    1.28    0.460    0.850 

Effective search space used: 100223152476


"Query=  CM2_S47_L008_R1_001_(paired)_contig_509 Average coverage: 2,689.58"
Length=1384


***** No hits found *****


Lambda     K      H
    1.33    0.621     1.12 

Gapped
Lambda     K      H
    1.28    0.460    0.850 

Effective search space used: 37124365626


"Query=  CM2_S47_L008_R1_001_(paired)_contig_510 Average coverage: 1,113.44"
Length=659


***** No hits found *****


Lambda     K      H
    1.33    0.621     1.12 

Gapped
Lambda     K      H
    1.28    0.460    0.850 

Effective search space used: 17347326240


Query=  CM2_S47_L008_R1_001_(paired)_contig_511 Average coverage: 449.09
Length=3354


***** No hits found *****


Lambda     K      H
    1.33    0.621     1.12 

Gapped
Lambda     K      H
    1.28    0.460    0.850 

Effective search space used: 90908326912


Query=  CM2_S47_L008_R1_001_(paired)_contig_512 Average coverage: 572.42
Length=1830


***** No hits found *****


Lambda     K      H
    1.33    0.621     1.12 

Gapped
Lambda     K      H
    1.28    0.460    0.850 

Effective search space used: 49307932270


Query=  CM2_S47_L008_R1_001_(paired)_contig_513 Average coverage: 159.38
Length=898


***** No hits found *****


Lambda     K      H
    1.33    0.621     1.12 

Gapped
Lambda     K      H
    1.28    0.460    0.850 

Effective search space used: 23848102422


"Query=  CM2_S47_L008_R1_001_(paired)_contig_514 Average coverage: 1,730.52"
Length=1513


***** No hits found *****


Lambda     K      H
    1.33    0.621     1.12 

Gapped
Lambda     K      H
    1.28    0.460    0.850 

Effective search space used: 40648312032


Query=  CM2_S47_L008_R1_001_(paired)_contig_515 Average coverage: 59.37
Length=657


***** No hits found *****


Lambda     K      H
    1.33    0.621     1.12 

Gapped
Lambda     K      H
    1.28    0.460    0.850 

Effective search space used: 17292688992


"Query=  CM2_S47_L008_R1_001_(paired)_contig_516 Average coverage: 6,375.49"
Length=611


***** No hits found *****


Lambda     K      H
    1.33    0.621     1.12 

Gapped
Lambda     K      H
    1.28    0.460    0.850 

Effective search space used: 16036032288


"Query=  CM2_S47_L008_R1_001_(paired)_contig_517 Average coverage: 8,005.36"
Length=1048


***** No hits found *****


Lambda     K      H
    1.33    0.621     1.12 

Gapped
Lambda     K      H
    1.28    0.460    0.850 

Effective search space used: 27945714522


"Query=  CM2_S47_L008_R1_001_(paired)_contig_518 Average coverage: 3,554.50"
Length=2306


***** No hits found *****


Lambda     K      H
    1.33    0.621     1.12 

Gapped
Lambda     K      H
    1.28    0.460    0.850 

Effective search space used: 62280945120


Query=  CM2_S47_L008_R1_001_(paired)_contig_519 Average coverage: 270.01
Length=1505


***** No hits found *****


Lambda     K      H
    1.33    0.621     1.12 

Gapped
Lambda     K      H
    1.28    0.460    0.850 

Effective search space used: 40429772720


"Query=  CM2_S47_L008_R1_001_(paired)_contig_520 Average coverage: 2,938.77"
Length=452


***** No hits found *****


Lambda     K      H
    1.33    0.621     1.12 

Gapped
Lambda     K      H
    1.28    0.460    0.850 

Effective search space used: 11692371072


"Query=  CM2_S47_L008_R1_001_(paired)_contig_521 Average coverage: 83,083.61"
Length=619


***** No hits found *****


Lambda     K      H
    1.33    0.621     1.12 

Gapped
Lambda     K      H
    1.28    0.460    0.850 

Effective search space used: 16254581280


"Query=  CM2_S47_L008_R1_001_(paired)_contig_522 Average coverage: 3,581.45"
Length=540


***** No hits found *****


Lambda     K      H
    1.33    0.621     1.12 

Gapped
Lambda     K      H
    1.28    0.460    0.850 

Effective search space used: 14096409984


"Query=  CM2_S47_L008_R1_001_(paired)_contig_523 Average coverage: 10,826.61"
Length=570


***** No hits found *****


Lambda     K      H
    1.33    0.621     1.12 

Gapped
Lambda     K      H
    1.28    0.460    0.850 

Effective search space used: 14915968704


"Query=  CM2_S47_L008_R1_001_(paired)_contig_524 Average coverage: 9,259.72"
Length=1417


***** No hits found *****


Lambda     K      H
    1.33    0.621     1.12 

Gapped
Lambda     K      H
    1.28    0.460    0.850 

Effective search space used: 38025840288


"Query=  CM2_S47_L008_R1_001_(paired)_contig_525 Average coverage: 6,944.31"
Length=1637


***** No hits found *****


Lambda     K      H
    1.33    0.621     1.12 

Gapped
Lambda     K      H
    1.28    0.460    0.850 

Effective search space used: 44035671368


"Query=  CM2_S47_L008_R1_001_(paired)_contig_526 Average coverage: 2,100.84"
Length=286


***** No hits found *****


Lambda     K      H
    1.33    0.621     1.12 

Gapped
Lambda     K      H
    1.28    0.460    0.850 

Effective search space used: 7185116342


"Query=  CM2_S47_L008_R1_001_(paired)_contig_527 Average coverage: 1,036.98"
Length=1123


***** No hits found *****


Lambda     K      H
    1.33    0.621     1.12 

Gapped
Lambda     K      H
    1.28    0.460    0.850 

Effective search space used: 29994520572


"Query=  CM2_S47_L008_R1_001_(paired)_contig_528 Average coverage: 1,957.24"
Length=3606


***** No hits found *****


Lambda     K      H
    1.33    0.621     1.12 

Gapped
Lambda     K      H
    1.28    0.460    0.850 

Effective search space used: 97792010320


Query=  CM2_S47_L008_R1_001_(paired)_contig_529 Average coverage: 953.61
Length=3279


***** No hits found *****


Lambda     K      H
    1.33    0.621     1.12 

Gapped
Lambda     K      H
    1.28    0.460    0.850 

Effective search space used: 88859611612


Query=  CM2_S47_L008_R1_001_(paired)_contig_530 Average coverage: 397.58
Length=1076


***** No hits found *****


Lambda     K      H
    1.33    0.621     1.12 

Gapped
Lambda     K      H
    1.28    0.460    0.850 

Effective search space used: 28710602114


Query=  CM2_S47_L008_R1_001_(paired)_contig_531 Average coverage: 467.80
Length=471


***** No hits found *****


Lambda     K      H
    1.33    0.621     1.12 

Gapped
Lambda     K      H
    1.28    0.460    0.850 

Effective search space used: 12211424928


"Query=  CM2_S47_L008_R1_001_(paired)_contig_532 Average coverage: 15,299.45"
Length=872


***** No hits found *****


Lambda     K      H
    1.33    0.621     1.12 

Gapped
Lambda     K      H
    1.28    0.460    0.850 

Effective search space used: 23137849658


Query=  CM2_S47_L008_R1_001_(paired)_contig_533 Average coverage: 512.48
Length=1571


***** No hits found *****


Lambda     K      H
    1.33    0.621     1.12 

Gapped
Lambda     K      H
    1.28    0.460    0.850 

Effective search space used: 42232722044


"Query=  CM2_S47_L008_R1_001_(paired)_contig_534 Average coverage: 20,133.88"
Length=732


***** No hits found *****


Lambda     K      H
    1.33    0.621     1.12 

Gapped
Lambda     K      H
    1.28    0.460    0.850 

Effective search space used: 19341585792


Query=  CM2_S47_L008_R1_001_(paired)_contig_535 Average coverage: 677.47
Length=1321


***** No hits found *****


Lambda     K      H
    1.33    0.621     1.12 

Gapped
Lambda     K      H
    1.28    0.460    0.850 

Effective search space used: 35403368544


Query=  CM2_S47_L008_R1_001_(paired)_contig_536 Average coverage: 18.66
Length=377


***** No hits found *****


Lambda     K      H
    1.33    0.621     1.12 

Gapped
Lambda     K      H
    1.28    0.460    0.850 

Effective search space used: 9643474272


"Query=  CM2_S47_L008_R1_001_(paired)_contig_537 Average coverage: 3,262.17"
Length=2868


***** No hits found *****


Lambda     K      H
    1.33    0.621     1.12 

Gapped
Lambda     K      H
    1.28    0.460    0.850 

Effective search space used: 77632651768


Query=  CM2_S47_L008_R1_001_(paired)_contig_538 Average coverage: 61.12
Length=606


***** No hits found *****


Lambda     K      H
    1.33    0.621     1.12 

Gapped
Lambda     K      H
    1.28    0.460    0.850 

Effective search space used: 15899439168


"Query=  CM2_S47_L008_R1_001_(paired)_contig_539 Average coverage: 2,023.20"
Length=823


***** No hits found *****


Lambda     K      H
    1.33    0.621     1.12 

Gapped
Lambda     K      H
    1.28    0.460    0.850 

Effective search space used: 21827580576


"Query=  CM2_S47_L008_R1_001_(paired)_contig_540 Average coverage: 1,194.52"
Length=537


***** No hits found *****


Lambda     K      H
    1.33    0.621     1.12 

Gapped
Lambda     K      H
    1.28    0.460    0.850 

Effective search space used: 14014454112


Query=  CM2_S47_L008_R1_001_(paired)_contig_541 Average coverage: 13.33
Length=3775


***** No hits found *****


Lambda     K      H
    1.33    0.621     1.12 

Gapped
Lambda     K      H
    1.28    0.460    0.850 

Effective search space used: 102408448796


"Query=  CM2_S47_L008_R1_001_(paired)_contig_542 Average coverage: 32,386.84"
Length=432


***** No hits found *****


Lambda     K      H
    1.33    0.621     1.12 

Gapped
Lambda     K      H
    1.28    0.460    0.850 

Effective search space used: 11145998592


Query=  CM2_S47_L008_R1_001_(paired)_contig_543 Average coverage: 501.60
Length=313


***** No hits found *****


Lambda     K      H
    1.33    0.621     1.12 

Gapped
Lambda     K      H
    1.28    0.460    0.850 

Effective search space used: 7922751860


"Query=  CM2_S47_L008_R1_001_(paired)_contig_544 Average coverage: 2,776.59"
Length=2024


***** No hits found *****


Lambda     K      H
    1.33    0.621     1.12 

Gapped
Lambda     K      H
    1.28    0.460    0.850 

Effective search space used: 54577775592


"Query=  CM2_S47_L008_R1_001_(paired)_contig_545 Average coverage: 5,263.19"
Length=1084


***** No hits found *****


Lambda     K      H
    1.33    0.621     1.12 

Gapped
Lambda     K      H
    1.28    0.460    0.850 

Effective search space used: 28929141426


Query=  CM2_S47_L008_R1_001_(paired)_contig_546 Average coverage: 484.54
Length=1798


***** No hits found *****


Lambda     K      H
    1.33    0.621     1.12 

Gapped
Lambda     K      H
    1.28    0.460    0.850 

Effective search space used: 48433775022


Query=  CM2_S47_L008_R1_001_(paired)_contig_547 Average coverage: 145.84
Length=335


***** No hits found *****


Lambda     K      H
    1.33    0.621     1.12 

Gapped
Lambda     K      H
    1.28    0.460    0.850 

Effective search space used: 8523788208


"Query=  CM2_S47_L008_R1_001_(paired)_contig_548 Average coverage: 20,395.04"
Length=468


***** No hits found *****


Lambda     K      H
    1.33    0.621     1.12 

Gapped
Lambda     K      H
    1.28    0.460    0.850 

Effective search space used: 12129469056


"Query=  CM2_S47_L008_R1_001_(paired)_contig_549 Average coverage: 17,920.27"
Length=1822


***** No hits found *****


Lambda     K      H
    1.33    0.621     1.12 

Gapped
Lambda     K      H
    1.28    0.460    0.850 

Effective search space used: 49089392958


"Query=  CM2_S47_L008_R1_001_(paired)_contig_550 Average coverage: 2,277.99"
Length=388


***** No hits found *****


Lambda     K      H
    1.33    0.621     1.12 

Gapped
Lambda     K      H
    1.28    0.460    0.850 

Effective search space used: 9943979136


"Query=  CM2_S47_L008_R1_001_(paired)_contig_551 Average coverage: 8,219.75"
Length=1159


***** No hits found *****


Lambda     K      H
    1.33    0.621     1.12 

Gapped
Lambda     K      H
    1.28    0.460    0.850 

Effective search space used: 30977947476


"Query=  CM2_S47_L008_R1_001_(paired)_contig_552 Average coverage: 1,720.37"
Length=966


***** No hits found *****


Lambda     K      H
    1.33    0.621     1.12 

Gapped
Lambda     K      H
    1.28    0.460    0.850 

Effective search space used: 25705686574


Query=  CM2_S47_L008_R1_001_(paired)_contig_553 Average coverage: 329.60
Length=638


***** No hits found *****


Lambda     K      H
    1.33    0.621     1.12 

Gapped
Lambda     K      H
    1.28    0.460    0.850 

Effective search space used: 16773635136


Query=  CM2_S47_L008_R1_001_(paired)_contig_554 Average coverage: 40.19
Length=3016


***** No hits found *****


Lambda     K      H
    1.33    0.621     1.12 

Gapped
Lambda     K      H
    1.28    0.460    0.850 

Effective search space used: 81675449960


"Query=  CM2_S47_L008_R1_001_(paired)_contig_555 Average coverage: 3,528.70"
Length=941


***** No hits found *****


Lambda     K      H
    1.33    0.621     1.12 

Gapped
Lambda     K      H
    1.28    0.460    0.850 

Effective search space used: 25022751224


"Query=  CM2_S47_L008_R1_001_(paired)_contig_556 Average coverage: 1,791.34"
Length=843


***** No hits found *****


Lambda     K      H
    1.33    0.621     1.12 

Gapped
Lambda     K      H
    1.28    0.460    0.850 

Effective search space used: 22345644652


Query=  CM2_S47_L008_R1_001_(paired)_contig_557 Average coverage: 35.34
Length=804


***** No hits found *****


Lambda     K      H
    1.33    0.621     1.12 

Gapped
Lambda     K      H
    1.28    0.460    0.850 

Effective search space used: 21308526720


Query=  CM2_S47_L008_R1_001_(paired)_contig_558 Average coverage: 415.21
Length=7945


***** No hits found *****


Lambda     K      H
    1.33    0.621     1.12 

Gapped
Lambda     K      H
    1.28    0.460    0.850 

Effective search space used: 216280122492


"Query=  CM2_S47_L008_R1_001_(paired)_contig_559 Average coverage: 1,124.66"
Length=996


***** No hits found *****


Lambda     K      H
    1.33    0.621     1.12 

Gapped
Lambda     K      H
    1.28    0.460    0.850 

Effective search space used: 26525208994


"Query=  CM2_S47_L008_R1_001_(paired)_contig_560 Average coverage: 4,291.16"
Length=1266


***** No hits found *****


Lambda     K      H
    1.33    0.621     1.12 

Gapped
Lambda     K      H
    1.28    0.460    0.850 

Effective search space used: 33900910774


Query=  CM2_S47_L008_R1_001_(paired)_contig_561 Average coverage: 43.59
Length=4987


***** No hits found *****


Lambda     K      H
    1.33    0.621     1.12 

Gapped
Lambda     K      H
    1.28    0.460    0.850 

Effective search space used: 135482370240


"Query=  CM2_S47_L008_R1_001_(paired)_contig_562 Average coverage: 12,002.30"
Length=2113


***** No hits found *****


Lambda     K      H
    1.33    0.621     1.12 

Gapped
Lambda     K      H
    1.28    0.460    0.850 

Effective search space used: 57008917748


Query=  CM2_S47_L008_R1_001_(paired)_contig_563 Average coverage: 3.13
Length=449


***** No hits found *****


Lambda     K      H
    1.33    0.621     1.12 

Gapped
Lambda     K      H
    1.28    0.460    0.850 

Effective search space used: 11610415200


Query=  CM2_S47_L008_R1_001_(paired)_contig_564 Average coverage: 6.38
Length=413


***** No hits found *****


Lambda     K      H
    1.33    0.621     1.12 

Gapped
Lambda     K      H
    1.28    0.460    0.850 

Effective search space used: 10626944736


"Query=  CM2_S47_L008_R1_001_(paired)_contig_565 Average coverage: 4,590.84"
Length=1118


***** No hits found *****


Lambda     K      H
    1.33    0.621     1.12 

Gapped
Lambda     K      H
    1.28    0.460    0.850 

Effective search space used: 29857933502


"Query=  CM2_S47_L008_R1_001_(paired)_contig_566 Average coverage: 4,305.20"
Length=2109


***** No hits found *****


Lambda     K      H
    1.33    0.621     1.12 

Gapped
Lambda     K      H
    1.28    0.460    0.850 

Effective search space used: 56899652932


"Query=  CM2_S47_L008_R1_001_(paired)_contig_567 Average coverage: 4,128.25"
Length=1105


***** No hits found *****


Lambda     K      H
    1.33    0.621     1.12 

Gapped
Lambda     K      H
    1.28    0.460    0.850 

Effective search space used: 29502807120


"Query=  CM2_S47_L008_R1_001_(paired)_contig_568 Average coverage: 2,550.15"
Length=360


***** No hits found *****


Lambda     K      H
    1.33    0.621     1.12 

Gapped
Lambda     K      H
    1.28    0.460    0.850 

Effective search space used: 9206784058


"Query=  CM2_S47_L008_R1_001_(paired)_contig_569 Average coverage: 2,278.97"
Length=244


***** No hits found *****


Lambda     K      H
    1.33    0.621     1.12 

Gapped
Lambda     K      H
    1.28    0.460    0.850 

Effective search space used: 6037683314


"Query=  CM2_S47_L008_R1_001_(paired)_contig_570 Average coverage: 2,552.70"
Length=1192


***** No hits found *****


Lambda     K      H
    1.33    0.621     1.12 

Gapped
Lambda     K      H
    1.28    0.460    0.850 

Effective search space used: 31879422138


Query=  CM2_S47_L008_R1_001_(paired)_contig_571 Average coverage: 414.40
Length=383


***** No hits found *****


Lambda     K      H
    1.33    0.621     1.12 

Gapped
Lambda     K      H
    1.28    0.460    0.850 

Effective search space used: 9807386016


"Query=  CM2_S47_L008_R1_001_(paired)_contig_572 Average coverage: 3,238.42"
Length=2515


***** No hits found *****


Lambda     K      H
    1.33    0.621     1.12 

Gapped
Lambda     K      H
    1.28    0.460    0.850 

Effective search space used: 67990031756


"Query=  CM2_S47_L008_R1_001_(paired)_contig_573 Average coverage: 7,454.13"
Length=1180


***** No hits found *****


Lambda     K      H
    1.33    0.621     1.12 

Gapped
Lambda     K      H
    1.28    0.460    0.850 

Effective search space used: 31551613170


Query=  CM2_S47_L008_R1_001_(paired)_contig_574 Average coverage: 47.74
Length=1362


***** No hits found *****


Lambda     K      H
    1.33    0.621     1.12 

Gapped
Lambda     K      H
    1.28    0.460    0.850 

Effective search space used: 36523382518


"Query=  CM2_S47_L008_R1_001_(paired)_contig_575 Average coverage: 3,434.07"
Length=803


***** No hits found *****


Lambda     K      H
    1.33    0.621     1.12 

Gapped
Lambda     K      H
    1.28    0.460    0.850 

Effective search space used: 21281208096


"Query=  CM2_S47_L008_R1_001_(paired)_contig_576 Average coverage: 5,941.80"
Length=1034


***** No hits found *****


Lambda     K      H
    1.33    0.621     1.12 

Gapped
Lambda     K      H
    1.28    0.460    0.850 

Effective search space used: 27563270726


Query=  CM2_S47_L008_R1_001_(paired)_contig_577 Average coverage: 873.59
Length=1455


***** No hits found *****


Lambda     K      H
    1.33    0.621     1.12 

Gapped
Lambda     K      H
    1.28    0.460    0.850 

Effective search space used: 39063902020


"Query=  CM2_S47_L008_R1_001_(paired)_contig_578 Average coverage: 1,753.75"
Length=367


***** No hits found *****


Lambda     K      H
    1.33    0.621     1.12 

Gapped
Lambda     K      H
    1.28    0.460    0.850 

Effective search space used: 9398022896


Query=  CM2_S47_L008_R1_001_(paired)_contig_579 Average coverage: 973.35
Length=610


***** No hits found *****


Lambda     K      H
    1.33    0.621     1.12 

Gapped
Lambda     K      H
    1.28    0.460    0.850 

Effective search space used: 16008713664


Query=  CM2_S47_L008_R1_001_(paired)_contig_580 Average coverage: 131.60
Length=386


***** No hits found *****


Lambda     K      H
    1.33    0.621     1.12 

Gapped
Lambda     K      H
    1.28    0.460    0.850 

Effective search space used: 9889341888


Query=  CM2_S47_L008_R1_001_(paired)_contig_581 Average coverage: 478.49
Length=2003


***** No hits found *****


Lambda     K      H
    1.33    0.621     1.12 

Gapped
Lambda     K      H
    1.28    0.460    0.850 

Effective search space used: 54004135308


"Query=  CM2_S47_L008_R1_001_(paired)_contig_582 Average coverage: 8,577.20"
Length=2215


***** No hits found *****


Lambda     K      H
    1.33    0.621     1.12 

Gapped
Lambda     K      H
    1.28    0.460    0.850 

Effective search space used: 59795170556


"Query=  CM2_S47_L008_R1_001_(paired)_contig_583 Average coverage: 1,845.03"
Length=2024


***** No hits found *****


Lambda     K      H
    1.33    0.621     1.12 

Gapped
Lambda     K      H
    1.28    0.460    0.850 

Effective search space used: 54577775592


"Query=  CM2_S47_L008_R1_001_(paired)_contig_584 Average coverage: 2,542.79"
Length=574


***** No hits found *****


Lambda     K      H
    1.33    0.621     1.12 

Gapped
Lambda     K      H
    1.28    0.460    0.850 

Effective search space used: 15025243200


"Query=  CM2_S47_L008_R1_001_(paired)_contig_585 Average coverage: 3,253.44"
Length=611


***** No hits found *****


Lambda     K      H
    1.33    0.621     1.12 

Gapped
Lambda     K      H
    1.28    0.460    0.850 

Effective search space used: 16036032288


"Query=  CM2_S47_L008_R1_001_(paired)_contig_586 Average coverage: 6,551.56"
Length=470


***** No hits found *****


Lambda     K      H
    1.33    0.621     1.12 

Gapped
Lambda     K      H
    1.28    0.460    0.850 

Effective search space used: 12184106304


"Query=  CM2_S47_L008_R1_001_(paired)_contig_587 Average coverage: 1,777.85"
Length=852


***** No hits found *****


Lambda     K      H
    1.33    0.621     1.12 

Gapped
Lambda     K      H
    1.28    0.460    0.850 

Effective search space used: 22591501378


Query=  CM2_S47_L008_R1_001_(paired)_contig_588 Average coverage: 559.95
Length=2124


***** No hits found *****


Lambda     K      H
    1.33    0.621     1.12 

Gapped
Lambda     K      H
    1.28    0.460    0.850 

Effective search space used: 57309395992


Query=  CM2_S47_L008_R1_001_(paired)_contig_589 Average coverage: 361.41
Length=290


***** No hits found *****


Lambda     K      H
    1.33    0.621     1.12 

Gapped
Lambda     K      H
    1.28    0.460    0.850 

Effective search space used: 7294395678


"Query=  CM2_S47_L008_R1_001_(paired)_contig_590 Average coverage: 4,541.08"
Length=325


***** No hits found *****


Lambda     K      H
    1.33    0.621     1.12 

Gapped
Lambda     K      H
    1.28    0.460    0.850 

Effective search space used: 8250589868


"Query=  CM2_S47_L008_R1_001_(paired)_contig_591 Average coverage: 2,526.05"
Length=1192


***** No hits found *****


Lambda     K      H
    1.33    0.621     1.12 

Gapped
Lambda     K      H
    1.28    0.460    0.850 

Effective search space used: 31879422138


Query=  CM2_S47_L008_R1_001_(paired)_contig_592 Average coverage: 749.91
Length=787


***** No hits found *****


Lambda     K      H
    1.33    0.621     1.12 

Gapped
Lambda     K      H
    1.28    0.460    0.850 

Effective search space used: 20844110112


Query=  CM2_S47_L008_R1_001_(paired)_contig_593 Average coverage: 137.23
Length=648


***** No hits found *****


Lambda     K      H
    1.33    0.621     1.12 

Gapped
Lambda     K      H
    1.28    0.460    0.850 

Effective search space used: 17046821376


"Query=  CM2_S47_L008_R1_001_(paired)_contig_594 Average coverage: 1,882.05"
Length=5368


***** No hits found *****


Lambda     K      H
    1.33    0.621     1.12 

Gapped
Lambda     K      H
    1.28    0.460    0.850 

Effective search space used: 145889382954


"Query=  CM2_S47_L008_R1_001_(paired)_contig_595 Average coverage: 1,598.60"
Length=917


***** No hits found *****


Lambda     K      H
    1.33    0.621     1.12 

Gapped
Lambda     K      H
    1.28    0.460    0.850 

Effective search space used: 24367133288


Query=  CM2_S47_L008_R1_001_(paired)_contig_596 Average coverage: 193.62
Length=1298


***** No hits found *****


Lambda     K      H
    1.33    0.621     1.12 

Gapped
Lambda     K      H
    1.28    0.460    0.850 

Effective search space used: 34775068022


Query=  CM2_S47_L008_R1_001_(paired)_contig_597 Average coverage: 105.88
Length=801


***** No hits found *****


Lambda     K      H
    1.33    0.621     1.12 

Gapped
Lambda     K      H
    1.28    0.460    0.850 

Effective search space used: 21226570848


"Query=  CM2_S47_L008_R1_001_(paired)_contig_598 Average coverage: 20,251.17"
Length=751


***** No hits found *****


Lambda     K      H
    1.33    0.621     1.12 

Gapped
Lambda     K      H
    1.28    0.460    0.850 

Effective search space used: 19860639648


"Query=  CM2_S47_L008_R1_001_(paired)_contig_599 Average coverage: 1,974.03"
Length=1940


***** No hits found *****


Lambda     K      H
    1.33    0.621     1.12 

Gapped
Lambda     K      H
    1.28    0.460    0.850 

Effective search space used: 52283214456


"Query=  CM2_S47_L008_R1_001_(paired)_contig_600 Average coverage: 1,035.48"
Length=861


***** No hits found *****


Lambda     K      H
    1.33    0.621     1.12 

Gapped
Lambda     K      H
    1.28    0.460    0.850 

Effective search space used: 22837358104


"Query=  CM2_S47_L008_R1_001_(paired)_contig_601 Average coverage: 10,399.47"
Length=473


***** No hits found *****


Lambda     K      H
    1.33    0.621     1.12 

Gapped
Lambda     K      H
    1.28    0.460    0.850 

Effective search space used: 12266062176


"Query=  CM2_S47_L008_R1_001_(paired)_contig_602 Average coverage: 1,627.84"
Length=977


***** No hits found *****


Lambda     K      H
    1.33    0.621     1.12 

Gapped
Lambda     K      H
    1.28    0.460    0.850 

Effective search space used: 26006178128


Query=  CM2_S47_L008_R1_001_(paired)_contig_603 Average coverage: 787.19
Length=1121


***** No hits found *****


Lambda     K      H
    1.33    0.621     1.12 

Gapped
Lambda     K      H
    1.28    0.460    0.850 

Effective search space used: 29939885744


Query=  CM2_S47_L008_R1_001_(paired)_contig_604 Average coverage: 280.02
Length=259


***** No hits found *****


Lambda     K      H
    1.33    0.621     1.12 

Gapped
Lambda     K      H
    1.28    0.460    0.850 

Effective search space used: 6447480824


Query=  CM2_S47_L008_R1_001_(paired)_contig_605 Average coverage: 650.87
Length=5453


***** No hits found *****


Lambda     K      H
    1.33    0.621     1.12 

Gapped
Lambda     K      H
    1.28    0.460    0.850 

Effective search space used: 148211157444


"Query=  CM2_S47_L008_R1_001_(paired)_contig_606 Average coverage: 3,478.08"
Length=335


***** No hits found *****


Lambda     K      H
    1.33    0.621     1.12 

Gapped
Lambda     K      H
    1.28    0.460    0.850 

Effective search space used: 8523788208


"Query=  CM2_S47_L008_R1_001_(paired)_contig_607 Average coverage: 3,467.44"
Length=439


***** No hits found *****


Lambda     K      H
    1.33    0.621     1.12 

Gapped
Lambda     K      H
    1.28    0.460    0.850 

Effective search space used: 11337228960


"Query=  CM2_S47_L008_R1_001_(paired)_contig_608 Average coverage: 4,388.90"
Length=814


***** No hits found *****


Lambda     K      H
    1.33    0.621     1.12 

Gapped
Lambda     K      H
    1.28    0.460    0.850 

Effective search space used: 21581712960


"Query=  CM2_S47_L008_R1_001_(paired)_contig_609 Average coverage: 3,565.44"
Length=610


***** No hits found *****


Lambda     K      H
    1.33    0.621     1.12 

Gapped
Lambda     K      H
    1.28    0.460    0.850 

Effective search space used: 16008713664


"Query=  CM2_S47_L008_R1_001_(paired)_contig_610 Average coverage: 1,053.62"
Length=360


***** No hits found *****


Lambda     K      H
    1.33    0.621     1.12 

Gapped
Lambda     K      H
    1.28    0.460    0.850 

Effective search space used: 9206784058


"Query=  CM2_S47_L008_R1_001_(paired)_contig_611 Average coverage: 8,494.78"
Length=462


***** No hits found *****


Lambda     K      H
    1.33    0.621     1.12 

Gapped
Lambda     K      H
    1.28    0.460    0.850 

Effective search space used: 11965557312


"Query=  CM2_S47_L008_R1_001_(paired)_contig_612 Average coverage: 3,562.46"
Length=340


***** No hits found *****


Lambda     K      H
    1.33    0.621     1.12 

Gapped
Lambda     K      H
    1.28    0.460    0.850 

Effective search space used: 8660387378


Query=  CM2_S47_L008_R1_001_(paired)_contig_613 Average coverage: 307.93
Length=1316


***** No hits found *****


Lambda     K      H
    1.33    0.621     1.12 

Gapped
Lambda     K      H
    1.28    0.460    0.850 

Effective search space used: 35266781474


"Query=  CM2_S47_L008_R1_001_(paired)_contig_614 Average coverage: 1,812.34"
Length=4250


***** No hits found *****


Lambda     K      H
    1.33    0.621     1.12 

Gapped
Lambda     K      H
    1.28    0.460    0.850 

Effective search space used: 115383645696


"Query=  CM2_S47_L008_R1_001_(paired)_contig_615 Average coverage: 4,455.93"
Length=697


***** No hits found *****


Lambda     K      H
    1.33    0.621     1.12 

Gapped
Lambda     K      H
    1.28    0.460    0.850 

Effective search space used: 18385433952


Query=  CM2_S47_L008_R1_001_(paired)_contig_616 Average coverage: 541.74
Length=1088


***** No hits found *****


Lambda     K      H
    1.33    0.621     1.12 

Gapped
Lambda     K      H
    1.28    0.460    0.850 

Effective search space used: 29038411082


"Query=  CM2_S47_L008_R1_001_(paired)_contig_617 Average coverage: 1,501.13"
Length=987


***** No hits found *****


Lambda     K      H
    1.33    0.621     1.12 

Gapped
Lambda     K      H
    1.28    0.460    0.850 

Effective search space used: 26279352268


Query=  CM2_S47_L008_R1_001_(paired)_contig_618 Average coverage: 14.70
Length=927


***** No hits found *****


Lambda     K      H
    1.33    0.621     1.12 

Gapped
Lambda     K      H
    1.28    0.460    0.850 

Effective search space used: 24640307428


"Query=  CM2_S47_L008_R1_001_(paired)_contig_619 Average coverage: 3,790.76"
Length=1943


***** No hits found *****


Lambda     K      H
    1.33    0.621     1.12 

Gapped
Lambda     K      H
    1.28    0.460    0.850 

Effective search space used: 52365163068


Query=  CM2_S47_L008_R1_001_(paired)_contig_620 Average coverage: 881.86
Length=479


***** No hits found *****


Lambda     K      H
    1.33    0.621     1.12 

Gapped
Lambda     K      H
    1.28    0.460    0.850 

Effective search space used: 12429973920


"Query=  CM2_S47_L008_R1_001_(paired)_contig_621 Average coverage: 10,268.98"
Length=396


***** No hits found *****


Lambda     K      H
    1.33    0.621     1.12 

Gapped
Lambda     K      H
    1.28    0.460    0.850 

Effective search space used: 10162528128


"Query=  CM2_S47_L008_R1_001_(paired)_contig_622 Average coverage: 2,930.92"
Length=537


***** No hits found *****


Lambda     K      H
    1.33    0.621     1.12 

Gapped
Lambda     K      H
    1.28    0.460    0.850 

Effective search space used: 14014454112


"Query=  CM2_S47_L008_R1_001_(paired)_contig_623 Average coverage: 1,258.66"
Length=709


***** No hits found *****


Lambda     K      H
    1.33    0.621     1.12 

Gapped
Lambda     K      H
    1.28    0.460    0.850 

Effective search space used: 18713257440


"Query=  CM2_S47_L008_R1_001_(paired)_contig_624 Average coverage: 1,850.16"
Length=255


***** No hits found *****


Lambda     K      H
    1.33    0.621     1.12 

Gapped
Lambda     K      H
    1.28    0.460    0.850 

Effective search space used: 6338201488


Query=  CM2_S47_L008_R1_001_(paired)_contig_625 Average coverage: 357.44
Length=3523


***** No hits found *****


Lambda     K      H
    1.33    0.621     1.12 

Gapped
Lambda     K      H
    1.28    0.460    0.850 

Effective search space used: 95524765388


"Query=  CM2_S47_L008_R1_001_(paired)_contig_626 Average coverage: 4,041.22"
Length=1125


***** No hits found *****


Lambda     K      H
    1.33    0.621     1.12 

Gapped
Lambda     K      H
    1.28    0.460    0.850 

Effective search space used: 30049155400


"Query=  CM2_S47_L008_R1_001_(paired)_contig_627 Average coverage: 16,860.44"
Length=1707


***** No hits found *****


Lambda     K      H
    1.33    0.621     1.12 

Gapped
Lambda     K      H
    1.28    0.460    0.850 

Effective search space used: 45947890348


"Query=  CM2_S47_L008_R1_001_(paired)_contig_628 Average coverage: 2,623.01"
Length=1907


***** No hits found *****


Lambda     K      H
    1.33    0.621     1.12 

Gapped
Lambda     K      H
    1.28    0.460    0.850 

Effective search space used: 51411373148


"Query=  CM2_S47_L008_R1_001_(paired)_contig_629 Average coverage: 6,078.94"
Length=1866


***** No hits found *****


Lambda     K      H
    1.33    0.621     1.12 

Gapped
Lambda     K      H
    1.28    0.460    0.850 

Effective search space used: 50291359174


"Query=  CM2_S47_L008_R1_001_(paired)_contig_630 Average coverage: 4,181.01"
Length=2096


***** No hits found *****


Lambda     K      H
    1.33    0.621     1.12 

Gapped
Lambda     K      H
    1.28    0.460    0.850 

Effective search space used: 56544542280


"Query=  CM2_S47_L008_R1_001_(paired)_contig_631 Average coverage: 3,977.09"
Length=413


***** No hits found *****


Lambda     K      H
    1.33    0.621     1.12 

Gapped
Lambda     K      H
    1.28    0.460    0.850 

Effective search space used: 10626944736


"Query=  CM2_S47_L008_R1_001_(paired)_contig_632 Average coverage: 6,501.52"
Length=321


***** No hits found *****


Lambda     K      H
    1.33    0.621     1.12 

Gapped
Lambda     K      H
    1.28    0.460    0.850 

Effective search space used: 8141310532


Query=  CM2_S47_L008_R1_001_(paired)_contig_633 Average coverage: 3.18
Length=264


***** No hits found *****


Lambda     K      H
    1.33    0.621     1.12 

Gapped
Lambda     K      H
    1.28    0.460    0.850 

Effective search space used: 6584079994


"Query=  CM2_S47_L008_R1_001_(paired)_contig_634 Average coverage: 1,492.83"
Length=669


***** No hits found *****


Lambda     K      H
    1.33    0.621     1.12 

Gapped
Lambda     K      H
    1.28    0.460    0.850 

Effective search space used: 17620512480


"Query=  CM2_S47_L008_R1_001_(paired)_contig_635 Average coverage: 1,961.32"
Length=1539


***** No hits found *****


Lambda     K      H
    1.33    0.621     1.12 

Gapped
Lambda     K      H
    1.28    0.460    0.850 

Effective search space used: 41358564796


"Query=  CM2_S47_L008_R1_001_(paired)_contig_636 Average coverage: 6,226.56"
Length=496


***** No hits found *****


Lambda     K      H
    1.33    0.621     1.12 

Gapped
Lambda     K      H
    1.28    0.460    0.850 

Effective search space used: 12894390528


"Query=  CM2_S47_L008_R1_001_(paired)_contig_637 Average coverage: 21,706.10"
Length=609


***** No hits found *****


Lambda     K      H
    1.33    0.621     1.12 

Gapped
Lambda     K      H
    1.28    0.460    0.850 

Effective search space used: 15981395040


"Query=  CM2_S47_L008_R1_001_(paired)_contig_638 Average coverage: 7,523.44"
Length=502


***** No hits found *****


Lambda     K      H
    1.33    0.621     1.12 

Gapped
Lambda     K      H
    1.28    0.460    0.850 

Effective search space used: 13058302272


"Query=  CM2_S47_L008_R1_001_(paired)_contig_639 Average coverage: 3,752.23"
Length=554


***** No hits found *****


Lambda     K      H
    1.33    0.621     1.12 

Gapped
Lambda     K      H
    1.28    0.460    0.850 

Effective search space used: 14478870720


Query=  CM2_S47_L008_R1_001_(paired)_contig_640 Average coverage: 123.04
Length=4213


***** No hits found *****


Lambda     K      H
    1.33    0.621     1.12 

Gapped
Lambda     K      H
    1.28    0.460    0.850 

Effective search space used: 114372946148


Query=  CM2_S47_L008_R1_001_(paired)_contig_641 Average coverage: 76.47
Length=1377


***** No hits found *****


Lambda     K      H
    1.33    0.621     1.12 

Gapped
Lambda     K      H
    1.28    0.460    0.850 

Effective search space used: 36933143728


Query=  CM2_S47_L008_R1_001_(paired)_contig_642 Average coverage: 707.20
Length=1030


***** No hits found *****


Lambda     K      H
    1.33    0.621     1.12 

Gapped
Lambda     K      H
    1.28    0.460    0.850 

Effective search space used: 27454001070


"Query=  CM2_S47_L008_R1_001_(paired)_contig_643 Average coverage: 1,129.45"
Length=2086


***** No hits found *****


Lambda     K      H
    1.33    0.621     1.12 

Gapped
Lambda     K      H
    1.28    0.460    0.850 

Effective search space used: 56271380240


Query=  CM2_S47_L008_R1_001_(paired)_contig_644 Average coverage: 565.26
Length=321


***** No hits found *****


Lambda     K      H
    1.33    0.621     1.12 

Gapped
Lambda     K      H
    1.28    0.460    0.850 

Effective search space used: 8141310532


"Query=  CM2_S47_L008_R1_001_(paired)_contig_645 Average coverage: 1,768.68"
Length=207


***** No hits found *****


Lambda     K      H
    1.33    0.621     1.12 

Gapped
Lambda     K      H
    1.28    0.460    0.850 

Effective search space used: 5026849456


"Query=  CM2_S47_L008_R1_001_(paired)_contig_646 Average coverage: 1,121.02"
Length=2061


***** No hits found *****


Lambda     K      H
    1.33    0.621     1.12 

Gapped
Lambda     K      H
    1.28    0.460    0.850 

Effective search space used: 55588475140


Query=  CM2_S47_L008_R1_001_(paired)_contig_647 Average coverage: 379.60
Length=3511


***** No hits found *****


Lambda     K      H
    1.33    0.621     1.12 

Gapped
Lambda     K      H
    1.28    0.460    0.850 

Effective search space used: 95196970940


"Query=  CM2_S47_L008_R1_001_(paired)_contig_648 Average coverage: 1,236.38"
Length=1303


***** No hits found *****


Lambda     K      H
    1.33    0.621     1.12 

Gapped
Lambda     K      H
    1.28    0.460    0.850 

Effective search space used: 34911655092


"Query=  CM2_S47_L008_R1_001_(paired)_contig_649 Average coverage: 5,089.06"
Length=1706


***** No hits found *****


Lambda     K      H
    1.33    0.621     1.12 

Gapped
Lambda     K      H
    1.28    0.460    0.850 

Effective search space used: 45920572934


"Query=  CM2_S47_L008_R1_001_(paired)_contig_650 Average coverage: 44,936.73"
Length=683


***** No hits found *****


Lambda     K      H
    1.33    0.621     1.12 

Gapped
Lambda     K      H
    1.28    0.460    0.850 

Effective search space used: 18002973216


"Query=  CM2_S47_L008_R1_001_(paired)_contig_651 Average coverage: 1,375.20"
Length=275


***** No hits found *****


Lambda     K      H
    1.33    0.621     1.12 

Gapped
Lambda     K      H
    1.28    0.460    0.850 

Effective search space used: 6884598168


"Query=  CM2_S47_L008_R1_001_(paired)_contig_652 Average coverage: 2,943.02"
Length=1960


***** No hits found *****


Lambda     K      H
    1.33    0.621     1.12 

Gapped
Lambda     K      H
    1.28    0.460    0.850 

Effective search space used: 52829538536


"Query=  CM2_S47_L008_R1_001_(paired)_contig_653 Average coverage: 1,136.25"
Length=278


***** No hits found *****


Lambda     K      H
    1.33    0.621     1.12 

Gapped
Lambda     K      H
    1.28    0.460    0.850 

Effective search space used: 6966557670


"Query=  CM2_S47_L008_R1_001_(paired)_contig_654 Average coverage: 4,036.25"
Length=2017


***** No hits found *****


Lambda     K      H
    1.33    0.621     1.12 

Gapped
Lambda     K      H
    1.28    0.460    0.850 

Effective search space used: 54386562164


"Query=  CM2_S47_L008_R1_001_(paired)_contig_655 Average coverage: 9,737.61"
Length=887


***** No hits found *****


Lambda     K      H
    1.33    0.621     1.12 

Gapped
Lambda     K      H
    1.28    0.460    0.850 

Effective search space used: 23547610868


Query=  CM2_S47_L008_R1_001_(paired)_contig_656 Average coverage: 906.74
Length=909


***** No hits found *****


Lambda     K      H
    1.33    0.621     1.12 

Gapped
Lambda     K      H
    1.28    0.460    0.850 

Effective search space used: 24148593976


Query=  CM2_S47_L008_R1_001_(paired)_contig_657 Average coverage: 569.92
Length=319


***** No hits found *****


Lambda     K      H
    1.33    0.621     1.12 

Gapped
Lambda     K      H
    1.28    0.460    0.850 

Effective search space used: 8086670864


Query=  CM2_S47_L008_R1_001_(paired)_contig_658 Average coverage: 27.46
Length=3032


***** No hits found *****


Lambda     K      H
    1.33    0.621     1.12 

Gapped
Lambda     K      H
    1.28    0.460    0.850 

Effective search space used: 82112509224


Query=  CM2_S47_L008_R1_001_(paired)_contig_659 Average coverage: 626.91
Length=247


***** No hits found *****


Lambda     K      H
    1.33    0.621     1.12 

Gapped
Lambda     K      H
    1.28    0.460    0.850 

Effective search space used: 6119642816


Query=  CM2_S47_L008_R1_001_(paired)_contig_660 Average coverage: 332.97
Length=610


***** No hits found *****


Lambda     K      H
    1.33    0.621     1.12 

Gapped
Lambda     K      H
    1.28    0.460    0.850 

Effective search space used: 16008713664


"Query=  CM2_S47_L008_R1_001_(paired)_contig_661 Average coverage: 1,147.63"
Length=1291


***** No hits found *****


Lambda     K      H
    1.33    0.621     1.12 

Gapped
Lambda     K      H
    1.28    0.460    0.850 

Effective search space used: 34583846124


Query=  CM2_S47_L008_R1_001_(paired)_contig_662 Average coverage: 238.28
Length=374


***** No hits found *****


Lambda     K      H
    1.33    0.621     1.12 

Gapped
Lambda     K      H
    1.28    0.460    0.850 

Effective search space used: 9561518400


"Query=  CM2_S47_L008_R1_001_(paired)_contig_663 Average coverage: 3,624.20"
Length=843


***** No hits found *****


Lambda     K      H
    1.33    0.621     1.12 

Gapped
Lambda     K      H
    1.28    0.460    0.850 

Effective search space used: 22345644652


Query=  CM2_S47_L008_R1_001_(paired)_contig_664 Average coverage: 305.51
Length=1482


***** No hits found *****


Lambda     K      H
    1.33    0.621     1.12 

Gapped
Lambda     K      H
    1.28    0.460    0.850 

Effective search space used: 39801472198


"Query=  CM2_S47_L008_R1_001_(paired)_contig_665 Average coverage: 3,187.11"
Length=982


***** No hits found *****


Lambda     K      H
    1.33    0.621     1.12 

Gapped
Lambda     K      H
    1.28    0.460    0.850 

Effective search space used: 26142765198


"Query=  CM2_S47_L008_R1_001_(paired)_contig_666 Average coverage: 4,408.19"
Length=954


***** No hits found *****


Lambda     K      H
    1.33    0.621     1.12 

Gapped
Lambda     K      H
    1.28    0.460    0.850 

Effective search space used: 25377877606


Query=  CM2_S47_L008_R1_001_(paired)_contig_667 Average coverage: 249.95
Length=1168


***** No hits found *****


Lambda     K      H
    1.33    0.621     1.12 

Gapped
Lambda     K      H
    1.28    0.460    0.850 

Effective search space used: 31223804202


Query=  CM2_S47_L008_R1_001_(paired)_contig_668 Average coverage: 792.04
Length=862


***** No hits found *****


Lambda     K      H
    1.33    0.621     1.12 

Gapped
Lambda     K      H
    1.28    0.460    0.850 

Effective search space used: 22864675518


Query=  CM2_S47_L008_R1_001_(paired)_contig_669 Average coverage: 740.13
Length=784


***** No hits found *****


Lambda     K      H
    1.33    0.621     1.12 

Gapped
Lambda     K      H
    1.28    0.460    0.850 

Effective search space used: 20762154240


"Query=  CM2_S47_L008_R1_001_(paired)_contig_670 Average coverage: 1,168.89"
Length=269


***** No hits found *****


Lambda     K      H
    1.33    0.621     1.12 

Gapped
Lambda     K      H
    1.28    0.460    0.850 

Effective search space used: 6720679164


"Query=  CM2_S47_L008_R1_001_(paired)_contig_671 Average coverage: 3,568.00"
Length=1031


***** No hits found *****


Lambda     K      H
    1.33    0.621     1.12 

Gapped
Lambda     K      H
    1.28    0.460    0.850 

Effective search space used: 27481318484


"Query=  CM2_S47_L008_R1_001_(paired)_contig_672 Average coverage: 1,208.21"
Length=465


***** No hits found *****


Lambda     K      H
    1.33    0.621     1.12 

Gapped
Lambda     K      H
    1.28    0.460    0.850 

Effective search space used: 12047513184


Query=  CM2_S47_L008_R1_001_(paired)_contig_673 Average coverage: 123.58
Length=1224


***** No hits found *****


Lambda     K      H
    1.33    0.621     1.12 

Gapped
Lambda     K      H
    1.28    0.460    0.850 

Effective search space used: 32753579386


"Query=  CM2_S47_L008_R1_001_(paired)_contig_674 Average coverage: 1,229.42"
Length=7774


***** No hits found *****


Lambda     K      H
    1.33    0.621     1.12 

Gapped
Lambda     K      H
    1.28    0.460    0.850 

Effective search space used: 211609258518


"Query=  CM2_S47_L008_R1_001_(paired)_contig_675 Average coverage: 2,658.06"
Length=263


***** No hits found *****


Lambda     K      H
    1.33    0.621     1.12 

Gapped
Lambda     K      H
    1.28    0.460    0.850 

Effective search space used: 6556760160


"Query=  CM2_S47_L008_R1_001_(paired)_contig_676 Average coverage: 10,193.65"
Length=636


***** No hits found *****


Lambda     K      H
    1.33    0.621     1.12 

Gapped
Lambda     K      H
    1.28    0.460    0.850 

Effective search space used: 16718997888


"Query=  CM2_S47_L008_R1_001_(paired)_contig_677 Average coverage: 42,808.14"
Length=778


***** No hits found *****


Lambda     K      H
    1.33    0.621     1.12 

Gapped
Lambda     K      H
    1.28    0.460    0.850 

Effective search space used: 20598242496


"Query=  CM2_S47_L008_R1_001_(paired)_contig_678 Average coverage: 4,084.58"
Length=827


***** No hits found *****


Lambda     K      H
    1.33    0.621     1.12 

Gapped
Lambda     K      H
    1.28    0.460    0.850 

Effective search space used: 21936855072


"Query=  CM2_S47_L008_R1_001_(paired)_contig_679 Average coverage: 4,217.81"
Length=3759


***** No hits found *****


Lambda     K      H
    1.33    0.621     1.12 

Gapped
Lambda     K      H
    1.28    0.460    0.850 

Effective search space used: 101971389532


"Query=  CM2_S47_L008_R1_001_(paired)_contig_680 Average coverage: 1,566.54"
Length=3197


***** No hits found *****


Lambda     K      H
    1.33    0.621     1.12 

Gapped
Lambda     K      H
    1.28    0.460    0.850 

Effective search space used: 86619682884


"Query=  CM2_S47_L008_R1_001_(paired)_contig_681 Average coverage: 8,862.26"
Length=498


***** No hits found *****


Lambda     K      H
    1.33    0.621     1.12 

Gapped
Lambda     K      H
    1.28    0.460    0.850 

Effective search space used: 12949027776


"Query=  CM2_S47_L008_R1_001_(paired)_contig_682 Average coverage: 5,206.34"
Length=1256


***** No hits found *****


Lambda     K      H
    1.33    0.621     1.12 

Gapped
Lambda     K      H
    1.28    0.460    0.850 

Effective search space used: 33627736634


"Query=  CM2_S47_L008_R1_001_(paired)_contig_683 Average coverage: 7,870.23"
Length=822


***** No hits found *****


Lambda     K      H
    1.33    0.621     1.12 

Gapped
Lambda     K      H
    1.28    0.460    0.850 

Effective search space used: 21800261952


"Query=  CM2_S47_L008_R1_001_(paired)_contig_684 Average coverage: 1,993.15"
Length=5719


***** No hits found *****


Lambda     K      H
    1.33    0.621     1.12 

Gapped
Lambda     K      H
    1.28    0.460    0.850 

Effective search space used: 155476945848


Query=  CM2_S47_L008_R1_001_(paired)_contig_685 Average coverage: 135.06
Length=2345


***** No hits found *****


Lambda     K      H
    1.33    0.621     1.12 

Gapped
Lambda     K      H
    1.28    0.460    0.850 

Effective search space used: 63346277076


"Query=  CM2_S47_L008_R1_001_(paired)_contig_686 Average coverage: 2,256.71"
Length=441


***** No hits found *****


Lambda     K      H
    1.33    0.621     1.12 

Gapped
Lambda     K      H
    1.28    0.460    0.850 

Effective search space used: 11391866208


"Query=  CM2_S47_L008_R1_001_(paired)_contig_687 Average coverage: 1,637.57"
Length=341


***** No hits found *****


Lambda     K      H
    1.33    0.621     1.12 

Gapped
Lambda     K      H
    1.28    0.460    0.850 

Effective search space used: 8687707212


"Query=  CM2_S47_L008_R1_001_(paired)_contig_688 Average coverage: 9,637.03"
Length=467


***** No hits found *****


Lambda     K      H
    1.33    0.621     1.12 

Gapped
Lambda     K      H
    1.28    0.460    0.850 

Effective search space used: 12102150432


Query=  CM2_S47_L008_R1_001_(paired)_contig_689 Average coverage: 75.01
Length=639


***** No hits found *****


Lambda     K      H
    1.33    0.621     1.12 

Gapped
Lambda     K      H
    1.28    0.460    0.850 

Effective search space used: 16800953760


Query=  CM2_S47_L008_R1_001_(paired)_contig_690 Average coverage: 556.35
Length=2367


***** No hits found *****


Lambda     K      H
    1.33    0.621     1.12 

Gapped
Lambda     K      H
    1.28    0.460    0.850 

Effective search space used: 63947233564


"Query=  CM2_S47_L008_R1_001_(paired)_contig_691 Average coverage: 5,959.89"
Length=863


***** No hits found *****


Lambda     K      H
    1.33    0.621     1.12 

Gapped
Lambda     K      H
    1.28    0.460    0.850 

Effective search space used: 22891992932


"Query=  CM2_S47_L008_R1_001_(paired)_contig_692 Average coverage: 3,657.60"
Length=1060


***** No hits found *****


Lambda     K      H
    1.33    0.621     1.12 

Gapped
Lambda     K      H
    1.28    0.460    0.850 

Effective search space used: 28273523490


"Query=  CM2_S47_L008_R1_001_(paired)_contig_693 Average coverage: 9,869.09"
Length=426


***** No hits found *****


Lambda     K      H
    1.33    0.621     1.12 

Gapped
Lambda     K      H
    1.28    0.460    0.850 

Effective search space used: 10982086848


"Query=  CM2_S47_L008_R1_001_(paired)_contig_694 Average coverage: 10,612.91"
Length=1892


***** No hits found *****


Lambda     K      H
    1.33    0.621     1.12 

Gapped
Lambda     K      H
    1.28    0.460    0.850 

Effective search space used: 51001611938


Query=  CM2_S47_L008_R1_001_(paired)_contig_695 Average coverage: 359.79
Length=11786


***** No hits found *****


Lambda     K      H
    1.33    0.621     1.12 

Gapped
Lambda     K      H
    1.28    0.460    0.850 

Effective search space used: 321155472272


Query=  CM2_S47_L008_R1_001_(paired)_contig_696 Average coverage: 541.17
Length=837


***** No hits found *****


Lambda     K      H
    1.33    0.621     1.12 

Gapped
Lambda     K      H
    1.28    0.460    0.850 

Effective search space used: 22181740168


"Query=  CM2_S47_L008_R1_001_(paired)_contig_697 Average coverage: 10,037.95"
Length=1028


***** No hits found *****


Lambda     K      H
    1.33    0.621     1.12 

Gapped
Lambda     K      H
    1.28    0.460    0.850 

Effective search space used: 27399366242


Query=  CM2_S47_L008_R1_001_(paired)_contig_698 Average coverage: 153.00
Length=2579


***** No hits found *****


Lambda     K      H
    1.33    0.621     1.12 

Gapped
Lambda     K      H
    1.28    0.460    0.850 

Effective search space used: 69738268812


Query=  CM2_S47_L008_R1_001_(paired)_contig_699 Average coverage: 363.43
Length=1996


***** No hits found *****


Lambda     K      H
    1.33    0.621     1.12 

Gapped
Lambda     K      H
    1.28    0.460    0.850 

Effective search space used: 53812921880


"Query=  CM2_S47_L008_R1_001_(paired)_contig_700 Average coverage: 6,973.41"
Length=662


***** No hits found *****


Lambda     K      H
    1.33    0.621     1.12 

Gapped
Lambda     K      H
    1.28    0.460    0.850 

Effective search space used: 17429282112


"Query=  CM2_S47_L008_R1_001_(paired)_contig_701 Average coverage: 5,824.61"
Length=366


***** No hits found *****


Lambda     K      H
    1.33    0.621     1.12 

Gapped
Lambda     K      H
    1.28    0.460    0.850 

Effective search space used: 9370703062


"Query=  CM2_S47_L008_R1_001_(paired)_contig_702 Average coverage: 17,457.74"
Length=1096


***** No hits found *****


Lambda     K      H
    1.33    0.621     1.12 

Gapped
Lambda     K      H
    1.28    0.460    0.850 

Effective search space used: 29256950394


"Query=  CM2_S47_L008_R1_001_(paired)_contig_703 Average coverage: 1,408.29"
Length=2870


***** No hits found *****


Lambda     K      H
    1.33    0.621     1.12 

Gapped
Lambda     K      H
    1.28    0.460    0.850 

Effective search space used: 77687284176


Query=  CM2_S47_L008_R1_001_(paired)_contig_704 Average coverage: 191.35
Length=611


***** No hits found *****


Lambda     K      H
    1.33    0.621     1.12 

Gapped
Lambda     K      H
    1.28    0.460    0.850 

Effective search space used: 16036032288


Query=  CM2_S47_L008_R1_001_(paired)_contig_705 Average coverage: 249.10
Length=227


***** No hits found *****


Lambda     K      H
    1.33    0.621     1.12 

Gapped
Lambda     K      H
    1.28    0.460    0.850 

Effective search space used: 5573246136


"Query=  CM2_S47_L008_R1_001_(paired)_contig_706 Average coverage: 47,312.99"
Length=341


***** No hits found *****


Lambda     K      H
    1.33    0.621     1.12 

Gapped
Lambda     K      H
    1.28    0.460    0.850 

Effective search space used: 8687707212


"Query=  CM2_S47_L008_R1_001_(paired)_contig_707 Average coverage: 2,782.33"
Length=515


***** No hits found *****


Lambda     K      H
    1.33    0.621     1.12 

Gapped
Lambda     K      H
    1.28    0.460    0.850 

Effective search space used: 13413444384


Query=  CM2_S47_L008_R1_001_(paired)_contig_708 Average coverage: 326.21
Length=1255


***** No hits found *****


Lambda     K      H
    1.33    0.621     1.12 

Gapped
Lambda     K      H
    1.28    0.460    0.850 

Effective search space used: 33600419220


"Query=  CM2_S47_L008_R1_001_(paired)_contig_709 Average coverage: 56,227.08"
Length=367


***** No hits found *****


Lambda     K      H
    1.33    0.621     1.12 

Gapped
Lambda     K      H
    1.28    0.460    0.850 

Effective search space used: 9398022896


"Query=  CM2_S47_L008_R1_001_(paired)_contig_710 Average coverage: 1,687.45"
Length=1163


***** No hits found *****


Lambda     K      H
    1.33    0.621     1.12 

Gapped
Lambda     K      H
    1.28    0.460    0.850 

Effective search space used: 31087217132


Query=  CM2_S47_L008_R1_001_(paired)_contig_711 Average coverage: 200.30
Length=2546


***** No hits found *****


Lambda     K      H
    1.33    0.621     1.12 

Gapped
Lambda     K      H
    1.28    0.460    0.850 

Effective search space used: 68836834080


"Query=  CM2_S47_L008_R1_001_(paired)_contig_712 Average coverage: 4,624.82"
Length=864


***** No hits found *****


Lambda     K      H
    1.33    0.621     1.12 

Gapped
Lambda     K      H
    1.28    0.460    0.850 

Effective search space used: 22919310346


"Query=  CM2_S47_L008_R1_001_(paired)_contig_713 Average coverage: 19,441.77"
Length=638


***** No hits found *****


Lambda     K      H
    1.33    0.621     1.12 

Gapped
Lambda     K      H
    1.28    0.460    0.850 

Effective search space used: 16773635136


Query=  CM2_S47_L008_R1_001_(paired)_contig_714 Average coverage: 894.28
Length=1052


***** No hits found *****


Lambda     K      H
    1.33    0.621     1.12 

Gapped
Lambda     K      H
    1.28    0.460    0.850 

Effective search space used: 28054984178


Query=  CM2_S47_L008_R1_001_(paired)_contig_715 Average coverage: 252.34
Length=780


***** No hits found *****


Lambda     K      H
    1.33    0.621     1.12 

Gapped
Lambda     K      H
    1.28    0.460    0.850 

Effective search space used: 20652879744


"Query=  CM2_S47_L008_R1_001_(paired)_contig_716 Average coverage: 1,228.36"
Length=1753


***** No hits found *****


Lambda     K      H
    1.33    0.621     1.12 

Gapped
Lambda     K      H
    1.28    0.460    0.850 

Effective search space used: 47204491392


"Query=  CM2_S47_L008_R1_001_(paired)_contig_717 Average coverage: 20,185.19"
Length=466


***** No hits found *****


Lambda     K      H
    1.33    0.621     1.12 

Gapped
Lambda     K      H
    1.28    0.460    0.850 

Effective search space used: 12074831808


"Query=  CM2_S47_L008_R1_001_(paired)_contig_718 Average coverage: 5,591.93"
Length=1121


***** No hits found *****


Lambda     K      H
    1.33    0.621     1.12 

Gapped
Lambda     K      H
    1.28    0.460    0.850 

Effective search space used: 29939885744


Query=  CM2_S47_L008_R1_001_(paired)_contig_719 Average coverage: 240.19
Length=598


***** No hits found *****


Lambda     K      H
    1.33    0.621     1.12 

Gapped
Lambda     K      H
    1.28    0.460    0.850 

Effective search space used: 15680890176


Query=  CM2_S47_L008_R1_001_(paired)_contig_720 Average coverage: 136.76
Length=4429


***** No hits found *****


Lambda     K      H
    1.33    0.621     1.12 

Gapped
Lambda     K      H
    1.28    0.460    0.850 

Effective search space used: 120273246212


"Query=  CM2_S47_L008_R1_001_(paired)_contig_721 Average coverage: 1,147.94"
Length=671


***** No hits found *****


Lambda     K      H
    1.33    0.621     1.12 

Gapped
Lambda     K      H
    1.28    0.460    0.850 

Effective search space used: 17675149728


"Query=  CM2_S47_L008_R1_001_(paired)_contig_722 Average coverage: 1,275.28"
Length=304


***** No hits found *****


Lambda     K      H
    1.33    0.621     1.12 

Gapped
Lambda     K      H
    1.28    0.460    0.850 

Effective search space used: 7676873354


"Query=  CM2_S47_L008_R1_001_(paired)_contig_723 Average coverage: 17,283.13"
Length=841


***** No hits found *****


Lambda     K      H
    1.33    0.621     1.12 

Gapped
Lambda     K      H
    1.28    0.460    0.850 

Effective search space used: 22291009824


"Query=  CM2_S47_L008_R1_001_(paired)_contig_724 Average coverage: 3,129.89"
Length=386


***** No hits found *****


Lambda     K      H
    1.33    0.621     1.12 

Gapped
Lambda     K      H
    1.28    0.460    0.850 

Effective search space used: 9889341888


Query=  CM2_S47_L008_R1_001_(paired)_contig_725 Average coverage: 37.24
Length=2188


***** No hits found *****


Lambda     K      H
    1.33    0.621     1.12 

Gapped
Lambda     K      H
    1.28    0.460    0.850 

Effective search space used: 59057633048


Query=  CM2_S47_L008_R1_001_(paired)_contig_726 Average coverage: 445.38
Length=1229


***** No hits found *****


Lambda     K      H
    1.33    0.621     1.12 

Gapped
Lambda     K      H
    1.28    0.460    0.850 

Effective search space used: 32890166456


"Query=  CM2_S47_L008_R1_001_(paired)_contig_727 Average coverage: 2,528.51"
Length=3042


***** No hits found *****


Lambda     K      H
    1.33    0.621     1.12 

Gapped
Lambda     K      H
    1.28    0.460    0.850 

Effective search space used: 82385671264


"Query=  CM2_S47_L008_R1_001_(paired)_contig_728 Average coverage: 14,681.78"
Length=846


***** No hits found *****


Lambda     K      H
    1.33    0.621     1.12 

Gapped
Lambda     K      H
    1.28    0.460    0.850 

Effective search space used: 22427596894


Query=  CM2_S47_L008_R1_001_(paired)_contig_729 Average coverage: 971.01
Length=1908


***** No hits found *****


Lambda     K      H
    1.33    0.621     1.12 

Gapped
Lambda     K      H
    1.28    0.460    0.850 

Effective search space used: 51438690562


"Query=  CM2_S47_L008_R1_001_(paired)_contig_730 Average coverage: 3,676.62"
Length=1662


***** No hits found *****


Lambda     K      H
    1.33    0.621     1.12 

Gapped
Lambda     K      H
    1.28    0.460    0.850 

Effective search space used: 44718606718


"Query=  CM2_S47_L008_R1_001_(paired)_contig_731 Average coverage: 20,224.79"
Length=603


***** No hits found *****


Lambda     K      H
    1.33    0.621     1.12 

Gapped
Lambda     K      H
    1.28    0.460    0.850 

Effective search space used: 15817483296


"Query=  CM2_S47_L008_R1_001_(paired)_contig_732 Average coverage: 9,248.69"
Length=471


***** No hits found *****


Lambda     K      H
    1.33    0.621     1.12 

Gapped
Lambda     K      H
    1.28    0.460    0.850 

Effective search space used: 12211424928


"Query=  CM2_S47_L008_R1_001_(paired)_contig_733 Average coverage: 2,324.80"
Length=847


***** No hits found *****


Lambda     K      H
    1.33    0.621     1.12 

Gapped
Lambda     K      H
    1.28    0.460    0.850 

Effective search space used: 22454914308


"Query=  CM2_S47_L008_R1_001_(paired)_contig_734 Average coverage: 1,123.94"
Length=1282


***** No hits found *****


Lambda     K      H
    1.33    0.621     1.12 

Gapped
Lambda     K      H
    1.28    0.460    0.850 

Effective search space used: 34337989398


Query=  CM2_S47_L008_R1_001_(paired)_contig_735 Average coverage: 862.92
Length=7660


***** No hits found *****


Lambda     K      H
    1.33    0.621     1.12 

Gapped
Lambda     K      H
    1.28    0.460    0.850 

Effective search space used: 208495349202


Query=  CM2_S47_L008_R1_001_(paired)_contig_736 Average coverage: 42.16
Length=3838


***** No hits found *****


Lambda     K      H
    1.33    0.621     1.12 

Gapped
Lambda     K      H
    1.28    0.460    0.850 

Effective search space used: 104129369648


"Query=  CM2_S47_L008_R1_001_(paired)_contig_737 Average coverage: 1,558.48"
Length=519


***** No hits found *****


Lambda     K      H
    1.33    0.621     1.12 

Gapped
Lambda     K      H
    1.28    0.460    0.850 

Effective search space used: 13522718880


"Query=  CM2_S47_L008_R1_001_(paired)_contig_738 Average coverage: 3,782.13"
Length=1188


***** No hits found *****


Lambda     K      H
    1.33    0.621     1.12 

Gapped
Lambda     K      H
    1.28    0.460    0.850 

Effective search space used: 31770152482


"Query=  CM2_S47_L008_R1_001_(paired)_contig_739 Average coverage: 2,343.81"
Length=1059


***** No hits found *****


Lambda     K      H
    1.33    0.621     1.12 

Gapped
Lambda     K      H
    1.28    0.460    0.850 

Effective search space used: 28246206076


"Query=  CM2_S47_L008_R1_001_(paired)_contig_740 Average coverage: 8,294.60"
Length=853


***** No hits found *****


Lambda     K      H
    1.33    0.621     1.12 

Gapped
Lambda     K      H
    1.28    0.460    0.850 

Effective search space used: 22618818792


"Query=  CM2_S47_L008_R1_001_(paired)_contig_741 Average coverage: 2,475.82"
Length=1369


***** No hits found *****


Lambda     K      H
    1.33    0.621     1.12 

Gapped
Lambda     K      H
    1.28    0.460    0.850 

Effective search space used: 36714604416


"Query=  CM2_S47_L008_R1_001_(paired)_contig_742 Average coverage: 4,508.99"
Length=1732


***** No hits found *****


Lambda     K      H
    1.33    0.621     1.12 

Gapped
Lambda     K      H
    1.28    0.460    0.850 

Effective search space used: 46630825698


"Query=  CM2_S47_L008_R1_001_(paired)_contig_743 Average coverage: 2,106.93"
Length=866


***** No hits found *****


Lambda     K      H
    1.33    0.621     1.12 

Gapped
Lambda     K      H
    1.28    0.460    0.850 

Effective search space used: 22973945174


"Query=  CM2_S47_L008_R1_001_(paired)_contig_744 Average coverage: 3,478.07"
Length=393


***** No hits found *****


Lambda     K      H
    1.33    0.621     1.12 

Gapped
Lambda     K      H
    1.28    0.460    0.850 

Effective search space used: 10080572256


"Query=  CM2_S47_L008_R1_001_(paired)_contig_745 Average coverage: 2,769.44"
Length=4074


***** No hits found *****


Lambda     K      H
    1.33    0.621     1.12 

Gapped
Lambda     K      H
    1.28    0.460    0.850 

Effective search space used: 110575993792


"Query=  CM2_S47_L008_R1_001_(paired)_contig_746 Average coverage: 13,917.94"
Length=556


***** No hits found *****


Lambda     K      H
    1.33    0.621     1.12 

Gapped
Lambda     K      H
    1.28    0.460    0.850 

Effective search space used: 14533507968


Query=  CM2_S47_L008_R1_001_(paired)_contig_747 Average coverage: 408.47
Length=2212


***** No hits found *****


Lambda     K      H
    1.33    0.621     1.12 

Gapped
Lambda     K      H
    1.28    0.460    0.850 

Effective search space used: 59713221944


Query=  CM2_S47_L008_R1_001_(paired)_contig_748 Average coverage: 317.29
Length=716


***** No hits found *****


Lambda     K      H
    1.33    0.621     1.12 

Gapped
Lambda     K      H
    1.28    0.460    0.850 

Effective search space used: 18904487808


"Query=  CM2_S47_L008_R1_001_(paired)_contig_749 Average coverage: 3,166.97"
Length=380


***** No hits found *****


Lambda     K      H
    1.33    0.621     1.12 

Gapped
Lambda     K      H
    1.28    0.460    0.850 

Effective search space used: 9725430144


"Query=  CM2_S47_L008_R1_001_(paired)_contig_750 Average coverage: 3,181.91"
Length=506


***** No hits found *****


Lambda     K      H
    1.33    0.621     1.12 

Gapped
Lambda     K      H
    1.28    0.460    0.850 

Effective search space used: 13167576768


"Query=  CM2_S47_L008_R1_001_(paired)_contig_751 Average coverage: 6,932.43"
Length=512


***** No hits found *****


Lambda     K      H
    1.33    0.621     1.12 

Gapped
Lambda     K      H
    1.28    0.460    0.850 

Effective search space used: 13331488512


"Query=  CM2_S47_L008_R1_001_(paired)_contig_752 Average coverage: 1,337.92"
Length=3261


***** No hits found *****


Lambda     K      H
    1.33    0.621     1.12 

Gapped
Lambda     K      H
    1.28    0.460    0.850 

Effective search space used: 88367919940


Query=  CM2_S47_L008_R1_001_(paired)_contig_753 Average coverage: 609.48
Length=1082


***** No hits found *****


Lambda     K      H
    1.33    0.621     1.12 

Gapped
Lambda     K      H
    1.28    0.460    0.850 

Effective search space used: 28874506598


"Query=  CM2_S47_L008_R1_001_(paired)_contig_754 Average coverage: 6,377.48"
Length=578


***** No hits found *****


Lambda     K      H
    1.33    0.621     1.12 

Gapped
Lambda     K      H
    1.28    0.460    0.850 

Effective search space used: 15134517696


"Query=  CM2_S47_L008_R1_001_(paired)_contig_755 Average coverage: 4,355.78"
Length=532


***** No hits found *****


Lambda     K      H
    1.33    0.621     1.12 

Gapped
Lambda     K      H
    1.28    0.460    0.850 

Effective search space used: 13877860992


"Query=  CM2_S47_L008_R1_001_(paired)_contig_756 Average coverage: 51,053.00"
Length=456


***** No hits found *****


Lambda     K      H
    1.33    0.621     1.12 

Gapped
Lambda     K      H
    1.28    0.460    0.850 

Effective search space used: 11801645568


"Query=  CM2_S47_L008_R1_001_(paired)_contig_757 Average coverage: 4,912.23"
Length=813


***** No hits found *****


Lambda     K      H
    1.33    0.621     1.12 

Gapped
Lambda     K      H
    1.28    0.460    0.850 

Effective search space used: 21554394336


"Query=  CM2_S47_L008_R1_001_(paired)_contig_758 Average coverage: 2,104.99"
Length=363


***** No hits found *****


Lambda     K      H
    1.33    0.621     1.12 

Gapped
Lambda     K      H
    1.28    0.460    0.850 

Effective search space used: 9288743560


"Query=  CM2_S47_L008_R1_001_(paired)_contig_759 Average coverage: 2,926.80"
Length=460


***** No hits found *****


Lambda     K      H
    1.33    0.621     1.12 

Gapped
Lambda     K      H
    1.28    0.460    0.850 

Effective search space used: 11910920064


Query=  CM2_S47_L008_R1_001_(paired)_contig_760 Average coverage: 357.66
Length=1185


***** No hits found *****


Lambda     K      H
    1.33    0.621     1.12 

Gapped
Lambda     K      H
    1.28    0.460    0.850 

Effective search space used: 31688200240


"Query=  CM2_S47_L008_R1_001_(paired)_contig_761 Average coverage: 5,057.62"
Length=487


***** No hits found *****


Lambda     K      H
    1.33    0.621     1.12 

Gapped
Lambda     K      H
    1.28    0.460    0.850 

Effective search space used: 12648522912


"Query=  CM2_S47_L008_R1_001_(paired)_contig_762 Average coverage: 8,107.73"
Length=828


***** No hits found *****


Lambda     K      H
    1.33    0.621     1.12 

Gapped
Lambda     K      H
    1.28    0.460    0.850 

Effective search space used: 21964173696


Query=  CM2_S47_L008_R1_001_(paired)_contig_763 Average coverage: 946.61
Length=3894


***** No hits found *****


Lambda     K      H
    1.33    0.621     1.12 

Gapped
Lambda     K      H
    1.28    0.460    0.850 

Effective search space used: 105659077072


"Query=  CM2_S47_L008_R1_001_(paired)_contig_764 Average coverage: 7,756.52"
Length=411


***** No hits found *****


Lambda     K      H
    1.33    0.621     1.12 

Gapped
Lambda     K      H
    1.28    0.460    0.850 

Effective search space used: 10572307488


"Query=  CM2_S47_L008_R1_001_(paired)_contig_765 Average coverage: 2,430.41"
Length=402


***** No hits found *****


Lambda     K      H
    1.33    0.621     1.12 

Gapped
Lambda     K      H
    1.28    0.460    0.850 

Effective search space used: 10326439872


Query=  CM2_S47_L008_R1_001_(paired)_contig_766 Average coverage: 948.78
Length=899


***** No hits found *****


Lambda     K      H
    1.33    0.621     1.12 

Gapped
Lambda     K      H
    1.28    0.460    0.850 

Effective search space used: 23875419836


Query=  CM2_S47_L008_R1_001_(paired)_contig_767 Average coverage: 922.98
Length=543


***** No hits found *****


Lambda     K      H
    1.33    0.621     1.12 

Gapped
Lambda     K      H
    1.28    0.460    0.850 

Effective search space used: 14178365856


Query=  CM2_S47_L008_R1_001_(paired)_contig_768 Average coverage: 100.38
Length=734


***** No hits found *****


Lambda     K      H
    1.33    0.621     1.12 

Gapped
Lambda     K      H
    1.28    0.460    0.850 

Effective search space used: 19396223040


"Query=  CM2_S47_L008_R1_001_(paired)_contig_769 Average coverage: 4,153.00"
Length=1359


***** No hits found *****


Lambda     K      H
    1.33    0.621     1.12 

Gapped
Lambda     K      H
    1.28    0.460    0.850 

Effective search space used: 36441430276


Query=  CM2_S47_L008_R1_001_(paired)_contig_770 Average coverage: 472.14
Length=401


***** No hits found *****


Lambda     K      H
    1.33    0.621     1.12 

Gapped
Lambda     K      H
    1.28    0.460    0.850 

Effective search space used: 10299121248


"Query=  CM2_S47_L008_R1_001_(paired)_contig_771 Average coverage: 7,335.24"
Length=2821


***** No hits found *****


Lambda     K      H
    1.33    0.621     1.12 

Gapped
Lambda     K      H
    1.28    0.460    0.850 

Effective search space used: 76348790180


"Query=  CM2_S47_L008_R1_001_(paired)_contig_772 Average coverage: 1,308.40"
Length=841


***** No hits found *****


Lambda     K      H
    1.33    0.621     1.12 

Gapped
Lambda     K      H
    1.28    0.460    0.850 

Effective search space used: 22291009824


"Query=  CM2_S47_L008_R1_001_(paired)_contig_773 Average coverage: 2,089.15"
Length=856


***** No hits found *****


Lambda     K      H
    1.33    0.621     1.12 

Gapped
Lambda     K      H
    1.28    0.460    0.850 

Effective search space used: 22700771034


"Query=  CM2_S47_L008_R1_001_(paired)_contig_774 Average coverage: 1,711.12"
Length=800


***** No hits found *****


Lambda     K      H
    1.33    0.621     1.12 

Gapped
Lambda     K      H
    1.28    0.460    0.850 

Effective search space used: 21199252224


"Query=  CM2_S47_L008_R1_001_(paired)_contig_775 Average coverage: 1,251.32"
Length=1187


***** No hits found *****


Lambda     K      H
    1.33    0.621     1.12 

Gapped
Lambda     K      H
    1.28    0.460    0.850 

Effective search space used: 31742835068


"Query=  CM2_S47_L008_R1_001_(paired)_contig_776 Average coverage: 1,513.14"
Length=2670


***** No hits found *****


Lambda     K      H
    1.33    0.621     1.12 

Gapped
Lambda     K      H
    1.28    0.460    0.850 

Effective search space used: 72224043376


"Query=  CM2_S47_L008_R1_001_(paired)_contig_777 Average coverage: 1,493.29"
Length=894


***** No hits found *****


Lambda     K      H
    1.33    0.621     1.12 

Gapped
Lambda     K      H
    1.28    0.460    0.850 

Effective search space used: 23738832766


"Query=  CM2_S47_L008_R1_001_(paired)_contig_778 Average coverage: 1,068.00"
Length=1288


***** No hits found *****


Lambda     K      H
    1.33    0.621     1.12 

Gapped
Lambda     K      H
    1.28    0.460    0.850 

Effective search space used: 34501893882


Query=  CM2_S47_L008_R1_001_(paired)_contig_779 Average coverage: 98.55
Length=1740


***** No hits found *****


Lambda     K      H
    1.33    0.621     1.12 

Gapped
Lambda     K      H
    1.28    0.460    0.850 

Effective search space used: 46849365010


"Query=  CM2_S47_L008_R1_001_(paired)_contig_780 Average coverage: 3,576.44"
Length=4790


***** No hits found *****


Lambda     K      H
    1.33    0.621     1.12 

Gapped
Lambda     K      H
    1.28    0.460    0.850 

Effective search space used: 130101316422


"Query=  CM2_S47_L008_R1_001_(paired)_contig_781 Average coverage: 8,127.20"
Length=832


***** No hits found *****


Lambda     K      H
    1.33    0.621     1.12 

Gapped
Lambda     K      H
    1.28    0.460    0.850 

Effective search space used: 22073448192


Query=  CM2_S47_L008_R1_001_(paired)_contig_782 Average coverage: 718.94
Length=961


***** No hits found *****


Lambda     K      H
    1.33    0.621     1.12 

Gapped
Lambda     K      H
    1.28    0.460    0.850 

Effective search space used: 25569099504


"Query=  CM2_S47_L008_R1_001_(paired)_contig_783 Average coverage: 1,285.26"
Length=736


***** No hits found *****


Lambda     K      H
    1.33    0.621     1.12 

Gapped
Lambda     K      H
    1.28    0.460    0.850 

Effective search space used: 19450860288


Query=  CM2_S47_L008_R1_001_(paired)_contig_784 Average coverage: 311.58
Length=530


***** No hits found *****


Lambda     K      H
    1.33    0.621     1.12 

Gapped
Lambda     K      H
    1.28    0.460    0.850 

Effective search space used: 13823223744


Query=  CM2_S47_L008_R1_001_(paired)_contig_785 Average coverage: 462.45
Length=821


***** No hits found *****


Lambda     K      H
    1.33    0.621     1.12 

Gapped
Lambda     K      H
    1.28    0.460    0.850 

Effective search space used: 21772943328


"Query=  CM2_S47_L008_R1_001_(paired)_contig_786 Average coverage: 2,589.69"
Length=475


***** No hits found *****


Lambda     K      H
    1.33    0.621     1.12 

Gapped
Lambda     K      H
    1.28    0.460    0.850 

Effective search space used: 12320699424


Query=  CM2_S47_L008_R1_001_(paired)_contig_787 Average coverage: 525.03
Length=778


***** No hits found *****


Lambda     K      H
    1.33    0.621     1.12 

Gapped
Lambda     K      H
    1.28    0.460    0.850 

Effective search space used: 20598242496


"Query=  CM2_S47_L008_R1_001_(paired)_contig_788 Average coverage: 1,150.10"
Length=1625


***** No hits found *****


Lambda     K      H
    1.33    0.621     1.12 

Gapped
Lambda     K      H
    1.28    0.460    0.850 

Effective search space used: 43707862400


Query=  CM2_S47_L008_R1_001_(paired)_contig_789 Average coverage: 375.09
Length=231


***** No hits found *****


Lambda     K      H
    1.33    0.621     1.12 

Gapped
Lambda     K      H
    1.28    0.460    0.850 

Effective search space used: 5682525472


"Query=  CM2_S47_L008_R1_001_(paired)_contig_790 Average coverage: 3,042.91"
Length=383


***** No hits found *****


Lambda     K      H
    1.33    0.621     1.12 

Gapped
Lambda     K      H
    1.28    0.460    0.850 

Effective search space used: 9807386016


"Query=  CM2_S47_L008_R1_001_(paired)_contig_791 Average coverage: 6,693.58"
Length=1224


***** No hits found *****


Lambda     K      H
    1.33    0.621     1.12 

Gapped
Lambda     K      H
    1.28    0.460    0.850 

Effective search space used: 32753579386


Query=  CM2_S47_L008_R1_001_(paired)_contig_792 Average coverage: 463.98
Length=338


***** No hits found *****


Lambda     K      H
    1.33    0.621     1.12 

Gapped
Lambda     K      H
    1.28    0.460    0.850 

Effective search space used: 8605747710


Query=  CM2_S47_L008_R1_001_(paired)_contig_793 Average coverage: 651.28
Length=602


***** No hits found *****


Lambda     K      H
    1.33    0.621     1.12 

Gapped
Lambda     K      H
    1.28    0.460    0.850 

Effective search space used: 15790164672


Query=  CM2_S47_L008_R1_001_(paired)_contig_794 Average coverage: 674.85
Length=1334


***** No hits found *****


Lambda     K      H
    1.33    0.621     1.12 

Gapped
Lambda     K      H
    1.28    0.460    0.850 

Effective search space used: 35758494926


Query=  CM2_S47_L008_R1_001_(paired)_contig_795 Average coverage: 395.29
Length=3539


***** No hits found *****


Lambda     K      H
    1.33    0.621     1.12 

Gapped
Lambda     K      H
    1.28    0.460    0.850 

Effective search space used: 95961824652


"Query=  CM2_S47_L008_R1_001_(paired)_contig_796 Average coverage: 2,872.19"
Length=627


***** No hits found *****


Lambda     K      H
    1.33    0.621     1.12 

Gapped
Lambda     K      H
    1.28    0.460    0.850 

Effective search space used: 16473130272


Query=  CM2_S47_L008_R1_001_(paired)_contig_797 Average coverage: 54.27
Length=17447


***** No hits found *****


Lambda     K      H
    1.33    0.621     1.12 

Gapped
Lambda     K      H
    1.28    0.460    0.850 

Effective search space used: 475778803496


"Query=  CM2_S47_L008_R1_001_(paired)_contig_798 Average coverage: 1,870.94"
Length=2613


***** No hits found *****


Lambda     K      H
    1.33    0.621     1.12 

Gapped
Lambda     K      H
    1.28    0.460    0.850 

Effective search space used: 70667019748


Query=  CM2_S47_L008_R1_001_(paired)_contig_799 Average coverage: 364.93
Length=333


***** No hits found *****


Lambda     K      H
    1.33    0.621     1.12 

Gapped
Lambda     K      H
    1.28    0.460    0.850 

Effective search space used: 8469148540


Query=  CM2_S47_L008_R1_001_(paired)_contig_800 Average coverage: 366.27
Length=873


***** No hits found *****


Lambda     K      H
    1.33    0.621     1.12 

Gapped
Lambda     K      H
    1.28    0.460    0.850 

Effective search space used: 23165167072


"Query=  CM2_S47_L008_R1_001_(paired)_contig_801 Average coverage: 2,414.74"
Length=429


***** No hits found *****


Lambda     K      H
    1.33    0.621     1.12 

Gapped
Lambda     K      H
    1.28    0.460    0.850 

Effective search space used: 11064042720


"Query=  CM2_S47_L008_R1_001_(paired)_contig_802 Average coverage: 1,434.35"
Length=219


***** No hits found *****


Lambda     K      H
    1.33    0.621     1.12 

Gapped
Lambda     K      H
    1.28    0.460    0.850 

Effective search space used: 5354687464


"Query=  CM2_S47_L008_R1_001_(paired)_contig_803 Average coverage: 9,032.70"
Length=1060


***** No hits found *****


Lambda     K      H
    1.33    0.621     1.12 

Gapped
Lambda     K      H
    1.28    0.460    0.850 

Effective search space used: 28273523490


"Query=  CM2_S47_L008_R1_001_(paired)_contig_804 Average coverage: 1,496.71"
Length=684


***** No hits found *****


Lambda     K      H
    1.33    0.621     1.12 

Gapped
Lambda     K      H
    1.28    0.460    0.850 

Effective search space used: 18030291840


"Query=  CM2_S47_L008_R1_001_(paired)_contig_805 Average coverage: 3,268.68"
Length=843


***** No hits found *****


Lambda     K      H
    1.33    0.621     1.12 

Gapped
Lambda     K      H
    1.28    0.460    0.850 

Effective search space used: 22345644652


Query=  CM2_S47_L008_R1_001_(paired)_contig_806 Average coverage: 52.45
Length=13287


***** No hits found *****


Lambda     K      H
    1.33    0.621     1.12 

Gapped
Lambda     K      H
    1.28    0.460    0.850 

Effective search space used: 362153462056


Query=  CM2_S47_L008_R1_001_(paired)_contig_807 Average coverage: 344.32
Length=341


***** No hits found *****


Lambda     K      H
    1.33    0.621     1.12 

Gapped
Lambda     K      H
    1.28    0.460    0.850 

Effective search space used: 8687707212


"Query=  CM2_S47_L008_R1_001_(paired)_contig_808 Average coverage: 5,378.64"
Length=1379


***** No hits found *****


Lambda     K      H
    1.33    0.621     1.12 

Gapped
Lambda     K      H
    1.28    0.460    0.850 

Effective search space used: 36987778556


"Query=  CM2_S47_L008_R1_001_(paired)_contig_809 Average coverage: 5,444.55"
Length=486


***** No hits found *****


Lambda     K      H
    1.33    0.621     1.12 

Gapped
Lambda     K      H
    1.28    0.460    0.850 

Effective search space used: 12621204288


Query=  CM2_S47_L008_R1_001_(paired)_contig_810 Average coverage: 466.99
Length=240


***** No hits found *****


Lambda     K      H
    1.33    0.621     1.12 

Gapped
Lambda     K      H
    1.28    0.460    0.850 

Effective search space used: 5928403978


"Query=  CM2_S47_L008_R1_001_(paired)_contig_811 Average coverage: 6,498.82"
Length=559


***** No hits found *****


Lambda     K      H
    1.33    0.621     1.12 

Gapped
Lambda     K      H
    1.28    0.460    0.850 

Effective search space used: 14615463840


"Query=  CM2_S47_L008_R1_001_(paired)_contig_812 Average coverage: 2,256.94"
Length=2361


***** No hits found *****


Lambda     K      H
    1.33    0.621     1.12 

Gapped
Lambda     K      H
    1.28    0.460    0.850 

Effective search space used: 63783336340


"Query=  CM2_S47_L008_R1_001_(paired)_contig_813 Average coverage: 17,678.82"
Length=1157


***** No hits found *****


Lambda     K      H
    1.33    0.621     1.12 

Gapped
Lambda     K      H
    1.28    0.460    0.850 

Effective search space used: 30923312648


Query=  CM2_S47_L008_R1_001_(paired)_contig_814 Average coverage: 35.91
Length=2063


***** No hits found *****


Lambda     K      H
    1.33    0.621     1.12 

Gapped
Lambda     K      H
    1.28    0.460    0.850 

Effective search space used: 55643107548


"Query=  CM2_S47_L008_R1_001_(paired)_contig_815 Average coverage: 1,915.28"
Length=1429


***** No hits found *****


Lambda     K      H
    1.33    0.621     1.12 

Gapped
Lambda     K      H
    1.28    0.460    0.850 

Effective search space used: 38353649256


Query=  CM2_S47_L008_R1_001_(paired)_contig_816 Average coverage: 34.33
Length=1250


***** No hits found *****


Lambda     K      H
    1.33    0.621     1.12 

Gapped
Lambda     K      H
    1.28    0.460    0.850 

Effective search space used: 33463832150


Query=  CM2_S47_L008_R1_001_(paired)_contig_817 Average coverage: 689.93
Length=614


***** No hits found *****


Lambda     K      H
    1.33    0.621     1.12 

Gapped
Lambda     K      H
    1.28    0.460    0.850 

Effective search space used: 16117988160


"Query=  CM2_S47_L008_R1_001_(paired)_contig_818 Average coverage: 6,466.14"
Length=284


***** No hits found *****


Lambda     K      H
    1.33    0.621     1.12 

Gapped
Lambda     K      H
    1.28    0.460    0.850 

Effective search space used: 7130476674


"Query=  CM2_S47_L008_R1_001_(paired)_contig_819 Average coverage: 2,092.47"
Length=623


***** No hits found *****


Lambda     K      H
    1.33    0.621     1.12 

Gapped
Lambda     K      H
    1.28    0.460    0.850 

Effective search space used: 16363855776


Query=  CM2_S47_L008_R1_001_(paired)_contig_820 Average coverage: 901.37
Length=890


***** No hits found *****


Lambda     K      H
    1.33    0.621     1.12 

Gapped
Lambda     K      H
    1.28    0.460    0.850 

Effective search space used: 23629563110


"Query=  CM2_S47_L008_R1_001_(paired)_contig_821 Average coverage: 2,678.01"
Length=1633


***** No hits found *****


Lambda     K      H
    1.33    0.621     1.12 

Gapped
Lambda     K      H
    1.28    0.460    0.850 

Effective search space used: 43926401712


"Query=  CM2_S47_L008_R1_001_(paired)_contig_822 Average coverage: 21,995.59"
Length=367


***** No hits found *****


Lambda     K      H
    1.33    0.621     1.12 

Gapped
Lambda     K      H
    1.28    0.460    0.850 

Effective search space used: 9398022896


"Query=  CM2_S47_L008_R1_001_(paired)_contig_823 Average coverage: 1,006.86"
Length=598


***** No hits found *****


Lambda     K      H
    1.33    0.621     1.12 

Gapped
Lambda     K      H
    1.28    0.460    0.850 

Effective search space used: 15680890176


Query=  CM2_S47_L008_R1_001_(paired)_contig_824 Average coverage: 35.51
Length=1663


***** No hits found *****


Lambda     K      H
    1.33    0.621     1.12 

Gapped
Lambda     K      H
    1.28    0.460    0.850 

Effective search space used: 44745924132


"Query=  CM2_S47_L008_R1_001_(paired)_contig_825 Average coverage: 1,229.58"
Length=610


***** No hits found *****


Lambda     K      H
    1.33    0.621     1.12 

Gapped
Lambda     K      H
    1.28    0.460    0.850 

Effective search space used: 16008713664


"Query=  CM2_S47_L008_R1_001_(paired)_contig_826 Average coverage: 1,334.90"
Length=2246


***** No hits found *****


Lambda     K      H
    1.33    0.621     1.12 

Gapped
Lambda     K      H
    1.28    0.460    0.850 

Effective search space used: 60641972880


Query=  CM2_S47_L008_R1_001_(paired)_contig_827 Average coverage: 629.89
Length=651


***** No hits found *****


Lambda     K      H
    1.33    0.621     1.12 

Gapped
Lambda     K      H
    1.28    0.460    0.850 

Effective search space used: 17128777248


"Query=  CM2_S47_L008_R1_001_(paired)_contig_828 Average coverage: 5,348.76"
Length=499


***** No hits found *****


Lambda     K      H
    1.33    0.621     1.12 

Gapped
Lambda     K      H
    1.28    0.460    0.850 

Effective search space used: 12976346400


"Query=  CM2_S47_L008_R1_001_(paired)_contig_829 Average coverage: 3,234.21"
Length=1529


***** No hits found *****


Lambda     K      H
    1.33    0.621     1.12 

Gapped
Lambda     K      H
    1.28    0.460    0.850 

Effective search space used: 41085390656


"Query=  CM2_S47_L008_R1_001_(paired)_contig_830 Average coverage: 12,248.94"
Length=354


***** No hits found *****


Lambda     K      H
    1.33    0.621     1.12 

Gapped
Lambda     K      H
    1.28    0.460    0.850 

Effective search space used: 9042865054


Query=  CM2_S47_L008_R1_001_(paired)_contig_831 Average coverage: 149.25
Length=461


***** No hits found *****


Lambda     K      H
    1.33    0.621     1.12 

Gapped
Lambda     K      H
    1.28    0.460    0.850 

Effective search space used: 11938238688


"Query=  CM2_S47_L008_R1_001_(paired)_contig_832 Average coverage: 2,506.86"
Length=1319


***** No hits found *****


Lambda     K      H
    1.33    0.621     1.12 

Gapped
Lambda     K      H
    1.28    0.460    0.850 

Effective search space used: 35348733716


"Query=  CM2_S47_L008_R1_001_(paired)_contig_833 Average coverage: 13,364.36"
Length=954


***** No hits found *****


Lambda     K      H
    1.33    0.621     1.12 

Gapped
Lambda     K      H
    1.28    0.460    0.850 

Effective search space used: 25377877606


"Query=  CM2_S47_L008_R1_001_(paired)_contig_834 Average coverage: 3,045.21"
Length=1133


***** No hits found *****


Lambda     K      H
    1.33    0.621     1.12 

Gapped
Lambda     K      H
    1.28    0.460    0.850 

Effective search space used: 30267694712


"Query=  CM2_S47_L008_R1_001_(paired)_contig_835 Average coverage: 1,493.33"
Length=2251


***** No hits found *****


Lambda     K      H
    1.33    0.621     1.12 

Gapped
Lambda     K      H
    1.28    0.460    0.850 

Effective search space used: 60778553900


Query=  CM2_S47_L008_R1_001_(paired)_contig_836 Average coverage: 866.73
Length=628


***** No hits found *****


Lambda     K      H
    1.33    0.621     1.12 

Gapped
Lambda     K      H
    1.28    0.460    0.850 

Effective search space used: 16500448896


Query=  CM2_S47_L008_R1_001_(paired)_contig_837 Average coverage: 347.10
Length=1489


***** No hits found *****


Lambda     K      H
    1.33    0.621     1.12 

Gapped
Lambda     K      H
    1.28    0.460    0.850 

Effective search space used: 39992694096


Query=  CM2_S47_L008_R1_001_(paired)_contig_838 Average coverage: 140.02
Length=1040


***** No hits found *****


Lambda     K      H
    1.33    0.621     1.12 

Gapped
Lambda     K      H
    1.28    0.460    0.850 

Effective search space used: 27727175210


Query=  CM2_S47_L008_R1_001_(paired)_contig_839 Average coverage: 175.02
Length=738


***** No hits found *****


Lambda     K      H
    1.33    0.621     1.12 

Gapped
Lambda     K      H
    1.28    0.460    0.850 

Effective search space used: 19505497536


Query=  CM2_S47_L008_R1_001_(paired)_contig_840 Average coverage: 236.18
Length=542


***** No hits found *****


Lambda     K      H
    1.33    0.621     1.12 

Gapped
Lambda     K      H
    1.28    0.460    0.850 

Effective search space used: 14151047232


"Query=  CM2_S47_L008_R1_001_(paired)_contig_841 Average coverage: 6,953.50"
Length=855


***** No hits found *****


Lambda     K      H
    1.33    0.621     1.12 

Gapped
Lambda     K      H
    1.28    0.460    0.850 

Effective search space used: 22673453620


"Query=  CM2_S47_L008_R1_001_(paired)_contig_842 Average coverage: 1,538.59"
Length=1633


***** No hits found *****


Lambda     K      H
    1.33    0.621     1.12 

Gapped
Lambda     K      H
    1.28    0.460    0.850 

Effective search space used: 43926401712


Query=  CM2_S47_L008_R1_001_(paired)_contig_843 Average coverage: 462.08
Length=1240


***** No hits found *****


Lambda     K      H
    1.33    0.621     1.12 

Gapped
Lambda     K      H
    1.28    0.460    0.850 

Effective search space used: 33190658010


Query=  CM2_S47_L008_R1_001_(paired)_contig_844 Average coverage: 360.76
Length=2866


***** No hits found *****


Lambda     K      H
    1.33    0.621     1.12 

Gapped
Lambda     K      H
    1.28    0.460    0.850 

Effective search space used: 77578019360


"Query=  CM2_S47_L008_R1_001_(paired)_contig_845 Average coverage: 1,681.03"
Length=2306


***** No hits found *****


Lambda     K      H
    1.33    0.621     1.12 

Gapped
Lambda     K      H
    1.28    0.460    0.850 

Effective search space used: 62280945120


Query=  CM2_S47_L008_R1_001_(paired)_contig_846 Average coverage: 26.73
Length=362


***** No hits found *****


Lambda     K      H
    1.33    0.621     1.12 

Gapped
Lambda     K      H
    1.28    0.460    0.850 

Effective search space used: 9261423726


Query=  CM2_S47_L008_R1_001_(paired)_contig_847 Average coverage: 23.50
Length=205


***** No hits found *****


Lambda     K      H
    1.33    0.621     1.12 

Gapped
Lambda     K      H
    1.28    0.460    0.850 

Effective search space used: 4972209788


"Query=  CM2_S47_L008_R1_001_(paired)_contig_848 Average coverage: 5,181.01"
Length=646


***** No hits found *****


Lambda     K      H
    1.33    0.621     1.12 

Gapped
Lambda     K      H
    1.28    0.460    0.850 

Effective search space used: 16992184128


"Query=  CM2_S47_L008_R1_001_(paired)_contig_849 Average coverage: 3,734.30"
Length=620


***** No hits found *****


Lambda     K      H
    1.33    0.621     1.12 

Gapped
Lambda     K      H
    1.28    0.460    0.850 

Effective search space used: 16281899904


"Query=  CM2_S47_L008_R1_001_(paired)_contig_850 Average coverage: 8,243.63"
Length=907


***** No hits found *****


Lambda     K      H
    1.33    0.621     1.12 

Gapped
Lambda     K      H
    1.28    0.460    0.850 

Effective search space used: 24093959148


"Query=  CM2_S47_L008_R1_001_(paired)_contig_851 Average coverage: 5,700.46"
Length=2363


***** No hits found *****


Lambda     K      H
    1.33    0.621     1.12 

Gapped
Lambda     K      H
    1.28    0.460    0.850 

Effective search space used: 63837968748


"Query=  CM2_S47_L008_R1_001_(paired)_contig_852 Average coverage: 7,525.52"
Length=278


***** No hits found *****


Lambda     K      H
    1.33    0.621     1.12 

Gapped
Lambda     K      H
    1.28    0.460    0.850 

Effective search space used: 6966557670


Query=  CM2_S47_L008_R1_001_(paired)_contig_853 Average coverage: 893.02
Length=3181


***** No hits found *****


Lambda     K      H
    1.33    0.621     1.12 

Gapped
Lambda     K      H
    1.28    0.460    0.850 

Effective search space used: 86182623620


Query=  CM2_S47_L008_R1_001_(paired)_contig_854 Average coverage: 309.33
Length=419


***** No hits found *****


Lambda     K      H
    1.33    0.621     1.12 

Gapped
Lambda     K      H
    1.28    0.460    0.850 

Effective search space used: 10790856480


"Query=  CM2_S47_L008_R1_001_(paired)_contig_855 Average coverage: 1,010.05"
Length=569


***** No hits found *****


Lambda     K      H
    1.33    0.621     1.12 

Gapped
Lambda     K      H
    1.28    0.460    0.850 

Effective search space used: 14888650080


"Query=  CM2_S47_L008_R1_001_(paired)_contig_856 Average coverage: 10,013.10"
Length=1577


***** No hits found *****


Lambda     K      H
    1.33    0.621     1.12 

Gapped
Lambda     K      H
    1.28    0.460    0.850 

Effective search space used: 42396626528


"Query=  CM2_S47_L008_R1_001_(paired)_contig_857 Average coverage: 1,317.87"
Length=668


***** No hits found *****


Lambda     K      H
    1.33    0.621     1.12 

Gapped
Lambda     K      H
    1.28    0.460    0.850 

Effective search space used: 17593193856


Query=  CM2_S47_L008_R1_001_(paired)_contig_858 Average coverage: 181.43
Length=1954


***** No hits found *****


Lambda     K      H
    1.33    0.621     1.12 

Gapped
Lambda     K      H
    1.28    0.460    0.850 

Effective search space used: 52665641312


Query=  CM2_S47_L008_R1_001_(paired)_contig_859 Average coverage: 988.42
Length=1098


***** No hits found *****


Lambda     K      H
    1.33    0.621     1.12 

Gapped
Lambda     K      H
    1.28    0.460    0.850 

Effective search space used: 29311585222


"Query=  CM2_S47_L008_R1_001_(paired)_contig_860 Average coverage: 1,729.20"
Length=2638


***** No hits found *****


Lambda     K      H
    1.33    0.621     1.12 

Gapped
Lambda     K      H
    1.28    0.460    0.850 

Effective search space used: 71349924848


Query=  CM2_S47_L008_R1_001_(paired)_contig_861 Average coverage: 434.04
Length=250


***** No hits found *****


Lambda     K      H
    1.33    0.621     1.12 

Gapped
Lambda     K      H
    1.28    0.460    0.850 

Effective search space used: 6201602318


Query=  CM2_S47_L008_R1_001_(paired)_contig_862 Average coverage: 632.79
Length=752


***** No hits found *****


Lambda     K      H
    1.33    0.621     1.12 

Gapped
Lambda     K      H
    1.28    0.460    0.850 

Effective search space used: 19887958272


"Query=  CM2_S47_L008_R1_001_(paired)_contig_863 Average coverage: 1,617.72"
Length=640


***** No hits found *****


Lambda     K      H
    1.33    0.621     1.12 

Gapped
Lambda     K      H
    1.28    0.460    0.850 

Effective search space used: 16828272384


"Query=  CM2_S47_L008_R1_001_(paired)_contig_864 Average coverage: 4,512.27"
Length=883


***** No hits found *****


Lambda     K      H
    1.33    0.621     1.12 

Gapped
Lambda     K      H
    1.28    0.460    0.850 

Effective search space used: 23438341212


"Query=  CM2_S47_L008_R1_001_(paired)_contig_865 Average coverage: 1,631.76"
Length=2478


***** No hits found *****


Lambda     K      H
    1.33    0.621     1.12 

Gapped
Lambda     K      H
    1.28    0.460    0.850 

Effective search space used: 66979332208


Query=  CM2_S47_L008_R1_001_(paired)_contig_866 Average coverage: 920.09
Length=324


***** No hits found *****


Lambda     K      H
    1.33    0.621     1.12 

Gapped
Lambda     K      H
    1.28    0.460    0.850 

Effective search space used: 8223270034


"Query=  CM2_S47_L008_R1_001_(paired)_contig_867 Average coverage: 2,112.32"
Length=351


***** No hits found *****


Lambda     K      H
    1.33    0.621     1.12 

Gapped
Lambda     K      H
    1.28    0.460    0.850 

Effective search space used: 8960905552


"Query=  CM2_S47_L008_R1_001_(paired)_contig_868 Average coverage: 1,329.41"
Length=604


***** No hits found *****


Lambda     K      H
    1.33    0.621     1.12 

Gapped
Lambda     K      H
    1.28    0.460    0.850 

Effective search space used: 15844801920


Query=  CM2_S47_L008_R1_001_(paired)_contig_869 Average coverage: 72.80
Length=332


***** No hits found *****


Lambda     K      H
    1.33    0.621     1.12 

Gapped
Lambda     K      H
    1.28    0.460    0.850 

Effective search space used: 8441828706


"Query=  CM2_S47_L008_R1_001_(paired)_contig_870 Average coverage: 4,649.22"
Length=916


***** No hits found *****


Lambda     K      H
    1.33    0.621     1.12 

Gapped
Lambda     K      H
    1.28    0.460    0.850 

Effective search space used: 24339815874


"Query=  CM2_S47_L008_R1_001_(paired)_contig_871 Average coverage: 2,031.18"
Length=1746


***** No hits found *****


Lambda     K      H
    1.33    0.621     1.12 

Gapped
Lambda     K      H
    1.28    0.460    0.850 

Effective search space used: 47013269494


"Query=  CM2_S47_L008_R1_001_(paired)_contig_872 Average coverage: 33,824.40"
Length=727


***** No hits found *****


Lambda     K      H
    1.33    0.621     1.12 

Gapped
Lambda     K      H
    1.28    0.460    0.850 

Effective search space used: 19204992672


"Query=  CM2_S47_L008_R1_001_(paired)_contig_873 Average coverage: 4,308.82"
Length=584


***** No hits found *****


Lambda     K      H
    1.33    0.621     1.12 

Gapped
Lambda     K      H
    1.28    0.460    0.850 

Effective search space used: 15298429440


"Query=  CM2_S47_L008_R1_001_(paired)_contig_874 Average coverage: 4,895.55"
Length=964


***** No hits found *****


Lambda     K      H
    1.33    0.621     1.12 

Gapped
Lambda     K      H
    1.28    0.460    0.850 

Effective search space used: 25651051746


"Query=  CM2_S47_L008_R1_001_(paired)_contig_875 Average coverage: 15,742.35"
Length=416


***** No hits found *****


Lambda     K      H
    1.33    0.621     1.12 

Gapped
Lambda     K      H
    1.28    0.460    0.850 

Effective search space used: 10708900608


"Query=  CM2_S47_L008_R1_001_(paired)_contig_876 Average coverage: 3,220.38"
Length=2706


***** No hits found *****


Lambda     K      H
    1.33    0.621     1.12 

Gapped
Lambda     K      H
    1.28    0.460    0.850 

Effective search space used: 73207426720


"Query=  CM2_S47_L008_R1_001_(paired)_contig_877 Average coverage: 16,311.29"
Length=380


***** No hits found *****


Lambda     K      H
    1.33    0.621     1.12 

Gapped
Lambda     K      H
    1.28    0.460    0.850 

Effective search space used: 9725430144


Query=  CM2_S47_L008_R1_001_(paired)_contig_878 Average coverage: 682.03
Length=1030


***** No hits found *****


Lambda     K      H
    1.33    0.621     1.12 

Gapped
Lambda     K      H
    1.28    0.460    0.850 

Effective search space used: 27454001070


Query=  CM2_S47_L008_R1_001_(paired)_contig_879 Average coverage: 445.44
Length=1528


***** No hits found *****


Lambda     K      H
    1.33    0.621     1.12 

Gapped
Lambda     K      H
    1.28    0.460    0.850 

Effective search space used: 41058073242


Query=  CM2_S47_L008_R1_001_(paired)_contig_880 Average coverage: 227.35
Length=319


***** No hits found *****


Lambda     K      H
    1.33    0.621     1.12 

Gapped
Lambda     K      H
    1.28    0.460    0.850 

Effective search space used: 8086670864


Query=  CM2_S47_L008_R1_001_(paired)_contig_881 Average coverage: 167.03
Length=304


***** No hits found *****


Lambda     K      H
    1.33    0.621     1.12 

Gapped
Lambda     K      H
    1.28    0.460    0.850 

Effective search space used: 7676873354


Query=  CM2_S47_L008_R1_001_(paired)_contig_882 Average coverage: 51.57
Length=1887


***** No hits found *****


Lambda     K      H
    1.33    0.621     1.12 

Gapped
Lambda     K      H
    1.28    0.460    0.850 

Effective search space used: 50865024868


Query=  CM2_S47_L008_R1_001_(paired)_contig_883 Average coverage: 188.70
Length=720


***** No hits found *****


Lambda     K      H
    1.33    0.621     1.12 

Gapped
Lambda     K      H
    1.28    0.460    0.850 

Effective search space used: 19013762304


Query=  CM2_S47_L008_R1_001_(paired)_contig_884 Average coverage: 48.20
Length=473


***** No hits found *****


Lambda     K      H
    1.33    0.621     1.12 

Gapped
Lambda     K      H
    1.28    0.460    0.850 

Effective search space used: 12266062176


Query=  CM2_S47_L008_R1_001_(paired)_contig_885 Average coverage: 269.28
Length=693


***** No hits found *****


Lambda     K      H
    1.33    0.621     1.12 

Gapped
Lambda     K      H
    1.28    0.460    0.850 

Effective search space used: 18276159456


"Query=  CM2_S47_L008_R1_001_(paired)_contig_886 Average coverage: 2,582.89"
Length=1080


***** No hits found *****


Lambda     K      H
    1.33    0.621     1.12 

Gapped
Lambda     K      H
    1.28    0.460    0.850 

Effective search space used: 28819871770


"Query=  CM2_S47_L008_R1_001_(paired)_contig_887 Average coverage: 2,936.13"
Length=939


***** No hits found *****


Lambda     K      H
    1.33    0.621     1.12 

Gapped
Lambda     K      H
    1.28    0.460    0.850 

Effective search space used: 24968116396


Query=  CM2_S47_L008_R1_001_(paired)_contig_888 Average coverage: 343.42
Length=1105


***** No hits found *****


Lambda     K      H
    1.33    0.621     1.12 

Gapped
Lambda     K      H
    1.28    0.460    0.850 

Effective search space used: 29502807120


Query=  CM2_S47_L008_R1_001_(paired)_contig_889 Average coverage: 109.49
Length=358


***** No hits found *****


Lambda     K      H
    1.33    0.621     1.12 

Gapped
Lambda     K      H
    1.28    0.460    0.850 

Effective search space used: 9152144390


Query=  CM2_S47_L008_R1_001_(paired)_contig_890 Average coverage: 66.05
Length=13422


***** No hits found *****


Lambda     K      H
    1.33    0.621     1.12 

Gapped
Lambda     K      H
    1.28    0.460    0.850 

Effective search space used: 365840822896


"Query=  CM2_S47_L008_R1_001_(paired)_contig_891 Average coverage: 4,378.58"
Length=1464


***** No hits found *****


Lambda     K      H
    1.33    0.621     1.12 

Gapped
Lambda     K      H
    1.28    0.460    0.850 

Effective search space used: 39309758746


"Query=  CM2_S47_L008_R1_001_(paired)_contig_892 Average coverage: 3,596.52"
Length=611


***** No hits found *****


Lambda     K      H
    1.33    0.621     1.12 

Gapped
Lambda     K      H
    1.28    0.460    0.850 

Effective search space used: 16036032288


"Query=  CM2_S47_L008_R1_001_(paired)_contig_893 Average coverage: 1,876.06"
Length=572


***** No hits found *****


Lambda     K      H
    1.33    0.621     1.12 

Gapped
Lambda     K      H
    1.28    0.460    0.850 

Effective search space used: 14970605952


"Query=  CM2_S47_L008_R1_001_(paired)_contig_894 Average coverage: 2,133.42"
Length=388


***** No hits found *****


Lambda     K      H
    1.33    0.621     1.12 

Gapped
Lambda     K      H
    1.28    0.460    0.850 

Effective search space used: 9943979136


"Query=  CM2_S47_L008_R1_001_(paired)_contig_895 Average coverage: 2,262.95"
Length=907


***** No hits found *****


Lambda     K      H
    1.33    0.621     1.12 

Gapped
Lambda     K      H
    1.28    0.460    0.850 

Effective search space used: 24093959148


"Query=  CM2_S47_L008_R1_001_(paired)_contig_896 Average coverage: 10,004.03"
Length=4017


***** No hits found *****


Lambda     K      H
    1.33    0.621     1.12 

Gapped
Lambda     K      H
    1.28    0.460    0.850 

Effective search space used: 109018970164


"Query=  CM2_S47_L008_R1_001_(paired)_contig_897 Average coverage: 1,001.85"
Length=482


***** No hits found *****


Lambda     K      H
    1.33    0.621     1.12 

Gapped
Lambda     K      H
    1.28    0.460    0.850 

Effective search space used: 12511929792


Query=  CM2_S47_L008_R1_001_(paired)_contig_898 Average coverage: 769.54
Length=2611


***** No hits found *****


Lambda     K      H
    1.33    0.621     1.12 

Gapped
Lambda     K      H
    1.28    0.460    0.850 

Effective search space used: 70612387340


"Query=  CM2_S47_L008_R1_001_(paired)_contig_899 Average coverage: 2,350.63"
Length=1411


***** No hits found *****


Lambda     K      H
    1.33    0.621     1.12 

Gapped
Lambda     K      H
    1.28    0.460    0.850 

Effective search space used: 37861935804


"Query=  CM2_S47_L008_R1_001_(paired)_contig_900 Average coverage: 3,334.52"
Length=504


***** No hits found *****


Lambda     K      H
    1.33    0.621     1.12 

Gapped
Lambda     K      H
    1.28    0.460    0.850 

Effective search space used: 13112939520


"Query=  CM2_S47_L008_R1_001_(paired)_contig_901 Average coverage: 1,430.74"
Length=1082


***** No hits found *****


Lambda     K      H
    1.33    0.621     1.12 

Gapped
Lambda     K      H
    1.28    0.460    0.850 

Effective search space used: 28874506598


"Query=  CM2_S47_L008_R1_001_(paired)_contig_902 Average coverage: 4,476.68"
Length=900


***** No hits found *****


Lambda     K      H
    1.33    0.621     1.12 

Gapped
Lambda     K      H
    1.28    0.460    0.850 

Effective search space used: 23902737250


"Query=  CM2_S47_L008_R1_001_(paired)_contig_903 Average coverage: 8,031.26"
Length=375


***** No hits found *****


Lambda     K      H
    1.33    0.621     1.12 

Gapped
Lambda     K      H
    1.28    0.460    0.850 

Effective search space used: 9588837024


"Query=  CM2_S47_L008_R1_001_(paired)_contig_904 Average coverage: 1,753.96"
Length=1004


***** No hits found *****


Lambda     K      H
    1.33    0.621     1.12 

Gapped
Lambda     K      H
    1.28    0.460    0.850 

Effective search space used: 26743748306


Query=  CM2_S47_L008_R1_001_(paired)_contig_905 Average coverage: 400.29
Length=2043


***** No hits found *****


Lambda     K      H
    1.33    0.621     1.12 

Gapped
Lambda     K      H
    1.28    0.460    0.850 

Effective search space used: 55096783468


"Query=  CM2_S47_L008_R1_001_(paired)_contig_906 Average coverage: 1,326.92"
Length=982


***** No hits found *****


Lambda     K      H
    1.33    0.621     1.12 

Gapped
Lambda     K      H
    1.28    0.460    0.850 

Effective search space used: 26142765198


Query=  CM2_S47_L008_R1_001_(paired)_contig_907 Average coverage: 92.54
Length=1649


***** No hits found *****


Lambda     K      H
    1.33    0.621     1.12 

Gapped
Lambda     K      H
    1.28    0.460    0.850 

Effective search space used: 44363480336


"Query=  CM2_S47_L008_R1_001_(paired)_contig_908 Average coverage: 11,968.66"
Length=1451


***** No hits found *****


Lambda     K      H
    1.33    0.621     1.12 

Gapped
Lambda     K      H
    1.28    0.460    0.850 

Effective search space used: 38954632364


"Query=  CM2_S47_L008_R1_001_(paired)_contig_909 Average coverage: 15,346.49"
Length=1288


***** No hits found *****


Lambda     K      H
    1.33    0.621     1.12 

Gapped
Lambda     K      H
    1.28    0.460    0.850 

Effective search space used: 34501893882


"Query=  CM2_S47_L008_R1_001_(paired)_contig_910 Average coverage: 1,093.61"
Length=1243


***** No hits found *****


Lambda     K      H
    1.33    0.621     1.12 

Gapped
Lambda     K      H
    1.28    0.460    0.850 

Effective search space used: 33272610252


"Query=  CM2_S47_L008_R1_001_(paired)_contig_911 Average coverage: 3,873.87"
Length=504


***** No hits found *****


Lambda     K      H
    1.33    0.621     1.12 

Gapped
Lambda     K      H
    1.28    0.460    0.850 

Effective search space used: 13112939520


Query=  CM2_S47_L008_R1_001_(paired)_contig_912 Average coverage: 121.93
Length=3150


***** No hits found *****


Lambda     K      H
    1.33    0.621     1.12 

Gapped
Lambda     K      H
    1.28    0.460    0.850 

Effective search space used: 85335821296


Query=  CM2_S47_L008_R1_001_(paired)_contig_913 Average coverage: 93.15
Length=1578


***** No hits found *****


Lambda     K      H
    1.33    0.621     1.12 

Gapped
Lambda     K      H
    1.28    0.460    0.850 

Effective search space used: 42423943942


Query=  CM2_S47_L008_R1_001_(paired)_contig_914 Average coverage: 222.30
Length=2835


***** No hits found *****


Lambda     K      H
    1.33    0.621     1.12 

Gapped
Lambda     K      H
    1.28    0.460    0.850 

Effective search space used: 76731217036


"Query=  CM2_S47_L008_R1_001_(paired)_contig_915 Average coverage: 13,749.60"
Length=500


***** No hits found *****


Lambda     K      H
    1.33    0.621     1.12 

Gapped
Lambda     K      H
    1.28    0.460    0.850 

Effective search space used: 13003665024


"Query=  CM2_S47_L008_R1_001_(paired)_contig_916 Average coverage: 10,391.28"
Length=415


***** No hits found *****


Lambda     K      H
    1.33    0.621     1.12 

Gapped
Lambda     K      H
    1.28    0.460    0.850 

Effective search space used: 10681581984


Query=  CM2_S47_L008_R1_001_(paired)_contig_917 Average coverage: 204.45
Length=2403


***** No hits found *****


Lambda     K      H
    1.33    0.621     1.12 

Gapped
Lambda     K      H
    1.28    0.460    0.850 

Effective search space used: 64930616908


Query=  CM2_S47_L008_R1_001_(paired)_contig_918 Average coverage: 269.05
Length=946


***** No hits found *****


Lambda     K      H
    1.33    0.621     1.12 

Gapped
Lambda     K      H
    1.28    0.460    0.850 

Effective search space used: 25159338294


Query=  CM2_S47_L008_R1_001_(paired)_contig_919 Average coverage: 271.62
Length=278


***** No hits found *****


Lambda     K      H
    1.33    0.621     1.12 

Gapped
Lambda     K      H
    1.28    0.460    0.850 

Effective search space used: 6966557670


Query=  CM2_S47_L008_R1_001_(paired)_contig_920 Average coverage: 937.67
Length=1707


***** No hits found *****


Lambda     K      H
    1.33    0.621     1.12 

Gapped
Lambda     K      H
    1.28    0.460    0.850 

Effective search space used: 45947890348


Query=  CM2_S47_L008_R1_001_(paired)_contig_921 Average coverage: 365.23
Length=536


***** No hits found *****


Lambda     K      H
    1.33    0.621     1.12 

Gapped
Lambda     K      H
    1.28    0.460    0.850 

Effective search space used: 13987135488


Query=  CM2_S47_L008_R1_001_(paired)_contig_922 Average coverage: 226.83
Length=293


***** No hits found *****


Lambda     K      H
    1.33    0.621     1.12 

Gapped
Lambda     K      H
    1.28    0.460    0.850 

Effective search space used: 7376355180


Query=  CM2_S47_L008_R1_001_(paired)_contig_923 Average coverage: 340.22
Length=321


***** No hits found *****


Lambda     K      H
    1.33    0.621     1.12 

Gapped
Lambda     K      H
    1.28    0.460    0.850 

Effective search space used: 8141310532


Query=  CM2_S47_L008_R1_001_(paired)_contig_924 Average coverage: 440.44
Length=455


***** No hits found *****


Lambda     K      H
    1.33    0.621     1.12 

Gapped
Lambda     K      H
    1.28    0.460    0.850 

Effective search space used: 11774326944


Query=  CM2_S47_L008_R1_001_(paired)_contig_925 Average coverage: 446.64
Length=521


***** No hits found *****


Lambda     K      H
    1.33    0.621     1.12 

Gapped
Lambda     K      H
    1.28    0.460    0.850 

Effective search space used: 13577356128


"Query=  CM2_S47_L008_R1_001_(paired)_contig_926 Average coverage: 3,021.92"
Length=544


***** No hits found *****


Lambda     K      H
    1.33    0.621     1.12 

Gapped
Lambda     K      H
    1.28    0.460    0.850 

Effective search space used: 14205684480


Query=  CM2_S47_L008_R1_001_(paired)_contig_927 Average coverage: 207.43
Length=326


***** No hits found *****


Lambda     K      H
    1.33    0.621     1.12 

Gapped
Lambda     K      H
    1.28    0.460    0.850 

Effective search space used: 8277909702


"Query=  CM2_S47_L008_R1_001_(paired)_contig_928 Average coverage: 2,068.16"
Length=559


***** No hits found *****


Lambda     K      H
    1.33    0.621     1.12 

Gapped
Lambda     K      H
    1.28    0.460    0.850 

Effective search space used: 14615463840


Query=  CM2_S47_L008_R1_001_(paired)_contig_929 Average coverage: 73.78
Length=391


***** No hits found *****


Lambda     K      H
    1.33    0.621     1.12 

Gapped
Lambda     K      H
    1.28    0.460    0.850 

Effective search space used: 10025935008


Query=  CM2_S47_L008_R1_001_(paired)_contig_930 Average coverage: 41.47
Length=1071


***** No hits found *****


Lambda     K      H
    1.33    0.621     1.12 

Gapped
Lambda     K      H
    1.28    0.460    0.850 

Effective search space used: 28574015044


Query=  CM2_S47_L008_R1_001_(paired)_contig_931 Average coverage: 33.53
Length=462


***** No hits found *****


Lambda     K      H
    1.33    0.621     1.12 

Gapped
Lambda     K      H
    1.28    0.460    0.850 

Effective search space used: 11965557312


"Query=  CM2_S47_L008_R1_001_(paired)_contig_932 Average coverage: 4,046.52"
Length=3069


***** No hits found *****


Lambda     K      H
    1.33    0.621     1.12 

Gapped
Lambda     K      H
    1.28    0.460    0.850 

Effective search space used: 83123208772


"Query=  CM2_S47_L008_R1_001_(paired)_contig_933 Average coverage: 2,694.66"
Length=1832


***** No hits found *****


Lambda     K      H
    1.33    0.621     1.12 

Gapped
Lambda     K      H
    1.28    0.460    0.850 

Effective search space used: 49362567098


"Query=  CM2_S47_L008_R1_001_(paired)_contig_934 Average coverage: 1,953.89"
Length=2407


***** No hits found *****


Lambda     K      H
    1.33    0.621     1.12 

Gapped
Lambda     K      H
    1.28    0.460    0.850 

Effective search space used: 65039881724


Query=  CM2_S47_L008_R1_001_(paired)_contig_935 Average coverage: 19.62
Length=2281


***** No hits found *****


Lambda     K      H
    1.33    0.621     1.12 

Gapped
Lambda     K      H
    1.28    0.460    0.850 

Effective search space used: 61598040020


"Query=  CM2_S47_L008_R1_001_(paired)_contig_936 Average coverage: 3,593.10"
Length=703


***** No hits found *****


Lambda     K      H
    1.33    0.621     1.12 

Gapped
Lambda     K      H
    1.28    0.460    0.850 

Effective search space used: 18549345696


Query=  CM2_S47_L008_R1_001_(paired)_contig_937 Average coverage: 347.45
Length=1010


***** No hits found *****


Lambda     K      H
    1.33    0.621     1.12 

Gapped
Lambda     K      H
    1.28    0.460    0.850 

Effective search space used: 26907652790


Query=  CM2_S47_L008_R1_001_(paired)_contig_938 Average coverage: 79.08
Length=328


***** No hits found *****


Lambda     K      H
    1.33    0.621     1.12 

Gapped
Lambda     K      H
    1.28    0.460    0.850 

Effective search space used: 8332549370


Query=  CM2_S47_L008_R1_001_(paired)_contig_939 Average coverage: 982.52
Length=629


***** No hits found *****


Lambda     K      H
    1.33    0.621     1.12 

Gapped
Lambda     K      H
    1.28    0.460    0.850 

Effective search space used: 16527767520


"Query=  CM2_S47_L008_R1_001_(paired)_contig_940 Average coverage: 4,091.47"
Length=554


***** No hits found *****


Lambda     K      H
    1.33    0.621     1.12 

Gapped
Lambda     K      H
    1.28    0.460    0.850 

Effective search space used: 14478870720


Query=  CM2_S47_L008_R1_001_(paired)_contig_941 Average coverage: 948.74
Length=1551


***** No hits found *****


Lambda     K      H
    1.33    0.621     1.12 

Gapped
Lambda     K      H
    1.28    0.460    0.850 

Effective search space used: 41686373764


Query=  CM2_S47_L008_R1_001_(paired)_contig_942 Average coverage: 490.55
Length=1182


***** No hits found *****


Lambda     K      H
    1.33    0.621     1.12 

Gapped
Lambda     K      H
    1.28    0.460    0.850 

Effective search space used: 31606247998


"Query=  CM2_S47_L008_R1_001_(paired)_contig_943 Average coverage: 1,073.07"
Length=496


***** No hits found *****


Lambda     K      H
    1.33    0.621     1.12 

Gapped
Lambda     K      H
    1.28    0.460    0.850 

Effective search space used: 12894390528


"Query=  CM2_S47_L008_R1_001_(paired)_contig_944 Average coverage: 8,644.22"
Length=833


***** No hits found *****


Lambda     K      H
    1.33    0.621     1.12 

Gapped
Lambda     K      H
    1.28    0.460    0.850 

Effective search space used: 22072470512


"Query=  CM2_S47_L008_R1_001_(paired)_contig_945 Average coverage: 41,185.09"
Length=441


***** No hits found *****


Lambda     K      H
    1.33    0.621     1.12 

Gapped
Lambda     K      H
    1.28    0.460    0.850 

Effective search space used: 11391866208


"Query=  CM2_S47_L008_R1_001_(paired)_contig_946 Average coverage: 9,689.43"
Length=292


***** No hits found *****


Lambda     K      H
    1.33    0.621     1.12 

Gapped
Lambda     K      H
    1.28    0.460    0.850 

Effective search space used: 7349035346


Query=  CM2_S47_L008_R1_001_(paired)_contig_947 Average coverage: 141.29
Length=381


***** No hits found *****


Lambda     K      H
    1.33    0.621     1.12 

Gapped
Lambda     K      H
    1.28    0.460    0.850 

Effective search space used: 9752748768


"Query=  CM2_S47_L008_R1_001_(paired)_contig_948 Average coverage: 9,584.75"
Length=366


***** No hits found *****


Lambda     K      H
    1.33    0.621     1.12 

Gapped
Lambda     K      H
    1.28    0.460    0.850 

Effective search space used: 9370703062


"Query=  CM2_S47_L008_R1_001_(paired)_contig_949 Average coverage: 5,452.47"
Length=1011


***** No hits found *****


Lambda     K      H
    1.33    0.621     1.12 

Gapped
Lambda     K      H
    1.28    0.460    0.850 

Effective search space used: 26934970204


"Query=  CM2_S47_L008_R1_001_(paired)_contig_950 Average coverage: 1,434.79"
Length=2692


***** No hits found *****


Lambda     K      H
    1.33    0.621     1.12 

Gapped
Lambda     K      H
    1.28    0.460    0.850 

Effective search space used: 72824999864


"Query=  CM2_S47_L008_R1_001_(paired)_contig_951 Average coverage: 2,935.06"
Length=2027


***** No hits found *****


Lambda     K      H
    1.33    0.621     1.12 

Gapped
Lambda     K      H
    1.28    0.460    0.850 

Effective search space used: 54659724204


"Query=  CM2_S47_L008_R1_001_(paired)_contig_952 Average coverage: 7,688.08"
Length=448


***** No hits found *****


Lambda     K      H
    1.33    0.621     1.12 

Gapped
Lambda     K      H
    1.28    0.460    0.850 

Effective search space used: 11583096576


Query=  CM2_S47_L008_R1_001_(paired)_contig_953 Average coverage: 191.80
Length=1450


***** No hits found *****


Lambda     K      H
    1.33    0.621     1.12 

Gapped
Lambda     K      H
    1.28    0.460    0.850 

Effective search space used: 38927314950


"Query=  CM2_S47_L008_R1_001_(paired)_contig_954 Average coverage: 4,750.29"
Length=405


***** No hits found *****


Lambda     K      H
    1.33    0.621     1.12 

Gapped
Lambda     K      H
    1.28    0.460    0.850 

Effective search space used: 10408395744


"Query=  CM2_S47_L008_R1_001_(paired)_contig_955 Average coverage: 6,984.13"
Length=2259


***** No hits found *****


Lambda     K      H
    1.33    0.621     1.12 

Gapped
Lambda     K      H
    1.28    0.460    0.850 

Effective search space used: 60997083532


"Query=  CM2_S47_L008_R1_001_(paired)_contig_956 Average coverage: 1,765.82"
Length=504


***** No hits found *****


Lambda     K      H
    1.33    0.621     1.12 

Gapped
Lambda     K      H
    1.28    0.460    0.850 

Effective search space used: 13112939520


"Query=  CM2_S47_L008_R1_001_(paired)_contig_957 Average coverage: 1,633.36"
Length=4064


***** No hits found *****


Lambda     K      H
    1.33    0.621     1.12 

Gapped
Lambda     K      H
    1.28    0.460    0.850 

Effective search space used: 110302831752


Query=  CM2_S47_L008_R1_001_(paired)_contig_958 Average coverage: 162.28
Length=781


***** No hits found *****


Lambda     K      H
    1.33    0.621     1.12 

Gapped
Lambda     K      H
    1.28    0.460    0.850 

Effective search space used: 20680198368


Query=  CM2_S47_L008_R1_001_(paired)_contig_959 Average coverage: 240.48
Length=735


***** No hits found *****


Lambda     K      H
    1.33    0.621     1.12 

Gapped
Lambda     K      H
    1.28    0.460    0.850 

Effective search space used: 19423541664


"Query=  CM2_S47_L008_R1_001_(paired)_contig_960 Average coverage: 1,074.16"
Length=1941


***** No hits found *****


Lambda     K      H
    1.33    0.621     1.12 

Gapped
Lambda     K      H
    1.28    0.460    0.850 

Effective search space used: 52310530660


"Query=  CM2_S47_L008_R1_001_(paired)_contig_961 Average coverage: 6,180.11"
Length=621


***** No hits found *****


Lambda     K      H
    1.33    0.621     1.12 

Gapped
Lambda     K      H
    1.28    0.460    0.850 

Effective search space used: 16309218528


"Query=  CM2_S47_L008_R1_001_(paired)_contig_962 Average coverage: 1,500.07"
Length=1092


***** No hits found *****


Lambda     K      H
    1.33    0.621     1.12 

Gapped
Lambda     K      H
    1.28    0.460    0.850 

Effective search space used: 29147680738


Query=  CM2_S47_L008_R1_001_(paired)_contig_963 Average coverage: 501.27
Length=221


***** No hits found *****


Lambda     K      H
    1.33    0.621     1.12 

Gapped
Lambda     K      H
    1.28    0.460    0.850 

Effective search space used: 5409327132


Query=  CM2_S47_L008_R1_001_(paired)_contig_964 Average coverage: 661.95
Length=414


***** No hits found *****


Lambda     K      H
    1.33    0.621     1.12 

Gapped
Lambda     K      H
    1.28    0.460    0.850 

Effective search space used: 10654263360


"Query=  CM2_S47_L008_R1_001_(paired)_contig_965 Average coverage: 1,627.77"
Length=532


***** No hits found *****


Lambda     K      H
    1.33    0.621     1.12 

Gapped
Lambda     K      H
    1.28    0.460    0.850 

Effective search space used: 13877860992


"Query=  CM2_S47_L008_R1_001_(paired)_contig_966 Average coverage: 3,132.96"
Length=802


***** No hits found *****


Lambda     K      H
    1.33    0.621     1.12 

Gapped
Lambda     K      H
    1.28    0.460    0.850 

Effective search space used: 21253889472


Query=  CM2_S47_L008_R1_001_(paired)_contig_967 Average coverage: 375.53
Length=1669


***** No hits found *****


Lambda     K      H
    1.33    0.621     1.12 

Gapped
Lambda     K      H
    1.28    0.460    0.850 

Effective search space used: 44909828616


Query=  CM2_S47_L008_R1_001_(paired)_contig_968 Average coverage: 380.03
Length=556


***** No hits found *****


Lambda     K      H
    1.33    0.621     1.12 

Gapped
Lambda     K      H
    1.28    0.460    0.850 

Effective search space used: 14533507968


"Query=  CM2_S47_L008_R1_001_(paired)_contig_969 Average coverage: 1,502.52"
Length=531


***** No hits found *****


Lambda     K      H
    1.33    0.621     1.12 

Gapped
Lambda     K      H
    1.28    0.460    0.850 

Effective search space used: 13850542368


"Query=  CM2_S47_L008_R1_001_(paired)_contig_970 Average coverage: 1,317.60"
Length=1058


***** No hits found *****


Lambda     K      H
    1.33    0.621     1.12 

Gapped
Lambda     K      H
    1.28    0.460    0.850 

Effective search space used: 28218888662


"Query=  CM2_S47_L008_R1_001_(paired)_contig_971 Average coverage: 3,685.19"
Length=317


***** No hits found *****


Lambda     K      H
    1.33    0.621     1.12 

Gapped
Lambda     K      H
    1.28    0.460    0.850 

Effective search space used: 8032031196


"Query=  CM2_S47_L008_R1_001_(paired)_contig_972 Average coverage: 4,023.67"
Length=823


***** No hits found *****


Lambda     K      H
    1.33    0.621     1.12 

Gapped
Lambda     K      H
    1.28    0.460    0.850 

Effective search space used: 21827580576


Query=  CM2_S47_L008_R1_001_(paired)_contig_973 Average coverage: 664.20
Length=623


***** No hits found *****


Lambda     K      H
    1.33    0.621     1.12 

Gapped
Lambda     K      H
    1.28    0.460    0.850 

Effective search space used: 16363855776


"Query=  CM2_S47_L008_R1_001_(paired)_contig_974 Average coverage: 1,833.26"
Length=1324


***** No hits found *****


Lambda     K      H
    1.33    0.621     1.12 

Gapped
Lambda     K      H
    1.28    0.460    0.850 

Effective search space used: 35485320786


"Query=  CM2_S47_L008_R1_001_(paired)_contig_975 Average coverage: 3,370.84"
Length=2527


***** No hits found *****


Lambda     K      H
    1.33    0.621     1.12 

Gapped
Lambda     K      H
    1.28    0.460    0.850 

Effective search space used: 68317826204


"Query=  CM2_S47_L008_R1_001_(paired)_contig_976 Average coverage: 14,315.66"
Length=812


***** No hits found *****


Lambda     K      H
    1.33    0.621     1.12 

Gapped
Lambda     K      H
    1.28    0.460    0.850 

Effective search space used: 21527075712


"Query=  CM2_S47_L008_R1_001_(paired)_contig_977 Average coverage: 5,915.56"
Length=1165


***** No hits found *****


Lambda     K      H
    1.33    0.621     1.12 

Gapped
Lambda     K      H
    1.28    0.460    0.850 

Effective search space used: 31141851960


Query=  CM2_S47_L008_R1_001_(paired)_contig_978 Average coverage: 192.13
Length=549


***** No hits found *****


Lambda     K      H
    1.33    0.621     1.12 

Gapped
Lambda     K      H
    1.28    0.460    0.850 

Effective search space used: 14342277600


"Query=  CM2_S47_L008_R1_001_(paired)_contig_979 Average coverage: 5,686.52"
Length=380


***** No hits found *****


Lambda     K      H
    1.33    0.621     1.12 

Gapped
Lambda     K      H
    1.28    0.460    0.850 

Effective search space used: 9725430144


"Query=  CM2_S47_L008_R1_001_(paired)_contig_980 Average coverage: 1,674.08"
Length=879


***** No hits found *****


Lambda     K      H
    1.33    0.621     1.12 

Gapped
Lambda     K      H
    1.28    0.460    0.850 

Effective search space used: 23329071556


Query=  CM2_S47_L008_R1_001_(paired)_contig_981 Average coverage: 323.64
Length=3919


***** No hits found *****


Lambda     K      H
    1.33    0.621     1.12 

Gapped
Lambda     K      H
    1.28    0.460    0.850 

Effective search space used: 106341982172


"Query=  CM2_S47_L008_R1_001_(paired)_contig_982 Average coverage: 8,092.92"
Length=488


***** No hits found *****


Lambda     K      H
    1.33    0.621     1.12 

Gapped
Lambda     K      H
    1.28    0.460    0.850 

Effective search space used: 12675841536


"Query=  CM2_S47_L008_R1_001_(paired)_contig_983 Average coverage: 16,891.26"
Length=398


***** No hits found *****


Lambda     K      H
    1.33    0.621     1.12 

Gapped
Lambda     K      H
    1.28    0.460    0.850 

Effective search space used: 10217165376


"Query=  CM2_S47_L008_R1_001_(paired)_contig_984 Average coverage: 2,390.40"
Length=1817


***** No hits found *****


Lambda     K      H
    1.33    0.621     1.12 

Gapped
Lambda     K      H
    1.28    0.460    0.850 

Effective search space used: 48952805888


"Query=  CM2_S47_L008_R1_001_(paired)_contig_985 Average coverage: 1,009.27"
Length=1722


***** No hits found *****


Lambda     K      H
    1.33    0.621     1.12 

Gapped
Lambda     K      H
    1.28    0.460    0.850 

Effective search space used: 46357651558


Query=  CM2_S47_L008_R1_001_(paired)_contig_986 Average coverage: 748.54
Length=316


***** No hits found *****


Lambda     K      H
    1.33    0.621     1.12 

Gapped
Lambda     K      H
    1.28    0.460    0.850 

Effective search space used: 8004711362


Query=  CM2_S47_L008_R1_001_(paired)_contig_987 Average coverage: 963.07
Length=274


***** No hits found *****


Lambda     K      H
    1.33    0.621     1.12 

Gapped
Lambda     K      H
    1.28    0.460    0.850 

Effective search space used: 6857278334


Query=  CM2_S47_L008_R1_001_(paired)_contig_988 Average coverage: 290.09
Length=1086


***** No hits found *****


Lambda     K      H
    1.33    0.621     1.12 

Gapped
Lambda     K      H
    1.28    0.460    0.850 

Effective search space used: 28983776254


"Query=  CM2_S47_L008_R1_001_(paired)_contig_989 Average coverage: 1,169.95"
Length=625


***** No hits found *****


Lambda     K      H
    1.33    0.621     1.12 

Gapped
Lambda     K      H
    1.28    0.460    0.850 

Effective search space used: 16418493024


"Query=  CM2_S47_L008_R1_001_(paired)_contig_990 Average coverage: 1,022.73"
Length=1243


***** No hits found *****


Lambda     K      H
    1.33    0.621     1.12 

Gapped
Lambda     K      H
    1.28    0.460    0.850 

Effective search space used: 33272610252


Query=  CM2_S47_L008_R1_001_(paired)_contig_991 Average coverage: 459.90
Length=1026


***** No hits found *****


Lambda     K      H
    1.33    0.621     1.12 

Gapped
Lambda     K      H
    1.28    0.460    0.850 

Effective search space used: 27344731414


Query=  CM2_S47_L008_R1_001_(paired)_contig_992 Average coverage: 776.19
Length=3562


***** No hits found *****


Lambda     K      H
    1.33    0.621     1.12 

Gapped
Lambda     K      H
    1.28    0.460    0.850 

Effective search space used: 96590097344


Query=  CM2_S47_L008_R1_001_(paired)_contig_993 Average coverage: 610.74
Length=394


***** No hits found *****


Lambda     K      H
    1.33    0.621     1.12 

Gapped
Lambda     K      H
    1.28    0.460    0.850 

Effective search space used: 10107890880


Query=  CM2_S47_L008_R1_001_(paired)_contig_994 Average coverage: 454.28
Length=599


***** No hits found *****


Lambda     K      H
    1.33    0.621     1.12 

Gapped
Lambda     K      H
    1.28    0.460    0.850 

Effective search space used: 15708208800


"Query=  CM2_S47_L008_R1_001_(paired)_contig_995 Average coverage: 2,750.86"
Length=703


***** No hits found *****


Lambda     K      H
    1.33    0.621     1.12 

Gapped
Lambda     K      H
    1.28    0.460    0.850 

Effective search space used: 18549345696


Query=  CM2_S47_L008_R1_001_(paired)_contig_996 Average coverage: 211.17
Length=1991


***** No hits found *****


Lambda     K      H
    1.33    0.621     1.12 

Gapped
Lambda     K      H
    1.28    0.460    0.850 

Effective search space used: 53676340860


Query=  CM2_S47_L008_R1_001_(paired)_contig_997 Average coverage: 104.55
Length=508


***** No hits found *****


Lambda     K      H
    1.33    0.621     1.12 

Gapped
Lambda     K      H
    1.28    0.460    0.850 

Effective search space used: 13222214016


"Query=  CM2_S47_L008_R1_001_(paired)_contig_998 Average coverage: 8,301.94"
Length=390


***** No hits found *****


Lambda     K      H
    1.33    0.621     1.12 

Gapped
Lambda     K      H
    1.28    0.460    0.850 

Effective search space used: 9998616384


"Query=  CM2_S47_L008_R1_001_(paired)_contig_999 Average coverage: 1,428.50"
Length=1079


***** No hits found *****


Lambda     K      H
    1.33    0.621     1.12 

Gapped
Lambda     K      H
    1.28    0.460    0.850 

Effective search space used: 28792554356


Query=  CM2_S47_L008_R1_001_(paired)_contig_1000 Average coverage: 178.99
Length=29024


***** No hits found *****


Lambda     K      H
    1.33    0.621     1.12 

Gapped
Lambda     K      H
    1.28    0.460    0.850 

Effective search space used: 791928083130


"Query=  CM2_S47_L008_R1_001_(paired)_contig_1001 Average coverage: 1,400.61"
Length=369


***** No hits found *****


Lambda     K      H
    1.33    0.621     1.12 

Gapped
Lambda     K      H
    1.28    0.460    0.850 

Effective search space used: 9424925280


"Query=  CM2_S47_L008_R1_001_(paired)_contig_1002 Average coverage: 2,636.37"
Length=275


***** No hits found *****


Lambda     K      H
    1.33    0.621     1.12 

Gapped
Lambda     K      H
    1.28    0.460    0.850 

Effective search space used: 6884598168


"Query=  CM2_S47_L008_R1_001_(paired)_contig_1003 Average coverage: 5,853.04"
Length=691


***** No hits found *****


Lambda     K      H
    1.33    0.621     1.12 

Gapped
Lambda     K      H
    1.28    0.460    0.850 

Effective search space used: 18221522208


"Query=  CM2_S47_L008_R1_001_(paired)_contig_1004 Average coverage: 1,350.44"
Length=608


***** No hits found *****


Lambda     K      H
    1.33    0.621     1.12 

Gapped
Lambda     K      H
    1.28    0.460    0.850 

Effective search space used: 15954076416


Query=  CM2_S47_L008_R1_001_(paired)_contig_1005 Average coverage: 327.43
Length=398


***** No hits found *****


Lambda     K      H
    1.33    0.621     1.12 

Gapped
Lambda     K      H
    1.28    0.460    0.850 

Effective search space used: 10217165376


"Query=  CM2_S47_L008_R1_001_(paired)_contig_1006 Average coverage: 7,657.29"
Length=899


***** No hits found *****


Lambda     K      H
    1.33    0.621     1.12 

Gapped
Lambda     K      H
    1.28    0.460    0.850 

Effective search space used: 23875419836


"Query=  CM2_S47_L008_R1_001_(paired)_contig_1007 Average coverage: 1,709.95"
Length=597


***** No hits found *****


Lambda     K      H
    1.33    0.621     1.12 

Gapped
Lambda     K      H
    1.28    0.460    0.850 

Effective search space used: 15653571552


Query=  CM2_S47_L008_R1_001_(paired)_contig_1008 Average coverage: 317.44
Length=1032


***** No hits found *****


Lambda     K      H
    1.33    0.621     1.12 

Gapped
Lambda     K      H
    1.28    0.460    0.850 

Effective search space used: 27508635898


Query=  CM2_S47_L008_R1_001_(paired)_contig_1009 Average coverage: 559.42
Length=692


***** No hits found *****


Lambda     K      H
    1.33    0.621     1.12 

Gapped
Lambda     K      H
    1.28    0.460    0.850 

Effective search space used: 18248840832


"Query=  CM2_S47_L008_R1_001_(paired)_contig_1010 Average coverage: 1,748.18"
Length=1324


***** No hits found *****


Lambda     K      H
    1.33    0.621     1.12 

Gapped
Lambda     K      H
    1.28    0.460    0.850 

Effective search space used: 35485320786


Query=  CM2_S47_L008_R1_001_(paired)_contig_1011 Average coverage: 347.01
Length=213


***** No hits found *****


Lambda     K      H
    1.33    0.621     1.12 

Gapped
Lambda     K      H
    1.28    0.460    0.850 

Effective search space used: 5190768460


"Query=  CM2_S47_L008_R1_001_(paired)_contig_1012 Average coverage: 9,893.54"
Length=635


***** No hits found *****


Lambda     K      H
    1.33    0.621     1.12 

Gapped
Lambda     K      H
    1.28    0.460    0.850 

Effective search space used: 16691679264


"Query=  CM2_S47_L008_R1_001_(paired)_contig_1013 Average coverage: 1,036.47"
Length=879


***** No hits found *****


Lambda     K      H
    1.33    0.621     1.12 

Gapped
Lambda     K      H
    1.28    0.460    0.850 

Effective search space used: 23329071556


"Query=  CM2_S47_L008_R1_001_(paired)_contig_1014 Average coverage: 3,546.86"
Length=2114


***** No hits found *****


Lambda     K      H
    1.33    0.621     1.12 

Gapped
Lambda     K      H
    1.28    0.460    0.850 

Effective search space used: 57036233952


"Query=  CM2_S47_L008_R1_001_(paired)_contig_1015 Average coverage: 5,094.44"
Length=1308


***** No hits found *****


Lambda     K      H
    1.33    0.621     1.12 

Gapped
Lambda     K      H
    1.28    0.460    0.850 

Effective search space used: 35048242162


"Query=  CM2_S47_L008_R1_001_(paired)_contig_1016 Average coverage: 2,523.18"
Length=1063


***** No hits found *****


Lambda     K      H
    1.33    0.621     1.12 

Gapped
Lambda     K      H
    1.28    0.460    0.850 

Effective search space used: 28355475732


"Query=  CM2_S47_L008_R1_001_(paired)_contig_1017 Average coverage: 2,378.63"
Length=676


***** No hits found *****


Lambda     K      H
    1.33    0.621     1.12 

Gapped
Lambda     K      H
    1.28    0.460    0.850 

Effective search space used: 17811742848


"Query=  CM2_S47_L008_R1_001_(paired)_contig_1018 Average coverage: 2,419.03"
Length=1290


***** No hits found *****


Lambda     K      H
    1.33    0.621     1.12 

Gapped
Lambda     K      H
    1.28    0.460    0.850 

Effective search space used: 34556528710


"Query=  CM2_S47_L008_R1_001_(paired)_contig_1019 Average coverage: 1,945.92"
Length=687


***** No hits found *****


Lambda     K      H
    1.33    0.621     1.12 

Gapped
Lambda     K      H
    1.28    0.460    0.850 

Effective search space used: 18112247712


"Query=  CM2_S47_L008_R1_001_(paired)_contig_1020 Average coverage: 3,795.75"
Length=365


***** No hits found *****


Lambda     K      H
    1.33    0.621     1.12 

Gapped
Lambda     K      H
    1.28    0.460    0.850 

Effective search space used: 9343383228


"Query=  CM2_S47_L008_R1_001_(paired)_contig_1021 Average coverage: 2,798.81"
Length=442


***** No hits found *****


Lambda     K      H
    1.33    0.621     1.12 

Gapped
Lambda     K      H
    1.28    0.460    0.850 

Effective search space used: 11419184832


"Query=  CM2_S47_L008_R1_001_(paired)_contig_1022 Average coverage: 2,884.70"
Length=615


***** No hits found *****


Lambda     K      H
    1.33    0.621     1.12 

Gapped
Lambda     K      H
    1.28    0.460    0.850 

Effective search space used: 16145306784


Query=  CM2_S47_L008_R1_001_(paired)_contig_1023 Average coverage: 398.15
Length=755


***** No hits found *****


Lambda     K      H
    1.33    0.621     1.12 

Gapped
Lambda     K      H
    1.28    0.460    0.850 

Effective search space used: 19969914144


Query=  CM2_S47_L008_R1_001_(paired)_contig_1024 Average coverage: 815.01
Length=532


***** No hits found *****


Lambda     K      H
    1.33    0.621     1.12 

Gapped
Lambda     K      H
    1.28    0.460    0.850 

Effective search space used: 13877860992


"Query=  CM2_S47_L008_R1_001_(paired)_contig_1025 Average coverage: 5,520.87"
Length=584


***** No hits found *****


Lambda     K      H
    1.33    0.621     1.12 

Gapped
Lambda     K      H
    1.28    0.460    0.850 

Effective search space used: 15298429440


"Query=  CM2_S47_L008_R1_001_(paired)_contig_1026 Average coverage: 3,749.47"
Length=820


***** No hits found *****


Lambda     K      H
    1.33    0.621     1.12 

Gapped
Lambda     K      H
    1.28    0.460    0.850 

Effective search space used: 21745624704


"Query=  CM2_S47_L008_R1_001_(paired)_contig_1027 Average coverage: 7,662.94"
Length=400


***** No hits found *****


Lambda     K      H
    1.33    0.621     1.12 

Gapped
Lambda     K      H
    1.28    0.460    0.850 

Effective search space used: 10271802624


"Query=  CM2_S47_L008_R1_001_(paired)_contig_1028 Average coverage: 2,524.32"
Length=758


***** No hits found *****


Lambda     K      H
    1.33    0.621     1.12 

Gapped
Lambda     K      H
    1.28    0.460    0.850 

Effective search space used: 20051870016


Query=  CM2_S47_L008_R1_001_(paired)_contig_1029 Average coverage: 184.04
Length=2797


***** No hits found *****


Lambda     K      H
    1.33    0.621     1.12 

Gapped
Lambda     K      H
    1.28    0.460    0.850 

Effective search space used: 75693201284


Query=  CM2_S47_L008_R1_001_(paired)_contig_1030 Average coverage: 327.08
Length=1425


***** No hits found *****


Lambda     K      H
    1.33    0.621     1.12 

Gapped
Lambda     K      H
    1.28    0.460    0.850 

Effective search space used: 38244379600


Query=  CM2_S47_L008_R1_001_(paired)_contig_1031 Average coverage: 403.05
Length=276


***** No hits found *****


Lambda     K      H
    1.33    0.621     1.12 

Gapped
Lambda     K      H
    1.28    0.460    0.850 

Effective search space used: 6911918002


Query=  CM2_S47_L008_R1_001_(paired)_contig_1032 Average coverage: 411.68
Length=1994


***** No hits found *****


Lambda     K      H
    1.33    0.621     1.12 

Gapped
Lambda     K      H
    1.28    0.460    0.850 

Effective search space used: 53758289472


"Query=  CM2_S47_L008_R1_001_(paired)_contig_1033 Average coverage: 2,478.46"
Length=652


***** No hits found *****


Lambda     K      H
    1.33    0.621     1.12 

Gapped
Lambda     K      H
    1.28    0.460    0.850 

Effective search space used: 17156095872


Query=  CM2_S47_L008_R1_001_(paired)_contig_1034 Average coverage: 25.05
Length=3143


***** No hits found *****


Lambda     K      H
    1.33    0.621     1.12 

Gapped
Lambda     K      H
    1.28    0.460    0.850 

Effective search space used: 85144607868


"Query=  CM2_S47_L008_R1_001_(paired)_contig_1035 Average coverage: 2,615.66"
Length=585


***** No hits found *****


Lambda     K      H
    1.33    0.621     1.12 

Gapped
Lambda     K      H
    1.28    0.460    0.850 

Effective search space used: 15325748064


"Query=  CM2_S47_L008_R1_001_(paired)_contig_1036 Average coverage: 3,645.87"
Length=1180


***** No hits found *****


Lambda     K      H
    1.33    0.621     1.12 

Gapped
Lambda     K      H
    1.28    0.460    0.850 

Effective search space used: 31551613170


"Query=  CM2_S47_L008_R1_001_(paired)_contig_1037 Average coverage: 2,833.83"
Length=533


***** No hits found *****


Lambda     K      H
    1.33    0.621     1.12 

Gapped
Lambda     K      H
    1.28    0.460    0.850 

Effective search space used: 13905179616


"Query=  CM2_S47_L008_R1_001_(paired)_contig_1038 Average coverage: 1,379.36"
Length=554


***** No hits found *****


Lambda     K      H
    1.33    0.621     1.12 

Gapped
Lambda     K      H
    1.28    0.460    0.850 

Effective search space used: 14478870720


"Query=  CM2_S47_L008_R1_001_(paired)_contig_1039 Average coverage: 1,915.54"
Length=434


***** No hits found *****


Lambda     K      H
    1.33    0.621     1.12 

Gapped
Lambda     K      H
    1.28    0.460    0.850 

Effective search space used: 11200635840


"Query=  CM2_S47_L008_R1_001_(paired)_contig_1040 Average coverage: 1,635.30"
Length=297


***** No hits found *****


Lambda     K      H
    1.33    0.621     1.12 

Gapped
Lambda     K      H
    1.28    0.460    0.850 

Effective search space used: 7485634516


Query=  CM2_S47_L008_R1_001_(paired)_contig_1041 Average coverage: 480.60
Length=298


***** No hits found *****


Lambda     K      H
    1.33    0.621     1.12 

Gapped
Lambda     K      H
    1.28    0.460    0.850 

Effective search space used: 7512954350


Query=  CM2_S47_L008_R1_001_(paired)_contig_1042 Average coverage: 183.48
Length=1025


***** No hits found *****


Lambda     K      H
    1.33    0.621     1.12 

Gapped
Lambda     K      H
    1.28    0.460    0.850 

Effective search space used: 27317414000


"Query=  CM2_S47_L008_R1_001_(paired)_contig_1043 Average coverage: 1,180.57"
Length=1314


***** No hits found *****


Lambda     K      H
    1.33    0.621     1.12 

Gapped
Lambda     K      H
    1.28    0.460    0.850 

Effective search space used: 35212146646


Query=  CM2_S47_L008_R1_001_(paired)_contig_1044 Average coverage: 95.30
Length=550


***** No hits found *****


Lambda     K      H
    1.33    0.621     1.12 

Gapped
Lambda     K      H
    1.28    0.460    0.850 

Effective search space used: 14369596224


"Query=  CM2_S47_L008_R1_001_(paired)_contig_1045 Average coverage: 4,395.98"
Length=273


***** No hits found *****


Lambda     K      H
    1.33    0.621     1.12 

Gapped
Lambda     K      H
    1.28    0.460    0.850 

Effective search space used: 6829958500


Query=  CM2_S47_L008_R1_001_(paired)_contig_1046 Average coverage: 304.54
Length=437


***** No hits found *****


Lambda     K      H
    1.33    0.621     1.12 

Gapped
Lambda     K      H
    1.28    0.460    0.850 

Effective search space used: 11282591712


"Query=  CM2_S47_L008_R1_001_(paired)_contig_1047 Average coverage: 1,471.48"
Length=487


***** No hits found *****


Lambda     K      H
    1.33    0.621     1.12 

Gapped
Lambda     K      H
    1.28    0.460    0.850 

Effective search space used: 12648522912


Query=  CM2_S47_L008_R1_001_(paired)_contig_1048 Average coverage: 864.96
Length=385


***** No hits found *****


Lambda     K      H
    1.33    0.621     1.12 

Gapped
Lambda     K      H
    1.28    0.460    0.850 

Effective search space used: 9862023264


"Query=  CM2_S47_L008_R1_001_(paired)_contig_1049 Average coverage: 4,411.11"
Length=1505


***** No hits found *****


Lambda     K      H
    1.33    0.621     1.12 

Gapped
Lambda     K      H
    1.28    0.460    0.850 

Effective search space used: 40429772720


"Query=  CM2_S47_L008_R1_001_(paired)_contig_1050 Average coverage: 1,647.30"
Length=1164


***** No hits found *****


Lambda     K      H
    1.33    0.621     1.12 

Gapped
Lambda     K      H
    1.28    0.460    0.850 

Effective search space used: 31114534546


"Query=  CM2_S47_L008_R1_001_(paired)_contig_1051 Average coverage: 1,157.79"
Length=1475


***** No hits found *****


Lambda     K      H
    1.33    0.621     1.12 

Gapped
Lambda     K      H
    1.28    0.460    0.850 

Effective search space used: 39610250300


Query=  CM2_S47_L008_R1_001_(paired)_contig_1052 Average coverage: 751.64
Length=405


***** No hits found *****


Lambda     K      H
    1.33    0.621     1.12 

Gapped
Lambda     K      H
    1.28    0.460    0.850 

Effective search space used: 10408395744


Query=  CM2_S47_L008_R1_001_(paired)_contig_1053 Average coverage: 779.19
Length=474


***** No hits found *****


Lambda     K      H
    1.33    0.621     1.12 

Gapped
Lambda     K      H
    1.28    0.460    0.850 

Effective search space used: 12293380800


"Query=  CM2_S47_L008_R1_001_(paired)_contig_1054 Average coverage: 1,697.52"
Length=1252


***** No hits found *****


Lambda     K      H
    1.33    0.621     1.12 

Gapped
Lambda     K      H
    1.28    0.460    0.850 

Effective search space used: 33518466978


Query=  CM2_S47_L008_R1_001_(paired)_contig_1055 Average coverage: 547.17
Length=1356


***** No hits found *****


Lambda     K      H
    1.33    0.621     1.12 

Gapped
Lambda     K      H
    1.28    0.460    0.850 

Effective search space used: 36359478034


Query=  CM2_S47_L008_R1_001_(paired)_contig_1056 Average coverage: 204.22
Length=296


***** No hits found *****


Lambda     K      H
    1.33    0.621     1.12 

Gapped
Lambda     K      H
    1.28    0.460    0.850 

Effective search space used: 7458314682


Query=  CM2_S47_L008_R1_001_(paired)_contig_1057 Average coverage: 35.08
Length=464


***** No hits found *****


Lambda     K      H
    1.33    0.621     1.12 

Gapped
Lambda     K      H
    1.28    0.460    0.850 

Effective search space used: 12020194560


Query=  CM2_S47_L008_R1_001_(paired)_contig_1058 Average coverage:
"17,675.37"
Length=1086


***** No hits found *****


Lambda     K      H
    1.33    0.621     1.12 

Gapped
Lambda     K      H
    1.28    0.460    0.850 

Effective search space used: 28983776254


Query=  CM2_S47_L008_R1_001_(paired)_contig_1059 Average coverage:
"11,267.65"
Length=452


***** No hits found *****


Lambda     K      H
    1.33    0.621     1.12 

Gapped
Lambda     K      H
    1.28    0.460    0.850 

Effective search space used: 11692371072


"Query=  CM2_S47_L008_R1_001_(paired)_contig_1060 Average coverage: 1,951.53"
Length=2838


***** No hits found *****


Lambda     K      H
    1.33    0.621     1.12 

Gapped
Lambda     K      H
    1.28    0.460    0.850 

Effective search space used: 76813165648


"Query=  CM2_S47_L008_R1_001_(paired)_contig_1061 Average coverage: 2,318.32"
Length=428


***** No hits found *****


Lambda     K      H
    1.33    0.621     1.12 

Gapped
Lambda     K      H
    1.28    0.460    0.850 

Effective search space used: 11036724096


"Query=  CM2_S47_L008_R1_001_(paired)_contig_1062 Average coverage: 2,187.85"
Length=366


***** No hits found *****


Lambda     K      H
    1.33    0.621     1.12 

Gapped
Lambda     K      H
    1.28    0.460    0.850 

Effective search space used: 9370703062


Query=  CM2_S47_L008_R1_001_(paired)_contig_1063 Average coverage: 38.53
Length=649


***** No hits found *****


Lambda     K      H
    1.33    0.621     1.12 

Gapped
Lambda     K      H
    1.28    0.460    0.850 

Effective search space used: 17074140000


Query=  CM2_S47_L008_R1_001_(paired)_contig_1064 Average coverage: 342.37
Length=579


***** No hits found *****


Lambda     K      H
    1.33    0.621     1.12 

Gapped
Lambda     K      H
    1.28    0.460    0.850 

Effective search space used: 15161836320


Query=  CM2_S47_L008_R1_001_(paired)_contig_1065 Average coverage: 388.28
Length=494


***** No hits found *****


Lambda     K      H
    1.33    0.621     1.12 

Gapped
Lambda     K      H
    1.28    0.460    0.850 

Effective search space used: 12839753280


Query=  CM2_S47_L008_R1_001_(paired)_contig_1066 Average coverage: 372.42
Length=1920


***** No hits found *****


Lambda     K      H
    1.33    0.621     1.12 

Gapped
Lambda     K      H
    1.28    0.460    0.850 

Effective search space used: 51766499530


"Query=  CM2_S47_L008_R1_001_(paired)_contig_1067 Average coverage: 4,134.77"
Length=487


***** No hits found *****


Lambda     K      H
    1.33    0.621     1.12 

Gapped
Lambda     K      H
    1.28    0.460    0.850 

Effective search space used: 12648522912


"Query=  CM2_S47_L008_R1_001_(paired)_contig_1068 Average coverage: 4,540.58"
Length=398


***** No hits found *****


Lambda     K      H
    1.33    0.621     1.12 

Gapped
Lambda     K      H
    1.28    0.460    0.850 

Effective search space used: 10217165376


"Query=  CM2_S47_L008_R1_001_(paired)_contig_1069 Average coverage: 3,976.79"
Length=1545


***** No hits found *****


Lambda     K      H
    1.33    0.621     1.12 

Gapped
Lambda     K      H
    1.28    0.460    0.850 

Effective search space used: 41522469280


"Query=  CM2_S47_L008_R1_001_(paired)_contig_1070 Average coverage: 1,138.61"
Length=3858


***** No hits found *****


Lambda     K      H
    1.33    0.621     1.12 

Gapped
Lambda     K      H
    1.28    0.460    0.850 

Effective search space used: 104675693728


Query=  CM2_S47_L008_R1_001_(paired)_contig_1071 Average coverage: 654.13
Length=1209


***** No hits found *****


Lambda     K      H
    1.33    0.621     1.12 

Gapped
Lambda     K      H
    1.28    0.460    0.850 

Effective search space used: 32343818176


"Query=  CM2_S47_L008_R1_001_(paired)_contig_1072 Average coverage: 1,239.16"
Length=412


***** No hits found *****


Lambda     K      H
    1.33    0.621     1.12 

Gapped
Lambda     K      H
    1.28    0.460    0.850 

Effective search space used: 10599626112


Query=  CM2_S47_L008_R1_001_(paired)_contig_1073 Average coverage: 944.22
Length=511


***** No hits found *****


Lambda     K      H
    1.33    0.621     1.12 

Gapped
Lambda     K      H
    1.28    0.460    0.850 

Effective search space used: 13304169888


Query=  CM2_S47_L008_R1_001_(paired)_contig_1074 Average coverage: 394.91
Length=397


***** No hits found *****


Lambda     K      H
    1.33    0.621     1.12 

Gapped
Lambda     K      H
    1.28    0.460    0.850 

Effective search space used: 10189846752


"Query=  CM2_S47_L008_R1_001_(paired)_contig_1075 Average coverage: 4,099.67"
Length=825


***** No hits found *****


Lambda     K      H
    1.33    0.621     1.12 

Gapped
Lambda     K      H
    1.28    0.460    0.850 

Effective search space used: 21882217824


Query=  CM2_S47_L008_R1_001_(paired)_contig_1076 Average coverage: 882.31
Length=2118


***** No hits found *****


Lambda     K      H
    1.33    0.621     1.12 

Gapped
Lambda     K      H
    1.28    0.460    0.850 

Effective search space used: 57145498768


Query=  CM2_S47_L008_R1_001_(paired)_contig_1077 Average coverage: 786.52
Length=1283


***** No hits found *****


Lambda     K      H
    1.33    0.621     1.12 

Gapped
Lambda     K      H
    1.28    0.460    0.850 

Effective search space used: 34365306812


"Query=  CM2_S47_L008_R1_001_(paired)_contig_1078 Average coverage: 1,606.42"
Length=822


***** No hits found *****


Lambda     K      H
    1.33    0.621     1.12 

Gapped
Lambda     K      H
    1.28    0.460    0.850 

Effective search space used: 21800261952


"Query=  CM2_S47_L008_R1_001_(paired)_contig_1079 Average coverage: 1,324.85"
Length=404


***** No hits found *****


Lambda     K      H
    1.33    0.621     1.12 

Gapped
Lambda     K      H
    1.28    0.460    0.850 

Effective search space used: 10381077120


"Query=  CM2_S47_L008_R1_001_(paired)_contig_1080 Average coverage: 1,692.13"
Length=1596


***** No hits found *****


Lambda     K      H
    1.33    0.621     1.12 

Gapped
Lambda     K      H
    1.28    0.460    0.850 

Effective search space used: 42915657394


"Query=  CM2_S47_L008_R1_001_(paired)_contig_1081 Average coverage: 3,899.69"
Length=1436


***** No hits found *****


Lambda     K      H
    1.33    0.621     1.12 

Gapped
Lambda     K      H
    1.28    0.460    0.850 

Effective search space used: 38544871154


"Query=  CM2_S47_L008_R1_001_(paired)_contig_1082 Average coverage: 3,010.22"
Length=353


***** No hits found *****


Lambda     K      H
    1.33    0.621     1.12 

Gapped
Lambda     K      H
    1.28    0.460    0.850 

Effective search space used: 9015545220


"Query=  CM2_S47_L008_R1_001_(paired)_contig_1083 Average coverage: 4,271.22"
Length=2040


***** No hits found *****


Lambda     K      H
    1.33    0.621     1.12 

Gapped
Lambda     K      H
    1.28    0.460    0.850 

Effective search space used: 55014834856


"Query=  CM2_S47_L008_R1_001_(paired)_contig_1084 Average coverage: 2,789.48"
Length=503


***** No hits found *****


Lambda     K      H
    1.33    0.621     1.12 

Gapped
Lambda     K      H
    1.28    0.460    0.850 

Effective search space used: 13085620896


"Query=  CM2_S47_L008_R1_001_(paired)_contig_1085 Average coverage: 7,677.25"
Length=1166


***** No hits found *****


Lambda     K      H
    1.33    0.621     1.12 

Gapped
Lambda     K      H
    1.28    0.460    0.850 

Effective search space used: 31169169374


"Query=  CM2_S47_L008_R1_001_(paired)_contig_1086 Average coverage: 2,615.51"
Length=598


***** No hits found *****


Lambda     K      H
    1.33    0.621     1.12 

Gapped
Lambda     K      H
    1.28    0.460    0.850 

Effective search space used: 15680890176


"Query=  CM2_S47_L008_R1_001_(paired)_contig_1087 Average coverage: 4,389.08"
Length=546


***** No hits found *****


Lambda     K      H
    1.33    0.621     1.12 

Gapped
Lambda     K      H
    1.28    0.460    0.850 

Effective search space used: 14260321728


"Query=  CM2_S47_L008_R1_001_(paired)_contig_1088 Average coverage: 3,374.86"
Length=2103


***** No hits found *****


Lambda     K      H
    1.33    0.621     1.12 

Gapped
Lambda     K      H
    1.28    0.460    0.850 

Effective search space used: 56735755708


Query=  CM2_S47_L008_R1_001_(paired)_contig_1089 Average coverage: 741.41
Length=2018


***** No hits found *****


Lambda     K      H
    1.33    0.621     1.12 

Gapped
Lambda     K      H
    1.28    0.460    0.850 

Effective search space used: 54413878368


"Query=  CM2_S47_L008_R1_001_(paired)_contig_1090 Average coverage: 2,654.84"
Length=1245


***** No hits found *****


Lambda     K      H
    1.33    0.621     1.12 

Gapped
Lambda     K      H
    1.28    0.460    0.850 

Effective search space used: 33327245080


"Query=  CM2_S47_L008_R1_001_(paired)_contig_1091 Average coverage: 2,502.90"
Length=2955


***** No hits found *****


Lambda     K      H
    1.33    0.621     1.12 

Gapped
Lambda     K      H
    1.28    0.460    0.850 

Effective search space used: 80009161516


"Query=  CM2_S47_L008_R1_001_(paired)_contig_1092 Average coverage: 2,500.73"
Length=585


***** No hits found *****


Lambda     K      H
    1.33    0.621     1.12 

Gapped
Lambda     K      H
    1.28    0.460    0.850 

Effective search space used: 15325748064


"Query=  CM2_S47_L008_R1_001_(paired)_contig_1093 Average coverage: 1,909.40"
Length=284


***** No hits found *****


Lambda     K      H
    1.33    0.621     1.12 

Gapped
Lambda     K      H
    1.28    0.460    0.850 

Effective search space used: 7130476674


Query=  CM2_S47_L008_R1_001_(paired)_contig_1094 Average coverage: 906.62
Length=1174


***** No hits found *****


Lambda     K      H
    1.33    0.621     1.12 

Gapped
Lambda     K      H
    1.28    0.460    0.850 

Effective search space used: 31387708686


Query=  CM2_S47_L008_R1_001_(paired)_contig_1095 Average coverage: 708.06
Length=7056


***** No hits found *****


Lambda     K      H
    1.33    0.621     1.12 

Gapped
Lambda     K      H
    1.28    0.460    0.850 

Effective search space used: 191997092826


"Query=  CM2_S47_L008_R1_001_(paired)_contig_1096 Average coverage: 4,603.13"
Length=926


***** No hits found *****


Lambda     K      H
    1.33    0.621     1.12 

Gapped
Lambda     K      H
    1.28    0.460    0.850 

Effective search space used: 24612990014


Query=  CM2_S47_L008_R1_001_(paired)_contig_1097 Average coverage: 75.79
Length=2421


***** No hits found *****


Lambda     K      H
    1.33    0.621     1.12 

Gapped
Lambda     K      H
    1.28    0.460    0.850 

Effective search space used: 65422308580


"Query=  CM2_S47_L008_R1_001_(paired)_contig_1098 Average coverage: 1,106.29"
Length=2527


***** No hits found *****


Lambda     K      H
    1.33    0.621     1.12 

Gapped
Lambda     K      H
    1.28    0.460    0.850 

Effective search space used: 68317826204


"Query=  CM2_S47_L008_R1_001_(paired)_contig_1099 Average coverage: 2,568.50"
Length=1365


***** No hits found *****


Lambda     K      H
    1.33    0.621     1.12 

Gapped
Lambda     K      H
    1.28    0.460    0.850 

Effective search space used: 36605334760


"Query=  CM2_S47_L008_R1_001_(paired)_contig_1100 Average coverage: 4,782.51"
Length=753


***** No hits found *****


Lambda     K      H
    1.33    0.621     1.12 

Gapped
Lambda     K      H
    1.28    0.460    0.850 

Effective search space used: 19915276896


"Query=  CM2_S47_L008_R1_001_(paired)_contig_1101 Average coverage: 2,919.97"
Length=1338


***** No hits found *****


Lambda     K      H
    1.33    0.621     1.12 

Gapped
Lambda     K      H
    1.28    0.460    0.850 

Effective search space used: 35867764582


Query=  CM2_S47_L008_R1_001_(paired)_contig_1102 Average coverage: 668.36
Length=528


***** No hits found *****


Lambda     K      H
    1.33    0.621     1.12 

Gapped
Lambda     K      H
    1.28    0.460    0.850 

Effective search space used: 13768586496


"Query=  CM2_S47_L008_R1_001_(paired)_contig_1103 Average coverage: 1,600.02"
Length=492


***** No hits found *****


Lambda     K      H
    1.33    0.621     1.12 

Gapped
Lambda     K      H
    1.28    0.460    0.850 

Effective search space used: 12785116032


Query=  CM2_S47_L008_R1_001_(paired)_contig_1104 Average coverage: 373.96
Length=580


***** No hits found *****


Lambda     K      H
    1.33    0.621     1.12 

Gapped
Lambda     K      H
    1.28    0.460    0.850 

Effective search space used: 15189154944


"Query=  CM2_S47_L008_R1_001_(paired)_contig_1105 Average coverage: 1,996.50"
Length=611


***** No hits found *****


Lambda     K      H
    1.33    0.621     1.12 

Gapped
Lambda     K      H
    1.28    0.460    0.850 

Effective search space used: 16036032288


"Query=  CM2_S47_L008_R1_001_(paired)_contig_1106 Average coverage: 2,287.06"
Length=341


***** No hits found *****


Lambda     K      H
    1.33    0.621     1.12 

Gapped
Lambda     K      H
    1.28    0.460    0.850 

Effective search space used: 8687707212


Query=  CM2_S47_L008_R1_001_(paired)_contig_1107 Average coverage:
"16,208.48"
Length=450


***** No hits found *****


Lambda     K      H
    1.33    0.621     1.12 

Gapped
Lambda     K      H
    1.28    0.460    0.850 

Effective search space used: 11637733824


Query=  CM2_S47_L008_R1_001_(paired)_contig_1108 Average coverage: 518.53
Length=253


***** No hits found *****


Lambda     K      H
    1.33    0.621     1.12 

Gapped
Lambda     K      H
    1.28    0.460    0.850 

Effective search space used: 6283561820


"Query=  CM2_S47_L008_R1_001_(paired)_contig_1109 Average coverage: 3,639.99"
Length=406


***** No hits found *****


Lambda     K      H
    1.33    0.621     1.12 

Gapped
Lambda     K      H
    1.28    0.460    0.850 

Effective search space used: 10435714368


"Query=  CM2_S47_L008_R1_001_(paired)_contig_1110 Average coverage: 1,022.98"
Length=3202


***** No hits found *****


Lambda     K      H
    1.33    0.621     1.12 

Gapped
Lambda     K      H
    1.28    0.460    0.850 

Effective search space used: 86756263904


"Query=  CM2_S47_L008_R1_001_(paired)_contig_1111 Average coverage: 5,349.11"
Length=408


***** No hits found *****


Lambda     K      H
    1.33    0.621     1.12 

Gapped
Lambda     K      H
    1.28    0.460    0.850 

Effective search space used: 10490351616


"Query=  CM2_S47_L008_R1_001_(paired)_contig_1112 Average coverage: 1,370.61"
Length=1462


***** No hits found *****


Lambda     K      H
    1.33    0.621     1.12 

Gapped
Lambda     K      H
    1.28    0.460    0.850 

Effective search space used: 39255123918


"Query=  CM2_S47_L008_R1_001_(paired)_contig_1113 Average coverage: 9,061.05"
Length=649


***** No hits found *****


Lambda     K      H
    1.33    0.621     1.12 

Gapped
Lambda     K      H
    1.28    0.460    0.850 

Effective search space used: 17074140000


Query=  CM2_S47_L008_R1_001_(paired)_contig_1114 Average coverage: 128.16
Length=765


***** No hits found *****


Lambda     K      H
    1.33    0.621     1.12 

Gapped
Lambda     K      H
    1.28    0.460    0.850 

Effective search space used: 20243100384


Query=  CM2_S47_L008_R1_001_(paired)_contig_1115 Average coverage:
"12,351.28"
Length=930


***** No hits found *****


Lambda     K      H
    1.33    0.621     1.12 

Gapped
Lambda     K      H
    1.28    0.460    0.850 

Effective search space used: 24722259670


"Query=  CM2_S47_L008_R1_001_(paired)_contig_1116 Average coverage: 6,738.79"
Length=712


***** No hits found *****


Lambda     K      H
    1.33    0.621     1.12 

Gapped
Lambda     K      H
    1.28    0.460    0.850 

Effective search space used: 18795213312


"Query=  CM2_S47_L008_R1_001_(paired)_contig_1117 Average coverage: 5,177.50"
Length=797


***** No hits found *****


Lambda     K      H
    1.33    0.621     1.12 

Gapped
Lambda     K      H
    1.28    0.460    0.850 

Effective search space used: 21117296352


"Query=  CM2_S47_L008_R1_001_(paired)_contig_1118 Average coverage: 1,296.72"
Length=827


***** No hits found *****


Lambda     K      H
    1.33    0.621     1.12 

Gapped
Lambda     K      H
    1.28    0.460    0.850 

Effective search space used: 21936855072


"Query=  CM2_S47_L008_R1_001_(paired)_contig_1119 Average coverage: 5,093.45"
Length=444


***** No hits found *****


Lambda     K      H
    1.33    0.621     1.12 

Gapped
Lambda     K      H
    1.28    0.460    0.850 

Effective search space used: 11473822080


"Query=  CM2_S47_L008_R1_001_(paired)_contig_1120 Average coverage: 3,783.40"
Length=304


***** No hits found *****


Lambda     K      H
    1.33    0.621     1.12 

Gapped
Lambda     K      H
    1.28    0.460    0.850 

Effective search space used: 7676873354


"Query=  CM2_S47_L008_R1_001_(paired)_contig_1121 Average coverage: 3,337.61"
Length=3165


***** No hits found *****


Lambda     K      H
    1.33    0.621     1.12 

Gapped
Lambda     K      H
    1.28    0.460    0.850 

Effective search space used: 85745564356


"Query=  CM2_S47_L008_R1_001_(paired)_contig_1122 Average coverage: 1,484.16"
Length=497


***** No hits found *****


Lambda     K      H
    1.33    0.621     1.12 

Gapped
Lambda     K      H
    1.28    0.460    0.850 

Effective search space used: 12921709152


"Query=  CM2_S47_L008_R1_001_(paired)_contig_1123 Average coverage: 3,617.32"
Length=444


***** No hits found *****


Lambda     K      H
    1.33    0.621     1.12 

Gapped
Lambda     K      H
    1.28    0.460    0.850 

Effective search space used: 11473822080


"Query=  CM2_S47_L008_R1_001_(paired)_contig_1124 Average coverage: 2,152.73"
Length=1528


***** No hits found *****


Lambda     K      H
    1.33    0.621     1.12 

Gapped
Lambda     K      H
    1.28    0.460    0.850 

Effective search space used: 41058073242


Query=  CM2_S47_L008_R1_001_(paired)_contig_1125 Average coverage: 828.13
Length=465


***** No hits found *****


Lambda     K      H
    1.33    0.621     1.12 

Gapped
Lambda     K      H
    1.28    0.460    0.850 

Effective search space used: 12047513184


"Query=  CM2_S47_L008_R1_001_(paired)_contig_1126 Average coverage: 1,760.60"
Length=497


***** No hits found *****


Lambda     K      H
    1.33    0.621     1.12 

Gapped
Lambda     K      H
    1.28    0.460    0.850 

Effective search space used: 12921709152


"Query=  CM2_S47_L008_R1_001_(paired)_contig_1127 Average coverage: 3,105.64"
Length=984


***** No hits found *****


Lambda     K      H
    1.33    0.621     1.12 

Gapped
Lambda     K      H
    1.28    0.460    0.850 

Effective search space used: 26197400026


"Query=  CM2_S47_L008_R1_001_(paired)_contig_1128 Average coverage: 1,800.01"
Length=2207


***** No hits found *****


Lambda     K      H
    1.33    0.621     1.12 

Gapped
Lambda     K      H
    1.28    0.460    0.850 

Effective search space used: 59576640924


Query=  CM2_S47_L008_R1_001_(paired)_contig_1129 Average coverage: 154.28
Length=3058


***** No hits found *****


Lambda     K      H
    1.33    0.621     1.12 

Gapped
Lambda     K      H
    1.28    0.460    0.850 

Effective search space used: 82822730528


Query=  CM2_S47_L008_R1_001_(paired)_contig_1130 Average coverage: 91.57
Length=328


***** No hits found *****


Lambda     K      H
    1.33    0.621     1.12 

Gapped
Lambda     K      H
    1.28    0.460    0.850 

Effective search space used: 8332549370


Query=  CM2_S47_L008_R1_001_(paired)_contig_1131 Average coverage: 758.97
Length=646


***** No hits found *****


Lambda     K      H
    1.33    0.621     1.12 

Gapped
Lambda     K      H
    1.28    0.460    0.850 

Effective search space used: 16992184128


"Query=  CM2_S47_L008_R1_001_(paired)_contig_1132 Average coverage: 1,228.36"
Length=2956


***** No hits found *****


Lambda     K      H
    1.33    0.621     1.12 

Gapped
Lambda     K      H
    1.28    0.460    0.850 

Effective search space used: 80036477720


"Query=  CM2_S47_L008_R1_001_(paired)_contig_1133 Average coverage: 1,939.60"
Length=501


***** No hits found *****


Lambda     K      H
    1.33    0.621     1.12 

Gapped
Lambda     K      H
    1.28    0.460    0.850 

Effective search space used: 13030983648


"Query=  CM2_S47_L008_R1_001_(paired)_contig_1134 Average coverage: 1,641.55"
Length=3437


***** No hits found *****


Lambda     K      H
    1.33    0.621     1.12 

Gapped
Lambda     K      H
    1.28    0.460    0.850 

Effective search space used: 93175571844


"Query=  CM2_S47_L008_R1_001_(paired)_contig_1135 Average coverage: 4,644.24"
Length=527


***** No hits found *****


Lambda     K      H
    1.33    0.621     1.12 

Gapped
Lambda     K      H
    1.28    0.460    0.850 

Effective search space used: 13741267872


Query=  CM2_S47_L008_R1_001_(paired)_contig_1136 Average coverage: 385.51
Length=263


***** No hits found *****


Lambda     K      H
    1.33    0.621     1.12 

Gapped
Lambda     K      H
    1.28    0.460    0.850 

Effective search space used: 6556760160


Query=  CM2_S47_L008_R1_001_(paired)_contig_1137 Average coverage: 348.61
Length=1098


***** No hits found *****


Lambda     K      H
    1.33    0.621     1.12 

Gapped
Lambda     K      H
    1.28    0.460    0.850 

Effective search space used: 29311585222


Query=  CM2_S47_L008_R1_001_(paired)_contig_1138 Average coverage: 237.22
Length=272


***** No hits found *****


Lambda     K      H
    1.33    0.621     1.12 

Gapped
Lambda     K      H
    1.28    0.460    0.850 

Effective search space used: 6802638666


Query=  CM2_S47_L008_R1_001_(paired)_contig_1139 Average coverage: 831.64
Length=2852


***** No hits found *****


Lambda     K      H
    1.33    0.621     1.12 

Gapped
Lambda     K      H
    1.28    0.460    0.850 

Effective search space used: 77195592504


Query=  CM2_S47_L008_R1_001_(paired)_contig_1140 Average coverage: 361.74
Length=2571


***** No hits found *****


Lambda     K      H
    1.33    0.621     1.12 

Gapped
Lambda     K      H
    1.28    0.460    0.850 

Effective search space used: 69519739180


"Query=  CM2_S47_L008_R1_001_(paired)_contig_1141 Average coverage: 2,233.27"
Length=1698


***** No hits found *****


Lambda     K      H
    1.33    0.621     1.12 

Gapped
Lambda     K      H
    1.28    0.460    0.850 

Effective search space used: 45702033622


Query=  CM2_S47_L008_R1_001_(paired)_contig_1142 Average coverage: 225.27
Length=494


***** No hits found *****


Lambda     K      H
    1.33    0.621     1.12 

Gapped
Lambda     K      H
    1.28    0.460    0.850 

Effective search space used: 12839753280


"Query=  CM2_S47_L008_R1_001_(paired)_contig_1143 Average coverage: 1,888.59"
Length=661


***** No hits found *****


Lambda     K      H
    1.33    0.621     1.12 

Gapped
Lambda     K      H
    1.28    0.460    0.850 

Effective search space used: 17401963488


"Query=  CM2_S47_L008_R1_001_(paired)_contig_1144 Average coverage: 2,049.46"
Length=947


***** No hits found *****


Lambda     K      H
    1.33    0.621     1.12 

Gapped
Lambda     K      H
    1.28    0.460    0.850 

Effective search space used: 25186655708


Query=  CM2_S47_L008_R1_001_(paired)_contig_1145 Average coverage: 324.75
Length=1037


***** No hits found *****


Lambda     K      H
    1.33    0.621     1.12 

Gapped
Lambda     K      H
    1.28    0.460    0.850 

Effective search space used: 27645222968


Query=  CM2_S47_L008_R1_001_(paired)_contig_1146 Average coverage: 822.62
Length=847


***** No hits found *****


Lambda     K      H
    1.33    0.621     1.12 

Gapped
Lambda     K      H
    1.28    0.460    0.850 

Effective search space used: 22454914308


"Query=  CM2_S47_L008_R1_001_(paired)_contig_1147 Average coverage: 3,025.36"
Length=294


***** No hits found *****


Lambda     K      H
    1.33    0.621     1.12 

Gapped
Lambda     K      H
    1.28    0.460    0.850 

Effective search space used: 7403675014


"Query=  CM2_S47_L008_R1_001_(paired)_contig_1148 Average coverage: 1,804.01"
Length=360


***** No hits found *****


Lambda     K      H
    1.33    0.621     1.12 

Gapped
Lambda     K      H
    1.28    0.460    0.850 

Effective search space used: 9206784058


Query=  CM2_S47_L008_R1_001_(paired)_contig_1149 Average coverage: 86.18
Length=292


***** No hits found *****


Lambda     K      H
    1.33    0.621     1.12 

Gapped
Lambda     K      H
    1.28    0.460    0.850 

Effective search space used: 7349035346


Query=  CM2_S47_L008_R1_001_(paired)_contig_1150 Average coverage: 135.87
Length=258


***** No hits found *****


Lambda     K      H
    1.33    0.621     1.12 

Gapped
Lambda     K      H
    1.28    0.460    0.850 

Effective search space used: 6420160990


Query=  CM2_S47_L008_R1_001_(paired)_contig_1151 Average coverage:
"48,067.27"
Length=372


***** No hits found *****


Lambda     K      H
    1.33    0.621     1.12 

Gapped
Lambda     K      H
    1.28    0.460    0.850 

Effective search space used: 9506881152


Query=  CM2_S47_L008_R1_001_(paired)_contig_1152 Average coverage: 705.03
Length=777


***** No hits found *****


Lambda     K      H
    1.33    0.621     1.12 

Gapped
Lambda     K      H
    1.28    0.460    0.850 

Effective search space used: 20570923872


"Query=  CM2_S47_L008_R1_001_(paired)_contig_1153 Average coverage: 2,381.86"
Length=342


***** No hits found *****


Lambda     K      H
    1.33    0.621     1.12 

Gapped
Lambda     K      H
    1.28    0.460    0.850 

Effective search space used: 8715027046


Query=  CM2_S47_L008_R1_001_(paired)_contig_1154 Average coverage: 220.55
Length=388


***** No hits found *****


Lambda     K      H
    1.33    0.621     1.12 

Gapped
Lambda     K      H
    1.28    0.460    0.850 

Effective search space used: 9943979136


Query=  CM2_S47_L008_R1_001_(paired)_contig_1155 Average coverage: 405.12
Length=439


***** No hits found *****


Lambda     K      H
    1.33    0.621     1.12 

Gapped
Lambda     K      H
    1.28    0.460    0.850 

Effective search space used: 11337228960


Query=  CM2_S47_L008_R1_001_(paired)_contig_1156 Average coverage: 459.92
Length=789


***** No hits found *****


Lambda     K      H
    1.33    0.621     1.12 

Gapped
Lambda     K      H
    1.28    0.460    0.850 

Effective search space used: 20898747360


"Query=  CM2_S47_L008_R1_001_(paired)_contig_1157 Average coverage: 1,935.27"
Length=1298


***** No hits found *****


Lambda     K      H
    1.33    0.621     1.12 

Gapped
Lambda     K      H
    1.28    0.460    0.850 

Effective search space used: 34775068022


"Query=  CM2_S47_L008_R1_001_(paired)_contig_1158 Average coverage: 4,846.27"
Length=754


***** No hits found *****


Lambda     K      H
    1.33    0.621     1.12 

Gapped
Lambda     K      H
    1.28    0.460    0.850 

Effective search space used: 19942595520


"Query=  CM2_S47_L008_R1_001_(paired)_contig_1159 Average coverage: 5,526.97"
Length=791


***** No hits found *****


Lambda     K      H
    1.33    0.621     1.12 

Gapped
Lambda     K      H
    1.28    0.460    0.850 

Effective search space used: 20953384608


Query=  CM2_S47_L008_R1_001_(paired)_contig_1160 Average coverage: 868.04
Length=383


***** No hits found *****


Lambda     K      H
    1.33    0.621     1.12 

Gapped
Lambda     K      H
    1.28    0.460    0.850 

Effective search space used: 9807386016


Query=  CM2_S47_L008_R1_001_(paired)_contig_1161 Average coverage: 731.51
Length=345


***** No hits found *****


Lambda     K      H
    1.33    0.621     1.12 

Gapped
Lambda     K      H
    1.28    0.460    0.850 

Effective search space used: 8796986548


"Query=  CM2_S47_L008_R1_001_(paired)_contig_1162 Average coverage: 3,390.45"
Length=445


***** No hits found *****


Lambda     K      H
    1.33    0.621     1.12 

Gapped
Lambda     K      H
    1.28    0.460    0.850 

Effective search space used: 11501140704


"Query=  CM2_S47_L008_R1_001_(paired)_contig_1163 Average coverage: 2,461.06"
Length=825


***** No hits found *****


Lambda     K      H
    1.33    0.621     1.12 

Gapped
Lambda     K      H
    1.28    0.460    0.850 

Effective search space used: 21882217824


"Query=  CM2_S47_L008_R1_001_(paired)_contig_1164 Average coverage: 1,906.42"
Length=754


***** No hits found *****


Lambda     K      H
    1.33    0.621     1.12 

Gapped
Lambda     K      H
    1.28    0.460    0.850 

Effective search space used: 19942595520


"Query=  CM2_S47_L008_R1_001_(paired)_contig_1165 Average coverage: 1,535.69"
Length=491


***** No hits found *****


Lambda     K      H
    1.33    0.621     1.12 

Gapped
Lambda     K      H
    1.28    0.460    0.850 

Effective search space used: 12757797408


"Query=  CM2_S47_L008_R1_001_(paired)_contig_1166 Average coverage: 4,273.91"
Length=618


***** No hits found *****


Lambda     K      H
    1.33    0.621     1.12 

Gapped
Lambda     K      H
    1.28    0.460    0.850 

Effective search space used: 16227262656


Query=  CM2_S47_L008_R1_001_(paired)_contig_1167 Average coverage: 121.32
Length=595


***** No hits found *****


Lambda     K      H
    1.33    0.621     1.12 

Gapped
Lambda     K      H
    1.28    0.460    0.850 

Effective search space used: 15598934304


Query=  CM2_S47_L008_R1_001_(paired)_contig_1168 Average coverage: 135.78
Length=1182


***** No hits found *****


Lambda     K      H
    1.33    0.621     1.12 

Gapped
Lambda     K      H
    1.28    0.460    0.850 

Effective search space used: 31606247998


Query=  CM2_S47_L008_R1_001_(paired)_contig_1169 Average coverage: 574.92
Length=1104


***** No hits found *****


Lambda     K      H
    1.33    0.621     1.12 

Gapped
Lambda     K      H
    1.28    0.460    0.850 

Effective search space used: 29475489706


Query=  CM2_S47_L008_R1_001_(paired)_contig_1170 Average coverage: 940.41
Length=326


***** No hits found *****


Lambda     K      H
    1.33    0.621     1.12 

Gapped
Lambda     K      H
    1.28    0.460    0.850 

Effective search space used: 8277909702


Query=  CM2_S47_L008_R1_001_(paired)_contig_1171 Average coverage: 817.88
Length=896


***** No hits found *****


Lambda     K      H
    1.33    0.621     1.12 

Gapped
Lambda     K      H
    1.28    0.460    0.850 

Effective search space used: 23793467594


"Query=  CM2_S47_L008_R1_001_(paired)_contig_1172 Average coverage: 5,087.67"
Length=355


***** No hits found *****


Lambda     K      H
    1.33    0.621     1.12 

Gapped
Lambda     K      H
    1.28    0.460    0.850 

Effective search space used: 9070184888


Query=  CM2_S47_L008_R1_001_(paired)_contig_1173 Average coverage:
"16,454.17"
Length=694


***** No hits found *****


Lambda     K      H
    1.33    0.621     1.12 

Gapped
Lambda     K      H
    1.28    0.460    0.850 

Effective search space used: 18303478080


"Query=  CM2_S47_L008_R1_001_(paired)_contig_1174 Average coverage: 4,851.29"
Length=449


***** No hits found *****


Lambda     K      H
    1.33    0.621     1.12 

Gapped
Lambda     K      H
    1.28    0.460    0.850 

Effective search space used: 11610415200


Query=  CM2_S47_L008_R1_001_(paired)_contig_1175 Average coverage: 331.18
Length=1461


***** No hits found *****


Lambda     K      H
    1.33    0.621     1.12 

Gapped
Lambda     K      H
    1.28    0.460    0.850 

Effective search space used: 39227806504


"Query=  CM2_S47_L008_R1_001_(paired)_contig_1176 Average coverage: 2,047.52"
Length=1908


***** No hits found *****


Lambda     K      H
    1.33    0.621     1.12 

Gapped
Lambda     K      H
    1.28    0.460    0.850 

Effective search space used: 51438690562


Query=  CM2_S47_L008_R1_001_(paired)_contig_1177 Average coverage: 529.04
Length=718


***** No hits found *****


Lambda     K      H
    1.33    0.621     1.12 

Gapped
Lambda     K      H
    1.28    0.460    0.850 

Effective search space used: 18959125056


"Query=  CM2_S47_L008_R1_001_(paired)_contig_1178 Average coverage: 1,523.31"
Length=970


***** No hits found *****


Lambda     K      H
    1.33    0.621     1.12 

Gapped
Lambda     K      H
    1.28    0.460    0.850 

Effective search space used: 25814956230


"Query=  CM2_S47_L008_R1_001_(paired)_contig_1179 Average coverage: 1,376.30"
Length=487


***** No hits found *****


Lambda     K      H
    1.33    0.621     1.12 

Gapped
Lambda     K      H
    1.28    0.460    0.850 

Effective search space used: 12648522912


Query=  CM2_S47_L008_R1_001_(paired)_contig_1180 Average coverage:
"39,838.32"
Length=376


***** No hits found *****


Lambda     K      H
    1.33    0.621     1.12 

Gapped
Lambda     K      H
    1.28    0.460    0.850 

Effective search space used: 9616155648


"Query=  CM2_S47_L008_R1_001_(paired)_contig_1181 Average coverage: 1,987.81"
Length=820


***** No hits found *****


Lambda     K      H
    1.33    0.621     1.12 

Gapped
Lambda     K      H
    1.28    0.460    0.850 

Effective search space used: 21745624704


"Query=  CM2_S47_L008_R1_001_(paired)_contig_1182 Average coverage: 2,289.80"
Length=488


***** No hits found *****


Lambda     K      H
    1.33    0.621     1.12 

Gapped
Lambda     K      H
    1.28    0.460    0.850 

Effective search space used: 12675841536


"Query=  CM2_S47_L008_R1_001_(paired)_contig_1183 Average coverage: 2,960.64"
Length=1282


***** No hits found *****


Lambda     K      H
    1.33    0.621     1.12 

Gapped
Lambda     K      H
    1.28    0.460    0.850 

Effective search space used: 34337989398


"Query=  CM2_S47_L008_R1_001_(paired)_contig_1184 Average coverage: 3,229.32"
Length=900


***** No hits found *****


Lambda     K      H
    1.33    0.621     1.12 

Gapped
Lambda     K      H
    1.28    0.460    0.850 

Effective search space used: 23902737250


"Query=  CM2_S47_L008_R1_001_(paired)_contig_1185 Average coverage: 2,257.91"
Length=500


***** No hits found *****


Lambda     K      H
    1.33    0.621     1.12 

Gapped
Lambda     K      H
    1.28    0.460    0.850 

Effective search space used: 13003665024


Query=  CM2_S47_L008_R1_001_(paired)_contig_1186 Average coverage: 6.56
Length=341


***** No hits found *****


Lambda     K      H
    1.33    0.621     1.12 

Gapped
Lambda     K      H
    1.28    0.460    0.850 

Effective search space used: 8687707212


"Query=  CM2_S47_L008_R1_001_(paired)_contig_1187 Average coverage: 7,174.34"
Length=1369


***** No hits found *****


Lambda     K      H
    1.33    0.621     1.12 

Gapped
Lambda     K      H
    1.28    0.460    0.850 

Effective search space used: 36714604416


"Query=  CM2_S47_L008_R1_001_(paired)_contig_1188 Average coverage: 1,744.51"
Length=1313


***** No hits found *****


Lambda     K      H
    1.33    0.621     1.12 

Gapped
Lambda     K      H
    1.28    0.460    0.850 

Effective search space used: 35184829232


"Query=  CM2_S47_L008_R1_001_(paired)_contig_1189 Average coverage: 1,100.06"
Length=414


***** No hits found *****


Lambda     K      H
    1.33    0.621     1.12 

Gapped
Lambda     K      H
    1.28    0.460    0.850 

Effective search space used: 10654263360


Query=  CM2_S47_L008_R1_001_(paired)_contig_1190 Average coverage: 447.49
Length=401


***** No hits found *****


Lambda     K      H
    1.33    0.621     1.12 

Gapped
Lambda     K      H
    1.28    0.460    0.850 

Effective search space used: 10299121248


Query=  CM2_S47_L008_R1_001_(paired)_contig_1191 Average coverage: 870.99
Length=467


***** No hits found *****


Lambda     K      H
    1.33    0.621     1.12 

Gapped
Lambda     K      H
    1.28    0.460    0.850 

Effective search space used: 12102150432


"Query=  CM2_S47_L008_R1_001_(paired)_contig_1192 Average coverage: 5,185.62"
Length=2133


***** No hits found *****


Lambda     K      H
    1.33    0.621     1.12 

Gapped
Lambda     K      H
    1.28    0.460    0.850 

Effective search space used: 57555241828


Query=  CM2_S47_L008_R1_001_(paired)_contig_1193 Average coverage: 9.11
Length=703


***** No hits found *****


Lambda     K      H
    1.33    0.621     1.12 

Gapped
Lambda     K      H
    1.28    0.460    0.850 

Effective search space used: 18549345696


Query=  CM2_S47_L008_R1_001_(paired)_contig_1194 Average coverage: 34.98
Length=2594


***** No hits found *****


Lambda     K      H
    1.33    0.621     1.12 

Gapped
Lambda     K      H
    1.28    0.460    0.850 

Effective search space used: 70148011872


"Query=  CM2_S47_L008_R1_001_(paired)_contig_1195 Average coverage: 1,522.36"
Length=256


***** No hits found *****


Lambda     K      H
    1.33    0.621     1.12 

Gapped
Lambda     K      H
    1.28    0.460    0.850 

Effective search space used: 6365521322


"Query=  CM2_S47_L008_R1_001_(paired)_contig_1196 Average coverage: 1,531.65"
Length=2302


***** No hits found *****


Lambda     K      H
    1.33    0.621     1.12 

Gapped
Lambda     K      H
    1.28    0.460    0.850 

Effective search space used: 62171680304


"Query=  CM2_S47_L008_R1_001_(paired)_contig_1197 Average coverage: 1,611.34"
Length=632


***** No hits found *****


Lambda     K      H
    1.33    0.621     1.12 

Gapped
Lambda     K      H
    1.28    0.460    0.850 

Effective search space used: 16609723392


"Query=  CM2_S47_L008_R1_001_(paired)_contig_1198 Average coverage: 2,107.55"
Length=1590


***** No hits found *****


Lambda     K      H
    1.33    0.621     1.12 

Gapped
Lambda     K      H
    1.28    0.460    0.850 

Effective search space used: 42751752910


Query=  CM2_S47_L008_R1_001_(paired)_contig_1199 Average coverage: 210.98
Length=1530


***** No hits found *****


Lambda     K      H
    1.33    0.621     1.12 

Gapped
Lambda     K      H
    1.28    0.460    0.850 

Effective search space used: 41112708070


Query=  CM2_S47_L008_R1_001_(paired)_contig_1200 Average coverage: 963.86
Length=984


***** No hits found *****


Lambda     K      H
    1.33    0.621     1.12 

Gapped
Lambda     K      H
    1.28    0.460    0.850 

Effective search space used: 26197400026


"Query=  CM2_S47_L008_R1_001_(paired)_contig_1201 Average coverage: 4,154.84"
Length=1746


***** No hits found *****


Lambda     K      H
    1.33    0.621     1.12 

Gapped
Lambda     K      H
    1.28    0.460    0.850 

Effective search space used: 47013269494


"Query=  CM2_S47_L008_R1_001_(paired)_contig_1202 Average coverage: 8,532.48"
Length=796


***** No hits found *****


Lambda     K      H
    1.33    0.621     1.12 

Gapped
Lambda     K      H
    1.28    0.460    0.850 

Effective search space used: 21089977728


Query=  CM2_S47_L008_R1_001_(paired)_contig_1203 Average coverage: 325.24
Length=1119


***** No hits found *****


Lambda     K      H
    1.33    0.621     1.12 

Gapped
Lambda     K      H
    1.28    0.460    0.850 

Effective search space used: 29885250916


Query=  CM2_S47_L008_R1_001_(paired)_contig_1204 Average coverage: 776.65
Length=2333


***** No hits found *****


Lambda     K      H
    1.33    0.621     1.12 

Gapped
Lambda     K      H
    1.28    0.460    0.850 

Effective search space used: 63018482628


"Query=  CM2_S47_L008_R1_001_(paired)_contig_1205 Average coverage: 2,615.24"
Length=705


***** No hits found *****


Lambda     K      H
    1.33    0.621     1.12 

Gapped
Lambda     K      H
    1.28    0.460    0.850 

Effective search space used: 18603982944


Query=  CM2_S47_L008_R1_001_(paired)_contig_1206 Average coverage: 322.97
Length=1298


***** No hits found *****


Lambda     K      H
    1.33    0.621     1.12 

Gapped
Lambda     K      H
    1.28    0.460    0.850 

Effective search space used: 34775068022


"Query=  CM2_S47_L008_R1_001_(paired)_contig_1207 Average coverage: 3,627.13"
Length=2210


***** No hits found *****


Lambda     K      H
    1.33    0.621     1.12 

Gapped
Lambda     K      H
    1.28    0.460    0.850 

Effective search space used: 59658589536


"Query=  CM2_S47_L008_R1_001_(paired)_contig_1208 Average coverage: 1,810.87"
Length=2321


***** No hits found *****


Lambda     K      H
    1.33    0.621     1.12 

Gapped
Lambda     K      H
    1.28    0.460    0.850 

Effective search space used: 62690688180


Query=  CM2_S47_L008_R1_001_(paired)_contig_1209 Average coverage: 81.67
Length=1026


***** No hits found *****


Lambda     K      H
    1.33    0.621     1.12 

Gapped
Lambda     K      H
    1.28    0.460    0.850 

Effective search space used: 27344731414


"Query=  CM2_S47_L008_R1_001_(paired)_contig_1210 Average coverage: 4,140.19"
Length=1527


***** No hits found *****


Lambda     K      H
    1.33    0.621     1.12 

Gapped
Lambda     K      H
    1.28    0.460    0.850 

Effective search space used: 41030755828


Query=  CM2_S47_L008_R1_001_(paired)_contig_1211 Average coverage: 531.47
Length=804


***** No hits found *****


Lambda     K      H
    1.33    0.621     1.12 

Gapped
Lambda     K      H
    1.28    0.460    0.850 

Effective search space used: 21308526720


"Query=  CM2_S47_L008_R1_001_(paired)_contig_1212 Average coverage: 2,349.75"
Length=745


***** No hits found *****


Lambda     K      H
    1.33    0.621     1.12 

Gapped
Lambda     K      H
    1.28    0.460    0.850 

Effective search space used: 19696727904


Query=  CM2_S47_L008_R1_001_(paired)_contig_1213 Average coverage: 465.97
Length=1236


***** No hits found *****


Lambda     K      H
    1.33    0.621     1.12 

Gapped
Lambda     K      H
    1.28    0.460    0.850 

Effective search space used: 33081388354


Query=  CM2_S47_L008_R1_001_(paired)_contig_1214 Average coverage: 661.10
Length=614


***** No hits found *****


Lambda     K      H
    1.33    0.621     1.12 

Gapped
Lambda     K      H
    1.28    0.460    0.850 

Effective search space used: 16117988160


"Query=  CM2_S47_L008_R1_001_(paired)_contig_1215 Average coverage: 1,615.05"
Length=1469


***** No hits found *****


Lambda     K      H
    1.33    0.621     1.12 

Gapped
Lambda     K      H
    1.28    0.460    0.850 

Effective search space used: 39446345816


"Query=  CM2_S47_L008_R1_001_(paired)_contig_1216 Average coverage: 1,369.04"
Length=857


***** No hits found *****


Lambda     K      H
    1.33    0.621     1.12 

Gapped
Lambda     K      H
    1.28    0.460    0.850 

Effective search space used: 22728088448


"Query=  CM2_S47_L008_R1_001_(paired)_contig_1217 Average coverage: 9,910.20"
Length=571


***** No hits found *****


Lambda     K      H
    1.33    0.621     1.12 

Gapped
Lambda     K      H
    1.28    0.460    0.850 

Effective search space used: 14943287328


Query=  CM2_S47_L008_R1_001_(paired)_contig_1218 Average coverage: 80.45
Length=8426


***** No hits found *****


Lambda     K      H
    1.33    0.621     1.12 

Gapped
Lambda     K      H
    1.28    0.460    0.850 

Effective search space used: 229418634606


"Query=  CM2_S47_L008_R1_001_(paired)_contig_1219 Average coverage: 1,813.26"
Length=706


***** No hits found *****


Lambda     K      H
    1.33    0.621     1.12 

Gapped
Lambda     K      H
    1.28    0.460    0.850 

Effective search space used: 18631301568


"Query=  CM2_S47_L008_R1_001_(paired)_contig_1220 Average coverage: 3,215.81"
Length=682


***** No hits found *****


Lambda     K      H
    1.33    0.621     1.12 

Gapped
Lambda     K      H
    1.28    0.460    0.850 

Effective search space used: 17975654592


"Query=  CM2_S47_L008_R1_001_(paired)_contig_1221 Average coverage: 3,286.05"
Length=413


***** No hits found *****


Lambda     K      H
    1.33    0.621     1.12 

Gapped
Lambda     K      H
    1.28    0.460    0.850 

Effective search space used: 10626944736


"Query=  CM2_S47_L008_R1_001_(paired)_contig_1222 Average coverage: 5,135.24"
Length=655


***** No hits found *****


Lambda     K      H
    1.33    0.621     1.12 

Gapped
Lambda     K      H
    1.28    0.460    0.850 

Effective search space used: 17238051744


"Query=  CM2_S47_L008_R1_001_(paired)_contig_1223 Average coverage: 7,846.85"
Length=1465


***** No hits found *****


Lambda     K      H
    1.33    0.621     1.12 

Gapped
Lambda     K      H
    1.28    0.460    0.850 

Effective search space used: 39337076160


"Query=  CM2_S47_L008_R1_001_(paired)_contig_1224 Average coverage: 2,009.51"
Length=416


***** No hits found *****


Lambda     K      H
    1.33    0.621     1.12 

Gapped
Lambda     K      H
    1.28    0.460    0.850 

Effective search space used: 10708900608


Query=  CM2_S47_L008_R1_001_(paired)_contig_1225 Average coverage: 12.82
Length=5119


***** No hits found *****


Lambda     K      H
    1.33    0.621     1.12 

Gapped
Lambda     K      H
    1.28    0.460    0.850 

Effective search space used: 139087949448


"Query=  CM2_S47_L008_R1_001_(paired)_contig_1226 Average coverage: 2,372.75"
Length=969


***** No hits found *****


Lambda     K      H
    1.33    0.621     1.12 

Gapped
Lambda     K      H
    1.28    0.460    0.850 

Effective search space used: 25787638816


Query=  CM2_S47_L008_R1_001_(paired)_contig_1227 Average coverage: 29.24
Length=300


***** No hits found *****


Lambda     K      H
    1.33    0.621     1.12 

Gapped
Lambda     K      H
    1.28    0.460    0.850 

Effective search space used: 7567594018


"Query=  CM2_S47_L008_R1_001_(paired)_contig_1228 Average coverage: 2,385.92"
Length=2340


***** No hits found *****


Lambda     K      H
    1.33    0.621     1.12 

Gapped
Lambda     K      H
    1.28    0.460    0.850 

Effective search space used: 63209696056


Query=  CM2_S47_L008_R1_001_(paired)_contig_1229 Average coverage: 490.65
Length=204


***** No hits found *****


Lambda     K      H
    1.33    0.621     1.12 

Gapped
Lambda     K      H
    1.28    0.460    0.850 

Effective search space used: 4944889954


Query=  CM2_S47_L008_R1_001_(paired)_contig_1230 Average coverage: 951.72
Length=447


***** No hits found *****


Lambda     K      H
    1.33    0.621     1.12 

Gapped
Lambda     K      H
    1.28    0.460    0.850 

Effective search space used: 11555777952


Query=  CM2_S47_L008_R1_001_(paired)_contig_1231 Average coverage: 26.41
Length=1470


***** No hits found *****


Lambda     K      H
    1.33    0.621     1.12 

Gapped
Lambda     K      H
    1.28    0.460    0.850 

Effective search space used: 39473663230


Query=  CM2_S47_L008_R1_001_(paired)_contig_1232 Average coverage: 29.41
Length=739


***** No hits found *****


Lambda     K      H
    1.33    0.621     1.12 

Gapped
Lambda     K      H
    1.28    0.460    0.850 

Effective search space used: 19532816160


Query=  CM2_S47_L008_R1_001_(paired)_contig_1233 Average coverage: 774.77
Length=2173


***** No hits found *****


Lambda     K      H
    1.33    0.621     1.12 

Gapped
Lambda     K      H
    1.28    0.460    0.850 

Effective search space used: 58647889988


"Query=  CM2_S47_L008_R1_001_(paired)_contig_1234 Average coverage: 5,708.13"
Length=1037


***** No hits found *****


Lambda     K      H
    1.33    0.621     1.12 

Gapped
Lambda     K      H
    1.28    0.460    0.850 

Effective search space used: 27645222968


Query=  CM2_S47_L008_R1_001_(paired)_contig_1235 Average coverage: 424.15
Length=378


***** No hits found *****


Lambda     K      H
    1.33    0.621     1.12 

Gapped
Lambda     K      H
    1.28    0.460    0.850 

Effective search space used: 9670792896


Query=  CM2_S47_L008_R1_001_(paired)_contig_1236 Average coverage: 35.22
Length=923


***** No hits found *****


Lambda     K      H
    1.33    0.621     1.12 

Gapped
Lambda     K      H
    1.28    0.460    0.850 

Effective search space used: 24531037772


Query=  CM2_S47_L008_R1_001_(paired)_contig_1237 Average coverage: 987.22
Length=915


***** No hits found *****


Lambda     K      H
    1.33    0.621     1.12 

Gapped
Lambda     K      H
    1.28    0.460    0.850 

Effective search space used: 24312498460


"Query=  CM2_S47_L008_R1_001_(paired)_contig_1238 Average coverage: 2,850.96"
Length=593


***** No hits found *****


Lambda     K      H
    1.33    0.621     1.12 

Gapped
Lambda     K      H
    1.28    0.460    0.850 

Effective search space used: 15544297056


Query=  CM2_S47_L008_R1_001_(paired)_contig_1239 Average coverage: 36.02
Length=2781


***** No hits found *****


Lambda     K      H
    1.33    0.621     1.12 

Gapped
Lambda     K      H
    1.28    0.460    0.850 

Effective search space used: 75256142020


Query=  CM2_S47_L008_R1_001_(paired)_contig_1240 Average coverage: 15.79
Length=1177


***** No hits found *****


Lambda     K      H
    1.33    0.621     1.12 

Gapped
Lambda     K      H
    1.28    0.460    0.850 

Effective search space used: 31469660928


"Query=  CM2_S47_L008_R1_001_(paired)_contig_1241 Average coverage: 5,349.44"
Length=579


***** No hits found *****


Lambda     K      H
    1.33    0.621     1.12 

Gapped
Lambda     K      H
    1.28    0.460    0.850 

Effective search space used: 15161836320


"Query=  CM2_S47_L008_R1_001_(paired)_contig_1242 Average coverage: 4,547.62"
Length=389


***** No hits found *****


Lambda     K      H
    1.33    0.621     1.12 

Gapped
Lambda     K      H
    1.28    0.460    0.850 

Effective search space used: 9971297760


"Query=  CM2_S47_L008_R1_001_(paired)_contig_1243 Average coverage: 3,923.47"
Length=1102


***** No hits found *****


Lambda     K      H
    1.33    0.621     1.12 

Gapped
Lambda     K      H
    1.28    0.460    0.850 

Effective search space used: 29420854878


Query=  CM2_S47_L008_R1_001_(paired)_contig_1244 Average coverage:
"10,785.31"
Length=1051


***** No hits found *****


Lambda     K      H
    1.33    0.621     1.12 

Gapped
Lambda     K      H
    1.28    0.460    0.850 

Effective search space used: 28027666764


"Query=  CM2_S47_L008_R1_001_(paired)_contig_1245 Average coverage: 3,170.64"
Length=1094


***** No hits found *****


Lambda     K      H
    1.33    0.621     1.12 

Gapped
Lambda     K      H
    1.28    0.460    0.850 

Effective search space used: 29202315566


Query=  CM2_S47_L008_R1_001_(paired)_contig_1246 Average coverage: 351.28
Length=816


***** No hits found *****


Lambda     K      H
    1.33    0.621     1.12 

Gapped
Lambda     K      H
    1.28    0.460    0.850 

Effective search space used: 21636350208


Query=  CM2_S47_L008_R1_001_(paired)_contig_1247 Average coverage: 340.93
Length=505


***** No hits found *****


Lambda     K      H
    1.33    0.621     1.12 

Gapped
Lambda     K      H
    1.28    0.460    0.850 

Effective search space used: 13140258144


Query=  CM2_S47_L008_R1_001_(paired)_contig_1248 Average coverage: 557.85
Length=922


***** No hits found *****


Lambda     K      H
    1.33    0.621     1.12 

Gapped
Lambda     K      H
    1.28    0.460    0.850 

Effective search space used: 24503720358


Query=  CM2_S47_L008_R1_001_(paired)_contig_1249 Average coverage: 381.59
Length=670


***** No hits found *****


Lambda     K      H
    1.33    0.621     1.12 

Gapped
Lambda     K      H
    1.28    0.460    0.850 

Effective search space used: 17647831104


"Query=  CM2_S47_L008_R1_001_(paired)_contig_1250 Average coverage: 1,954.07"
Length=869


***** No hits found *****


Lambda     K      H
    1.33    0.621     1.12 

Gapped
Lambda     K      H
    1.28    0.460    0.850 

Effective search space used: 23055897416


Query=  CM2_S47_L008_R1_001_(paired)_contig_1251 Average coverage: 661.88
Length=324


***** No hits found *****


Lambda     K      H
    1.33    0.621     1.12 

Gapped
Lambda     K      H
    1.28    0.460    0.850 

Effective search space used: 8223270034


"Query=  CM2_S47_L008_R1_001_(paired)_contig_1252 Average coverage: 3,773.86"
Length=4334


***** No hits found *****


Lambda     K      H
    1.33    0.621     1.12 

Gapped
Lambda     K      H
    1.28    0.460    0.850 

Effective search space used: 117678206832


"Query=  CM2_S47_L008_R1_001_(paired)_contig_1253 Average coverage: 2,726.87"
Length=373


***** No hits found *****


Lambda     K      H
    1.33    0.621     1.12 

Gapped
Lambda     K      H
    1.28    0.460    0.850 

Effective search space used: 9534199776


"Query=  CM2_S47_L008_R1_001_(paired)_contig_1254 Average coverage: 4,350.80"
Length=537


***** No hits found *****


Lambda     K      H
    1.33    0.621     1.12 

Gapped
Lambda     K      H
    1.28    0.460    0.850 

Effective search space used: 14014454112


"Query=  CM2_S47_L008_R1_001_(paired)_contig_1255 Average coverage: 1,558.04"
Length=576


***** No hits found *****


Lambda     K      H
    1.33    0.621     1.12 

Gapped
Lambda     K      H
    1.28    0.460    0.850 

Effective search space used: 15079880448


Query=  CM2_S47_L008_R1_001_(paired)_contig_1256 Average coverage: 12.76
Length=356


***** No hits found *****


Lambda     K      H
    1.33    0.621     1.12 

Gapped
Lambda     K      H
    1.28    0.460    0.850 

Effective search space used: 9097504722


"Query=  CM2_S47_L008_R1_001_(paired)_contig_1257 Average coverage: 2,896.27"
Length=1218


***** No hits found *****


Lambda     K      H
    1.33    0.621     1.12 

Gapped
Lambda     K      H
    1.28    0.460    0.850 

Effective search space used: 32589674902


Query=  CM2_S47_L008_R1_001_(paired)_contig_1258 Average coverage: 186.60
Length=1128


***** No hits found *****


Lambda     K      H
    1.33    0.621     1.12 

Gapped
Lambda     K      H
    1.28    0.460    0.850 

Effective search space used: 30131107642


Query=  CM2_S47_L008_R1_001_(paired)_contig_1259 Average coverage: 410.93
Length=1365


***** No hits found *****


Lambda     K      H
    1.33    0.621     1.12 

Gapped
Lambda     K      H
    1.28    0.460    0.850 

Effective search space used: 36605334760


"Query=  CM2_S47_L008_R1_001_(paired)_contig_1260 Average coverage: 9,664.39"
Length=423


***** No hits found *****


Lambda     K      H
    1.33    0.621     1.12 

Gapped
Lambda     K      H
    1.28    0.460    0.850 

Effective search space used: 10900130976


Query=  CM2_S47_L008_R1_001_(paired)_contig_1261 Average coverage:
"14,023.75"
Length=419


***** No hits found *****


Lambda     K      H
    1.33    0.621     1.12 

Gapped
Lambda     K      H
    1.28    0.460    0.850 

Effective search space used: 10790856480


Query=  CM2_S47_L008_R1_001_(paired)_contig_1262 Average coverage: 652.26
Length=466


***** No hits found *****


Lambda     K      H
    1.33    0.621     1.12 

Gapped
Lambda     K      H
    1.28    0.460    0.850 

Effective search space used: 12074831808


Query=  CM2_S47_L008_R1_001_(paired)_contig_1263 Average coverage: 643.08
Length=1705


***** No hits found *****


Lambda     K      H
    1.33    0.621     1.12 

Gapped
Lambda     K      H
    1.28    0.460    0.850 

Effective search space used: 45893255520


"Query=  CM2_S47_L008_R1_001_(paired)_contig_1264 Average coverage: 4,347.30"
Length=836


***** No hits found *****


Lambda     K      H
    1.33    0.621     1.12 

Gapped
Lambda     K      H
    1.28    0.460    0.850 

Effective search space used: 22154422754


Query=  CM2_S47_L008_R1_001_(paired)_contig_1265 Average coverage: 361.53
Length=2153


***** No hits found *****


Lambda     K      H
    1.33    0.621     1.12 

Gapped
Lambda     K      H
    1.28    0.460    0.850 

Effective search space used: 58101565908


"Query=  CM2_S47_L008_R1_001_(paired)_contig_1266 Average coverage: 1,181.69"
Length=829


***** No hits found *****


Lambda     K      H
    1.33    0.621     1.12 

Gapped
Lambda     K      H
    1.28    0.460    0.850 

Effective search space used: 21991492320


"Query=  CM2_S47_L008_R1_001_(paired)_contig_1267 Average coverage: 1,221.12"
Length=1619


***** No hits found *****


Lambda     K      H
    1.33    0.621     1.12 

Gapped
Lambda     K      H
    1.28    0.460    0.850 

Effective search space used: 43543957916


Query=  CM2_S47_L008_R1_001_(paired)_contig_1268 Average coverage: 402.46
Length=1154


***** No hits found *****


Lambda     K      H
    1.33    0.621     1.12 

Gapped
Lambda     K      H
    1.28    0.460    0.850 

Effective search space used: 30841360406


Query=  CM2_S47_L008_R1_001_(paired)_contig_1269 Average coverage: 799.36
Length=1515


***** No hits found *****


Lambda     K      H
    1.33    0.621     1.12 

Gapped
Lambda     K      H
    1.28    0.460    0.850 

Effective search space used: 40702946860


"Query=  CM2_S47_L008_R1_001_(paired)_contig_1270 Average coverage: 2,783.81"
Length=689


***** No hits found *****


Lambda     K      H
    1.33    0.621     1.12 

Gapped
Lambda     K      H
    1.28    0.460    0.850 

Effective search space used: 18166884960


"Query=  CM2_S47_L008_R1_001_(paired)_contig_1271 Average coverage: 1,428.13"
Length=515


***** No hits found *****


Lambda     K      H
    1.33    0.621     1.12 

Gapped
Lambda     K      H
    1.28    0.460    0.850 

Effective search space used: 13413444384


"Query=  CM2_S47_L008_R1_001_(paired)_contig_1272 Average coverage: 3,276.70"
Length=741


***** No hits found *****


Lambda     K      H
    1.33    0.621     1.12 

Gapped
Lambda     K      H
    1.28    0.460    0.850 

Effective search space used: 19587453408


Query=  CM2_S47_L008_R1_001_(paired)_contig_1273 Average coverage: 355.69
Length=609


***** No hits found *****


Lambda     K      H
    1.33    0.621     1.12 

Gapped
Lambda     K      H
    1.28    0.460    0.850 

Effective search space used: 15981395040


Query=  CM2_S47_L008_R1_001_(paired)_contig_1274 Average coverage: 451.68
Length=362


***** No hits found *****


Lambda     K      H
    1.33    0.621     1.12 

Gapped
Lambda     K      H
    1.28    0.460    0.850 

Effective search space used: 9261423726


Query=  CM2_S47_L008_R1_001_(paired)_contig_1275 Average coverage: 577.57
Length=1038


***** No hits found *****


Lambda     K      H
    1.33    0.621     1.12 

Gapped
Lambda     K      H
    1.28    0.460    0.850 

Effective search space used: 27672540382


"Query=  CM2_S47_L008_R1_001_(paired)_contig_1276 Average coverage: 2,398.80"
Length=1193


***** No hits found *****


Lambda     K      H
    1.33    0.621     1.12 

Gapped
Lambda     K      H
    1.28    0.460    0.850 

Effective search space used: 31906739552


"Query=  CM2_S47_L008_R1_001_(paired)_contig_1277 Average coverage: 1,799.18"
Length=700


***** No hits found *****


Lambda     K      H
    1.33    0.621     1.12 

Gapped
Lambda     K      H
    1.28    0.460    0.850 

Effective search space used: 18467389824


Query=  CM2_S47_L008_R1_001_(paired)_contig_1278 Average coverage: 242.43
Length=451


***** No hits found *****


Lambda     K      H
    1.33    0.621     1.12 

Gapped
Lambda     K      H
    1.28    0.460    0.850 

Effective search space used: 11665052448


"Query=  CM2_S47_L008_R1_001_(paired)_contig_1279 Average coverage: 3,204.69"
Length=377


***** No hits found *****


Lambda     K      H
    1.33    0.621     1.12 

Gapped
Lambda     K      H
    1.28    0.460    0.850 

Effective search space used: 9643474272


Query=  CM2_S47_L008_R1_001_(paired)_contig_1280 Average coverage: 423.00
Length=2346


***** No hits found *****


Lambda     K      H
    1.33    0.621     1.12 

Gapped
Lambda     K      H
    1.28    0.460    0.850 

Effective search space used: 63373593280


"Query=  CM2_S47_L008_R1_001_(paired)_contig_1281 Average coverage: 4,772.29"
Length=2201


***** No hits found *****


Lambda     K      H
    1.33    0.621     1.12 

Gapped
Lambda     K      H
    1.28    0.460    0.850 

Effective search space used: 59412743700


Query=  CM2_S47_L008_R1_001_(paired)_contig_1282 Average coverage: 831.99
Length=1127


***** No hits found *****


Lambda     K      H
    1.33    0.621     1.12 

Gapped
Lambda     K      H
    1.28    0.460    0.850 

Effective search space used: 30103790228


"Query=  CM2_S47_L008_R1_001_(paired)_contig_1283 Average coverage: 2,803.51"
Length=545


***** No hits found *****


Lambda     K      H
    1.33    0.621     1.12 

Gapped
Lambda     K      H
    1.28    0.460    0.850 

Effective search space used: 14233003104


"Query=  CM2_S47_L008_R1_001_(paired)_contig_1284 Average coverage: 3,762.79"
Length=681


***** No hits found *****


Lambda     K      H
    1.33    0.621     1.12 

Gapped
Lambda     K      H
    1.28    0.460    0.850 

Effective search space used: 17948335968


"Query=  CM2_S47_L008_R1_001_(paired)_contig_1285 Average coverage: 3,646.31"
Length=1365


***** No hits found *****


Lambda     K      H
    1.33    0.621     1.12 

Gapped
Lambda     K      H
    1.28    0.460    0.850 

Effective search space used: 36605334760


"Query=  CM2_S47_L008_R1_001_(paired)_contig_1286 Average coverage: 1,848.79"
Length=892


***** No hits found *****


Lambda     K      H
    1.33    0.621     1.12 

Gapped
Lambda     K      H
    1.28    0.460    0.850 

Effective search space used: 23684197938


"Query=  CM2_S47_L008_R1_001_(paired)_contig_1287 Average coverage: 8,301.71"
Length=613


***** No hits found *****


Lambda     K      H
    1.33    0.621     1.12 

Gapped
Lambda     K      H
    1.28    0.460    0.850 

Effective search space used: 16090669536


"Query=  CM2_S47_L008_R1_001_(paired)_contig_1288 Average coverage: 6,112.32"
Length=801


***** No hits found *****


Lambda     K      H
    1.33    0.621     1.12 

Gapped
Lambda     K      H
    1.28    0.460    0.850 

Effective search space used: 21226570848


"Query=  CM2_S47_L008_R1_001_(paired)_contig_1289 Average coverage: 3,878.77"
Length=782


***** No hits found *****


Lambda     K      H
    1.33    0.621     1.12 

Gapped
Lambda     K      H
    1.28    0.460    0.850 

Effective search space used: 20707516992


"Query=  CM2_S47_L008_R1_001_(paired)_contig_1290 Average coverage: 1,625.23"
Length=256


***** No hits found *****


Lambda     K      H
    1.33    0.621     1.12 

Gapped
Lambda     K      H
    1.28    0.460    0.850 

Effective search space used: 6365521322


Query=  CM2_S47_L008_R1_001_(paired)_contig_1291 Average coverage: 120.18
Length=991


***** No hits found *****


Lambda     K      H
    1.33    0.621     1.12 

Gapped
Lambda     K      H
    1.28    0.460    0.850 

Effective search space used: 26388621924


Query=  CM2_S47_L008_R1_001_(paired)_contig_1292 Average coverage: 111.18
Length=206


***** No hits found *****


Lambda     K      H
    1.33    0.621     1.12 

Gapped
Lambda     K      H
    1.28    0.460    0.850 

Effective search space used: 4999529622


"Query=  CM2_S47_L008_R1_001_(paired)_contig_1293 Average coverage: 8,287.30"
Length=733


***** No hits found *****


Lambda     K      H
    1.33    0.621     1.12 

Gapped
Lambda     K      H
    1.28    0.460    0.850 

Effective search space used: 19368904416


Query=  CM2_S47_L008_R1_001_(paired)_contig_1294 Average coverage: 281.28
Length=789


***** No hits found *****


Lambda     K      H
    1.33    0.621     1.12 

Gapped
Lambda     K      H
    1.28    0.460    0.850 

Effective search space used: 20898747360


Query=  CM2_S47_L008_R1_001_(paired)_contig_1295 Average coverage: 810.08
Length=857


***** No hits found *****


Lambda     K      H
    1.33    0.621     1.12 

Gapped
Lambda     K      H
    1.28    0.460    0.850 

Effective search space used: 22728088448


Query=  CM2_S47_L008_R1_001_(paired)_contig_1296 Average coverage: 718.67
Length=401


***** No hits found *****


Lambda     K      H
    1.33    0.621     1.12 

Gapped
Lambda     K      H
    1.28    0.460    0.850 

Effective search space used: 10299121248


"Query=  CM2_S47_L008_R1_001_(paired)_contig_1297 Average coverage: 1,083.50"
Length=456


***** No hits found *****


Lambda     K      H
    1.33    0.621     1.12 

Gapped
Lambda     K      H
    1.28    0.460    0.850 

Effective search space used: 11801645568


Query=  CM2_S47_L008_R1_001_(paired)_contig_1298 Average coverage: 817.53
Length=1125


***** No hits found *****


Lambda     K      H
    1.33    0.621     1.12 

Gapped
Lambda     K      H
    1.28    0.460    0.850 

Effective search space used: 30049155400


"Query=  CM2_S47_L008_R1_001_(paired)_contig_1299 Average coverage: 1,006.78"
Length=274


***** No hits found *****


Lambda     K      H
    1.33    0.621     1.12 

Gapped
Lambda     K      H
    1.28    0.460    0.850 

Effective search space used: 6857278334


"Query=  CM2_S47_L008_R1_001_(paired)_contig_1300 Average coverage: 1,929.88"
Length=805


***** No hits found *****


Lambda     K      H
    1.33    0.621     1.12 

Gapped
Lambda     K      H
    1.28    0.460    0.850 

Effective search space used: 21335845344


Query=  CM2_S47_L008_R1_001_(paired)_contig_1301 Average coverage: 116.89
Length=1341


***** No hits found *****


Lambda     K      H
    1.33    0.621     1.12 

Gapped
Lambda     K      H
    1.28    0.460    0.850 

Effective search space used: 35949716824


"Query=  CM2_S47_L008_R1_001_(paired)_contig_1302 Average coverage: 2,059.83"
Length=278


***** No hits found *****


Lambda     K      H
    1.33    0.621     1.12 

Gapped
Lambda     K      H
    1.28    0.460    0.850 

Effective search space used: 6966557670


"Query=  CM2_S47_L008_R1_001_(paired)_contig_1303 Average coverage: 2,144.67"
Length=520


***** No hits found *****


Lambda     K      H
    1.33    0.621     1.12 

Gapped
Lambda     K      H
    1.28    0.460    0.850 

Effective search space used: 13550037504


"Query=  CM2_S47_L008_R1_001_(paired)_contig_1304 Average coverage: 2,003.50"
Length=850


***** No hits found *****


Lambda     K      H
    1.33    0.621     1.12 

Gapped
Lambda     K      H
    1.28    0.460    0.850 

Effective search space used: 22536866550


Query=  CM2_S47_L008_R1_001_(paired)_contig_1305 Average coverage: 178.09
Length=2065


***** No hits found *****


Lambda     K      H
    1.33    0.621     1.12 

Gapped
Lambda     K      H
    1.28    0.460    0.850 

Effective search space used: 55697739956


"Query=  CM2_S47_L008_R1_001_(paired)_contig_1306 Average coverage: 2,947.86"
Length=2348


***** No hits found *****


Lambda     K      H
    1.33    0.621     1.12 

Gapped
Lambda     K      H
    1.28    0.460    0.850 

Effective search space used: 63428225688


"Query=  CM2_S47_L008_R1_001_(paired)_contig_1307 Average coverage: 8,211.41"
Length=1192


***** No hits found *****


Lambda     K      H
    1.33    0.621     1.12 

Gapped
Lambda     K      H
    1.28    0.460    0.850 

Effective search space used: 31879422138


"Query=  CM2_S47_L008_R1_001_(paired)_contig_1308 Average coverage: 4,882.11"
Length=1358


***** No hits found *****


Lambda     K      H
    1.33    0.621     1.12 

Gapped
Lambda     K      H
    1.28    0.460    0.850 

Effective search space used: 36414112862


"Query=  CM2_S47_L008_R1_001_(paired)_contig_1309 Average coverage: 9,626.98"
Length=1085


***** No hits found *****


Lambda     K      H
    1.33    0.621     1.12 

Gapped
Lambda     K      H
    1.28    0.460    0.850 

Effective search space used: 28956458840


"Query=  CM2_S47_L008_R1_001_(paired)_contig_1310 Average coverage: 5,154.52"
Length=760


***** No hits found *****


Lambda     K      H
    1.33    0.621     1.12 

Gapped
Lambda     K      H
    1.28    0.460    0.850 

Effective search space used: 20106507264


"Query=  CM2_S47_L008_R1_001_(paired)_contig_1311 Average coverage: 1,670.68"
Length=2186


***** No hits found *****


Lambda     K      H
    1.33    0.621     1.12 

Gapped
Lambda     K      H
    1.28    0.460    0.850 

Effective search space used: 59003000640


Query=  CM2_S47_L008_R1_001_(paired)_contig_1312 Average coverage: 419.15
Length=4487


***** No hits found *****


Lambda     K      H
    1.33    0.621     1.12 

Gapped
Lambda     K      H
    1.28    0.460    0.850 

Effective search space used: 121824873240


"Query=  CM2_S47_L008_R1_001_(paired)_contig_1313 Average coverage: 2,123.85"
Length=2073


***** No hits found *****


Lambda     K      H
    1.33    0.621     1.12 

Gapped
Lambda     K      H
    1.28    0.460    0.850 

Effective search space used: 55916269588


"Query=  CM2_S47_L008_R1_001_(paired)_contig_1314 Average coverage: 1,570.58"
Length=362


***** No hits found *****


Lambda     K      H
    1.33    0.621     1.12 

Gapped
Lambda     K      H
    1.28    0.460    0.850 

Effective search space used: 9261423726


"Query=  CM2_S47_L008_R1_001_(paired)_contig_1315 Average coverage: 1,796.83"
Length=1290


***** No hits found *****


Lambda     K      H
    1.33    0.621     1.12 

Gapped
Lambda     K      H
    1.28    0.460    0.850 

Effective search space used: 34556528710


"Query=  CM2_S47_L008_R1_001_(paired)_contig_1316 Average coverage: 2,798.50"
Length=491


***** No hits found *****


Lambda     K      H
    1.33    0.621     1.12 

Gapped
Lambda     K      H
    1.28    0.460    0.850 

Effective search space used: 12757797408


"Query=  CM2_S47_L008_R1_001_(paired)_contig_1317 Average coverage: 6,505.64"
Length=1077


***** No hits found *****


Lambda     K      H
    1.33    0.621     1.12 

Gapped
Lambda     K      H
    1.28    0.460    0.850 

Effective search space used: 28737919528


Query=  CM2_S47_L008_R1_001_(paired)_contig_1318 Average coverage: 251.16
Length=1066


***** No hits found *****


Lambda     K      H
    1.33    0.621     1.12 

Gapped
Lambda     K      H
    1.28    0.460    0.850 

Effective search space used: 28437427974


Query=  CM2_S47_L008_R1_001_(paired)_contig_1319 Average coverage: 368.49
Length=3289


***** No hits found *****


Lambda     K      H
    1.33    0.621     1.12 

Gapped
Lambda     K      H
    1.28    0.460    0.850 

Effective search space used: 89132773652


Query=  CM2_S47_L008_R1_001_(paired)_contig_1320 Average coverage: 13.02
Length=317


***** No hits found *****


Lambda     K      H
    1.33    0.621     1.12 

Gapped
Lambda     K      H
    1.28    0.460    0.850 

Effective search space used: 8032031196


Query=  CM2_S47_L008_R1_001_(paired)_contig_1321 Average coverage: 52.32
Length=631


***** No hits found *****


Lambda     K      H
    1.33    0.621     1.12 

Gapped
Lambda     K      H
    1.28    0.460    0.850 

Effective search space used: 16582404768


Query=  CM2_S47_L008_R1_001_(paired)_contig_1322 Average coverage: 347.44
Length=2360


***** No hits found *****


Lambda     K      H
    1.33    0.621     1.12 

Gapped
Lambda     K      H
    1.28    0.460    0.850 

Effective search space used: 63756020136


"Query=  CM2_S47_L008_R1_001_(paired)_contig_1323 Average coverage: 7,228.37"
Length=1307


***** No hits found *****


Lambda     K      H
    1.33    0.621     1.12 

Gapped
Lambda     K      H
    1.28    0.460    0.850 

Effective search space used: 35020924748


"Query=  CM2_S47_L008_R1_001_(paired)_contig_1324 Average coverage: 1,448.46"
Length=700


***** No hits found *****


Lambda     K      H
    1.33    0.621     1.12 

Gapped
Lambda     K      H
    1.28    0.460    0.850 

Effective search space used: 18467389824


"Query=  CM2_S47_L008_R1_001_(paired)_contig_1325 Average coverage: 1,155.31"
Length=451


***** No hits found *****


Lambda     K      H
    1.33    0.621     1.12 

Gapped
Lambda     K      H
    1.28    0.460    0.850 

Effective search space used: 11665052448


Query=  CM2_S47_L008_R1_001_(paired)_contig_1326 Average coverage: 327.95
Length=3361


***** No hits found *****


Lambda     K      H
    1.33    0.621     1.12 

Gapped
Lambda     K      H
    1.28    0.460    0.850 

Effective search space used: 91099540340


Query=  CM2_S47_L008_R1_001_(paired)_contig_1327 Average coverage:
"14,963.13"
Length=642


***** No hits found *****


Lambda     K      H
    1.33    0.621     1.12 

Gapped
Lambda     K      H
    1.28    0.460    0.850 

Effective search space used: 16882909632


Query=  CM2_S47_L008_R1_001_(paired)_contig_1328 Average coverage: 234.28
Length=1733


***** No hits found *****


Lambda     K      H
    1.33    0.621     1.12 

Gapped
Lambda     K      H
    1.28    0.460    0.850 

Effective search space used: 46658143112


"Query=  CM2_S47_L008_R1_001_(paired)_contig_1329 Average coverage: 1,047.56"
Length=467


***** No hits found *****


Lambda     K      H
    1.33    0.621     1.12 

Gapped
Lambda     K      H
    1.28    0.460    0.850 

Effective search space used: 12102150432


Query=  CM2_S47_L008_R1_001_(paired)_contig_1330 Average coverage: 573.70
Length=661


***** No hits found *****


Lambda     K      H
    1.33    0.621     1.12 

Gapped
Lambda     K      H
    1.28    0.460    0.850 

Effective search space used: 17401963488


Query=  CM2_S47_L008_R1_001_(paired)_contig_1331 Average coverage: 195.91
Length=252


***** No hits found *****


Lambda     K      H
    1.33    0.621     1.12 

Gapped
Lambda     K      H
    1.28    0.460    0.850 

Effective search space used: 6256241986


Query=  CM2_S47_L008_R1_001_(paired)_contig_1332 Average coverage: 185.64
Length=506


***** No hits found *****


Lambda     K      H
    1.33    0.621     1.12 

Gapped
Lambda     K      H
    1.28    0.460    0.850 

Effective search space used: 13167576768


"Query=  CM2_S47_L008_R1_001_(paired)_contig_1333 Average coverage: 4,125.47"
Length=1542


***** No hits found *****


Lambda     K      H
    1.33    0.621     1.12 

Gapped
Lambda     K      H
    1.28    0.460    0.850 

Effective search space used: 41440517038


"Query=  CM2_S47_L008_R1_001_(paired)_contig_1334 Average coverage: 2,015.85"
Length=2517


***** No hits found *****


Lambda     K      H
    1.33    0.621     1.12 

Gapped
Lambda     K      H
    1.28    0.460    0.850 

Effective search space used: 68044664164


Query=  CM2_S47_L008_R1_001_(paired)_contig_1335 Average coverage: 142.77
Length=249


***** No hits found *****


Lambda     K      H
    1.33    0.621     1.12 

Gapped
Lambda     K      H
    1.28    0.460    0.850 

Effective search space used: 6174282484


Query=  CM2_S47_L008_R1_001_(paired)_contig_1336 Average coverage: 43.74
Length=317


***** No hits found *****


Lambda     K      H
    1.33    0.621     1.12 

Gapped
Lambda     K      H
    1.28    0.460    0.850 

Effective search space used: 8032031196


Query=  CM2_S47_L008_R1_001_(paired)_contig_1337 Average coverage: 343.02
Length=321


***** No hits found *****


Lambda     K      H
    1.33    0.621     1.12 

Gapped
Lambda     K      H
    1.28    0.460    0.850 

Effective search space used: 8141310532


"Query=  CM2_S47_L008_R1_001_(paired)_contig_1338 Average coverage: 4,203.42"
Length=914


***** No hits found *****


Lambda     K      H
    1.33    0.621     1.12 

Gapped
Lambda     K      H
    1.28    0.460    0.850 

Effective search space used: 24285181046


Query=  CM2_S47_L008_R1_001_(paired)_contig_1339 Average coverage: 315.95
Length=441


***** No hits found *****


Lambda     K      H
    1.33    0.621     1.12 

Gapped
Lambda     K      H
    1.28    0.460    0.850 

Effective search space used: 11391866208


Query=  CM2_S47_L008_R1_001_(paired)_contig_1340 Average coverage: 879.41
Length=326


***** No hits found *****


Lambda     K      H
    1.33    0.621     1.12 

Gapped
Lambda     K      H
    1.28    0.460    0.850 

Effective search space used: 8277909702


Query=  CM2_S47_L008_R1_001_(paired)_contig_1341 Average coverage:
"16,327.94"
Length=488


***** No hits found *****


Lambda     K      H
    1.33    0.621     1.12 

Gapped
Lambda     K      H
    1.28    0.460    0.850 

Effective search space used: 12675841536


Query=  CM2_S47_L008_R1_001_(paired)_contig_1342 Average coverage: 660.70
Length=1326


***** No hits found *****


Lambda     K      H
    1.33    0.621     1.12 

Gapped
Lambda     K      H
    1.28    0.460    0.850 

Effective search space used: 35539955614


"Query=  CM2_S47_L008_R1_001_(paired)_contig_1343 Average coverage: 2,193.12"
Length=1278


***** No hits found *****


Lambda     K      H
    1.33    0.621     1.12 

Gapped
Lambda     K      H
    1.28    0.460    0.850 

Effective search space used: 34228719742


Query=  CM2_S47_L008_R1_001_(paired)_contig_1344 Average coverage: 130.46
Length=886


***** No hits found *****


Lambda     K      H
    1.33    0.621     1.12 

Gapped
Lambda     K      H
    1.28    0.460    0.850 

Effective search space used: 23520293454


"Query=  CM2_S47_L008_R1_001_(paired)_contig_1345 Average coverage: 3,266.74"
Length=488


***** No hits found *****


Lambda     K      H
    1.33    0.621     1.12 

Gapped
Lambda     K      H
    1.28    0.460    0.850 

Effective search space used: 12675841536


"Query=  CM2_S47_L008_R1_001_(paired)_contig_1346 Average coverage: 1,351.39"
Length=784


***** No hits found *****


Lambda     K      H
    1.33    0.621     1.12 

Gapped
Lambda     K      H
    1.28    0.460    0.850 

Effective search space used: 20762154240


"Query=  CM2_S47_L008_R1_001_(paired)_contig_1347 Average coverage: 1,331.05"
Length=1986


***** No hits found *****


Lambda     K      H
    1.33    0.621     1.12 

Gapped
Lambda     K      H
    1.28    0.460    0.850 

Effective search space used: 53539759840


Query=  CM2_S47_L008_R1_001_(paired)_contig_1348 Average coverage: 333.34
Length=712


***** No hits found *****


Lambda     K      H
    1.33    0.621     1.12 

Gapped
Lambda     K      H
    1.28    0.460    0.850 

Effective search space used: 18795213312


"Query=  CM2_S47_L008_R1_001_(paired)_contig_1349 Average coverage: 3,305.08"
Length=452


***** No hits found *****


Lambda     K      H
    1.33    0.621     1.12 

Gapped
Lambda     K      H
    1.28    0.460    0.850 

Effective search space used: 11692371072


"Query=  CM2_S47_L008_R1_001_(paired)_contig_1350 Average coverage: 1,086.62"
Length=375


***** No hits found *****


Lambda     K      H
    1.33    0.621     1.12 

Gapped
Lambda     K      H
    1.28    0.460    0.850 

Effective search space used: 9588837024


Query=  CM2_S47_L008_R1_001_(paired)_contig_1351 Average coverage: 178.37
Length=2253


***** No hits found *****


Lambda     K      H
    1.33    0.621     1.12 

Gapped
Lambda     K      H
    1.28    0.460    0.850 

Effective search space used: 60833186308


Query=  CM2_S47_L008_R1_001_(paired)_contig_1352 Average coverage: 134.50
Length=484


***** No hits found *****


Lambda     K      H
    1.33    0.621     1.12 

Gapped
Lambda     K      H
    1.28    0.460    0.850 

Effective search space used: 12566567040


Query=  CM2_S47_L008_R1_001_(paired)_contig_1353 Average coverage: 434.47
Length=308


***** No hits found *****


Lambda     K      H
    1.33    0.621     1.12 

Gapped
Lambda     K      H
    1.28    0.460    0.850 

Effective search space used: 7786152690


"Query=  CM2_S47_L008_R1_001_(paired)_contig_1354 Average coverage: 3,296.20"
Length=1928


***** No hits found *****


Lambda     K      H
    1.33    0.621     1.12 

Gapped
Lambda     K      H
    1.28    0.460    0.850 

Effective search space used: 51955420008


"Query=  CM2_S47_L008_R1_001_(paired)_contig_1355 Average coverage: 2,978.26"
Length=551


***** No hits found *****


Lambda     K      H
    1.33    0.621     1.12 

Gapped
Lambda     K      H
    1.28    0.460    0.850 

Effective search space used: 14396914848


Query=  CM2_S47_L008_R1_001_(paired)_contig_1356 Average coverage: 108.43
Length=520


***** No hits found *****


Lambda     K      H
    1.33    0.621     1.12 

Gapped
Lambda     K      H
    1.28    0.460    0.850 

Effective search space used: 13550037504


"Query=  CM2_S47_L008_R1_001_(paired)_contig_1357 Average coverage: 1,302.89"
Length=2439


***** No hits found *****


Lambda     K      H
    1.33    0.621     1.12 

Gapped
Lambda     K      H
    1.28    0.460    0.850 

Effective search space used: 65914000252


"Query=  CM2_S47_L008_R1_001_(paired)_contig_1358 Average coverage: 4,299.53"
Length=370


***** No hits found *****


Lambda     K      H
    1.33    0.621     1.12 

Gapped
Lambda     K      H
    1.28    0.460    0.850 

Effective search space used: 9452243904


"Query=  CM2_S47_L008_R1_001_(paired)_contig_1359 Average coverage: 7,854.70"
Length=3127


***** No hits found *****


Lambda     K      H
    1.33    0.621     1.12 

Gapped
Lambda     K      H
    1.28    0.460    0.850 

Effective search space used: 84707548604


Query=  CM2_S47_L008_R1_001_(paired)_contig_1360 Average coverage: 325.54
Length=1523


***** No hits found *****


Lambda     K      H
    1.33    0.621     1.12 

Gapped
Lambda     K      H
    1.28    0.460    0.850 

Effective search space used: 40921486172


"Query=  CM2_S47_L008_R1_001_(paired)_contig_1361 Average coverage: 2,635.60"
Length=619


***** No hits found *****


Lambda     K      H
    1.33    0.621     1.12 

Gapped
Lambda     K      H
    1.28    0.460    0.850 

Effective search space used: 16254581280


"Query=  CM2_S47_L008_R1_001_(paired)_contig_1362 Average coverage: 5,884.28"
Length=503


***** No hits found *****


Lambda     K      H
    1.33    0.621     1.12 

Gapped
Lambda     K      H
    1.28    0.460    0.850 

Effective search space used: 13085620896


Query=  CM2_S47_L008_R1_001_(paired)_contig_1363 Average coverage: 365.25
Length=1847


***** No hits found *****


Lambda     K      H
    1.33    0.621     1.12 

Gapped
Lambda     K      H
    1.28    0.460    0.850 

Effective search space used: 49772328308


"Query=  CM2_S47_L008_R1_001_(paired)_contig_1364 Average coverage: 1,399.85"
Length=2661


***** No hits found *****


Lambda     K      H
    1.33    0.621     1.12 

Gapped
Lambda     K      H
    1.28    0.460    0.850 

Effective search space used: 71978197540


Query=  CM2_S47_L008_R1_001_(paired)_contig_1365 Average coverage: 335.88
Length=682


***** No hits found *****


Lambda     K      H
    1.33    0.621     1.12 

Gapped
Lambda     K      H
    1.28    0.460    0.850 

Effective search space used: 17975654592


Query=  CM2_S47_L008_R1_001_(paired)_contig_1366 Average coverage: 49.91
Length=471


***** No hits found *****


Lambda     K      H
    1.33    0.621     1.12 

Gapped
Lambda     K      H
    1.28    0.460    0.850 

Effective search space used: 12211424928


Query=  CM2_S47_L008_R1_001_(paired)_contig_1367 Average coverage: 666.63
Length=786


***** No hits found *****


Lambda     K      H
    1.33    0.621     1.12 

Gapped
Lambda     K      H
    1.28    0.460    0.850 

Effective search space used: 20816791488


Query=  CM2_S47_L008_R1_001_(paired)_contig_1368 Average coverage: 684.59
Length=1038


***** No hits found *****


Lambda     K      H
    1.33    0.621     1.12 

Gapped
Lambda     K      H
    1.28    0.460    0.850 

Effective search space used: 27672540382


Query=  CM2_S47_L008_R1_001_(paired)_contig_1369 Average coverage: 719.21
Length=321


***** No hits found *****


Lambda     K      H
    1.33    0.621     1.12 

Gapped
Lambda     K      H
    1.28    0.460    0.850 

Effective search space used: 8141310532


Query=  CM2_S47_L008_R1_001_(paired)_contig_1370 Average coverage: 275.47
Length=368


***** No hits found *****


Lambda     K      H
    1.33    0.621     1.12 

Gapped
Lambda     K      H
    1.28    0.460    0.850 

Effective search space used: 9397606656


"Query=  CM2_S47_L008_R1_001_(paired)_contig_1371 Average coverage: 2,961.45"
Length=1099


***** No hits found *****


Lambda     K      H
    1.33    0.621     1.12 

Gapped
Lambda     K      H
    1.28    0.460    0.850 

Effective search space used: 29338902636


Query=  CM2_S47_L008_R1_001_(paired)_contig_1372 Average coverage: 414.72
Length=3569


***** No hits found *****


Lambda     K      H
    1.33    0.621     1.12 

Gapped
Lambda     K      H
    1.28    0.460    0.850 

Effective search space used: 96781310772


"Query=  CM2_S47_L008_R1_001_(paired)_contig_1373 Average coverage: 3,438.43"
Length=850


***** No hits found *****


Lambda     K      H
    1.33    0.621     1.12 

Gapped
Lambda     K      H
    1.28    0.460    0.850 

Effective search space used: 22536866550


"Query=  CM2_S47_L008_R1_001_(paired)_contig_1374 Average coverage: 4,654.13"
Length=322


***** No hits found *****


Lambda     K      H
    1.33    0.621     1.12 

Gapped
Lambda     K      H
    1.28    0.460    0.850 

Effective search space used: 8168630366


Query=  CM2_S47_L008_R1_001_(paired)_contig_1375 Average coverage: 217.61
Length=1142


***** No hits found *****


Lambda     K      H
    1.33    0.621     1.12 

Gapped
Lambda     K      H
    1.28    0.460    0.850 

Effective search space used: 30513551438


"Query=  CM2_S47_L008_R1_001_(paired)_contig_1376 Average coverage: 1,510.72"
Length=1632


***** No hits found *****


Lambda     K      H
    1.33    0.621     1.12 

Gapped
Lambda     K      H
    1.28    0.460    0.850 

Effective search space used: 43899084298


Query=  CM2_S47_L008_R1_001_(paired)_contig_1377 Average coverage: 667.82
Length=1072


***** No hits found *****


Lambda     K      H
    1.33    0.621     1.12 

Gapped
Lambda     K      H
    1.28    0.460    0.850 

Effective search space used: 28601332458


"Query=  CM2_S47_L008_R1_001_(paired)_contig_1378 Average coverage: 3,213.19"
Length=492


***** No hits found *****


Lambda     K      H
    1.33    0.621     1.12 

Gapped
Lambda     K      H
    1.28    0.460    0.850 

Effective search space used: 12785116032


Query=  CM2_S47_L008_R1_001_(paired)_contig_1379 Average coverage: 637.15
Length=1172


***** No hits found *****


Lambda     K      H
    1.33    0.621     1.12 

Gapped
Lambda     K      H
    1.28    0.460    0.850 

Effective search space used: 31333073858


Query=  CM2_S47_L008_R1_001_(paired)_contig_1380 Average coverage: 809.69
Length=920


***** No hits found *****


Lambda     K      H
    1.33    0.621     1.12 

Gapped
Lambda     K      H
    1.28    0.460    0.850 

Effective search space used: 24449085530


"Query=  CM2_S47_L008_R1_001_(paired)_contig_1381 Average coverage: 3,751.76"
Length=815


***** No hits found *****


Lambda     K      H
    1.33    0.621     1.12 

Gapped
Lambda     K      H
    1.28    0.460    0.850 

Effective search space used: 21609031584


Query=  CM2_S47_L008_R1_001_(paired)_contig_1382 Average coverage: 855.50
Length=268


***** No hits found *****


Lambda     K      H
    1.33    0.621     1.12 

Gapped
Lambda     K      H
    1.28    0.460    0.850 

Effective search space used: 6693359330


Query=  CM2_S47_L008_R1_001_(paired)_contig_1383 Average coverage: 976.34
Length=3041


***** No hits found *****


Lambda     K      H
    1.33    0.621     1.12 

Gapped
Lambda     K      H
    1.28    0.460    0.850 

Effective search space used: 82358355060


Query=  CM2_S47_L008_R1_001_(paired)_contig_1384 Average coverage: 264.75
Length=1522


***** No hits found *****


Lambda     K      H
    1.33    0.621     1.12 

Gapped
Lambda     K      H
    1.28    0.460    0.850 

Effective search space used: 40894168758


"Query=  CM2_S47_L008_R1_001_(paired)_contig_1385 Average coverage: 6,038.99"
Length=836


***** No hits found *****


Lambda     K      H
    1.33    0.621     1.12 

Gapped
Lambda     K      H
    1.28    0.460    0.850 

Effective search space used: 22154422754


"Query=  CM2_S47_L008_R1_001_(paired)_contig_1386 Average coverage: 1,025.06"
Length=655


***** No hits found *****


Lambda     K      H
    1.33    0.621     1.12 

Gapped
Lambda     K      H
    1.28    0.460    0.850 

Effective search space used: 17238051744


"Query=  CM2_S47_L008_R1_001_(paired)_contig_1387 Average coverage: 2,291.22"
Length=719


***** No hits found *****


Lambda     K      H
    1.33    0.621     1.12 

Gapped
Lambda     K      H
    1.28    0.460    0.850 

Effective search space used: 18986443680


Query=  CM2_S47_L008_R1_001_(paired)_contig_1388 Average coverage: 881.01
Length=587


***** No hits found *****


Lambda     K      H
    1.33    0.621     1.12 

Gapped
Lambda     K      H
    1.28    0.460    0.850 

Effective search space used: 15380385312


Query=  CM2_S47_L008_R1_001_(paired)_contig_1389 Average coverage: 745.60
Length=962


***** No hits found *****


Lambda     K      H
    1.33    0.621     1.12 

Gapped
Lambda     K      H
    1.28    0.460    0.850 

Effective search space used: 25596416918


Query=  CM2_S47_L008_R1_001_(paired)_contig_1390 Average coverage: 117.70
Length=1231


***** No hits found *****


Lambda     K      H
    1.33    0.621     1.12 

Gapped
Lambda     K      H
    1.28    0.460    0.850 

Effective search space used: 32944801284


"Query=  CM2_S47_L008_R1_001_(paired)_contig_1391 Average coverage: 6,369.60"
Length=1422


***** No hits found *****


Lambda     K      H
    1.33    0.621     1.12 

Gapped
Lambda     K      H
    1.28    0.460    0.850 

Effective search space used: 38162427358


"Query=  CM2_S47_L008_R1_001_(paired)_contig_1392 Average coverage: 6,186.79"
Length=653


***** No hits found *****


Lambda     K      H
    1.33    0.621     1.12 

Gapped
Lambda     K      H
    1.28    0.460    0.850 

Effective search space used: 17183414496


Query=  CM2_S47_L008_R1_001_(paired)_contig_1393 Average coverage: 202.64
Length=2095


***** No hits found *****


Lambda     K      H
    1.33    0.621     1.12 

Gapped
Lambda     K      H
    1.28    0.460    0.850 

Effective search space used: 56517226076


"Query=  CM2_S47_L008_R1_001_(paired)_contig_1394 Average coverage: 4,481.87"
Length=952


***** No hits found *****


Lambda     K      H
    1.33    0.621     1.12 

Gapped
Lambda     K      H
    1.28    0.460    0.850 

Effective search space used: 25323242778


"Query=  CM2_S47_L008_R1_001_(paired)_contig_1395 Average coverage: 2,269.41"
Length=1140


***** No hits found *****


Lambda     K      H
    1.33    0.621     1.12 

Gapped
Lambda     K      H
    1.28    0.460    0.850 

Effective search space used: 30458916610


"Query=  CM2_S47_L008_R1_001_(paired)_contig_1396 Average coverage: 8,763.01"
Length=569


***** No hits found *****


Lambda     K      H
    1.33    0.621     1.12 

Gapped
Lambda     K      H
    1.28    0.460    0.850 

Effective search space used: 14888650080


"Query=  CM2_S47_L008_R1_001_(paired)_contig_1397 Average coverage: 4,099.84"
Length=1492


***** No hits found *****


Lambda     K      H
    1.33    0.621     1.12 

Gapped
Lambda     K      H
    1.28    0.460    0.850 

Effective search space used: 40074646338


Query=  CM2_S47_L008_R1_001_(paired)_contig_1398 Average coverage: 228.57
Length=6815


***** No hits found *****


Lambda     K      H
    1.33    0.621     1.12 

Gapped
Lambda     K      H
    1.28    0.460    0.850 

Effective search space used: 185414179272


Query=  CM2_S47_L008_R1_001_(paired)_contig_1399 Average coverage: 274.74
Length=1433


***** No hits found *****


Lambda     K      H
    1.33    0.621     1.12 

Gapped
Lambda     K      H
    1.28    0.460    0.850 

Effective search space used: 38462918912


"Query=  CM2_S47_L008_R1_001_(paired)_contig_1400 Average coverage: 9,364.55"
Length=680


***** No hits found *****


Lambda     K      H
    1.33    0.621     1.12 

Gapped
Lambda     K      H
    1.28    0.460    0.850 

Effective search space used: 17921017344


"Query=  CM2_S47_L008_R1_001_(paired)_contig_1401 Average coverage: 5,222.35"
Length=525


***** No hits found *****


Lambda     K      H
    1.33    0.621     1.12 

Gapped
Lambda     K      H
    1.28    0.460    0.850 

Effective search space used: 13686630624


"Query=  CM2_S47_L008_R1_001_(paired)_contig_1402 Average coverage: 2,975.59"
Length=444


***** No hits found *****


Lambda     K      H
    1.33    0.621     1.12 

Gapped
Lambda     K      H
    1.28    0.460    0.850 

Effective search space used: 11473822080


"Query=  CM2_S47_L008_R1_001_(paired)_contig_1403 Average coverage: 1,569.16"
Length=1126


***** No hits found *****


Lambda     K      H
    1.33    0.621     1.12 

Gapped
Lambda     K      H
    1.28    0.460    0.850 

Effective search space used: 30076472814


Query=  CM2_S47_L008_R1_001_(paired)_contig_1404 Average coverage: 502.57
Length=1499


***** No hits found *****


Lambda     K      H
    1.33    0.621     1.12 

Gapped
Lambda     K      H
    1.28    0.460    0.850 

Effective search space used: 40265868236


"Query=  CM2_S47_L008_R1_001_(paired)_contig_1405 Average coverage: 2,001.86"
Length=2722


***** No hits found *****


Lambda     K      H
    1.33    0.621     1.12 

Gapped
Lambda     K      H
    1.28    0.460    0.850 

Effective search space used: 73644485984


Query=  CM2_S47_L008_R1_001_(paired)_contig_1406 Average coverage: 582.83
Length=435


***** No hits found *****


Lambda     K      H
    1.33    0.621     1.12 

Gapped
Lambda     K      H
    1.28    0.460    0.850 

Effective search space used: 11227954464


Query=  CM2_S47_L008_R1_001_(paired)_contig_1407 Average coverage: 442.35
Length=3943


***** No hits found *****


Lambda     K      H
    1.33    0.621     1.12 

Gapped
Lambda     K      H
    1.28    0.460    0.850 

Effective search space used: 106997571068


"Query=  CM2_S47_L008_R1_001_(paired)_contig_1408 Average coverage: 1,438.90"
Length=1015


***** No hits found *****


Lambda     K      H
    1.33    0.621     1.12 

Gapped
Lambda     K      H
    1.28    0.460    0.850 

Effective search space used: 27044239860


"Query=  CM2_S47_L008_R1_001_(paired)_contig_1409 Average coverage: 1,407.40"
Length=1022


***** No hits found *****


Lambda     K      H
    1.33    0.621     1.12 

Gapped
Lambda     K      H
    1.28    0.460    0.850 

Effective search space used: 27235461758


"Query=  CM2_S47_L008_R1_001_(paired)_contig_1410 Average coverage: 1,574.17"
Length=681


***** No hits found *****


Lambda     K      H
    1.33    0.621     1.12 

Gapped
Lambda     K      H
    1.28    0.460    0.850 

Effective search space used: 17948335968


"Query=  CM2_S47_L008_R1_001_(paired)_contig_1411 Average coverage: 4,150.05"
Length=1012


***** No hits found *****


Lambda     K      H
    1.33    0.621     1.12 

Gapped
Lambda     K      H
    1.28    0.460    0.850 

Effective search space used: 26962287618


Query=  CM2_S47_L008_R1_001_(paired)_contig_1412 Average coverage: 619.14
Length=979


***** No hits found *****


Lambda     K      H
    1.33    0.621     1.12 

Gapped
Lambda     K      H
    1.28    0.460    0.850 

Effective search space used: 26060812956


"Query=  CM2_S47_L008_R1_001_(paired)_contig_1413 Average coverage: 2,283.74"
Length=907


***** No hits found *****


Lambda     K      H
    1.33    0.621     1.12 

Gapped
Lambda     K      H
    1.28    0.460    0.850 

Effective search space used: 24093959148


Query=  CM2_S47_L008_R1_001_(paired)_contig_1414 Average coverage: 281.57
Length=1982


***** No hits found *****


Lambda     K      H
    1.33    0.621     1.12 

Gapped
Lambda     K      H
    1.28    0.460    0.850 

Effective search space used: 53430495024


"Query=  CM2_S47_L008_R1_001_(paired)_contig_1415 Average coverage: 7,975.29"
Length=1112


***** No hits found *****


Lambda     K      H
    1.33    0.621     1.12 

Gapped
Lambda     K      H
    1.28    0.460    0.850 

Effective search space used: 29694029018


Query=  CM2_S47_L008_R1_001_(paired)_contig_1416 Average coverage: 142.97
Length=946


***** No hits found *****


Lambda     K      H
    1.33    0.621     1.12 

Gapped
Lambda     K      H
    1.28    0.460    0.850 

Effective search space used: 25159338294


Query=  CM2_S47_L008_R1_001_(paired)_contig_1417 Average coverage:
"11,509.46"
Length=658


***** No hits found *****


Lambda     K      H
    1.33    0.621     1.12 

Gapped
Lambda     K      H
    1.28    0.460    0.850 

Effective search space used: 17320007616


Query=  CM2_S47_L008_R1_001_(paired)_contig_1418 Average coverage: 100.91
Length=299


***** No hits found *****


Lambda     K      H
    1.33    0.621     1.12 

Gapped
Lambda     K      H
    1.28    0.460    0.850 

Effective search space used: 7540274184


Query=  CM2_S47_L008_R1_001_(paired)_contig_1419 Average coverage: 70.82
Length=257


***** No hits found *****


Lambda     K      H
    1.33    0.621     1.12 

Gapped
Lambda     K      H
    1.28    0.460    0.850 

Effective search space used: 6392841156


Query=  CM2_S47_L008_R1_001_(paired)_contig_1420 Average coverage: 707.47
Length=768


***** No hits found *****


Lambda     K      H
    1.33    0.621     1.12 

Gapped
Lambda     K      H
    1.28    0.460    0.850 

Effective search space used: 20325056256


Query=  CM2_S47_L008_R1_001_(paired)_contig_1421 Average coverage: 267.43
Length=1931


***** No hits found *****


Lambda     K      H
    1.33    0.621     1.12 

Gapped
Lambda     K      H
    1.28    0.460    0.850 

Effective search space used: 52037368620


Query=  CM2_S47_L008_R1_001_(paired)_contig_1422 Average coverage: 14.77
Length=847


***** No hits found *****


Lambda     K      H
    1.33    0.621     1.12 

Gapped
Lambda     K      H
    1.28    0.460    0.850 

Effective search space used: 22454914308


Query=  CM2_S47_L008_R1_001_(paired)_contig_1423 Average coverage: 138.12
Length=1522


***** No hits found *****


Lambda     K      H
    1.33    0.621     1.12 

Gapped
Lambda     K      H
    1.28    0.460    0.850 

Effective search space used: 40894168758


Query=  CM2_S47_L008_R1_001_(paired)_contig_1424 Average coverage: 227.35
Length=359


***** No hits found *****


Lambda     K      H
    1.33    0.621     1.12 

Gapped
Lambda     K      H
    1.28    0.460    0.850 

Effective search space used: 9179464224


Query=  CM2_S47_L008_R1_001_(paired)_contig_1425 Average coverage: 210.88
Length=226


***** No hits found *****


Lambda     K      H
    1.33    0.621     1.12 

Gapped
Lambda     K      H
    1.28    0.460    0.850 

Effective search space used: 5545926302


"Query=  CM2_S47_L008_R1_001_(paired)_contig_1426 Average coverage: 9,556.07"
Length=347


***** No hits found *****


Lambda     K      H
    1.33    0.621     1.12 

Gapped
Lambda     K      H
    1.28    0.460    0.850 

Effective search space used: 8851626216


Query=  CM2_S47_L008_R1_001_(paired)_contig_1427 Average coverage: 77.15
Length=257


***** No hits found *****


Lambda     K      H
    1.33    0.621     1.12 

Gapped
Lambda     K      H
    1.28    0.460    0.850 

Effective search space used: 6392841156


"Query=  CM2_S47_L008_R1_001_(paired)_contig_1428 Average coverage: 2,366.33"
Length=898


***** No hits found *****


Lambda     K      H
    1.33    0.621     1.12 

Gapped
Lambda     K      H
    1.28    0.460    0.850 

Effective search space used: 23848102422


"Query=  CM2_S47_L008_R1_001_(paired)_contig_1429 Average coverage: 2,111.98"
Length=1704


***** No hits found *****


Lambda     K      H
    1.33    0.621     1.12 

Gapped
Lambda     K      H
    1.28    0.460    0.850 

Effective search space used: 45865938106


"Query=  CM2_S47_L008_R1_001_(paired)_contig_1430 Average coverage: 4,856.84"
Length=809


***** No hits found *****


Lambda     K      H
    1.33    0.621     1.12 

Gapped
Lambda     K      H
    1.28    0.460    0.850 

Effective search space used: 21445119840


Query=  CM2_S47_L008_R1_001_(paired)_contig_1431 Average coverage: 783.48
Length=1625


***** No hits found *****


Lambda     K      H
    1.33    0.621     1.12 

Gapped
Lambda     K      H
    1.28    0.460    0.850 

Effective search space used: 43707862400


"Query=  CM2_S47_L008_R1_001_(paired)_contig_1432 Average coverage: 1,533.48"
Length=335


***** No hits found *****


Lambda     K      H
    1.33    0.621     1.12 

Gapped
Lambda     K      H
    1.28    0.460    0.850 

Effective search space used: 8523788208


Query=  CM2_S47_L008_R1_001_(paired)_contig_1433 Average coverage: 379.09
Length=1424


***** No hits found *****


Lambda     K      H
    1.33    0.621     1.12 

Gapped
Lambda     K      H
    1.28    0.460    0.850 

Effective search space used: 38217062186


"Query=  CM2_S47_L008_R1_001_(paired)_contig_1434 Average coverage: 1,714.30"
Length=665


***** No hits found *****


Lambda     K      H
    1.33    0.621     1.12 

Gapped
Lambda     K      H
    1.28    0.460    0.850 

Effective search space used: 17511237984


Query=  CM2_S47_L008_R1_001_(paired)_contig_1435 Average coverage: 218.45
Length=337


***** No hits found *****


Lambda     K      H
    1.33    0.621     1.12 

Gapped
Lambda     K      H
    1.28    0.460    0.850 

Effective search space used: 8578427876


Query=  CM2_S47_L008_R1_001_(paired)_contig_1436 Average coverage: 481.57
Length=925


***** No hits found *****


Lambda     K      H
    1.33    0.621     1.12 

Gapped
Lambda     K      H
    1.28    0.460    0.850 

Effective search space used: 24585672600


"Query=  CM2_S47_L008_R1_001_(paired)_contig_1437 Average coverage: 1,235.71"
Length=1289


***** No hits found *****


Lambda     K      H
    1.33    0.621     1.12 

Gapped
Lambda     K      H
    1.28    0.460    0.850 

Effective search space used: 34529211296


Query=  CM2_S47_L008_R1_001_(paired)_contig_1438 Average coverage: 971.59
Length=2329


***** No hits found *****


Lambda     K      H
    1.33    0.621     1.12 

Gapped
Lambda     K      H
    1.28    0.460    0.850 

Effective search space used: 62909217812


"Query=  CM2_S47_L008_R1_001_(paired)_contig_1439 Average coverage: 9,763.62"
Length=645


***** No hits found *****


Lambda     K      H
    1.33    0.621     1.12 

Gapped
Lambda     K      H
    1.28    0.460    0.850 

Effective search space used: 16964865504


Query=  CM2_S47_L008_R1_001_(paired)_contig_1440 Average coverage: 123.28
Length=2652


***** No hits found *****


Lambda     K      H
    1.33    0.621     1.12 

Gapped
Lambda     K      H
    1.28    0.460    0.850 

Effective search space used: 71732351704


Query=  CM2_S47_L008_R1_001_(paired)_contig_1441 Average coverage: 821.66
Length=643


***** No hits found *****


Lambda     K      H
    1.33    0.621     1.12 

Gapped
Lambda     K      H
    1.28    0.460    0.850 

Effective search space used: 16910228256


Query=  CM2_S47_L008_R1_001_(paired)_contig_1442 Average coverage: 452.92
Length=2042


***** No hits found *****


Lambda     K      H
    1.33    0.621     1.12 

Gapped
Lambda     K      H
    1.28    0.460    0.850 

Effective search space used: 55069467264


Query=  CM2_S47_L008_R1_001_(paired)_contig_1443 Average coverage: 29.14
Length=1316


***** No hits found *****


Lambda     K      H
    1.33    0.621     1.12 

Gapped
Lambda     K      H
    1.28    0.460    0.850 

Effective search space used: 35266781474


Query=  CM2_S47_L008_R1_001_(paired)_contig_1444 Average coverage: 114.21
Length=1469


***** No hits found *****


Lambda     K      H
    1.33    0.621     1.12 

Gapped
Lambda     K      H
    1.28    0.460    0.850 

Effective search space used: 39446345816


Query=  CM2_S47_L008_R1_001_(paired)_contig_1445 Average coverage: 663.70
Length=937


***** No hits found *****


Lambda     K      H
    1.33    0.621     1.12 

Gapped
Lambda     K      H
    1.28    0.460    0.850 

Effective search space used: 24913481568


"Query=  CM2_S47_L008_R1_001_(paired)_contig_1446 Average coverage: 3,397.74"
Length=1555


***** No hits found *****


Lambda     K      H
    1.33    0.621     1.12 

Gapped
Lambda     K      H
    1.28    0.460    0.850 

Effective search space used: 41795643420


"Query=  CM2_S47_L008_R1_001_(paired)_contig_1447 Average coverage: 3,041.08"
Length=661


***** No hits found *****


Lambda     K      H
    1.33    0.621     1.12 

Gapped
Lambda     K      H
    1.28    0.460    0.850 

Effective search space used: 17401963488


Query=  CM2_S47_L008_R1_001_(paired)_contig_1448 Average coverage: 190.58
Length=206


***** No hits found *****


Lambda     K      H
    1.33    0.621     1.12 

Gapped
Lambda     K      H
    1.28    0.460    0.850 

Effective search space used: 4999529622


Query=  CM2_S47_L008_R1_001_(paired)_contig_1449 Average coverage: 17.54
Length=402


***** No hits found *****


Lambda     K      H
    1.33    0.621     1.12 

Gapped
Lambda     K      H
    1.28    0.460    0.850 

Effective search space used: 10326439872


"Query=  CM2_S47_L008_R1_001_(paired)_contig_1450 Average coverage: 2,809.99"
Length=816


***** No hits found *****


Lambda     K      H
    1.33    0.621     1.12 

Gapped
Lambda     K      H
    1.28    0.460    0.850 

Effective search space used: 21636350208


"Query=  CM2_S47_L008_R1_001_(paired)_contig_1451 Average coverage: 3,399.19"
Length=774


***** No hits found *****


Lambda     K      H
    1.33    0.621     1.12 

Gapped
Lambda     K      H
    1.28    0.460    0.850 

Effective search space used: 20488968000


"Query=  CM2_S47_L008_R1_001_(paired)_contig_1452 Average coverage: 1,776.67"
Length=363


***** No hits found *****


Lambda     K      H
    1.33    0.621     1.12 

Gapped
Lambda     K      H
    1.28    0.460    0.850 

Effective search space used: 9288743560


"Query=  CM2_S47_L008_R1_001_(paired)_contig_1453 Average coverage: 2,134.22"
Length=824


***** No hits found *****


Lambda     K      H
    1.33    0.621     1.12 

Gapped
Lambda     K      H
    1.28    0.460    0.850 

Effective search space used: 21854899200


Query=  CM2_S47_L008_R1_001_(paired)_contig_1454 Average coverage: 660.26
Length=1166


***** No hits found *****


Lambda     K      H
    1.33    0.621     1.12 

Gapped
Lambda     K      H
    1.28    0.460    0.850 

Effective search space used: 31169169374


"Query=  CM2_S47_L008_R1_001_(paired)_contig_1455 Average coverage: 1,431.82"
Length=719


***** No hits found *****


Lambda     K      H
    1.33    0.621     1.12 

Gapped
Lambda     K      H
    1.28    0.460    0.850 

Effective search space used: 18986443680


"Query=  CM2_S47_L008_R1_001_(paired)_contig_1456 Average coverage: 1,966.43"
Length=465


***** No hits found *****


Lambda     K      H
    1.33    0.621     1.12 

Gapped
Lambda     K      H
    1.28    0.460    0.850 

Effective search space used: 12047513184


"Query=  CM2_S47_L008_R1_001_(paired)_contig_1457 Average coverage: 1,193.72"
Length=438


***** No hits found *****


Lambda     K      H
    1.33    0.621     1.12 

Gapped
Lambda     K      H
    1.28    0.460    0.850 

Effective search space used: 11309910336


"Query=  CM2_S47_L008_R1_001_(paired)_contig_1458 Average coverage: 1,458.88"
Length=385


***** No hits found *****


Lambda     K      H
    1.33    0.621     1.12 

Gapped
Lambda     K      H
    1.28    0.460    0.850 

Effective search space used: 9862023264


"Query=  CM2_S47_L008_R1_001_(paired)_contig_1459 Average coverage: 4,110.80"
Length=462


***** No hits found *****


Lambda     K      H
    1.33    0.621     1.12 

Gapped
Lambda     K      H
    1.28    0.460    0.850 

Effective search space used: 11965557312


"Query=  CM2_S47_L008_R1_001_(paired)_contig_1460 Average coverage: 1,233.45"
Length=579


***** No hits found *****


Lambda     K      H
    1.33    0.621     1.12 

Gapped
Lambda     K      H
    1.28    0.460    0.850 

Effective search space used: 15161836320


Query=  CM2_S47_L008_R1_001_(paired)_contig_1461 Average coverage: 746.29
Length=598


***** No hits found *****


Lambda     K      H
    1.33    0.621     1.12 

Gapped
Lambda     K      H
    1.28    0.460    0.850 

Effective search space used: 15680890176


"Query=  CM2_S47_L008_R1_001_(paired)_contig_1462 Average coverage: 2,575.36"
Length=2653


***** No hits found *****


Lambda     K      H
    1.33    0.621     1.12 

Gapped
Lambda     K      H
    1.28    0.460    0.850 

Effective search space used: 71759667908


Query=  CM2_S47_L008_R1_001_(paired)_contig_1463 Average coverage: 833.11
Length=899


***** No hits found *****


Lambda     K      H
    1.33    0.621     1.12 

Gapped
Lambda     K      H
    1.28    0.460    0.850 

Effective search space used: 23875419836


"Query=  CM2_S47_L008_R1_001_(paired)_contig_1464 Average coverage: 2,230.73"
Length=1640


***** No hits found *****


Lambda     K      H
    1.33    0.621     1.12 

Gapped
Lambda     K      H
    1.28    0.460    0.850 

Effective search space used: 44117623610


Query=  CM2_S47_L008_R1_001_(paired)_contig_1465 Average coverage: 369.42
Length=3004


***** No hits found *****


Lambda     K      H
    1.33    0.621     1.12 

Gapped
Lambda     K      H
    1.28    0.460    0.850 

Effective search space used: 81347655512


"Query=  CM2_S47_L008_R1_001_(paired)_contig_1466 Average coverage: 2,386.64"
Length=494


***** No hits found *****


Lambda     K      H
    1.33    0.621     1.12 

Gapped
Lambda     K      H
    1.28    0.460    0.850 

Effective search space used: 12839753280


"Query=  CM2_S47_L008_R1_001_(paired)_contig_1467 Average coverage: 2,722.84"
Length=391


***** No hits found *****


Lambda     K      H
    1.33    0.621     1.12 

Gapped
Lambda     K      H
    1.28    0.460    0.850 

Effective search space used: 10025935008


Query=  CM2_S47_L008_R1_001_(paired)_contig_1468 Average coverage: 22.12
Length=1101


***** No hits found *****


Lambda     K      H
    1.33    0.621     1.12 

Gapped
Lambda     K      H
    1.28    0.460    0.850 

Effective search space used: 29393537464


"Query=  CM2_S47_L008_R1_001_(paired)_contig_1469 Average coverage: 1,201.76"
Length=5840


***** No hits found *****


Lambda     K      H
    1.33    0.621     1.12 

Gapped
Lambda     K      H
    1.28    0.460    0.850 

Effective search space used: 158782060122


Query=  CM2_S47_L008_R1_001_(paired)_contig_1470 Average coverage: 657.84
Length=1290


***** No hits found *****


Lambda     K      H
    1.33    0.621     1.12 

Gapped
Lambda     K      H
    1.28    0.460    0.850 

Effective search space used: 34556528710


"Query=  CM2_S47_L008_R1_001_(paired)_contig_1471 Average coverage: 1,094.43"
Length=616


***** No hits found *****


Lambda     K      H
    1.33    0.621     1.12 

Gapped
Lambda     K      H
    1.28    0.460    0.850 

Effective search space used: 16172625408


"Query=  CM2_S47_L008_R1_001_(paired)_contig_1472 Average coverage: 1,034.50"
Length=1629


***** No hits found *****


Lambda     K      H
    1.33    0.621     1.12 

Gapped
Lambda     K      H
    1.28    0.460    0.850 

Effective search space used: 43817132056


Query=  CM2_S47_L008_R1_001_(paired)_contig_1473 Average coverage: 362.04
Length=435


***** No hits found *****


Lambda     K      H
    1.33    0.621     1.12 

Gapped
Lambda     K      H
    1.28    0.460    0.850 

Effective search space used: 11227954464


"Query=  CM2_S47_L008_R1_001_(paired)_contig_1474 Average coverage: 2,828.37"
Length=483


***** No hits found *****


Lambda     K      H
    1.33    0.621     1.12 

Gapped
Lambda     K      H
    1.28    0.460    0.850 

Effective search space used: 12539248416


Query=  CM2_S47_L008_R1_001_(paired)_contig_1475 Average coverage: 442.89
Length=444


***** No hits found *****


Lambda     K      H
    1.33    0.621     1.12 

Gapped
Lambda     K      H
    1.28    0.460    0.850 

Effective search space used: 11473822080


Query=  CM2_S47_L008_R1_001_(paired)_contig_1476 Average coverage: 603.42
Length=1434


***** No hits found *****


Lambda     K      H
    1.33    0.621     1.12 

Gapped
Lambda     K      H
    1.28    0.460    0.850 

Effective search space used: 38490236326


"Query=  CM2_S47_L008_R1_001_(paired)_contig_1477 Average coverage: 3,725.35"
Length=311


***** No hits found *****


Lambda     K      H
    1.33    0.621     1.12 

Gapped
Lambda     K      H
    1.28    0.460    0.850 

Effective search space used: 7868112192


Query=  CM2_S47_L008_R1_001_(paired)_contig_1478 Average coverage: 175.30
Length=2059


***** No hits found *****


Lambda     K      H
    1.33    0.621     1.12 

Gapped
Lambda     K      H
    1.28    0.460    0.850 

Effective search space used: 55533842732


"Query=  CM2_S47_L008_R1_001_(paired)_contig_1479 Average coverage: 3,990.98"
Length=699


***** No hits found *****


Lambda     K      H
    1.33    0.621     1.12 

Gapped
Lambda     K      H
    1.28    0.460    0.850 

Effective search space used: 18440071200


"Query=  CM2_S47_L008_R1_001_(paired)_contig_1480 Average coverage: 2,057.23"
Length=832


***** No hits found *****


Lambda     K      H
    1.33    0.621     1.12 

Gapped
Lambda     K      H
    1.28    0.460    0.850 

Effective search space used: 22073448192


"Query=  CM2_S47_L008_R1_001_(paired)_contig_1481 Average coverage: 2,055.58"
Length=1518


***** No hits found *****


Lambda     K      H
    1.33    0.621     1.12 

Gapped
Lambda     K      H
    1.28    0.460    0.850 

Effective search space used: 40784899102


Query=  CM2_S47_L008_R1_001_(paired)_contig_1482 Average coverage: 52.76
Length=561


***** No hits found *****


Lambda     K      H
    1.33    0.621     1.12 

Gapped
Lambda     K      H
    1.28    0.460    0.850 

Effective search space used: 14670101088


Query=  CM2_S47_L008_R1_001_(paired)_contig_1483 Average coverage: 109.89
Length=341


***** No hits found *****


Lambda     K      H
    1.33    0.621     1.12 

Gapped
Lambda     K      H
    1.28    0.460    0.850 

Effective search space used: 8687707212


"Query=  CM2_S47_L008_R1_001_(paired)_contig_1484 Average coverage: 1,645.78"
Length=2208


***** No hits found *****


Lambda     K      H
    1.33    0.621     1.12 

Gapped
Lambda     K      H
    1.28    0.460    0.850 

Effective search space used: 59603957128


Query=  CM2_S47_L008_R1_001_(paired)_contig_1485 Average coverage: 463.06
Length=2597


***** No hits found *****


Lambda     K      H
    1.33    0.621     1.12 

Gapped
Lambda     K      H
    1.28    0.460    0.850 

Effective search space used: 70229960484


"Query=  CM2_S47_L008_R1_001_(paired)_contig_1486 Average coverage: 1,407.29"
Length=653


***** No hits found *****


Lambda     K      H
    1.33    0.621     1.12 

Gapped
Lambda     K      H
    1.28    0.460    0.850 

Effective search space used: 17183414496


Query=  CM2_S47_L008_R1_001_(paired)_contig_1487 Average coverage: 59.23
Length=5806


***** No hits found *****


Lambda     K      H
    1.33    0.621     1.12 

Gapped
Lambda     K      H
    1.28    0.460    0.850 

Effective search space used: 157853350326


"Query=  CM2_S47_L008_R1_001_(paired)_contig_1488 Average coverage: 3,305.31"
Length=933


***** No hits found *****


Lambda     K      H
    1.33    0.621     1.12 

Gapped
Lambda     K      H
    1.28    0.460    0.850 

Effective search space used: 24804211912


Query=  CM2_S47_L008_R1_001_(paired)_contig_1489 Average coverage: 258.79
Length=614


***** No hits found *****


Lambda     K      H
    1.33    0.621     1.12 

Gapped
Lambda     K      H
    1.28    0.460    0.850 

Effective search space used: 16117988160


Query=  CM2_S47_L008_R1_001_(paired)_contig_1490 Average coverage: 100.51
Length=434


***** No hits found *****


Lambda     K      H
    1.33    0.621     1.12 

Gapped
Lambda     K      H
    1.28    0.460    0.850 

Effective search space used: 11200635840


"Query=  CM2_S47_L008_R1_001_(paired)_contig_1491 Average coverage: 3,428.28"
Length=846


***** No hits found *****


Lambda     K      H
    1.33    0.621     1.12 

Gapped
Lambda     K      H
    1.28    0.460    0.850 

Effective search space used: 22427596894


"Query=  CM2_S47_L008_R1_001_(paired)_contig_1492 Average coverage: 1,307.84"
Length=654


***** No hits found *****


Lambda     K      H
    1.33    0.621     1.12 

Gapped
Lambda     K      H
    1.28    0.460    0.850 

Effective search space used: 17210733120


Query=  CM2_S47_L008_R1_001_(paired)_contig_1493 Average coverage: 47.83
Length=6038


***** No hits found *****


Lambda     K      H
    1.33    0.621     1.12 

Gapped
Lambda     K      H
    1.28    0.460    0.850 

Effective search space used: 164190428934


Query=  CM2_S47_L008_R1_001_(paired)_contig_1494 Average coverage: 963.35
Length=925


***** No hits found *****


Lambda     K      H
    1.33    0.621     1.12 

Gapped
Lambda     K      H
    1.28    0.460    0.850 

Effective search space used: 24585672600


Query=  CM2_S47_L008_R1_001_(paired)_contig_1495 Average coverage: 358.34
Length=618


***** No hits found *****


Lambda     K      H
    1.33    0.621     1.12 

Gapped
Lambda     K      H
    1.28    0.460    0.850 

Effective search space used: 16227262656


"Query=  CM2_S47_L008_R1_001_(paired)_contig_1496 Average coverage: 1,504.06"
Length=4173


***** No hits found *****


Lambda     K      H
    1.33    0.621     1.12 

Gapped
Lambda     K      H
    1.28    0.460    0.850 

Effective search space used: 113280297988


Query=  CM2_S47_L008_R1_001_(paired)_contig_1497 Average coverage: 846.33
Length=283


***** No hits found *****


Lambda     K      H
    1.33    0.621     1.12 

Gapped
Lambda     K      H
    1.28    0.460    0.850 

Effective search space used: 7103156840


"Query=  CM2_S47_L008_R1_001_(paired)_contig_1498 Average coverage: 1,587.21"
Length=499


***** No hits found *****


Lambda     K      H
    1.33    0.621     1.12 

Gapped
Lambda     K      H
    1.28    0.460    0.850 

Effective search space used: 12976346400


"Query=  CM2_S47_L008_R1_001_(paired)_contig_1499 Average coverage: 1,025.62"
Length=701


***** No hits found *****


Lambda     K      H
    1.33    0.621     1.12 

Gapped
Lambda     K      H
    1.28    0.460    0.850 

Effective search space used: 18494708448


"Query=  CM2_S47_L008_R1_001_(paired)_contig_1500 Average coverage: 2,799.59"
Length=860


***** No hits found *****


Lambda     K      H
    1.33    0.621     1.12 

Gapped
Lambda     K      H
    1.28    0.460    0.850 

Effective search space used: 22810040690


"Query=  CM2_S47_L008_R1_001_(paired)_contig_1501 Average coverage: 8,186.12"
Length=373


***** No hits found *****


Lambda     K      H
    1.33    0.621     1.12 

Gapped
Lambda     K      H
    1.28    0.460    0.850 

Effective search space used: 9534199776


"Query=  CM2_S47_L008_R1_001_(paired)_contig_1502 Average coverage: 1,859.18"
Length=848


***** No hits found *****


Lambda     K      H
    1.33    0.621     1.12 

Gapped
Lambda     K      H
    1.28    0.460    0.850 

Effective search space used: 22482231722


"Query=  CM2_S47_L008_R1_001_(paired)_contig_1503 Average coverage: 3,340.30"
Length=1809


***** No hits found *****


Lambda     K      H
    1.33    0.621     1.12 

Gapped
Lambda     K      H
    1.28    0.460    0.850 

Effective search space used: 48734266576


Query=  CM2_S47_L008_R1_001_(paired)_contig_1504 Average coverage: 432.89
Length=510


***** No hits found *****


Lambda     K      H
    1.33    0.621     1.12 

Gapped
Lambda     K      H
    1.28    0.460    0.850 

Effective search space used: 13276851264


Query=  CM2_S47_L008_R1_001_(paired)_contig_1505 Average coverage: 233.44
Length=919


***** No hits found *****


Lambda     K      H
    1.33    0.621     1.12 

Gapped
Lambda     K      H
    1.28    0.460    0.850 

Effective search space used: 24421768116


Query=  CM2_S47_L008_R1_001_(paired)_contig_1506 Average coverage: 506.25
Length=956


***** No hits found *****


Lambda     K      H
    1.33    0.621     1.12 

Gapped
Lambda     K      H
    1.28    0.460    0.850 

Effective search space used: 25432512434


Query=  CM2_S47_L008_R1_001_(paired)_contig_1507 Average coverage: 20.85
Length=1390


***** No hits found *****


Lambda     K      H
    1.33    0.621     1.12 

Gapped
Lambda     K      H
    1.28    0.460    0.850 

Effective search space used: 37288270110


"Query=  CM2_S47_L008_R1_001_(paired)_contig_1508 Average coverage: 1,154.03"
Length=2054
[truncated: 6,337,573 more chars]
