# Supplementary material for: Gut Microbiome of an 11th Century A.D. Pre-Columbian Andean Mummy
Source: PLoS One. 2015 Sep 30;10(9):e0138135. doi: 10.1371/journal.pone.0138135 (PMC4589460; doi:10.1371/journal.pone.0138135)
Supplement: S5 Dataset — (TXT) [file pone.0138135.s005.txt]

BLASTN 2.2.22+


Reference: Zheng Zhang, Scott Schwartz, Lukas Wagner, and Webb
Miller (2000), "A greedy algorithm for aligning DNA sequences", J
Comput Biol 2000; 7(1-2):203-14.


Database: T_cruzi_JR_cl4_AODP01.1.fsa_nt
           18,103 sequences; 40,114,148 total letters


Query=  CM2_S47_L008_R1_001_(paired)_contig_1 Average coverage: 1,613.41
Length=2101


***** No hits found *****


Lambda     K      H
    1.33    0.621     1.12 

Gapped
Lambda     K      H
    1.28    0.460    0.850 

Effective search space used: 82260200250


Query=  CM2_S47_L008_R1_001_(paired)_contig_2 Average coverage: 9,502.71
Length=6902


***** No hits found *****


Lambda     K      H
    1.33    0.621     1.12 

Gapped
Lambda     K      H
    1.28    0.460    0.850 

Effective search space used: 272424398125


Query=  CM2_S47_L008_R1_001_(paired)_contig_3 Average coverage: 2,245.06
Length=2479


***** No hits found *****


Lambda     K      H
    1.33    0.621     1.12 

Gapped
Lambda     K      H
    1.28    0.460    0.850 

Effective search space used: 97245431910


Query=  CM2_S47_L008_R1_001_(paired)_contig_4 Average coverage: 9,352.69
Length=1978


***** No hits found *****


Lambda     K      H
    1.33    0.621     1.12 

Gapped
Lambda     K      H
    1.28    0.460    0.850 

Effective search space used: 77384053440


Query=  CM2_S47_L008_R1_001_(paired)_contig_5 Average coverage: 3,649.53
Length=928


***** No hits found *****


Lambda     K      H
    1.33    0.621     1.12 

Gapped
Lambda     K      H
    1.28    0.460    0.850 

Effective search space used: 35814400419


Query=  CM2_S47_L008_R1_001_(paired)_contig_6 Average coverage: 8,922.77
Length=692


***** No hits found *****


Lambda     K      H
    1.33    0.621     1.12 

Gapped
Lambda     K      H
    1.28    0.460    0.850 

Effective search space used: 26454269191


Query=  CM2_S47_L008_R1_001_(paired)_contig_7 Average coverage: 381.93
Length=2631


***** No hits found *****


Lambda     K      H
    1.33    0.621     1.12 

Gapped
Lambda     K      H
    1.28    0.460    0.850 

Effective search space used: 103271239350


Query=  CM2_S47_L008_R1_001_(paired)_contig_8 Average coverage: 37,149.94
Length=623


***** No hits found *****


Lambda     K      H
    1.33    0.621     1.12 

Gapped
Lambda     K      H
    1.28    0.460    0.850 

Effective search space used: 23717620654


Query=  CM2_S47_L008_R1_001_(paired)_contig_9 Average coverage: 8,160.76
Length=1595


***** No hits found *****


Lambda     K      H
    1.33    0.621     1.12 

Gapped
Lambda     K      H
    1.28    0.460    0.850 

Effective search space used: 62200604430


Query=  CM2_S47_L008_R1_001_(paired)_contig_10 Average coverage: 148,647.89
Length=1225


***** No hits found *****


Lambda     K      H
    1.33    0.621     1.12 

Gapped
Lambda     K      H
    1.28    0.460    0.850 

Effective search space used: 47593887600


Query=  CM2_S47_L008_R1_001_(paired)_contig_11 Average coverage: 3,724.12
Length=674


***** No hits found *****


Lambda     K      H
    1.33    0.621     1.12 

Gapped
Lambda     K      H
    1.28    0.460    0.850 

Effective search space used: 25740360877


Query=  CM2_S47_L008_R1_001_(paired)_contig_12 Average coverage: 338.69
Length=347


***** No hits found *****


Lambda     K      H
    1.33    0.621     1.12 

Gapped
Lambda     K      H
    1.28    0.460    0.850 

Effective search space used: 12816535348


Query=  CM2_S47_L008_R1_001_(paired)_contig_13 Average coverage: 990.60
Length=495


***** No hits found *****


Lambda     K      H
    1.33    0.621     1.12 

Gapped
Lambda     K      H
    1.28    0.460    0.850 

Effective search space used: 18689127396


Query=  CM2_S47_L008_R1_001_(paired)_contig_14 Average coverage: 35,217.75
Length=1897


***** No hits found *****


Lambda     K      H
    1.33    0.621     1.12 

Gapped
Lambda     K      H
    1.28    0.460    0.850 

Effective search space used: 74172932370


Query=  CM2_S47_L008_R1_001_(paired)_contig_15 Average coverage: 29,271.18
Length=780


***** No hits found *****


Lambda     K      H
    1.33    0.621     1.12 

Gapped
Lambda     K      H
    1.28    0.460    0.850 

Effective search space used: 29944487615


Query=  CM2_S47_L008_R1_001_(paired)_contig_16 Average coverage: 7,427.07
Length=1283


***** No hits found *****


Lambda     K      H
    1.33    0.621     1.12 

Gapped
Lambda     K      H
    1.28    0.460    0.850 

Effective search space used: 49894258834


Query=  CM2_S47_L008_R1_001_(paired)_contig_17 Average coverage: 148,811.64
Length=1921


***** No hits found *****


Lambda     K      H
    1.33    0.621     1.12 

Gapped
Lambda     K      H
    1.28    0.460    0.850 

Effective search space used: 75124375650


Query=  CM2_S47_L008_R1_001_(paired)_contig_18 Average coverage: 149.72
Length=8220


***** No hits found *****


Lambda     K      H
    1.33    0.621     1.12 

Gapped
Lambda     K      H
    1.28    0.460    0.850 

Effective search space used: 324462706688


Query=  CM2_S47_L008_R1_001_(paired)_contig_19 Average coverage: 1,074.67
Length=847


***** No hits found *****


Lambda     K      H
    1.33    0.621     1.12 

Gapped
Lambda     K      H
    1.28    0.460    0.850 

Effective search space used: 32601813006


Query=  CM2_S47_L008_R1_001_(paired)_contig_20 Average coverage: 65,514.91
Length=1993


***** No hits found *****


Lambda     K      H
    1.33    0.621     1.12 

Gapped
Lambda     K      H
    1.28    0.460    0.850 

Effective search space used: 77978705490


Query=  CM2_S47_L008_R1_001_(paired)_contig_21 Average coverage: 227,448.83
Length=1225


***** No hits found *****


Lambda     K      H
    1.33    0.621     1.12 

Gapped
Lambda     K      H
    1.28    0.460    0.850 

Effective search space used: 47593887600


Query=  CM2_S47_L008_R1_001_(paired)_contig_22 Average coverage: 1,035.24
Length=11042


***** No hits found *****


Lambda     K      H
    1.33    0.621     1.12 

Gapped
Lambda     K      H
    1.28    0.460    0.850 

Effective search space used: 436234405696


Query=  CM2_S47_L008_R1_001_(paired)_contig_23 Average coverage: 5,757.98
Length=829


***** No hits found *****


Lambda     K      H
    1.33    0.621     1.12 

Gapped
Lambda     K      H
    1.28    0.460    0.850 

Effective search space used: 31887904692


Query=  CM2_S47_L008_R1_001_(paired)_contig_24 Average coverage: 4,633.68
Length=5456


***** No hits found *****


Lambda     K      H
    1.33    0.621     1.12 

Gapped
Lambda     K      H
    1.28    0.460    0.850 

Effective search space used: 215126117443


Query=  CM2_S47_L008_R1_001_(paired)_contig_25 Average coverage: 1,795.82
Length=1789


***** No hits found *****


Lambda     K      H
    1.33    0.621     1.12 

Gapped
Lambda     K      H
    1.28    0.460    0.850 

Effective search space used: 69891437610


Query=  CM2_S47_L008_R1_001_(paired)_contig_26 Average coverage: 2,124.52
Length=346


***** No hits found *****


Lambda     K      H
    1.33    0.621     1.12 

Gapped
Lambda     K      H
    1.28    0.460    0.850 

Effective search space used: 12776855672


Query=  CM2_S47_L008_R1_001_(paired)_contig_27 Average coverage: 2,103.19
Length=540


***** No hits found *****


Lambda     K      H
    1.33    0.621     1.12 

Gapped
Lambda     K      H
    1.28    0.460    0.850 

Effective search space used: 20474712816


Query=  CM2_S47_L008_R1_001_(paired)_contig_28 Average coverage: 32,330.28
Length=500


***** No hits found *****


Lambda     K      H
    1.33    0.621     1.12 

Gapped
Lambda     K      H
    1.28    0.460    0.850 

Effective search space used: 18887525776


Query=  CM2_S47_L008_R1_001_(paired)_contig_29 Average coverage: 387.78
Length=2303


***** No hits found *****


Lambda     K      H
    1.33    0.621     1.12 

Gapped
Lambda     K      H
    1.28    0.460    0.850 

Effective search space used: 90268181190


Query=  CM2_S47_L008_R1_001_(paired)_contig_30 Average coverage: 1,675.34
Length=1320


***** No hits found *****


Lambda     K      H
    1.33    0.621     1.12 

Gapped
Lambda     K      H
    1.28    0.460    0.850 

Effective search space used: 51361737035


Query=  CM2_S47_L008_R1_001_(paired)_contig_31 Average coverage: 474.60
Length=732


***** No hits found *****


Lambda     K      H
    1.33    0.621     1.12 

Gapped
Lambda     K      H
    1.28    0.460    0.850 

Effective search space used: 28040732111


Query=  CM2_S47_L008_R1_001_(paired)_contig_32 Average coverage: 9,659.68
Length=491


***** No hits found *****


Lambda     K      H
    1.33    0.621     1.12 

Gapped
Lambda     K      H
    1.28    0.460    0.850 

Effective search space used: 18530408692


Query=  CM2_S47_L008_R1_001_(paired)_contig_33 Average coverage: 15,414.09
Length=857


***** No hits found *****


Lambda     K      H
    1.33    0.621     1.12 

Gapped
Lambda     K      H
    1.28    0.460    0.850 

Effective search space used: 32998428736


Query=  CM2_S47_L008_R1_001_(paired)_contig_34 Average coverage: 76.47
Length=822


***** No hits found *****


Lambda     K      H
    1.33    0.621     1.12 

Gapped
Lambda     K      H
    1.28    0.460    0.850 

Effective search space used: 31610273681


Query=  CM2_S47_L008_R1_001_(paired)_contig_35 Average coverage: 91,144.33
Length=889


***** No hits found *****


Lambda     K      H
    1.33    0.621     1.12 

Gapped
Lambda     K      H
    1.28    0.460    0.850 

Effective search space used: 34267599072


Query=  CM2_S47_L008_R1_001_(paired)_contig_36 Average coverage: 44,105.14
Length=514


***** No hits found *****


Lambda     K      H
    1.33    0.621     1.12 

Gapped
Lambda     K      H
    1.28    0.460    0.850 

Effective search space used: 19443041240


Query=  CM2_S47_L008_R1_001_(paired)_contig_37 Average coverage: 523.36
Length=836


***** No hits found *****


Lambda     K      H
    1.33    0.621     1.12 

Gapped
Lambda     K      H
    1.28    0.460    0.850 

Effective search space used: 32165535703


Query=  CM2_S47_L008_R1_001_(paired)_contig_38 Average coverage: 46,686.62
Length=382


***** No hits found *****


Lambda     K      H
    1.33    0.621     1.12 

Gapped
Lambda     K      H
    1.28    0.460    0.850 

Effective search space used: 14205324008


Query=  CM2_S47_L008_R1_001_(paired)_contig_39 Average coverage: 19,803.29
Length=5828


***** No hits found *****


Lambda     K      H
    1.33    0.621     1.12 

Gapped
Lambda     K      H
    1.28    0.460    0.850 

Effective search space used: 229866753967


Query=  CM2_S47_L008_R1_001_(paired)_contig_40 Average coverage: 30,984.53
Length=518


***** No hits found *****


Lambda     K      H
    1.33    0.621     1.12 

Gapped
Lambda     K      H
    1.28    0.460    0.850 

Effective search space used: 19601759944


Query=  CM2_S47_L008_R1_001_(paired)_contig_41 Average coverage: 583.65
Length=1350


***** No hits found *****


Lambda     K      H
    1.33    0.621     1.12 

Gapped
Lambda     K      H
    1.28    0.460    0.850 

Effective search space used: 52487954280


Query=  CM2_S47_L008_R1_001_(paired)_contig_42 Average coverage: 1,775.01
Length=2320


***** No hits found *****


Lambda     K      H
    1.33    0.621     1.12 

Gapped
Lambda     K      H
    1.28    0.460    0.850 

Effective search space used: 90942120180


Query=  CM2_S47_L008_R1_001_(paired)_contig_43 Average coverage: 95,739.81
Length=640


***** No hits found *****


Lambda     K      H
    1.33    0.621     1.12 

Gapped
Lambda     K      H
    1.28    0.460    0.850 

Effective search space used: 24391867395


Query=  CM2_S47_L008_R1_001_(paired)_contig_44 Average coverage: 788.73
Length=852


***** No hits found *****


Lambda     K      H
    1.33    0.621     1.12 

Gapped
Lambda     K      H
    1.28    0.460    0.850 

Effective search space used: 32800120871


Query=  CM2_S47_L008_R1_001_(paired)_contig_45 Average coverage: 4,790.79
Length=560


***** No hits found *****


Lambda     K      H
    1.33    0.621     1.12 

Gapped
Lambda     K      H
    1.28    0.460    0.850 

Effective search space used: 21268306336


Query=  CM2_S47_L008_R1_001_(paired)_contig_46 Average coverage: 38,146.15
Length=1559


***** No hits found *****


Lambda     K      H
    1.33    0.621     1.12 

Gapped
Lambda     K      H
    1.28    0.460    0.850 

Effective search space used: 60773439510


Query=  CM2_S47_L008_R1_001_(paired)_contig_47 Average coverage: 1,879.04
Length=3720


***** No hits found *****


Lambda     K      H
    1.33    0.621     1.12 

Gapped
Lambda     K      H
    1.28    0.460    0.850 

Effective search space used: 146336480331


Query=  CM2_S47_L008_R1_001_(paired)_contig_48 Average coverage: 22,179.48
Length=1237


***** No hits found *****


Lambda     K      H
    1.33    0.621     1.12 

Gapped
Lambda     K      H
    1.28    0.460    0.850 

Effective search space used: 48069826476


Query=  CM2_S47_L008_R1_001_(paired)_contig_49 Average coverage: 47,582.85
Length=1642


***** No hits found *****


Lambda     K      H
    1.33    0.621     1.12 

Gapped
Lambda     K      H
    1.28    0.460    0.850 

Effective search space used: 64063847520


Query=  CM2_S47_L008_R1_001_(paired)_contig_50 Average coverage: 51,458.35
Length=556


***** No hits found *****


Lambda     K      H
    1.33    0.621     1.12 

Gapped
Lambda     K      H
    1.28    0.460    0.850 

Effective search space used: 21109587632


Query=  CM2_S47_L008_R1_001_(paired)_contig_51 Average coverage: 12,145.61
Length=1179


***** No hits found *****


Lambda     K      H
    1.33    0.621     1.12 

Gapped
Lambda     K      H
    1.28    0.460    0.850 

Effective search space used: 45769455242


Query=  CM2_S47_L008_R1_001_(paired)_contig_52 Average coverage: 3,847.63
Length=278


***** No hits found *****


Lambda     K      H
    1.33    0.621     1.12 

Gapped
Lambda     K      H
    1.28    0.460    0.850 

Effective search space used: 10078637704


Query=  CM2_S47_L008_R1_001_(paired)_contig_53 Average coverage: 858.47
Length=2242


***** No hits found *****


Lambda     K      H
    1.33    0.621     1.12 

Gapped
Lambda     K      H
    1.28    0.460    0.850 

Effective search space used: 87849929520


Query=  CM2_S47_L008_R1_001_(paired)_contig_54 Average coverage: 49.39
Length=2828


***** No hits found *****


Lambda     K      H
    1.33    0.621     1.12 

Gapped
Lambda     K      H
    1.28    0.460    0.850 

Effective search space used: 111081002940


Query=  CM2_S47_L008_R1_001_(paired)_contig_55 Average coverage: 7,713.78
Length=602


***** No hits found *****


Lambda     K      H
    1.33    0.621     1.12 

Gapped
Lambda     K      H
    1.28    0.460    0.850 

Effective search space used: 22884727621


Query=  CM2_S47_L008_R1_001_(paired)_contig_56 Average coverage: 7,743.11
Length=748


***** No hits found *****


Lambda     K      H
    1.33    0.621     1.12 

Gapped
Lambda     K      H
    1.28    0.460    0.850 

Effective search space used: 28675317279


Query=  CM2_S47_L008_R1_001_(paired)_contig_57 Average coverage: 86,853.88
Length=1139


***** No hits found *****


Lambda     K      H
    1.33    0.621     1.12 

Gapped
Lambda     K      H
    1.28    0.460    0.850 

Effective search space used: 44182992322


Query=  CM2_S47_L008_R1_001_(paired)_contig_58 Average coverage: 4,589.40
Length=875


***** No hits found *****


Lambda     K      H
    1.33    0.621     1.12 

Gapped
Lambda     K      H
    1.28    0.460    0.850 

Effective search space used: 33712337050


Query=  CM2_S47_L008_R1_001_(paired)_contig_59 Average coverage: 7,254.77
Length=1387


***** No hits found *****


Lambda     K      H
    1.33    0.621     1.12 

Gapped
Lambda     K      H
    1.28    0.460    0.850 

Effective search space used: 53954762670


Query=  CM2_S47_L008_R1_001_(paired)_contig_60 Average coverage: 1,466.64
Length=521


***** No hits found *****


Lambda     K      H
    1.33    0.621     1.12 

Gapped
Lambda     K      H
    1.28    0.460    0.850 

Effective search space used: 19720798972


Query=  CM2_S47_L008_R1_001_(paired)_contig_61 Average coverage: 476.89
Length=26937


***** No hits found *****


Lambda     K      H
    1.33    0.621     1.12 

Gapped
Lambda     K      H
    1.28    0.460    0.850 

Effective search space used: 1065265144188


Query=  CM2_S47_L008_R1_001_(paired)_contig_62 Average coverage: 117,772.21
Length=1276


***** No hits found *****


Lambda     K      H
    1.33    0.621     1.12 

Gapped
Lambda     K      H
    1.28    0.460    0.850 

Effective search space used: 49616627823


Query=  CM2_S47_L008_R1_001_(paired)_contig_63 Average coverage: 3,372.01
Length=411


***** No hits found *****


Lambda     K      H
    1.33    0.621     1.12 

Gapped
Lambda     K      H
    1.28    0.460    0.850 

Effective search space used: 15356034612


Query=  CM2_S47_L008_R1_001_(paired)_contig_64 Average coverage: 172,969.49
Length=684


***** No hits found *****


Lambda     K      H
    1.33    0.621     1.12 

Gapped
Lambda     K      H
    1.28    0.460    0.850 

Effective search space used: 26136976607


Query=  CM2_S47_L008_R1_001_(paired)_contig_65 Average coverage: 106,365.42
Length=413


***** No hits found *****


Lambda     K      H
    1.33    0.621     1.12 

Gapped
Lambda     K      H
    1.28    0.460    0.850 

Effective search space used: 15435393964


Query=  CM2_S47_L008_R1_001_(paired)_contig_66 Average coverage: 3,581.71
Length=1174


***** No hits found *****


Lambda     K      H
    1.33    0.621     1.12 

Gapped
Lambda     K      H
    1.28    0.460    0.850 

Effective search space used: 45571147377


Query=  CM2_S47_L008_R1_001_(paired)_contig_67 Average coverage: 101,074.33
Length=940


***** No hits found *****


Lambda     K      H
    1.33    0.621     1.12 

Gapped
Lambda     K      H
    1.28    0.460    0.850 

Effective search space used: 36290339295


Query=  CM2_S47_L008_R1_001_(paired)_contig_68 Average coverage: 42.81
Length=669


***** No hits found *****


Lambda     K      H
    1.33    0.621     1.12 

Gapped
Lambda     K      H
    1.28    0.460    0.850 

Effective search space used: 25542053012


Query=  CM2_S47_L008_R1_001_(paired)_contig_69 Average coverage: 49,391.81
Length=1509


***** No hits found *****


Lambda     K      H
    1.33    0.621     1.12 

Gapped
Lambda     K      H
    1.28    0.460    0.850 

Effective search space used: 58791266010


Query=  CM2_S47_L008_R1_001_(paired)_contig_70 Average coverage: 990.98
Length=1863


***** No hits found *****


Lambda     K      H
    1.33    0.621     1.12 

Gapped
Lambda     K      H
    1.28    0.460    0.850 

Effective search space used: 72825054390


Query=  CM2_S47_L008_R1_001_(paired)_contig_71 Average coverage: 597.55
Length=354


***** No hits found *****


Lambda     K      H
    1.33    0.621     1.12 

Gapped
Lambda     K      H
    1.28    0.460    0.850 

Effective search space used: 13094293080


Query=  CM2_S47_L008_R1_001_(paired)_contig_72 Average coverage: 5,359.46
Length=504


***** No hits found *****


Lambda     K      H
    1.33    0.621     1.12 

Gapped
Lambda     K      H
    1.28    0.460    0.850 

Effective search space used: 19046244480


Query=  CM2_S47_L008_R1_001_(paired)_contig_73 Average coverage: 5,536.66
Length=569


***** No hits found *****


Lambda     K      H
    1.33    0.621     1.12 

Gapped
Lambda     K      H
    1.28    0.460    0.850 

Effective search space used: 21625423420


Query=  CM2_S47_L008_R1_001_(paired)_contig_74 Average coverage: 80,405.04
Length=769


***** No hits found *****


Lambda     K      H
    1.33    0.621     1.12 

Gapped
Lambda     K      H
    1.28    0.460    0.850 

Effective search space used: 29508210312


Query=  CM2_S47_L008_R1_001_(paired)_contig_75 Average coverage: 136,313.85
Length=322


***** No hits found *****


Lambda     K      H
    1.33    0.621     1.12 

Gapped
Lambda     K      H
    1.28    0.460    0.850 

Effective search space used: 11824543448


Query=  CM2_S47_L008_R1_001_(paired)_contig_76 Average coverage: 282.85
Length=326


***** No hits found *****


Lambda     K      H
    1.33    0.621     1.12 

Gapped
Lambda     K      H
    1.28    0.460    0.850 

Effective search space used: 11983262152


Query=  CM2_S47_L008_R1_001_(paired)_contig_77 Average coverage: 562.25
Length=670


***** No hits found *****


Lambda     K      H
    1.33    0.621     1.12 

Gapped
Lambda     K      H
    1.28    0.460    0.850 

Effective search space used: 25581714585


Query=  CM2_S47_L008_R1_001_(paired)_contig_78 Average coverage: 835.23
Length=3666


***** No hits found *****


Lambda     K      H
    1.33    0.621     1.12 

Gapped
Lambda     K      H
    1.28    0.460    0.850 

Effective search space used: 144196710513


Query=  CM2_S47_L008_R1_001_(paired)_contig_79 Average coverage: 19,121.65
Length=763


***** No hits found *****


Lambda     K      H
    1.33    0.621     1.12 

Gapped
Lambda     K      H
    1.28    0.460    0.850 

Effective search space used: 29270240874


Query=  CM2_S47_L008_R1_001_(paired)_contig_80 Average coverage: 931.05
Length=2836


***** No hits found *****


Lambda     K      H
    1.33    0.621     1.12 

Gapped
Lambda     K      H
    1.28    0.460    0.850 

Effective search space used: 111398150700


Query=  CM2_S47_L008_R1_001_(paired)_contig_81 Average coverage: 2,073.15
Length=4844


***** No hits found *****


Lambda     K      H
    1.33    0.621     1.12 

Gapped
Lambda     K      H
    1.28    0.460    0.850 

Effective search space used: 190875392839


Query=  CM2_S47_L008_R1_001_(paired)_contig_82 Average coverage: 14,256.30
Length=445


***** No hits found *****


Lambda     K      H
    1.33    0.621     1.12 

Gapped
Lambda     K      H
    1.28    0.460    0.850 

Effective search space used: 16705143596


Query=  CM2_S47_L008_R1_001_(paired)_contig_83 Average coverage: 17.52
Length=1072


***** No hits found *****


Lambda     K      H
    1.33    0.621     1.12 

Gapped
Lambda     K      H
    1.28    0.460    0.850 

Effective search space used: 41525666931


Query=  CM2_S47_L008_R1_001_(paired)_contig_84 Average coverage: 7,245.15
Length=545


***** No hits found *****


Lambda     K      H
    1.33    0.621     1.12 

Gapped
Lambda     K      H
    1.28    0.460    0.850 

Effective search space used: 20673111196


Query=  CM2_S47_L008_R1_001_(paired)_contig_85 Average coverage: 6,908.74
Length=2666


***** No hits found *****


Lambda     K      H
    1.33    0.621     1.12 

Gapped
Lambda     K      H
    1.28    0.460    0.850 

Effective search space used: 104658760800


Query=  CM2_S47_L008_R1_001_(paired)_contig_86 Average coverage: 1,050.27
Length=1182


***** No hits found *****


Lambda     K      H
    1.33    0.621     1.12 

Gapped
Lambda     K      H
    1.28    0.460    0.850 

Effective search space used: 45888439961


Query=  CM2_S47_L008_R1_001_(paired)_contig_87 Average coverage: 84.77
Length=598


***** No hits found *****


Lambda     K      H
    1.33    0.621     1.12 

Gapped
Lambda     K      H
    1.28    0.460    0.850 

Effective search space used: 22726081329


Query=  CM2_S47_L008_R1_001_(paired)_contig_88 Average coverage: 58.20
Length=2554


***** No hits found *****


Lambda     K      H
    1.33    0.621     1.12 

Gapped
Lambda     K      H
    1.28    0.460    0.850 

Effective search space used: 100218692160


Query=  CM2_S47_L008_R1_001_(paired)_contig_89 Average coverage: 254.21
Length=4420


***** No hits found *****


Lambda     K      H
    1.33    0.621     1.12 

Gapped
Lambda     K      H
    1.28    0.460    0.850 

Effective search space used: 174074237231


Query=  CM2_S47_L008_R1_001_(paired)_contig_90 Average coverage: 13,147.01
Length=1532


***** No hits found *****


Lambda     K      H
    1.33    0.621     1.12 

Gapped
Lambda     K      H
    1.28    0.460    0.850 

Effective search space used: 59703065820


Query=  CM2_S47_L008_R1_001_(paired)_contig_91 Average coverage: 22.62
Length=1556


***** No hits found *****


Lambda     K      H
    1.33    0.621     1.12 

Gapped
Lambda     K      H
    1.28    0.460    0.850 

Effective search space used: 60654509100


Query=  CM2_S47_L008_R1_001_(paired)_contig_92 Average coverage: 33.91
Length=5289


***** No hits found *****


Lambda     K      H
    1.33    0.621     1.12 

Gapped
Lambda     K      H
    1.28    0.460    0.850 

Effective search space used: 208508681154


Query=  CM2_S47_L008_R1_001_(paired)_contig_93 Average coverage: 10,106.50
Length=2304


***** No hits found *****


Lambda     K      H
    1.33    0.621     1.12 

Gapped
Lambda     K      H
    1.28    0.460    0.850 

Effective search space used: 90307824660


Query=  CM2_S47_L008_R1_001_(paired)_contig_94 Average coverage: 601.61
Length=419


***** No hits found *****


Lambda     K      H
    1.33    0.621     1.12 

Gapped
Lambda     K      H
    1.28    0.460    0.850 

Effective search space used: 15673472020


Query=  CM2_S47_L008_R1_001_(paired)_contig_95 Average coverage: 30,741.81
Length=644


***** No hits found *****


Lambda     K      H
    1.33    0.621     1.12 

Gapped
Lambda     K      H
    1.28    0.460    0.850 

Effective search space used: 24550513687


Query=  CM2_S47_L008_R1_001_(paired)_contig_96 Average coverage: 28,379.98
Length=406


***** No hits found *****


Lambda     K      H
    1.33    0.621     1.12 

Gapped
Lambda     K      H
    1.28    0.460    0.850 

Effective search space used: 15157636232


Query=  CM2_S47_L008_R1_001_(paired)_contig_97 Average coverage: 4,631.28
Length=1107


***** No hits found *****


Lambda     K      H
    1.33    0.621     1.12 

Gapped
Lambda     K      H
    1.28    0.460    0.850 

Effective search space used: 42913821986


Query=  CM2_S47_L008_R1_001_(paired)_contig_98 Average coverage: 5,410.41
Length=338


***** No hits found *****


Lambda     K      H
    1.33    0.621     1.12 

Gapped
Lambda     K      H
    1.28    0.460    0.850 

Effective search space used: 12459418264


Query=  CM2_S47_L008_R1_001_(paired)_contig_99 Average coverage: 1,480.79
Length=1300


***** No hits found *****


Lambda     K      H
    1.33    0.621     1.12 

Gapped
Lambda     K      H
    1.28    0.460    0.850 

Effective search space used: 50568505575


Query=  CM2_S47_L008_R1_001_(paired)_contig_100 Average coverage: 85,733.15
Length=1352


***** No hits found *****


Lambda     K      H
    1.33    0.621     1.12 

Gapped
Lambda     K      H
    1.28    0.460    0.850 

Effective search space used: 52567241220


Query=  CM2_S47_L008_R1_001_(paired)_contig_101 Average coverage: 39,256.00
Length=684


***** No hits found *****


Lambda     K      H
    1.33    0.621     1.12 

Gapped
Lambda     K      H
    1.28    0.460    0.850 

Effective search space used: 26136976607


Query=  CM2_S47_L008_R1_001_(paired)_contig_102 Average coverage: 3.36
Length=295


***** No hits found *****


Lambda     K      H
    1.33    0.621     1.12 

Gapped
Lambda     K      H
    1.28    0.460    0.850 

Effective search space used: 10753192196


Query=  CM2_S47_L008_R1_001_(paired)_contig_103 Average coverage: 9,966.20
Length=760


***** No hits found *****


Lambda     K      H
    1.33    0.621     1.12 

Gapped
Lambda     K      H
    1.28    0.460    0.850 

Effective search space used: 29151256155


Query=  CM2_S47_L008_R1_001_(paired)_contig_104 Average coverage: 7,715.46
Length=854


***** No hits found *****


Lambda     K      H
    1.33    0.621     1.12 

Gapped
Lambda     K      H
    1.28    0.460    0.850 

Effective search space used: 32879444017


Query=  CM2_S47_L008_R1_001_(paired)_contig_105 Average coverage: 4,550.18
Length=539


***** No hits found *****


Lambda     K      H
    1.33    0.621     1.12 

Gapped
Lambda     K      H
    1.28    0.460    0.850 

Effective search space used: 20435033140


Query=  CM2_S47_L008_R1_001_(paired)_contig_106 Average coverage: 22,288.99
Length=506


***** No hits found *****


Lambda     K      H
    1.33    0.621     1.12 

Gapped
Lambda     K      H
    1.28    0.460    0.850 

Effective search space used: 19125603832


Query=  CM2_S47_L008_R1_001_(paired)_contig_107 Average coverage: 36,042.88
Length=675


***** No hits found *****


Lambda     K      H
    1.33    0.621     1.12 

Gapped
Lambda     K      H
    1.28    0.460    0.850 

Effective search space used: 25780022450


Query=  CM2_S47_L008_R1_001_(paired)_contig_108 Average coverage: 4,363.31
Length=805


***** No hits found *****


Lambda     K      H
    1.33    0.621     1.12 

Gapped
Lambda     K      H
    1.28    0.460    0.850 

Effective search space used: 30936026940


Query=  CM2_S47_L008_R1_001_(paired)_contig_109 Average coverage: 6,447.06
Length=358


***** No hits found *****


Lambda     K      H
    1.33    0.621     1.12 

Gapped
Lambda     K      H
    1.28    0.460    0.850 

Effective search space used: 13253011784


Query=  CM2_S47_L008_R1_001_(paired)_contig_110 Average coverage: 3,200.83
Length=6526


***** No hits found *****


Lambda     K      H
    1.33    0.621     1.12 

Gapped
Lambda     K      H
    1.28    0.460    0.850 

Effective search space used: 257525260133


Query=  CM2_S47_L008_R1_001_(paired)_contig_111 Average coverage: 33,142.77
Length=1988


***** No hits found *****


Lambda     K      H
    1.33    0.621     1.12 

Gapped
Lambda     K      H
    1.28    0.460    0.850 

Effective search space used: 77780488140


Query=  CM2_S47_L008_R1_001_(paired)_contig_112 Average coverage: 19.31
Length=537


***** No hits found *****


Lambda     K      H
    1.33    0.621     1.12 

Gapped
Lambda     K      H
    1.28    0.460    0.850 

Effective search space used: 20355673788


Query=  CM2_S47_L008_R1_001_(paired)_contig_113 Average coverage: 4,474.49
Length=268


***** No hits found *****


Lambda     K      H
    1.33    0.621     1.12 

Gapped
Lambda     K      H
    1.28    0.460    0.850 

Effective search space used: 9681840944


Query=  CM2_S47_L008_R1_001_(paired)_contig_114 Average coverage: 7,403.13
Length=660


***** No hits found *****


Lambda     K      H
    1.33    0.621     1.12 

Gapped
Lambda     K      H
    1.28    0.460    0.850 

Effective search space used: 25185098855


Query=  CM2_S47_L008_R1_001_(paired)_contig_115 Average coverage: 6,884.02
Length=808


***** No hits found *****


Lambda     K      H
    1.33    0.621     1.12 

Gapped
Lambda     K      H
    1.28    0.460    0.850 

Effective search space used: 31055011659


Query=  CM2_S47_L008_R1_001_(paired)_contig_116 Average coverage: 53.84
Length=3470


***** No hits found *****


Lambda     K      H
    1.33    0.621     1.12 

Gapped
Lambda     K      H
    1.28    0.460    0.850 

Effective search space used: 136430138581


Query=  CM2_S47_L008_R1_001_(paired)_contig_117 Average coverage: 183.53
Length=394


***** No hits found *****


Lambda     K      H
    1.33    0.621     1.12 

Gapped
Lambda     K      H
    1.28    0.460    0.850 

Effective search space used: 14681480120


Query=  CM2_S47_L008_R1_001_(paired)_contig_118 Average coverage: 13,399.31
Length=1443


***** No hits found *****


Lambda     K      H
    1.33    0.621     1.12 

Gapped
Lambda     K      H
    1.28    0.460    0.850 

Effective search space used: 56174796990


Query=  CM2_S47_L008_R1_001_(paired)_contig_119 Average coverage: 3,089.38
Length=384


***** No hits found *****


Lambda     K      H
    1.33    0.621     1.12 

Gapped
Lambda     K      H
    1.28    0.460    0.850 

Effective search space used: 14284683360


Query=  CM2_S47_L008_R1_001_(paired)_contig_120 Average coverage: 12,477.60
Length=568


***** No hits found *****


Lambda     K      H
    1.33    0.621     1.12 

Gapped
Lambda     K      H
    1.28    0.460    0.850 

Effective search space used: 21585743744


Query=  CM2_S47_L008_R1_001_(paired)_contig_121 Average coverage: 1,336.53
Length=3527


***** No hits found *****


Lambda     K      H
    1.33    0.621     1.12 

Gapped
Lambda     K      H
    1.28    0.460    0.850 

Effective search space used: 138688784500


Query=  CM2_S47_L008_R1_001_(paired)_contig_122 Average coverage: 3,727.31
Length=1260


***** No hits found *****


Lambda     K      H
    1.33    0.621     1.12 

Gapped
Lambda     K      H
    1.28    0.460    0.850 

Effective search space used: 48982042655


Query=  CM2_S47_L008_R1_001_(paired)_contig_123 Average coverage: 1,363.66
Length=1577


***** No hits found *****


Lambda     K      H
    1.33    0.621     1.12 

Gapped
Lambda     K      H
    1.28    0.460    0.850 

Effective search space used: 61487021970


Query=  CM2_S47_L008_R1_001_(paired)_contig_124 Average coverage: 1,554.66
Length=2279


***** No hits found *****


Lambda     K      H
    1.33    0.621     1.12 

Gapped
Lambda     K      H
    1.28    0.460    0.850 

Effective search space used: 89316737910


Query=  CM2_S47_L008_R1_001_(paired)_contig_125 Average coverage: 14,509.99
Length=2504


***** No hits found *****


Lambda     K      H
    1.33    0.621     1.12 

Gapped
Lambda     K      H
    1.28    0.460    0.850 

Effective search space used: 98236518660


Query=  CM2_S47_L008_R1_001_(paired)_contig_126 Average coverage: 731.28
Length=1875


***** No hits found *****


Lambda     K      H
    1.33    0.621     1.12 

Gapped
Lambda     K      H
    1.28    0.460    0.850 

Effective search space used: 73300776030


Query=  CM2_S47_L008_R1_001_(paired)_contig_127 Average coverage: 792.87
Length=3554


***** No hits found *****


Lambda     K      H
    1.33    0.621     1.12 

Gapped
Lambda     K      H
    1.28    0.460    0.850 

Effective search space used: 139758669409


Query=  CM2_S47_L008_R1_001_(paired)_contig_128 Average coverage: 31,563.50
Length=617


***** No hits found *****


Lambda     K      H
    1.33    0.621     1.12 

Gapped
Lambda     K      H
    1.28    0.460    0.850 

Effective search space used: 23479651216


Query=  CM2_S47_L008_R1_001_(paired)_contig_129 Average coverage: 4,285.28
Length=692


***** No hits found *****


Lambda     K      H
    1.33    0.621     1.12 

Gapped
Lambda     K      H
    1.28    0.460    0.850 

Effective search space used: 26454269191


Query=  CM2_S47_L008_R1_001_(paired)_contig_130 Average coverage: 288.47
Length=215


***** No hits found *****


Lambda     K      H
    1.33    0.621     1.12 

Gapped
Lambda     K      H
    1.28    0.460    0.850 

Effective search space used: 7621973568


Query=  CM2_S47_L008_R1_001_(paired)_contig_131 Average coverage: 35,036.77
Length=751


***** No hits found *****


Lambda     K      H
    1.33    0.621     1.12 

Gapped
Lambda     K      H
    1.28    0.460    0.850 

Effective search space used: 28794301998


Query=  CM2_S47_L008_R1_001_(paired)_contig_132 Average coverage: 7,293.80
Length=1077


***** No hits found *****


Lambda     K      H
    1.33    0.621     1.12 

Gapped
Lambda     K      H
    1.28    0.460    0.850 

Effective search space used: 41723974796


Query=  CM2_S47_L008_R1_001_(paired)_contig_133 Average coverage: 110.57
Length=542


***** No hits found *****


Lambda     K      H
    1.33    0.621     1.12 

Gapped
Lambda     K      H
    1.28    0.460    0.850 

Effective search space used: 20554072168


Query=  CM2_S47_L008_R1_001_(paired)_contig_134 Average coverage: 155.01
Length=660


***** No hits found *****


Lambda     K      H
    1.33    0.621     1.12 

Gapped
Lambda     K      H
    1.28    0.460    0.850 

Effective search space used: 25185098855


Query=  CM2_S47_L008_R1_001_(paired)_contig_135 Average coverage: 1,862.36
Length=1137


***** No hits found *****


Lambda     K      H
    1.33    0.621     1.12 

Gapped
Lambda     K      H
    1.28    0.460    0.850 

Effective search space used: 44103669176


Query=  CM2_S47_L008_R1_001_(paired)_contig_136 Average coverage: 12,306.03
Length=1534


***** No hits found *****


Lambda     K      H
    1.33    0.621     1.12 

Gapped
Lambda     K      H
    1.28    0.460    0.850 

Effective search space used: 59782352760


Query=  CM2_S47_L008_R1_001_(paired)_contig_137 Average coverage: 62,869.87
Length=660


***** No hits found *****


Lambda     K      H
    1.33    0.621     1.12 

Gapped
Lambda     K      H
    1.28    0.460    0.850 

Effective search space used: 25185098855


Query=  CM2_S47_L008_R1_001_(paired)_contig_138 Average coverage: 5,601.61
Length=640


***** No hits found *****


Lambda     K      H
    1.33    0.621     1.12 

Gapped
Lambda     K      H
    1.28    0.460    0.850 

Effective search space used: 24391867395


Query=  CM2_S47_L008_R1_001_(paired)_contig_139 Average coverage: 7,494.50
Length=1159


***** No hits found *****


Lambda     K      H
    1.33    0.621     1.12 

Gapped
Lambda     K      H
    1.28    0.460    0.850 

Effective search space used: 44976223782


Query=  CM2_S47_L008_R1_001_(paired)_contig_140 Average coverage: 3,698.41
Length=2298


***** No hits found *****


Lambda     K      H
    1.33    0.621     1.12 

Gapped
Lambda     K      H
    1.28    0.460    0.850 

Effective search space used: 90069963840


Query=  CM2_S47_L008_R1_001_(paired)_contig_141 Average coverage: 96,759.09
Length=742


***** No hits found *****


Lambda     K      H
    1.33    0.621     1.12 

Gapped
Lambda     K      H
    1.28    0.460    0.850 

Effective search space used: 28437347841


Query=  CM2_S47_L008_R1_001_(paired)_contig_142 Average coverage: 105.89
Length=2709


***** No hits found *****


Lambda     K      H
    1.33    0.621     1.12 

Gapped
Lambda     K      H
    1.28    0.460    0.850 

Effective search space used: 106363430010


Query=  CM2_S47_L008_R1_001_(paired)_contig_143 Average coverage: 38,223.74
Length=1356


***** No hits found *****


Lambda     K      H
    1.33    0.621     1.12 

Gapped
Lambda     K      H
    1.28    0.460    0.850 

Effective search space used: 52725815100


Query=  CM2_S47_L008_R1_001_(paired)_contig_144 Average coverage: 41.61
Length=1066


***** No hits found *****


Lambda     K      H
    1.33    0.621     1.12 

Gapped
Lambda     K      H
    1.28    0.460    0.850 

Effective search space used: 41287697493


Query=  CM2_S47_L008_R1_001_(paired)_contig_145 Average coverage: 11,685.83
Length=591


***** No hits found *****


Lambda     K      H
    1.33    0.621     1.12 

Gapped
Lambda     K      H
    1.28    0.460    0.850 

Effective search space used: 22448450318


Query=  CM2_S47_L008_R1_001_(paired)_contig_146 Average coverage: 575.92
Length=1240


***** No hits found *****


Lambda     K      H
    1.33    0.621     1.12 

Gapped
Lambda     K      H
    1.28    0.460    0.850 

Effective search space used: 48188811195


Query=  CM2_S47_L008_R1_001_(paired)_contig_147 Average coverage: 1,889.51
Length=834


***** No hits found *****


Lambda     K      H
    1.33    0.621     1.12 

Gapped
Lambda     K      H
    1.28    0.460    0.850 

Effective search space used: 32086212557


Query=  CM2_S47_L008_R1_001_(paired)_contig_148 Average coverage: 1,664.27
Length=1719


***** No hits found *****


Lambda     K      H
    1.33    0.621     1.12 

Gapped
Lambda     K      H
    1.28    0.460    0.850 

Effective search space used: 67116394710


Query=  CM2_S47_L008_R1_001_(paired)_contig_149 Average coverage: 3,818.85
Length=471


***** No hits found *****


Lambda     K      H
    1.33    0.621     1.12 

Gapped
Lambda     K      H
    1.28    0.460    0.850 

Effective search space used: 17736815172


Query=  CM2_S47_L008_R1_001_(paired)_contig_150 Average coverage: 3,974.25
Length=2970


***** No hits found *****


Lambda     K      H
    1.33    0.621     1.12 

Gapped
Lambda     K      H
    1.28    0.460    0.850 

Effective search space used: 116710375680


Query=  CM2_S47_L008_R1_001_(paired)_contig_151 Average coverage: 1,890.99
Length=1247


***** No hits found *****


Lambda     K      H
    1.33    0.621     1.12 

Gapped
Lambda     K      H
    1.28    0.460    0.850 

Effective search space used: 48466442206


Query=  CM2_S47_L008_R1_001_(paired)_contig_152 Average coverage: 5,741.04
Length=1039


***** No hits found *****


Lambda     K      H
    1.33    0.621     1.12 

Gapped
Lambda     K      H
    1.28    0.460    0.850 

Effective search space used: 40216835022


Query=  CM2_S47_L008_R1_001_(paired)_contig_153 Average coverage: 3,644.12
Length=798


***** No hits found *****


Lambda     K      H
    1.33    0.621     1.12 

Gapped
Lambda     K      H
    1.28    0.460    0.850 

Effective search space used: 30658395929


Query=  CM2_S47_L008_R1_001_(paired)_contig_154 Average coverage: 370.40
Length=3449


***** No hits found *****


Lambda     K      H
    1.33    0.621     1.12 

Gapped
Lambda     K      H
    1.28    0.460    0.850 

Effective search space used: 135598005874


Query=  CM2_S47_L008_R1_001_(paired)_contig_155 Average coverage: 9.39
Length=377


***** No hits found *****


Lambda     K      H
    1.33    0.621     1.12 

Gapped
Lambda     K      H
    1.28    0.460    0.850 

Effective search space used: 14006925628


Query=  CM2_S47_L008_R1_001_(paired)_contig_156 Average coverage: 14.16
Length=647


***** No hits found *****


Lambda     K      H
    1.33    0.621     1.12 

Gapped
Lambda     K      H
    1.28    0.460    0.850 

Effective search space used: 24669498406


Query=  CM2_S47_L008_R1_001_(paired)_contig_157 Average coverage: 812.91
Length=2943


***** No hits found *****


Lambda     K      H
    1.33    0.621     1.12 

Gapped
Lambda     K      H
    1.28    0.460    0.850 

Effective search space used: 115640001990


Query=  CM2_S47_L008_R1_001_(paired)_contig_158 Average coverage: 5,680.95
Length=359


***** No hits found *****


Lambda     K      H
    1.33    0.621     1.12 

Gapped
Lambda     K      H
    1.28    0.460    0.850 

Effective search space used: 13292691460


Query=  CM2_S47_L008_R1_001_(paired)_contig_159 Average coverage: 42,688.15
Length=467


***** No hits found *****


Lambda     K      H
    1.33    0.621     1.12 

Gapped
Lambda     K      H
    1.28    0.460    0.850 

Effective search space used: 17578096468


Query=  CM2_S47_L008_R1_001_(paired)_contig_160 Average coverage: 2,412.94
Length=656


***** No hits found *****


Lambda     K      H
    1.33    0.621     1.12 

Gapped
Lambda     K      H
    1.28    0.460    0.850 

Effective search space used: 25026452563


Query=  CM2_S47_L008_R1_001_(paired)_contig_161 Average coverage: 8,676.56
Length=640


***** No hits found *****


Lambda     K      H
    1.33    0.621     1.12 

Gapped
Lambda     K      H
    1.28    0.460    0.850 

Effective search space used: 24391867395


Query=  CM2_S47_L008_R1_001_(paired)_contig_162 Average coverage: 714.90
Length=4046


***** No hits found *****


Lambda     K      H
    1.33    0.621     1.12 

Gapped
Lambda     K      H
    1.28    0.460    0.850 

Effective search space used: 159254349973


Query=  CM2_S47_L008_R1_001_(paired)_contig_163 Average coverage: 13,658.65
Length=5792


***** No hits found *****


Lambda     K      H
    1.33    0.621     1.12 

Gapped
Lambda     K      H
    1.28    0.460    0.850 

Effective search space used: 228440240755


Query=  CM2_S47_L008_R1_001_(paired)_contig_164 Average coverage: 8,464.24
Length=1765


***** No hits found *****


Lambda     K      H
    1.33    0.621     1.12 

Gapped
Lambda     K      H
    1.28    0.460    0.850 

Effective search space used: 68939994330


Query=  CM2_S47_L008_R1_001_(paired)_contig_165 Average coverage: 2,275.77
Length=917


***** No hits found *****


Lambda     K      H
    1.33    0.621     1.12 

Gapped
Lambda     K      H
    1.28    0.460    0.850 

Effective search space used: 35378123116


Query=  CM2_S47_L008_R1_001_(paired)_contig_166 Average coverage: 64,127.85
Length=515


***** No hits found *****


Lambda     K      H
    1.33    0.621     1.12 

Gapped
Lambda     K      H
    1.28    0.460    0.850 

Effective search space used: 19482720916


Query=  CM2_S47_L008_R1_001_(paired)_contig_167 Average coverage: 8,665.92
Length=1358


***** No hits found *****


Lambda     K      H
    1.33    0.621     1.12 

Gapped
Lambda     K      H
    1.28    0.460    0.850 

Effective search space used: 52805102040


Query=  CM2_S47_L008_R1_001_(paired)_contig_168 Average coverage: 14.59
Length=928


***** No hits found *****


Lambda     K      H
    1.33    0.621     1.12 

Gapped
Lambda     K      H
    1.28    0.460    0.850 

Effective search space used: 35814400419


Query=  CM2_S47_L008_R1_001_(paired)_contig_169 Average coverage: 1,641.32
Length=6007


***** No hits found *****


Lambda     K      H
    1.33    0.621     1.12 

Gapped
Lambda     K      H
    1.28    0.460    0.850 

Effective search space used: 236959694660


Query=  CM2_S47_L008_R1_001_(paired)_contig_170 Average coverage: 5,111.23
Length=516


***** No hits found *****


Lambda     K      H
    1.33    0.621     1.12 

Gapped
Lambda     K      H
    1.28    0.460    0.850 

Effective search space used: 19522400592


Query=  CM2_S47_L008_R1_001_(paired)_contig_171 Average coverage: 10,324.29
Length=978


***** No hits found *****


Lambda     K      H
    1.33    0.621     1.12 

Gapped
Lambda     K      H
    1.28    0.460    0.850 

Effective search space used: 37797479069


Query=  CM2_S47_L008_R1_001_(paired)_contig_172 Average coverage: 2,279.22
Length=1471


***** No hits found *****


Lambda     K      H
    1.33    0.621     1.12 

Gapped
Lambda     K      H
    1.28    0.460    0.850 

Effective search space used: 57284814150


Query=  CM2_S47_L008_R1_001_(paired)_contig_173 Average coverage: 115.58
Length=1007


***** No hits found *****


Lambda     K      H
    1.33    0.621     1.12 

Gapped
Lambda     K      H
    1.28    0.460    0.850 

Effective search space used: 38947664686


Query=  CM2_S47_L008_R1_001_(paired)_contig_174 Average coverage: 1,580.04
Length=529


***** No hits found *****


Lambda     K      H
    1.33    0.621     1.12 

Gapped
Lambda     K      H
    1.28    0.460    0.850 

Effective search space used: 20038236380


Query=  CM2_S47_L008_R1_001_(paired)_contig_175 Average coverage: 760.13
Length=204


***** No hits found *****


Lambda     K      H
    1.33    0.621     1.12 

Gapped
Lambda     K      H
    1.28    0.460    0.850 

Effective search space used: 7185297999


Query=  CM2_S47_L008_R1_001_(paired)_contig_176 Average coverage: 1,412.03
Length=1182


***** No hits found *****


Lambda     K      H
    1.33    0.621     1.12 

Gapped
Lambda     K      H
    1.28    0.460    0.850 

Effective search space used: 45888439961


Query=  CM2_S47_L008_R1_001_(paired)_contig_177 Average coverage: 1,360.52
Length=915


***** No hits found *****


Lambda     K      H
    1.33    0.621     1.12 

Gapped
Lambda     K      H
    1.28    0.460    0.850 

Effective search space used: 35298799970


Query=  CM2_S47_L008_R1_001_(paired)_contig_178 Average coverage: 1,514.45
Length=854


***** No hits found *****


Lambda     K      H
    1.33    0.621     1.12 

Gapped
Lambda     K      H
    1.28    0.460    0.850 

Effective search space used: 32879444017


Query=  CM2_S47_L008_R1_001_(paired)_contig_179 Average coverage: 638.64
Length=880


***** No hits found *****


Lambda     K      H
    1.33    0.621     1.12 

Gapped
Lambda     K      H
    1.28    0.460    0.850 

Effective search space used: 33910644915


Query=  CM2_S47_L008_R1_001_(paired)_contig_180 Average coverage: 204.39
Length=408


***** No hits found *****


Lambda     K      H
    1.33    0.621     1.12 

Gapped
Lambda     K      H
    1.28    0.460    0.850 

Effective search space used: 15236995584


Query=  CM2_S47_L008_R1_001_(paired)_contig_181 Average coverage: 1,775.32
Length=6079


***** No hits found *****


Lambda     K      H
    1.33    0.621     1.12 

Gapped
Lambda     K      H
    1.28    0.460    0.850 

Effective search space used: 239812721084


Query=  CM2_S47_L008_R1_001_(paired)_contig_182 Average coverage: 793.59
Length=20119


***** No hits found *****


Lambda     K      H
    1.33    0.621     1.12 

Gapped
Lambda     K      H
    1.28    0.460    0.850 

Effective search space used: 795346244490


Query=  CM2_S47_L008_R1_001_(paired)_contig_183 Average coverage: 6,900.94
Length=696


***** No hits found *****


Lambda     K      H
    1.33    0.621     1.12 

Gapped
Lambda     K      H
    1.28    0.460    0.850 

Effective search space used: 26612915483


Query=  CM2_S47_L008_R1_001_(paired)_contig_184 Average coverage:
133,470.47
Length=251


***** No hits found *****


Lambda     K      H
    1.33    0.621     1.12 

Gapped
Lambda     K      H
    1.28    0.460    0.850 

Effective search space used: 9051093612


Query=  CM2_S47_L008_R1_001_(paired)_contig_185 Average coverage: 34.06
Length=1094


***** No hits found *****


Lambda     K      H
    1.33    0.621     1.12 

Gapped
Lambda     K      H
    1.28    0.460    0.850 

Effective search space used: 42398221537


Query=  CM2_S47_L008_R1_001_(paired)_contig_186 Average coverage: 15.31
Length=1547


***** No hits found *****


Lambda     K      H
    1.33    0.621     1.12 

Gapped
Lambda     K      H
    1.28    0.460    0.850 

Effective search space used: 60297717870


Query=  CM2_S47_L008_R1_001_(paired)_contig_187 Average coverage: 5,920.18
Length=637


***** No hits found *****


Lambda     K      H
    1.33    0.621     1.12 

Gapped
Lambda     K      H
    1.28    0.460    0.850 

Effective search space used: 24272882676


Query=  CM2_S47_L008_R1_001_(paired)_contig_188 Average coverage: 26,961.08
Length=1205


***** No hits found *****


Lambda     K      H
    1.33    0.621     1.12 

Gapped
Lambda     K      H
    1.28    0.460    0.850 

Effective search space used: 46800656140


Query=  CM2_S47_L008_R1_001_(paired)_contig_189 Average coverage: 9,980.42
Length=2601


***** No hits found *****


Lambda     K      H
    1.33    0.621     1.12 

Gapped
Lambda     K      H
    1.28    0.460    0.850 

Effective search space used: 102081935250


Query=  CM2_S47_L008_R1_001_(paired)_contig_190 Average coverage: 2,907.19
Length=729


***** No hits found *****


Lambda     K      H
    1.33    0.621     1.12 

Gapped
Lambda     K      H
    1.28    0.460    0.850 

Effective search space used: 27921747392


Query=  CM2_S47_L008_R1_001_(paired)_contig_191 Average coverage: 8,817.38
Length=367


***** No hits found *****


Lambda     K      H
    1.33    0.621     1.12 

Gapped
Lambda     K      H
    1.28    0.460    0.850 

Effective search space used: 13610128868


Query=  CM2_S47_L008_R1_001_(paired)_contig_192 Average coverage: 34.65
Length=593


***** No hits found *****


Lambda     K      H
    1.33    0.621     1.12 

Gapped
Lambda     K      H
    1.28    0.460    0.850 

Effective search space used: 22527773464


Query=  CM2_S47_L008_R1_001_(paired)_contig_193 Average coverage: 108.32
Length=4516


***** No hits found *****


Lambda     K      H
    1.33    0.621     1.12 

Gapped
Lambda     K      H
    1.28    0.460    0.850 

Effective search space used: 177878272463


Query=  CM2_S47_L008_R1_001_(paired)_contig_194 Average coverage: 49,601.47
Length=1221


***** No hits found *****


Lambda     K      H
    1.33    0.621     1.12 

Gapped
Lambda     K      H
    1.28    0.460    0.850 

Effective search space used: 47435241308


Query=  CM2_S47_L008_R1_001_(paired)_contig_195 Average coverage: 3,578.54
Length=410


***** No hits found *****


Lambda     K      H
    1.33    0.621     1.12 

Gapped
Lambda     K      H
    1.28    0.460    0.850 

Effective search space used: 15316354936


Query=  CM2_S47_L008_R1_001_(paired)_contig_196 Average coverage: 11,206.83
Length=409


***** No hits found *****


Lambda     K      H
    1.33    0.621     1.12 

Gapped
Lambda     K      H
    1.28    0.460    0.850 

Effective search space used: 15276675260


Query=  CM2_S47_L008_R1_001_(paired)_contig_197 Average coverage: 1,333.20
Length=1460


***** No hits found *****


Lambda     K      H
    1.33    0.621     1.12 

Gapped
Lambda     K      H
    1.28    0.460    0.850 

Effective search space used: 56848735980


Query=  CM2_S47_L008_R1_001_(paired)_contig_198 Average coverage: 2,187.08
Length=877


***** No hits found *****


Lambda     K      H
    1.33    0.621     1.12 

Gapped
Lambda     K      H
    1.28    0.460    0.850 

Effective search space used: 33791660196


Query=  CM2_S47_L008_R1_001_(paired)_contig_199 Average coverage: 10,678.64
Length=400


***** No hits found *****


Lambda     K      H
    1.33    0.621     1.12 

Gapped
Lambda     K      H
    1.28    0.460    0.850 

Effective search space used: 14919558176


Query=  CM2_S47_L008_R1_001_(paired)_contig_200 Average coverage: 7,831.75
Length=436


***** No hits found *****


Lambda     K      H
    1.33    0.621     1.12 

Gapped
Lambda     K      H
    1.28    0.460    0.850 

Effective search space used: 16348026512


Query=  CM2_S47_L008_R1_001_(paired)_contig_201 Average coverage: 6,792.31
Length=3926


***** No hits found *****


Lambda     K      H
    1.33    0.621     1.12 

Gapped
Lambda     K      H
    1.28    0.460    0.850 

Effective search space used: 154499305933


Query=  CM2_S47_L008_R1_001_(paired)_contig_202 Average coverage: 1,355.89
Length=3891


***** No hits found *****


Lambda     K      H
    1.33    0.621     1.12 

Gapped
Lambda     K      H
    1.28    0.460    0.850 

Effective search space used: 153112418088


Query=  CM2_S47_L008_R1_001_(paired)_contig_203 Average coverage: 268.16
Length=779


***** No hits found *****


Lambda     K      H
    1.33    0.621     1.12 

Gapped
Lambda     K      H
    1.28    0.460    0.850 

Effective search space used: 29904826042


Query=  CM2_S47_L008_R1_001_(paired)_contig_204 Average coverage: 6,607.85
Length=2392


***** No hits found *****


Lambda     K      H
    1.33    0.621     1.12 

Gapped
Lambda     K      H
    1.28    0.460    0.850 

Effective search space used: 93796450020


Query=  CM2_S47_L008_R1_001_(paired)_contig_205 Average coverage: 18,972.00
Length=1948


***** No hits found *****


Lambda     K      H
    1.33    0.621     1.12 

Gapped
Lambda     K      H
    1.28    0.460    0.850 

Effective search space used: 76194749340


Query=  CM2_S47_L008_R1_001_(paired)_contig_206 Average coverage: 93.91
Length=8489


***** No hits found *****


Lambda     K      H
    1.33    0.621     1.12 

Gapped
Lambda     K      H
    1.28    0.460    0.850 

Effective search space used: 335117060704


Query=  CM2_S47_L008_R1_001_(paired)_contig_207 Average coverage: 3,798.18
Length=3913


***** No hits found *****


Lambda     K      H
    1.33    0.621     1.12 

Gapped
Lambda     K      H
    1.28    0.460    0.850 

Effective search space used: 153984176162


Query=  CM2_S47_L008_R1_001_(paired)_contig_208 Average coverage: 47,797.63
Length=1115


***** No hits found *****


Lambda     K      H
    1.33    0.621     1.12 

Gapped
Lambda     K      H
    1.28    0.460    0.850 

Effective search space used: 43231114570


Query=  CM2_S47_L008_R1_001_(paired)_contig_209 Average coverage: 10,308.30
Length=1045


***** No hits found *****


Lambda     K      H
    1.33    0.621     1.12 

Gapped
Lambda     K      H
    1.28    0.460    0.850 

Effective search space used: 40454804460


Query=  CM2_S47_L008_R1_001_(paired)_contig_210 Average coverage: 4,731.82
Length=1507


***** No hits found *****


Lambda     K      H
    1.33    0.621     1.12 

Gapped
Lambda     K      H
    1.28    0.460    0.850 

Effective search space used: 58711979070


Query=  CM2_S47_L008_R1_001_(paired)_contig_211 Average coverage: 6,804.45
Length=1251


***** No hits found *****


Lambda     K      H
    1.33    0.621     1.12 

Gapped
Lambda     K      H
    1.28    0.460    0.850 

Effective search space used: 48625088498


Query=  CM2_S47_L008_R1_001_(paired)_contig_212 Average coverage: 5,141.76
Length=1291


***** No hits found *****


Lambda     K      H
    1.33    0.621     1.12 

Gapped
Lambda     K      H
    1.28    0.460    0.850 

Effective search space used: 50211551418


Query=  CM2_S47_L008_R1_001_(paired)_contig_213 Average coverage: 3,817.21
Length=670


***** No hits found *****


Lambda     K      H
    1.33    0.621     1.12 

Gapped
Lambda     K      H
    1.28    0.460    0.850 

Effective search space used: 25581714585


Query=  CM2_S47_L008_R1_001_(paired)_contig_214 Average coverage:
244,578.37
Length=556


***** No hits found *****


Lambda     K      H
    1.33    0.621     1.12 

Gapped
Lambda     K      H
    1.28    0.460    0.850 

Effective search space used: 21109587632


Query=  CM2_S47_L008_R1_001_(paired)_contig_215 Average coverage: 5,414.18
Length=1014


***** No hits found *****


Lambda     K      H
    1.33    0.621     1.12 

Gapped
Lambda     K      H
    1.28    0.460    0.850 

Effective search space used: 39225295697


Query=  CM2_S47_L008_R1_001_(paired)_contig_216 Average coverage: 2,142.64
Length=1520


***** No hits found *****


Lambda     K      H
    1.33    0.621     1.12 

Gapped
Lambda     K      H
    1.28    0.460    0.850 

Effective search space used: 59227344180


Query=  CM2_S47_L008_R1_001_(paired)_contig_217 Average coverage: 88,631.51
Length=654


***** No hits found *****


Lambda     K      H
    1.33    0.621     1.12 

Gapped
Lambda     K      H
    1.28    0.460    0.850 

Effective search space used: 24947129417


Query=  CM2_S47_L008_R1_001_(paired)_contig_218 Average coverage: 2,239.11
Length=1692


***** No hits found *****


Lambda     K      H
    1.33    0.621     1.12 

Gapped
Lambda     K      H
    1.28    0.460    0.850 

Effective search space used: 66046021020


Query=  CM2_S47_L008_R1_001_(paired)_contig_219 Average coverage: 3,011.68
Length=776


***** No hits found *****


Lambda     K      H
    1.33    0.621     1.12 

Gapped
Lambda     K      H
    1.28    0.460    0.850 

Effective search space used: 29785841323


Query=  CM2_S47_L008_R1_001_(paired)_contig_220 Average coverage: 379.60
Length=1331


***** No hits found *****


Lambda     K      H
    1.33    0.621     1.12 

Gapped
Lambda     K      H
    1.28    0.460    0.850 

Effective search space used: 51798014338


Query=  CM2_S47_L008_R1_001_(paired)_contig_221 Average coverage: 7,449.47
Length=1157


***** No hits found *****


Lambda     K      H
    1.33    0.621     1.12 

Gapped
Lambda     K      H
    1.28    0.460    0.850 

Effective search space used: 44896900636


Query=  CM2_S47_L008_R1_001_(paired)_contig_222 Average coverage: 1,884.55
Length=299


***** No hits found *****


Lambda     K      H
    1.33    0.621     1.12 

Gapped
Lambda     K      H
    1.28    0.460    0.850 

Effective search space used: 10911910900


Query=  CM2_S47_L008_R1_001_(paired)_contig_223 Average coverage: 1,778.59
Length=488


***** No hits found *****


Lambda     K      H
    1.33    0.621     1.12 

Gapped
Lambda     K      H
    1.28    0.460    0.850 

Effective search space used: 18411369664


Query=  CM2_S47_L008_R1_001_(paired)_contig_224 Average coverage: 1,094.90
Length=829


***** No hits found *****


Lambda     K      H
    1.33    0.621     1.12 

Gapped
Lambda     K      H
    1.28    0.460    0.850 

Effective search space used: 31887904692


Query=  CM2_S47_L008_R1_001_(paired)_contig_225 Average coverage: 26,564.67
Length=437


***** No hits found *****


Lambda     K      H
    1.33    0.621     1.12 

Gapped
Lambda     K      H
    1.28    0.460    0.850 

Effective search space used: 16387706188


Query=  CM2_S47_L008_R1_001_(paired)_contig_226 Average coverage: 5,754.46
Length=1706


***** No hits found *****


Lambda     K      H
    1.33    0.621     1.12 

Gapped
Lambda     K      H
    1.28    0.460    0.850 

Effective search space used: 66601029600


Query=  CM2_S47_L008_R1_001_(paired)_contig_227 Average coverage: 1,255.02
Length=2436


***** No hits found *****


Lambda     K      H
    1.33    0.621     1.12 

Gapped
Lambda     K      H
    1.28    0.460    0.850 

Effective search space used: 95540762700


Query=  CM2_S47_L008_R1_001_(paired)_contig_228 Average coverage: 1,311.12
Length=921


***** No hits found *****


Lambda     K      H
    1.33    0.621     1.12 

Gapped
Lambda     K      H
    1.28    0.460    0.850 

Effective search space used: 35536769408


Query=  CM2_S47_L008_R1_001_(paired)_contig_229 Average coverage: 38,674.33
Length=399


***** No hits found *****


Lambda     K      H
    1.33    0.621     1.12 

Gapped
Lambda     K      H
    1.28    0.460    0.850 

Effective search space used: 14879878500


Query=  CM2_S47_L008_R1_001_(paired)_contig_230 Average coverage: 133.87
Length=440


***** No hits found *****


Lambda     K      H
    1.33    0.621     1.12 

Gapped
Lambda     K      H
    1.28    0.460    0.850 

Effective search space used: 16506745216


Query=  CM2_S47_L008_R1_001_(paired)_contig_231 Average coverage: 677.20
Length=563


***** No hits found *****


Lambda     K      H
    1.33    0.621     1.12 

Gapped
Lambda     K      H
    1.28    0.460    0.850 

Effective search space used: 21387345364


Query=  CM2_S47_L008_R1_001_(paired)_contig_232 Average coverage: 6,086.68
Length=905


***** No hits found *****


Lambda     K      H
    1.33    0.621     1.12 

Gapped
Lambda     K      H
    1.28    0.460    0.850 

Effective search space used: 34902184240


Query=  CM2_S47_L008_R1_001_(paired)_contig_233 Average coverage: 47.62
Length=1268


***** No hits found *****


Lambda     K      H
    1.33    0.621     1.12 

Gapped
Lambda     K      H
    1.28    0.460    0.850 

Effective search space used: 49299335239


Query=  CM2_S47_L008_R1_001_(paired)_contig_234 Average coverage: 9,775.22
Length=2519


***** No hits found *****


Lambda     K      H
    1.33    0.621     1.12 

Gapped
Lambda     K      H
    1.28    0.460    0.850 

Effective search space used: 98831170710


Query=  CM2_S47_L008_R1_001_(paired)_contig_235 Average coverage: 8,438.29
Length=602


***** No hits found *****


Lambda     K      H
    1.33    0.621     1.12 

Gapped
Lambda     K      H
    1.28    0.460    0.850 

Effective search space used: 22884727621


Query=  CM2_S47_L008_R1_001_(paired)_contig_236 Average coverage: 15,853.31
Length=2871


***** No hits found *****


Lambda     K      H
    1.33    0.621     1.12 

Gapped
Lambda     K      H
    1.28    0.460    0.850 

Effective search space used: 112785672150


Query=  CM2_S47_L008_R1_001_(paired)_contig_237 Average coverage: 897.29
Length=581


***** No hits found *****


Lambda     K      H
    1.33    0.621     1.12 

Gapped
Lambda     K      H
    1.28    0.460    0.850 

Effective search space used: 22051834588


Query=  CM2_S47_L008_R1_001_(paired)_contig_238 Average coverage: 1,526.28
Length=208


***** No hits found *****


Lambda     K      H
    1.33    0.621     1.12 

Gapped
Lambda     K      H
    1.28    0.460    0.850 

Effective search space used: 7344089115


Query=  CM2_S47_L008_R1_001_(paired)_contig_239 Average coverage: 53,100.91
Length=379


***** No hits found *****


Lambda     K      H
    1.33    0.621     1.12 

Gapped
Lambda     K      H
    1.28    0.460    0.850 

Effective search space used: 14086284980


Query=  CM2_S47_L008_R1_001_(paired)_contig_240 Average coverage: 1,153.37
Length=1228


***** No hits found *****


Lambda     K      H
    1.33    0.621     1.12 

Gapped
Lambda     K      H
    1.28    0.460    0.850 

Effective search space used: 47712872319


Query=  CM2_S47_L008_R1_001_(paired)_contig_241 Average coverage: 2,563.40
Length=925


***** No hits found *****


Lambda     K      H
    1.33    0.621     1.12 

Gapped
Lambda     K      H
    1.28    0.460    0.850 

Effective search space used: 35695415700


Query=  CM2_S47_L008_R1_001_(paired)_contig_242 Average coverage: 9,775.11
Length=820


***** No hits found *****


Lambda     K      H
    1.33    0.621     1.12 

Gapped
Lambda     K      H
    1.28    0.460    0.850 

Effective search space used: 31530950535


Query=  CM2_S47_L008_R1_001_(paired)_contig_243 Average coverage: 7,853.53
Length=576


***** No hits found *****


Lambda     K      H
    1.33    0.621     1.12 

Gapped
Lambda     K      H
    1.28    0.460    0.850 

Effective search space used: 21903181152


Query=  CM2_S47_L008_R1_001_(paired)_contig_244 Average coverage: 3,470.04
Length=1131


***** No hits found *****


Lambda     K      H
    1.33    0.621     1.12 

Gapped
Lambda     K      H
    1.28    0.460    0.850 

Effective search space used: 43865699738


Query=  CM2_S47_L008_R1_001_(paired)_contig_245 Average coverage: 296.77
Length=1183


***** No hits found *****


Lambda     K      H
    1.33    0.621     1.12 

Gapped
Lambda     K      H
    1.28    0.460    0.850 

Effective search space used: 45928101534


Query=  CM2_S47_L008_R1_001_(paired)_contig_246 Average coverage: 25,665.28
Length=1452


***** No hits found *****


Lambda     K      H
    1.33    0.621     1.12 

Gapped
Lambda     K      H
    1.28    0.460    0.850 

Effective search space used: 56531588220


Query=  CM2_S47_L008_R1_001_(paired)_contig_247 Average coverage: 5,879.76
Length=710


***** No hits found *****


Lambda     K      H
    1.33    0.621     1.12 

Gapped
Lambda     K      H
    1.28    0.460    0.850 

Effective search space used: 27168177505


Query=  CM2_S47_L008_R1_001_(paired)_contig_248 Average coverage: 3,101.43
Length=3059


***** No hits found *****


Lambda     K      H
    1.33    0.621     1.12 

Gapped
Lambda     K      H
    1.28    0.460    0.850 

Effective search space used: 120238644510


Query=  CM2_S47_L008_R1_001_(paired)_contig_249 Average coverage: 311.06
Length=1435


***** No hits found *****


Lambda     K      H
    1.33    0.621     1.12 

Gapped
Lambda     K      H
    1.28    0.460    0.850 

Effective search space used: 55857649230


Query=  CM2_S47_L008_R1_001_(paired)_contig_250 Average coverage: 17.88
Length=6793


***** No hits found *****


Lambda     K      H
    1.33    0.621     1.12 

Gapped
Lambda     K      H
    1.28    0.460    0.850 

Effective search space used: 268105233122


Query=  CM2_S47_L008_R1_001_(paired)_contig_251 Average coverage: 61.56
Length=1508


***** No hits found *****


Lambda     K      H
    1.33    0.621     1.12 

Gapped
Lambda     K      H
    1.28    0.460    0.850 

Effective search space used: 58751622540


Query=  CM2_S47_L008_R1_001_(paired)_contig_252 Average coverage: 53.78
Length=579


***** No hits found *****


Lambda     K      H
    1.33    0.621     1.12 

Gapped
Lambda     K      H
    1.28    0.460    0.850 

Effective search space used: 22022220180


Query=  CM2_S47_L008_R1_001_(paired)_contig_253 Average coverage: 3,437.43
Length=376


***** No hits found *****


Lambda     K      H
    1.33    0.621     1.12 

Gapped
Lambda     K      H
    1.28    0.460    0.850 

Effective search space used: 13967245952


Query=  CM2_S47_L008_R1_001_(paired)_contig_254 Average coverage: 4,415.59
Length=1254


***** No hits found *****


Lambda     K      H
    1.33    0.621     1.12 

Gapped
Lambda     K      H
    1.28    0.460    0.850 

Effective search space used: 48744073217


Query=  CM2_S47_L008_R1_001_(paired)_contig_255 Average coverage: 10,294.73
Length=2138


***** No hits found *****


Lambda     K      H
    1.33    0.621     1.12 

Gapped
Lambda     K      H
    1.28    0.460    0.850 

Effective search space used: 83727008640


Query=  CM2_S47_L008_R1_001_(paired)_contig_256 Average coverage: 2,628.74
Length=1814


***** No hits found *****


Lambda     K      H
    1.33    0.621     1.12 

Gapped
Lambda     K      H
    1.28    0.460    0.850 

Effective search space used: 70882524360


Query=  CM2_S47_L008_R1_001_(paired)_contig_257 Average coverage: 14.45
Length=583


***** No hits found *****


Lambda     K      H
    1.33    0.621     1.12 

Gapped
Lambda     K      H
    1.28    0.460    0.850 

Effective search space used: 22131157734


Query=  CM2_S47_L008_R1_001_(paired)_contig_258 Average coverage: 35.75
Length=639


***** No hits found *****


Lambda     K      H
    1.33    0.621     1.12 

Gapped
Lambda     K      H
    1.28    0.460    0.850 

Effective search space used: 24352205822


Query=  CM2_S47_L008_R1_001_(paired)_contig_259 Average coverage: 95.91
Length=2039


***** No hits found *****


Lambda     K      H
    1.33    0.621     1.12 

Gapped
Lambda     K      H
    1.28    0.460    0.850 

Effective search space used: 79802305110


Query=  CM2_S47_L008_R1_001_(paired)_contig_260 Average coverage: 200.35
Length=5078


***** No hits found *****


Lambda     K      H
    1.33    0.621     1.12 

Gapped
Lambda     K      H
    1.28    0.460    0.850 

Effective search space used: 200147728717


Query=  CM2_S47_L008_R1_001_(paired)_contig_261 Average coverage: 2,841.60
Length=485


***** No hits found *****


Lambda     K      H
    1.33    0.621     1.12 

Gapped
Lambda     K      H
    1.28    0.460    0.850 

Effective search space used: 18292330636


Query=  CM2_S47_L008_R1_001_(paired)_contig_262 Average coverage: 2,834.22
Length=4519


***** No hits found *****


Lambda     K      H
    1.33    0.621     1.12 

Gapped
Lambda     K      H
    1.28    0.460    0.850 

Effective search space used: 177997148564


Query=  CM2_S47_L008_R1_001_(paired)_contig_263 Average coverage: 8,023.68
Length=557


***** No hits found *****


Lambda     K      H
    1.33    0.621     1.12 

Gapped
Lambda     K      H
    1.28    0.460    0.850 

Effective search space used: 21149267308


Query=  CM2_S47_L008_R1_001_(paired)_contig_264 Average coverage: 671.68
Length=689


***** No hits found *****


Lambda     K      H
    1.33    0.621     1.12 

Gapped
Lambda     K      H
    1.28    0.460    0.850 

Effective search space used: 26335284472


Query=  CM2_S47_L008_R1_001_(paired)_contig_265 Average coverage: 74.53
Length=927


***** No hits found *****


Lambda     K      H
    1.33    0.621     1.12 

Gapped
Lambda     K      H
    1.28    0.460    0.850 

Effective search space used: 35774738846


Query=  CM2_S47_L008_R1_001_(paired)_contig_266 Average coverage: 840.56
Length=1127


***** No hits found *****


Lambda     K      H
    1.33    0.621     1.12 

Gapped
Lambda     K      H
    1.28    0.460    0.850 

Effective search space used: 43707053446


Query=  CM2_S47_L008_R1_001_(paired)_contig_267 Average coverage: 588.19
Length=358


***** No hits found *****


Lambda     K      H
    1.33    0.621     1.12 

Gapped
Lambda     K      H
    1.28    0.460    0.850 

Effective search space used: 13253011784


Query=  CM2_S47_L008_R1_001_(paired)_contig_268 Average coverage: 366.41
Length=5869


***** No hits found *****


Lambda     K      H
    1.33    0.621     1.12 

Gapped
Lambda     K      H
    1.28    0.460    0.850 

Effective search space used: 231491394014


Query=  CM2_S47_L008_R1_001_(paired)_contig_269 Average coverage: 3,306.58
Length=923


***** No hits found *****


Lambda     K      H
    1.33    0.621     1.12 

Gapped
Lambda     K      H
    1.28    0.460    0.850 

Effective search space used: 35616092554


Query=  CM2_S47_L008_R1_001_(paired)_contig_270 Average coverage: 1,466.76
Length=1338


***** No hits found *****


Lambda     K      H
    1.33    0.621     1.12 

Gapped
Lambda     K      H
    1.28    0.460    0.850 

Effective search space used: 52012232640


Query=  CM2_S47_L008_R1_001_(paired)_contig_271 Average coverage: 2,069.78
Length=1496


***** No hits found *****


Lambda     K      H
    1.33    0.621     1.12 

Gapped
Lambda     K      H
    1.28    0.460    0.850 

Effective search space used: 58275900900


Query=  CM2_S47_L008_R1_001_(paired)_contig_272 Average coverage: 9,382.40
Length=815


***** No hits found *****


Lambda     K      H
    1.33    0.621     1.12 

Gapped
Lambda     K      H
    1.28    0.460    0.850 

Effective search space used: 31332642670


Query=  CM2_S47_L008_R1_001_(paired)_contig_273 Average coverage: 4,506.12
Length=665


***** No hits found *****


Lambda     K      H
    1.33    0.621     1.12 

Gapped
Lambda     K      H
    1.28    0.460    0.850 

Effective search space used: 25383406720


Query=  CM2_S47_L008_R1_001_(paired)_contig_274 Average coverage: 5,011.07
Length=426


***** No hits found *****


Lambda     K      H
    1.33    0.621     1.12 

Gapped
Lambda     K      H
    1.28    0.460    0.850 

Effective search space used: 15951229752


Query=  CM2_S47_L008_R1_001_(paired)_contig_275 Average coverage: 295.52
Length=4027


***** No hits found *****


Lambda     K      H
    1.33    0.621     1.12 

Gapped
Lambda     K      H
    1.28    0.460    0.850 

Effective search space used: 158501468000


Query=  CM2_S47_L008_R1_001_(paired)_contig_276 Average coverage: 739.35
Length=3559


***** No hits found *****


Lambda     K      H
    1.33    0.621     1.12 

Gapped
Lambda     K      H
    1.28    0.460    0.850 

Effective search space used: 139956796244


Query=  CM2_S47_L008_R1_001_(paired)_contig_277 Average coverage: 13,528.24
Length=620


***** No hits found *****


Lambda     K      H
    1.33    0.621     1.12 

Gapped
Lambda     K      H
    1.28    0.460    0.850 

Effective search space used: 23598635935


Query=  CM2_S47_L008_R1_001_(paired)_contig_278 Average coverage: 464.06
Length=471


***** No hits found *****


Lambda     K      H
    1.33    0.621     1.12 

Gapped
Lambda     K      H
    1.28    0.460    0.850 

Effective search space used: 17736815172


Query=  CM2_S47_L008_R1_001_(paired)_contig_279 Average coverage: 773.00
Length=499


***** No hits found *****


Lambda     K      H
    1.33    0.621     1.12 

Gapped
Lambda     K      H
    1.28    0.460    0.850 

Effective search space used: 18847846100


Query=  CM2_S47_L008_R1_001_(paired)_contig_280 Average coverage: 1,062.45
Length=475


***** No hits found *****


Lambda     K      H
    1.33    0.621     1.12 

Gapped
Lambda     K      H
    1.28    0.460    0.850 

Effective search space used: 17895533876


Query=  CM2_S47_L008_R1_001_(paired)_contig_281 Average coverage: 58,340.36
Length=540


***** No hits found *****


Lambda     K      H
    1.33    0.621     1.12 

Gapped
Lambda     K      H
    1.28    0.460    0.850 

Effective search space used: 20474712816


Query=  CM2_S47_L008_R1_001_(paired)_contig_282 Average coverage: 13,160.25
Length=1802


***** No hits found *****


Lambda     K      H
    1.33    0.621     1.12 

Gapped
Lambda     K      H
    1.28    0.460    0.850 

Effective search space used: 70406802720


Query=  CM2_S47_L008_R1_001_(paired)_contig_283 Average coverage: 3,249.40
Length=2977


***** No hits found *****


Lambda     K      H
    1.33    0.621     1.12 

Gapped
Lambda     K      H
    1.28    0.460    0.850 

Effective search space used: 116987879970


Query=  CM2_S47_L008_R1_001_(paired)_contig_284 Average coverage: 2,114.93
Length=1338


***** No hits found *****


Lambda     K      H
    1.33    0.621     1.12 

Gapped
Lambda     K      H
    1.28    0.460    0.850 

Effective search space used: 52012232640


Query=  CM2_S47_L008_R1_001_(paired)_contig_285 Average coverage: 7,766.44
Length=1466


***** No hits found *****


Lambda     K      H
    1.33    0.621     1.12 

Gapped
Lambda     K      H
    1.28    0.460    0.850 

Effective search space used: 57086596800


Query=  CM2_S47_L008_R1_001_(paired)_contig_286 Average coverage: 73,088.94
Length=386


***** No hits found *****


Lambda     K      H
    1.33    0.621     1.12 

Gapped
Lambda     K      H
    1.28    0.460    0.850 

Effective search space used: 14364042712


Query=  CM2_S47_L008_R1_001_(paired)_contig_287 Average coverage: 2,426.10
Length=850


***** No hits found *****


Lambda     K      H
    1.33    0.621     1.12 

Gapped
Lambda     K      H
    1.28    0.460    0.850 

Effective search space used: 32720797725


Query=  CM2_S47_L008_R1_001_(paired)_contig_288 Average coverage: 1,027.37
Length=466


***** No hits found *****


Lambda     K      H
    1.33    0.621     1.12 

Gapped
Lambda     K      H
    1.28    0.460    0.850 

Effective search space used: 17538416792


Query=  CM2_S47_L008_R1_001_(paired)_contig_289 Average coverage: 9,032.14
Length=1519


***** No hits found *****


Lambda     K      H
    1.33    0.621     1.12 

Gapped
Lambda     K      H
    1.28    0.460    0.850 

Effective search space used: 59187700710


Query=  CM2_S47_L008_R1_001_(paired)_contig_290 Average coverage: 8,043.16
Length=1928


***** No hits found *****


Lambda     K      H
    1.33    0.621     1.12 

Gapped
Lambda     K      H
    1.28    0.460    0.850 

Effective search space used: 75401879940


Query=  CM2_S47_L008_R1_001_(paired)_contig_291 Average coverage: 9,358.74
Length=409


***** No hits found *****


Lambda     K      H
    1.33    0.621     1.12 

Gapped
Lambda     K      H
    1.28    0.460    0.850 

Effective search space used: 15276675260


Query=  CM2_S47_L008_R1_001_(paired)_contig_292 Average coverage: 3,382.89
Length=3689


***** No hits found *****


Lambda     K      H
    1.33    0.621     1.12 

Gapped
Lambda     K      H
    1.28    0.460    0.850 

Effective search space used: 145108093954


Query=  CM2_S47_L008_R1_001_(paired)_contig_293 Average coverage: 7,000.84
Length=2039


***** No hits found *****


Lambda     K      H
    1.33    0.621     1.12 

Gapped
Lambda     K      H
    1.28    0.460    0.850 

Effective search space used: 79802305110


Query=  CM2_S47_L008_R1_001_(paired)_contig_294 Average coverage: 7,049.48
Length=4428


***** No hits found *****


Lambda     K      H
    1.33    0.621     1.12 

Gapped
Lambda     K      H
    1.28    0.460    0.850 

Effective search space used: 174391240167


Query=  CM2_S47_L008_R1_001_(paired)_contig_295 Average coverage: 7,764.31
Length=639


***** No hits found *****


Lambda     K      H
    1.33    0.621     1.12 

Gapped
Lambda     K      H
    1.28    0.460    0.850 

Effective search space used: 24352205822


Query=  CM2_S47_L008_R1_001_(paired)_contig_296 Average coverage: 610.14
Length=5636


***** No hits found *****


Lambda     K      H
    1.33    0.621     1.12 

Gapped
Lambda     K      H
    1.28    0.460    0.850 

Effective search space used: 222258683503


Query=  CM2_S47_L008_R1_001_(paired)_contig_297 Average coverage: 1,302.99
Length=616


***** No hits found *****


Lambda     K      H
    1.33    0.621     1.12 

Gapped
Lambda     K      H
    1.28    0.460    0.850 

Effective search space used: 23439989643


Query=  CM2_S47_L008_R1_001_(paired)_contig_298 Average coverage: 238.35
Length=548


***** No hits found *****


Lambda     K      H
    1.33    0.621     1.12 

Gapped
Lambda     K      H
    1.28    0.460    0.850 

Effective search space used: 20792150224


Query=  CM2_S47_L008_R1_001_(paired)_contig_299 Average coverage: 368.71
Length=676


***** No hits found *****


Lambda     K      H
    1.33    0.621     1.12 

Gapped
Lambda     K      H
    1.28    0.460    0.850 

Effective search space used: 25819684023


Query=  CM2_S47_L008_R1_001_(paired)_contig_300 Average coverage: 250.49
Length=716


***** No hits found *****


Lambda     K      H
    1.33    0.621     1.12 

Gapped
Lambda     K      H
    1.28    0.460    0.850 

Effective search space used: 27406146943


Query=  CM2_S47_L008_R1_001_(paired)_contig_301 Average coverage: 1,459.52
Length=1598


***** No hits found *****


Lambda     K      H
    1.33    0.621     1.12 

Gapped
Lambda     K      H
    1.28    0.460    0.850 

Effective search space used: 62319534840


Query=  CM2_S47_L008_R1_001_(paired)_contig_302 Average coverage: 2,814.80
Length=348


***** No hits found *****


Lambda     K      H
    1.33    0.621     1.12 

Gapped
Lambda     K      H
    1.28    0.460    0.850 

Effective search space used: 12856215024


Query=  CM2_S47_L008_R1_001_(paired)_contig_303 Average coverage: 3,969.70
Length=1026


***** No hits found *****


Lambda     K      H
    1.33    0.621     1.12 

Gapped
Lambda     K      H
    1.28    0.460    0.850 

Effective search space used: 39701234573


Query=  CM2_S47_L008_R1_001_(paired)_contig_304 Average coverage: 334.28
Length=1756


***** No hits found *****


Lambda     K      H
    1.33    0.621     1.12 

Gapped
Lambda     K      H
    1.28    0.460    0.850 

Effective search space used: 68583203100


Query=  CM2_S47_L008_R1_001_(paired)_contig_305 Average coverage: 313.51
Length=1518


***** No hits found *****


Lambda     K      H
    1.33    0.621     1.12 

Gapped
Lambda     K      H
    1.28    0.460    0.850 

Effective search space used: 59148057240


Query=  CM2_S47_L008_R1_001_(paired)_contig_306 Average coverage: 10,211.07
Length=1508


***** No hits found *****


Lambda     K      H
    1.33    0.621     1.12 

Gapped
Lambda     K      H
    1.28    0.460    0.850 

Effective search space used: 58751622540


Query=  CM2_S47_L008_R1_001_(paired)_contig_307 Average coverage: 5,476.51
Length=482


***** No hits found *****


Lambda     K      H
    1.33    0.621     1.12 

Gapped
Lambda     K      H
    1.28    0.460    0.850 

Effective search space used: 18173291608


Query=  CM2_S47_L008_R1_001_(paired)_contig_308 Average coverage: 5,096.62
Length=1511


***** No hits found *****


Lambda     K      H
    1.33    0.621     1.12 

Gapped
Lambda     K      H
    1.28    0.460    0.850 

Effective search space used: 58870552950


Query=  CM2_S47_L008_R1_001_(paired)_contig_309 Average coverage: 582.92
Length=2045


***** No hits found *****


Lambda     K      H
    1.33    0.621     1.12 

Gapped
Lambda     K      H
    1.28    0.460    0.850 

Effective search space used: 80040165930


Query=  CM2_S47_L008_R1_001_(paired)_contig_310 Average coverage: 12,016.68
Length=1347


***** No hits found *****


Lambda     K      H
    1.33    0.621     1.12 

Gapped
Lambda     K      H
    1.28    0.460    0.850 

Effective search space used: 52369023870


Query=  CM2_S47_L008_R1_001_(paired)_contig_311 Average coverage: 855.22
Length=825


***** No hits found *****


Lambda     K      H
    1.33    0.621     1.12 

Gapped
Lambda     K      H
    1.28    0.460    0.850 

Effective search space used: 31729258400


Query=  CM2_S47_L008_R1_001_(paired)_contig_312 Average coverage: 14,538.94
Length=628


***** No hits found *****


Lambda     K      H
    1.33    0.621     1.12 

Gapped
Lambda     K      H
    1.28    0.460    0.850 

Effective search space used: 23915928519


Query=  CM2_S47_L008_R1_001_(paired)_contig_313 Average coverage: 5,471.95
Length=1576


***** No hits found *****


Lambda     K      H
    1.33    0.621     1.12 

Gapped
Lambda     K      H
    1.28    0.460    0.850 

Effective search space used: 61447378500


Query=  CM2_S47_L008_R1_001_(paired)_contig_314 Average coverage: 981.44
Length=299


***** No hits found *****


Lambda     K      H
    1.33    0.621     1.12 

Gapped
Lambda     K      H
    1.28    0.460    0.850 

Effective search space used: 10911910900


Query=  CM2_S47_L008_R1_001_(paired)_contig_315 Average coverage: 324.81
Length=307


***** No hits found *****


Lambda     K      H
    1.33    0.621     1.12 

Gapped
Lambda     K      H
    1.28    0.460    0.850 

Effective search space used: 11229348308


Query=  CM2_S47_L008_R1_001_(paired)_contig_316 Average coverage: 2,655.51
Length=336


***** No hits found *****


Lambda     K      H
    1.33    0.621     1.12 

Gapped
Lambda     K      H
    1.28    0.460    0.850 

Effective search space used: 12380058912


Query=  CM2_S47_L008_R1_001_(paired)_contig_317 Average coverage: 27,177.16
Length=369


***** No hits found *****


Lambda     K      H
    1.33    0.621     1.12 

Gapped
Lambda     K      H
    1.28    0.460    0.850 

Effective search space used: 13689488220


Query=  CM2_S47_L008_R1_001_(paired)_contig_318 Average coverage: 19,702.69
Length=430


***** No hits found *****


Lambda     K      H
    1.33    0.621     1.12 

Gapped
Lambda     K      H
    1.28    0.460    0.850 

Effective search space used: 16109948456


Query=  CM2_S47_L008_R1_001_(paired)_contig_319 Average coverage: 62,122.63
Length=861


***** No hits found *****


Lambda     K      H
    1.33    0.621     1.12 

Gapped
Lambda     K      H
    1.28    0.460    0.850 

Effective search space used: 33157075028


Query=  CM2_S47_L008_R1_001_(paired)_contig_320 Average coverage: 9,769.84
Length=657


***** No hits found *****


Lambda     K      H
    1.33    0.621     1.12 

Gapped
Lambda     K      H
    1.28    0.460    0.850 

Effective search space used: 25066114136


Query=  CM2_S47_L008_R1_001_(paired)_contig_321 Average coverage: 9.68
Length=1959


***** No hits found *****


Lambda     K      H
    1.33    0.621     1.12 

Gapped
Lambda     K      H
    1.28    0.460    0.850 

Effective search space used: 76630827510


Query=  CM2_S47_L008_R1_001_(paired)_contig_322 Average coverage: 9.17
Length=1296


***** No hits found *****


Lambda     K      H
    1.33    0.621     1.12 

Gapped
Lambda     K      H
    1.28    0.460    0.850 

Effective search space used: 50409859283


Query=  CM2_S47_L008_R1_001_(paired)_contig_323 Average coverage: 6,269.01
Length=5589


***** No hits found *****


Lambda     K      H
    1.33    0.621     1.12 

Gapped
Lambda     K      H
    1.28    0.460    0.850 

Effective search space used: 220396291254


Query=  CM2_S47_L008_R1_001_(paired)_contig_324 Average coverage: 5,791.33
Length=1386


***** No hits found *****


Lambda     K      H
    1.33    0.621     1.12 

Gapped
Lambda     K      H
    1.28    0.460    0.850 

Effective search space used: 53915119200


Query=  CM2_S47_L008_R1_001_(paired)_contig_325 Average coverage: 6,307.97
Length=543


***** No hits found *****


Lambda     K      H
    1.33    0.621     1.12 

Gapped
Lambda     K      H
    1.28    0.460    0.850 

Effective search space used: 20593751844


Query=  CM2_S47_L008_R1_001_(paired)_contig_326 Average coverage: 4,939.22
Length=1628


***** No hits found *****


Lambda     K      H
    1.33    0.621     1.12 

Gapped
Lambda     K      H
    1.28    0.460    0.850 

Effective search space used: 63508838940


Query=  CM2_S47_L008_R1_001_(paired)_contig_327 Average coverage: 7,495.25
Length=499


***** No hits found *****


Lambda     K      H
    1.33    0.621     1.12 

Gapped
Lambda     K      H
    1.28    0.460    0.850 

Effective search space used: 18847846100


Query=  CM2_S47_L008_R1_001_(paired)_contig_328 Average coverage: 986.89
Length=400


***** No hits found *****


Lambda     K      H
    1.33    0.621     1.12 

Gapped
Lambda     K      H
    1.28    0.460    0.850 

Effective search space used: 14919558176


Query=  CM2_S47_L008_R1_001_(paired)_contig_329 Average coverage: 3,999.55
Length=720


***** No hits found *****


Lambda     K      H
    1.33    0.621     1.12 

Gapped
Lambda     K      H
    1.28    0.460    0.850 

Effective search space used: 27564793235


Query=  CM2_S47_L008_R1_001_(paired)_contig_330 Average coverage: 6,732.21
Length=359


***** No hits found *****


Lambda     K      H
    1.33    0.621     1.12 

Gapped
Lambda     K      H
    1.28    0.460    0.850 

Effective search space used: 13292691460


Query=  CM2_S47_L008_R1_001_(paired)_contig_331 Average coverage: 8,223.68
Length=920


***** No hits found *****


Lambda     K      H
    1.33    0.621     1.12 

Gapped
Lambda     K      H
    1.28    0.460    0.850 

Effective search space used: 35497107835


Query=  CM2_S47_L008_R1_001_(paired)_contig_332 Average coverage: 7,725.86
Length=383


***** No hits found *****


Lambda     K      H
    1.33    0.621     1.12 

Gapped
Lambda     K      H
    1.28    0.460    0.850 

Effective search space used: 14245003684


Query=  CM2_S47_L008_R1_001_(paired)_contig_333 Average coverage: 597.23
Length=856


***** No hits found *****


Lambda     K      H
    1.33    0.621     1.12 

Gapped
Lambda     K      H
    1.28    0.460    0.850 

Effective search space used: 32958767163


Query=  CM2_S47_L008_R1_001_(paired)_contig_334 Average coverage: 4,714.10
Length=1030


***** No hits found *****


Lambda     K      H
    1.33    0.621     1.12 

Gapped
Lambda     K      H
    1.28    0.460    0.850 

Effective search space used: 39859880865


Query=  CM2_S47_L008_R1_001_(paired)_contig_335 Average coverage: 5,487.27
Length=461


***** No hits found *****


Lambda     K      H
    1.33    0.621     1.12 

Gapped
Lambda     K      H
    1.28    0.460    0.850 

Effective search space used: 17340018412


Query=  CM2_S47_L008_R1_001_(paired)_contig_336 Average coverage: 2,329.89
Length=807


***** No hits found *****


Lambda     K      H
    1.33    0.621     1.12 

Gapped
Lambda     K      H
    1.28    0.460    0.850 

Effective search space used: 31015350086


Query=  CM2_S47_L008_R1_001_(paired)_contig_337 Average coverage: 1,990.99
Length=612


***** No hits found *****


Lambda     K      H
    1.33    0.621     1.12 

Gapped
Lambda     K      H
    1.28    0.460    0.850 

Effective search space used: 23281343351


Query=  CM2_S47_L008_R1_001_(paired)_contig_338 Average coverage: 801.97
Length=5772


***** No hits found *****


Lambda     K      H
    1.33    0.621     1.12 

Gapped
Lambda     K      H
    1.28    0.460    0.850 

Effective search space used: 227647733415


Query=  CM2_S47_L008_R1_001_(paired)_contig_339 Average coverage: 1,762.23
Length=337


***** No hits found *****


Lambda     K      H
    1.33    0.621     1.12 

Gapped
Lambda     K      H
    1.28    0.460    0.850 

Effective search space used: 12419738588


Query=  CM2_S47_L008_R1_001_(paired)_contig_340 Average coverage: 802.91
Length=630


***** No hits found *****


Lambda     K      H
    1.33    0.621     1.12 

Gapped
Lambda     K      H
    1.28    0.460    0.850 

Effective search space used: 23995251665


Query=  CM2_S47_L008_R1_001_(paired)_contig_341 Average coverage: 7,168.25
Length=768


***** No hits found *****


Lambda     K      H
    1.33    0.621     1.12 

Gapped
Lambda     K      H
    1.28    0.460    0.850 

Effective search space used: 29468548739


Query=  CM2_S47_L008_R1_001_(paired)_contig_342 Average coverage: 1,399.87
Length=587


***** No hits found *****


Lambda     K      H
    1.33    0.621     1.12 

Gapped
Lambda     K      H
    1.28    0.460    0.850 

Effective search space used: 22289804026


Query=  CM2_S47_L008_R1_001_(paired)_contig_343 Average coverage: 1,570.31
Length=319


***** No hits found *****


Lambda     K      H
    1.33    0.621     1.12 

Gapped
Lambda     K      H
    1.28    0.460    0.850 

Effective search space used: 11705504420


Query=  CM2_S47_L008_R1_001_(paired)_contig_344 Average coverage: 6,918.62
Length=610


***** No hits found *****


Lambda     K      H
    1.33    0.621     1.12 

Gapped
Lambda     K      H
    1.28    0.460    0.850 

Effective search space used: 23202020205


Query=  CM2_S47_L008_R1_001_(paired)_contig_345 Average coverage: 3,401.92
Length=2257


***** No hits found *****


Lambda     K      H
    1.33    0.621     1.12 

Gapped
Lambda     K      H
    1.28    0.460    0.850 

Effective search space used: 88444581570


Query=  CM2_S47_L008_R1_001_(paired)_contig_346 Average coverage: 5,658.47
Length=798


***** No hits found *****


Lambda     K      H
    1.33    0.621     1.12 

Gapped
Lambda     K      H
    1.28    0.460    0.850 

Effective search space used: 30658395929


Query=  CM2_S47_L008_R1_001_(paired)_contig_347 Average coverage: 687.27
Length=2164


***** No hits found *****


Lambda     K      H
    1.33    0.621     1.12 

Gapped
Lambda     K      H
    1.28    0.460    0.850 

Effective search space used: 84757738860


Query=  CM2_S47_L008_R1_001_(paired)_contig_348 Average coverage: 21,524.06
Length=1116


***** No hits found *****


Lambda     K      H
    1.33    0.621     1.12 

Gapped
Lambda     K      H
    1.28    0.460    0.850 

Effective search space used: 43270776143


Query=  CM2_S47_L008_R1_001_(paired)_contig_349 Average coverage: 259.15
Length=2643


***** No hits found *****


Lambda     K      H
    1.33    0.621     1.12 

Gapped
Lambda     K      H
    1.28    0.460    0.850 

Effective search space used: 103746960990


Query=  CM2_S47_L008_R1_001_(paired)_contig_350 Average coverage: 910.13
Length=1574


***** No hits found *****


Lambda     K      H
    1.33    0.621     1.12 

Gapped
Lambda     K      H
    1.28    0.460    0.850 

Effective search space used: 61368091560


Query=  CM2_S47_L008_R1_001_(paired)_contig_351 Average coverage: 1,598.73
Length=869


***** No hits found *****


Lambda     K      H
    1.33    0.621     1.12 

Gapped
Lambda     K      H
    1.28    0.460    0.850 

Effective search space used: 33474367612


Query=  CM2_S47_L008_R1_001_(paired)_contig_352 Average coverage: 208.14
Length=346


***** No hits found *****


Lambda     K      H
    1.33    0.621     1.12 

Gapped
Lambda     K      H
    1.28    0.460    0.850 

Effective search space used: 12776855672


Query=  CM2_S47_L008_R1_001_(paired)_contig_353 Average coverage: 3,942.57
Length=618


***** No hits found *****


Lambda     K      H
    1.33    0.621     1.12 

Gapped
Lambda     K      H
    1.28    0.460    0.850 

Effective search space used: 23519312789


Query=  CM2_S47_L008_R1_001_(paired)_contig_354 Average coverage: 18,857.71
Length=643


***** No hits found *****


Lambda     K      H
    1.33    0.621     1.12 

Gapped
Lambda     K      H
    1.28    0.460    0.850 

Effective search space used: 24510852114


Query=  CM2_S47_L008_R1_001_(paired)_contig_355 Average coverage: 9,143.72
Length=409


***** No hits found *****


Lambda     K      H
    1.33    0.621     1.12 

Gapped
Lambda     K      H
    1.28    0.460    0.850 

Effective search space used: 15276675260


Query=  CM2_S47_L008_R1_001_(paired)_contig_356 Average coverage: 188.94
Length=931


***** No hits found *****


Lambda     K      H
    1.33    0.621     1.12 

Gapped
Lambda     K      H
    1.28    0.460    0.850 

Effective search space used: 35933385138


Query=  CM2_S47_L008_R1_001_(paired)_contig_357 Average coverage: 78.40
Length=1526


***** No hits found *****


Lambda     K      H
    1.33    0.621     1.12 

Gapped
Lambda     K      H
    1.28    0.460    0.850 

Effective search space used: 59465205000


Query=  CM2_S47_L008_R1_001_(paired)_contig_358 Average coverage: 14,018.45
Length=2168


***** No hits found *****


Lambda     K      H
    1.33    0.621     1.12 

Gapped
Lambda     K      H
    1.28    0.460    0.850 

Effective search space used: 84916312740


Query=  CM2_S47_L008_R1_001_(paired)_contig_359 Average coverage: 5,044.96
Length=357


***** No hits found *****


Lambda     K      H
    1.33    0.621     1.12 

Gapped
Lambda     K      H
    1.28    0.460    0.850 

Effective search space used: 13213332108


Query=  CM2_S47_L008_R1_001_(paired)_contig_360 Average coverage: 21,762.21
Length=706


***** No hits found *****


Lambda     K      H
    1.33    0.621     1.12 

Gapped
Lambda     K      H
    1.28    0.460    0.850 

Effective search space used: 27009531213


Query=  CM2_S47_L008_R1_001_(paired)_contig_361 Average coverage: 1,876.01
Length=3187


***** No hits found *****


Lambda     K      H
    1.33    0.621     1.12 

Gapped
Lambda     K      H
    1.28    0.460    0.850 

Effective search space used: 125216159720


Query=  CM2_S47_L008_R1_001_(paired)_contig_362 Average coverage: 183.09
Length=297


***** No hits found *****


Lambda     K      H
    1.33    0.621     1.12 

Gapped
Lambda     K      H
    1.28    0.460    0.850 

Effective search space used: 10832551548


Query=  CM2_S47_L008_R1_001_(paired)_contig_363 Average coverage: 415.44
Length=207


***** No hits found *****


Lambda     K      H
    1.33    0.621     1.12 

Gapped
Lambda     K      H
    1.28    0.460    0.850 

Effective search space used: 7304391336


Query=  CM2_S47_L008_R1_001_(paired)_contig_364 Average coverage: 606.56
Length=930


***** No hits found *****


Lambda     K      H
    1.33    0.621     1.12 

Gapped
Lambda     K      H
    1.28    0.460    0.850 

Effective search space used: 35893723565


Query=  CM2_S47_L008_R1_001_(paired)_contig_365 Average coverage: 290.65
Length=675


***** No hits found *****


Lambda     K      H
    1.33    0.621     1.12 

Gapped
Lambda     K      H
    1.28    0.460    0.850 

Effective search space used: 25780022450


Query=  CM2_S47_L008_R1_001_(paired)_contig_366 Average coverage: 7,714.77
Length=1732


***** No hits found *****


Lambda     K      H
    1.33    0.621     1.12 

Gapped
Lambda     K      H
    1.28    0.460    0.850 

Effective search space used: 67631759820


Query=  CM2_S47_L008_R1_001_(paired)_contig_367 Average coverage: 25,382.90
Length=746


***** No hits found *****


Lambda     K      H
    1.33    0.621     1.12 

Gapped
Lambda     K      H
    1.28    0.460    0.850 

Effective search space used: 28595994133


Query=  CM2_S47_L008_R1_001_(paired)_contig_368 Average coverage: 6,131.65
Length=753


***** No hits found *****


Lambda     K      H
    1.33    0.621     1.12 

Gapped
Lambda     K      H
    1.28    0.460    0.850 

Effective search space used: 28873625144


Query=  CM2_S47_L008_R1_001_(paired)_contig_369 Average coverage: 3,547.00
Length=1549


***** No hits found *****


Lambda     K      H
    1.33    0.621     1.12 

Gapped
Lambda     K      H
    1.28    0.460    0.850 

Effective search space used: 60377004810


Query=  CM2_S47_L008_R1_001_(paired)_contig_370 Average coverage: 710.15
Length=2243


***** No hits found *****


Lambda     K      H
    1.33    0.621     1.12 

Gapped
Lambda     K      H
    1.28    0.460    0.850 

Effective search space used: 87889572990


Query=  CM2_S47_L008_R1_001_(paired)_contig_371 Average coverage: 7,746.22
Length=1004


***** No hits found *****


Lambda     K      H
    1.33    0.621     1.12 

Gapped
Lambda     K      H
    1.28    0.460    0.850 

Effective search space used: 38828679967


Query=  CM2_S47_L008_R1_001_(paired)_contig_372 Average coverage: 85,987.81
Length=449


***** No hits found *****


Lambda     K      H
    1.33    0.621     1.12 

Gapped
Lambda     K      H
    1.28    0.460    0.850 

Effective search space used: 16863862300


Query=  CM2_S47_L008_R1_001_(paired)_contig_373 Average coverage: 527.74
Length=548


***** No hits found *****


Lambda     K      H
    1.33    0.621     1.12 

Gapped
Lambda     K      H
    1.28    0.460    0.850 

Effective search space used: 20792150224


Query=  CM2_S47_L008_R1_001_(paired)_contig_374 Average coverage: 1,320.40
Length=12836


***** No hits found *****


Lambda     K      H
    1.33    0.621     1.12 

Gapped
Lambda     K      H
    1.28    0.460    0.850 

Effective search space used: 507289837312


Query=  CM2_S47_L008_R1_001_(paired)_contig_375 Average coverage: 1,108.18
Length=2822


***** No hits found *****


Lambda     K      H
    1.33    0.621     1.12 

Gapped
Lambda     K      H
    1.28    0.460    0.850 

Effective search space used: 110843142120


Query=  CM2_S47_L008_R1_001_(paired)_contig_376 Average coverage: 269.83
Length=819


***** No hits found *****


Lambda     K      H
    1.33    0.621     1.12 

Gapped
Lambda     K      H
    1.28    0.460    0.850 

Effective search space used: 31491288962


Query=  CM2_S47_L008_R1_001_(paired)_contig_377 Average coverage: 1,198.35
Length=2786


***** No hits found *****


Lambda     K      H
    1.33    0.621     1.12 

Gapped
Lambda     K      H
    1.28    0.460    0.850 

Effective search space used: 109415977200


Query=  CM2_S47_L008_R1_001_(paired)_contig_378 Average coverage: 83.25
Length=2107


***** No hits found *****


Lambda     K      H
    1.33    0.621     1.12 

Gapped
Lambda     K      H
    1.28    0.460    0.850 

Effective search space used: 82498061070


Query=  CM2_S47_L008_R1_001_(paired)_contig_379 Average coverage: 4,286.44
Length=1192


***** No hits found *****


Lambda     K      H
    1.33    0.621     1.12 

Gapped
Lambda     K      H
    1.28    0.460    0.850 

Effective search space used: 46285055691


Query=  CM2_S47_L008_R1_001_(paired)_contig_380 Average coverage:
210,234.13
Length=352


***** No hits found *****


Lambda     K      H
    1.33    0.621     1.12 

Gapped
Lambda     K      H
    1.28    0.460    0.850 

Effective search space used: 13014933728


Query=  CM2_S47_L008_R1_001_(paired)_contig_381 Average coverage: 445.24
Length=719


***** No hits found *****


Lambda     K      H
    1.33    0.621     1.12 

Gapped
Lambda     K      H
    1.28    0.460    0.850 

Effective search space used: 27525131662


Query=  CM2_S47_L008_R1_001_(paired)_contig_382 Average coverage: 761.91
Length=782


***** No hits found *****


Lambda     K      H
    1.33    0.621     1.12 

Gapped
Lambda     K      H
    1.28    0.460    0.850 

Effective search space used: 30023810761


Query=  CM2_S47_L008_R1_001_(paired)_contig_383 Average coverage: 2,301.62
Length=2495


***** No hits found *****


Lambda     K      H
    1.33    0.621     1.12 

Gapped
Lambda     K      H
    1.28    0.460    0.850 

Effective search space used: 97879727430


Query=  CM2_S47_L008_R1_001_(paired)_contig_384 Average coverage: 70,929.57
Length=409


***** No hits found *****


Lambda     K      H
    1.33    0.621     1.12 

Gapped
Lambda     K      H
    1.28    0.460    0.850 

Effective search space used: 15276675260


Query=  CM2_S47_L008_R1_001_(paired)_contig_385 Average coverage: 8,184.24
Length=4073


***** No hits found *****


Lambda     K      H
    1.33    0.621     1.12 

Gapped
Lambda     K      H
    1.28    0.460    0.850 

Effective search space used: 160324234882


Query=  CM2_S47_L008_R1_001_(paired)_contig_386 Average coverage: 24.28
Length=655


***** No hits found *****


Lambda     K      H
    1.33    0.621     1.12 

Gapped
Lambda     K      H
    1.28    0.460    0.850 

Effective search space used: 24986790990


Query=  CM2_S47_L008_R1_001_(paired)_contig_387 Average coverage: 5,820.41
Length=397


***** No hits found *****


Lambda     K      H
    1.33    0.621     1.12 

Gapped
Lambda     K      H
    1.28    0.460    0.850 

Effective search space used: 14800519148


Query=  CM2_S47_L008_R1_001_(paired)_contig_388 Average coverage: 1,805.33
Length=3060


***** No hits found *****


Lambda     K      H
    1.33    0.621     1.12 

Gapped
Lambda     K      H
    1.28    0.460    0.850 

Effective search space used: 120278287980


Query=  CM2_S47_L008_R1_001_(paired)_contig_389 Average coverage: 3,195.94
Length=501


***** No hits found *****


Lambda     K      H
    1.33    0.621     1.12 

Gapped
Lambda     K      H
    1.28    0.460    0.850 

Effective search space used: 18927205452


Query=  CM2_S47_L008_R1_001_(paired)_contig_390 Average coverage: 1,453.27
Length=2481


***** No hits found *****


Lambda     K      H
    1.33    0.621     1.12 

Gapped
Lambda     K      H
    1.28    0.460    0.850 

Effective search space used: 97324718850


Query=  CM2_S47_L008_R1_001_(paired)_contig_391 Average coverage: 1,037.05
Length=1589


***** No hits found *****


Lambda     K      H
    1.33    0.621     1.12 

Gapped
Lambda     K      H
    1.28    0.460    0.850 

Effective search space used: 61962743610


Query=  CM2_S47_L008_R1_001_(paired)_contig_392 Average coverage: 24,457.21
Length=746


***** No hits found *****


Lambda     K      H
    1.33    0.621     1.12 

Gapped
Lambda     K      H
    1.28    0.460    0.850 

Effective search space used: 28595994133


Query=  CM2_S47_L008_R1_001_(paired)_contig_393 Average coverage: 9,901.61
Length=1373


***** No hits found *****


Lambda     K      H
    1.33    0.621     1.12 

Gapped
Lambda     K      H
    1.28    0.460    0.850 

Effective search space used: 53399754090


Query=  CM2_S47_L008_R1_001_(paired)_contig_394 Average coverage: 2,351.92
Length=366


***** No hits found *****


Lambda     K      H
    1.33    0.621     1.12 

Gapped
Lambda     K      H
    1.28    0.460    0.850 

Effective search space used: 13570449192


Query=  CM2_S47_L008_R1_001_(paired)_contig_395 Average coverage: 4,384.98
Length=683


***** No hits found *****


Lambda     K      H
    1.33    0.621     1.12 

Gapped
Lambda     K      H
    1.28    0.460    0.850 

Effective search space used: 26097315034


Query=  CM2_S47_L008_R1_001_(paired)_contig_396 Average coverage: 11,781.57
Length=877


***** No hits found *****


Lambda     K      H
    1.33    0.621     1.12 

Gapped
Lambda     K      H
    1.28    0.460    0.850 

Effective search space used: 33791660196


Query=  CM2_S47_L008_R1_001_(paired)_contig_397 Average coverage: 2,110.85
Length=2002


***** No hits found *****


Lambda     K      H
    1.33    0.621     1.12 

Gapped
Lambda     K      H
    1.28    0.460    0.850 

Effective search space used: 78335496720


Query=  CM2_S47_L008_R1_001_(paired)_contig_398 Average coverage: 1,936.49
Length=1355


***** No hits found *****


Lambda     K      H
    1.33    0.621     1.12 

Gapped
Lambda     K      H
    1.28    0.460    0.850 

Effective search space used: 52686171630


Query=  CM2_S47_L008_R1_001_(paired)_contig_399 Average coverage: 19,388.52
Length=263


***** No hits found *****


Lambda     K      H
    1.33    0.621     1.12 

Gapped
Lambda     K      H
    1.28    0.460    0.850 

Effective search space used: 9483442564


Query=  CM2_S47_L008_R1_001_(paired)_contig_400 Average coverage: 3,436.24
Length=354


***** No hits found *****


Lambda     K      H
    1.33    0.621     1.12 

Gapped
Lambda     K      H
    1.28    0.460    0.850 

Effective search space used: 13094293080


Query=  CM2_S47_L008_R1_001_(paired)_contig_401 Average coverage: 6,651.57
Length=1487


***** No hits found *****


Lambda     K      H
    1.33    0.621     1.12 

Gapped
Lambda     K      H
    1.28    0.460    0.850 

Effective search space used: 57919109670


Query=  CM2_S47_L008_R1_001_(paired)_contig_402 Average coverage: 500.94
Length=1024


***** No hits found *****


Lambda     K      H
    1.33    0.621     1.12 

Gapped
Lambda     K      H
    1.28    0.460    0.850 

Effective search space used: 39621911427


Query=  CM2_S47_L008_R1_001_(paired)_contig_403 Average coverage: 25.99
Length=365


***** No hits found *****


Lambda     K      H
    1.33    0.621     1.12 

Gapped
Lambda     K      H
    1.28    0.460    0.850 

Effective search space used: 13530769516


Query=  CM2_S47_L008_R1_001_(paired)_contig_404 Average coverage: 2,892.63
Length=424


***** No hits found *****


Lambda     K      H
    1.33    0.621     1.12 

Gapped
Lambda     K      H
    1.28    0.460    0.850 

Effective search space used: 15871870400


Query=  CM2_S47_L008_R1_001_(paired)_contig_405 Average coverage: 4,468.42
Length=2430


***** No hits found *****


Lambda     K      H
    1.33    0.621     1.12 

Gapped
Lambda     K      H
    1.28    0.460    0.850 

Effective search space used: 95302901880


Query=  CM2_S47_L008_R1_001_(paired)_contig_406 Average coverage: 398.41
Length=1467


***** No hits found *****


Lambda     K      H
    1.33    0.621     1.12 

Gapped
Lambda     K      H
    1.28    0.460    0.850 

Effective search space used: 57126240270


Query=  CM2_S47_L008_R1_001_(paired)_contig_407 Average coverage: 362.34
Length=638


***** No hits found *****


Lambda     K      H
    1.33    0.621     1.12 

Gapped
Lambda     K      H
    1.28    0.460    0.850 

Effective search space used: 24312544249


Query=  CM2_S47_L008_R1_001_(paired)_contig_408 Average coverage: 15,642.53
Length=651


***** No hits found *****


Lambda     K      H
    1.33    0.621     1.12 

Gapped
Lambda     K      H
    1.28    0.460    0.850 

Effective search space used: 24828144698


Query=  CM2_S47_L008_R1_001_(paired)_contig_409 Average coverage: 4,508.18
Length=958


***** No hits found *****


Lambda     K      H
    1.33    0.621     1.12 

Gapped
Lambda     K      H
    1.28    0.460    0.850 

Effective search space used: 37004247609


Query=  CM2_S47_L008_R1_001_(paired)_contig_410 Average coverage: 165.35
Length=278


***** No hits found *****


Lambda     K      H
    1.33    0.621     1.12 

Gapped
Lambda     K      H
    1.28    0.460    0.850 

Effective search space used: 10078637704


Query=  CM2_S47_L008_R1_001_(paired)_contig_411 Average coverage: 9,936.40
Length=1058


***** No hits found *****


Lambda     K      H
    1.33    0.621     1.12 

Gapped
Lambda     K      H
    1.28    0.460    0.850 

Effective search space used: 40970404909


Query=  CM2_S47_L008_R1_001_(paired)_contig_412 Average coverage: 62,891.45
Length=695


***** No hits found *****


Lambda     K      H
    1.33    0.621     1.12 

Gapped
Lambda     K      H
    1.28    0.460    0.850 

Effective search space used: 26573253910


Query=  CM2_S47_L008_R1_001_(paired)_contig_413 Average coverage: 27,626.52
Length=656


***** No hits found *****


Lambda     K      H
    1.33    0.621     1.12 

Gapped
Lambda     K      H
    1.28    0.460    0.850 

Effective search space used: 25026452563


Query=  CM2_S47_L008_R1_001_(paired)_contig_414 Average coverage: 544.52
Length=2721


***** No hits found *****


Lambda     K      H
    1.33    0.621     1.12 

Gapped
Lambda     K      H
    1.28    0.460    0.850 

Effective search space used: 106839151650


Query=  CM2_S47_L008_R1_001_(paired)_contig_415 Average coverage: 790.98
Length=302


***** No hits found *****


Lambda     K      H
    1.33    0.621     1.12 

Gapped
Lambda     K      H
    1.28    0.460    0.850 

Effective search space used: 11030949928


Query=  CM2_S47_L008_R1_001_(paired)_contig_416 Average coverage: 17,842.91
Length=509


***** No hits found *****


Lambda     K      H
    1.33    0.621     1.12 

Gapped
Lambda     K      H
    1.28    0.460    0.850 

Effective search space used: 19244642860


Query=  CM2_S47_L008_R1_001_(paired)_contig_417 Average coverage: 9,775.12
Length=432


***** No hits found *****


Lambda     K      H
    1.33    0.621     1.12 

Gapped
Lambda     K      H
    1.28    0.460    0.850 

Effective search space used: 16189307808


Query=  CM2_S47_L008_R1_001_(paired)_contig_418 Average coverage: 1,440.72
Length=503


***** No hits found *****


Lambda     K      H
    1.33    0.621     1.12 

Gapped
Lambda     K      H
    1.28    0.460    0.850 

Effective search space used: 19006564804


Query=  CM2_S47_L008_R1_001_(paired)_contig_419 Average coverage: 2,386.47
Length=998


***** No hits found *****


Lambda     K      H
    1.33    0.621     1.12 

Gapped
Lambda     K      H
    1.28    0.460    0.850 

Effective search space used: 38590710529


Query=  CM2_S47_L008_R1_001_(paired)_contig_420 Average coverage: 3,291.28
Length=569


***** No hits found *****


Lambda     K      H
    1.33    0.621     1.12 

Gapped
Lambda     K      H
    1.28    0.460    0.850 

Effective search space used: 21625423420


Query=  CM2_S47_L008_R1_001_(paired)_contig_421 Average coverage: 27,060.45
Length=394


***** No hits found *****


Lambda     K      H
    1.33    0.621     1.12 

Gapped
Lambda     K      H
    1.28    0.460    0.850 

Effective search space used: 14681480120


Query=  CM2_S47_L008_R1_001_(paired)_contig_422 Average coverage: 529.61
Length=2493


***** No hits found *****


Lambda     K      H
    1.33    0.621     1.12 

Gapped
Lambda     K      H
    1.28    0.460    0.850 

Effective search space used: 97800440490


Query=  CM2_S47_L008_R1_001_(paired)_contig_423 Average coverage: 9,740.10
Length=2098


***** No hits found *****


Lambda     K      H
    1.33    0.621     1.12 

Gapped
Lambda     K      H
    1.28    0.460    0.850 

Effective search space used: 82141269840


Query=  CM2_S47_L008_R1_001_(paired)_contig_424 Average coverage: 1,193.82
Length=354


***** No hits found *****


Lambda     K      H
    1.33    0.621     1.12 

Gapped
Lambda     K      H
    1.28    0.460    0.850 

Effective search space used: 13094293080


Query=  CM2_S47_L008_R1_001_(paired)_contig_425 Average coverage: 506.46
Length=524


***** No hits found *****


Lambda     K      H
    1.33    0.621     1.12 

Gapped
Lambda     K      H
    1.28    0.460    0.850 

Effective search space used: 19839838000


Query=  CM2_S47_L008_R1_001_(paired)_contig_426 Average coverage: 1,153.33
Length=209


***** No hits found *****


Lambda     K      H
    1.33    0.621     1.12 

Gapped
Lambda     K      H
    1.28    0.460    0.850 

Effective search space used: 7383786894


Query=  CM2_S47_L008_R1_001_(paired)_contig_427 Average coverage: 1,729.15
Length=2453


***** No hits found *****


Lambda     K      H
    1.33    0.621     1.12 

Gapped
Lambda     K      H
    1.28    0.460    0.850 

Effective search space used: 96214701690


Query=  CM2_S47_L008_R1_001_(paired)_contig_428 Average coverage: 4,009.80
Length=1373


***** No hits found *****


Lambda     K      H
    1.33    0.621     1.12 

Gapped
Lambda     K      H
    1.28    0.460    0.850 

Effective search space used: 53399754090


Query=  CM2_S47_L008_R1_001_(paired)_contig_429 Average coverage: 12,501.49
Length=1016


***** No hits found *****


Lambda     K      H
    1.33    0.621     1.12 

Gapped
Lambda     K      H
    1.28    0.460    0.850 

Effective search space used: 39304618843


Query=  CM2_S47_L008_R1_001_(paired)_contig_430 Average coverage: 25,768.93
Length=453


***** No hits found *****


Lambda     K      H
    1.33    0.621     1.12 

Gapped
Lambda     K      H
    1.28    0.460    0.850 

Effective search space used: 17022581004


Query=  CM2_S47_L008_R1_001_(paired)_contig_431 Average coverage: 11,127.60
Length=1771


***** No hits found *****


Lambda     K      H
    1.33    0.621     1.12 

Gapped
Lambda     K      H
    1.28    0.460    0.850 

Effective search space used: 69177855150


Query=  CM2_S47_L008_R1_001_(paired)_contig_432 Average coverage: 168.31
Length=1333


***** No hits found *****


Lambda     K      H
    1.33    0.621     1.12 

Gapped
Lambda     K      H
    1.28    0.460    0.850 

Effective search space used: 51814015290


Query=  CM2_S47_L008_R1_001_(paired)_contig_433 Average coverage: 1,309.35
Length=430


***** No hits found *****


Lambda     K      H
    1.33    0.621     1.12 

Gapped
Lambda     K      H
    1.28    0.460    0.850 

Effective search space used: 16109948456


Query=  CM2_S47_L008_R1_001_(paired)_contig_434 Average coverage: 61.74
Length=416


***** No hits found *****


Lambda     K      H
    1.33    0.621     1.12 

Gapped
Lambda     K      H
    1.28    0.460    0.850 

Effective search space used: 15554432992


Query=  CM2_S47_L008_R1_001_(paired)_contig_435 Average coverage: 50.43
Length=367


***** No hits found *****


Lambda     K      H
    1.33    0.621     1.12 

Gapped
Lambda     K      H
    1.28    0.460    0.850 

Effective search space used: 13610128868


Query=  CM2_S47_L008_R1_001_(paired)_contig_436 Average coverage: 692.49
Length=485


***** No hits found *****


Lambda     K      H
    1.33    0.621     1.12 

Gapped
Lambda     K      H
    1.28    0.460    0.850 

Effective search space used: 18292330636


Query=  CM2_S47_L008_R1_001_(paired)_contig_437 Average coverage: 1,884.94
Length=1121


***** No hits found *****


Lambda     K      H
    1.33    0.621     1.12 

Gapped
Lambda     K      H
    1.28    0.460    0.850 

Effective search space used: 43469084008


Query=  CM2_S47_L008_R1_001_(paired)_contig_438 Average coverage: 9,615.93
Length=608


***** No hits found *****


Lambda     K      H
    1.33    0.621     1.12 

Gapped
Lambda     K      H
    1.28    0.460    0.850 

Effective search space used: 23122697059


Query=  CM2_S47_L008_R1_001_(paired)_contig_439 Average coverage: 5,589.72
Length=2070


***** No hits found *****


Lambda     K      H
    1.33    0.621     1.12 

Gapped
Lambda     K      H
    1.28    0.460    0.850 

Effective search space used: 81031252680


Query=  CM2_S47_L008_R1_001_(paired)_contig_440 Average coverage: 821.85
Length=651


***** No hits found *****


Lambda     K      H
    1.33    0.621     1.12 

Gapped
Lambda     K      H
    1.28    0.460    0.850 

Effective search space used: 24828144698


Query=  CM2_S47_L008_R1_001_(paired)_contig_441 Average coverage: 548.43
Length=1674


***** No hits found *****


Lambda     K      H
    1.33    0.621     1.12 

Gapped
Lambda     K      H
    1.28    0.460    0.850 

Effective search space used: 65332438560


Query=  CM2_S47_L008_R1_001_(paired)_contig_442 Average coverage: 1,341.90
Length=3292


***** No hits found *****


Lambda     K      H
    1.33    0.621     1.12 

Gapped
Lambda     K      H
    1.28    0.460    0.850 

Effective search space used: 129376823255


Query=  CM2_S47_L008_R1_001_(paired)_contig_443 Average coverage: 1,321.01
Length=1537


***** No hits found *****


Lambda     K      H
    1.33    0.621     1.12 

Gapped
Lambda     K      H
    1.28    0.460    0.850 

Effective search space used: 59901283170


Query=  CM2_S47_L008_R1_001_(paired)_contig_444 Average coverage: 3,548.51
Length=509


***** No hits found *****


Lambda     K      H
    1.33    0.621     1.12 

Gapped
Lambda     K      H
    1.28    0.460    0.850 

Effective search space used: 19244642860


Query=  CM2_S47_L008_R1_001_(paired)_contig_445 Average coverage: 2,691.76
Length=1177


***** No hits found *****


Lambda     K      H
    1.33    0.621     1.12 

Gapped
Lambda     K      H
    1.28    0.460    0.850 

Effective search space used: 45690132096


Query=  CM2_S47_L008_R1_001_(paired)_contig_446 Average coverage: 38.51
Length=6366


***** No hits found *****


Lambda     K      H
    1.33    0.621     1.12 

Gapped
Lambda     K      H
    1.28    0.460    0.850 

Effective search space used: 251185201413


Query=  CM2_S47_L008_R1_001_(paired)_contig_447 Average coverage: 5,087.42
Length=2074


***** No hits found *****


Lambda     K      H
    1.33    0.621     1.12 

Gapped
Lambda     K      H
    1.28    0.460    0.850 

Effective search space used: 81189826560


Query=  CM2_S47_L008_R1_001_(paired)_contig_448 Average coverage: 11,702.54
Length=512


***** No hits found *****


Lambda     K      H
    1.33    0.621     1.12 

Gapped
Lambda     K      H
    1.28    0.460    0.850 

Effective search space used: 19363681888


Query=  CM2_S47_L008_R1_001_(paired)_contig_449 Average coverage: 10,762.63
Length=870


***** No hits found *****


Lambda     K      H
    1.33    0.621     1.12 

Gapped
Lambda     K      H
    1.28    0.460    0.850 

Effective search space used: 33514029185


Query=  CM2_S47_L008_R1_001_(paired)_contig_450 Average coverage: 339.87
Length=687


***** No hits found *****


Lambda     K      H
    1.33    0.621     1.12 

Gapped
Lambda     K      H
    1.28    0.460    0.850 

Effective search space used: 26255961326


Query=  CM2_S47_L008_R1_001_(paired)_contig_451 Average coverage: 3,442.09
Length=2125


***** No hits found *****


Lambda     K      H
    1.33    0.621     1.12 

Gapped
Lambda     K      H
    1.28    0.460    0.850 

Effective search space used: 83211643530


Query=  CM2_S47_L008_R1_001_(paired)_contig_452 Average coverage: 4,564.07
Length=1646


***** No hits found *****


Lambda     K      H
    1.33    0.621     1.12 

Gapped
Lambda     K      H
    1.28    0.460    0.850 

Effective search space used: 64222421400


Query=  CM2_S47_L008_R1_001_(paired)_contig_453 Average coverage: 174.28
Length=2893


***** No hits found *****


Lambda     K      H
    1.33    0.621     1.12 

Gapped
Lambda     K      H
    1.28    0.460    0.850 

Effective search space used: 113657828490


Query=  CM2_S47_L008_R1_001_(paired)_contig_454 Average coverage: 294.18
Length=1765


***** No hits found *****


Lambda     K      H
    1.33    0.621     1.12 

Gapped
Lambda     K      H
    1.28    0.460    0.850 

Effective search space used: 68939994330


Query=  CM2_S47_L008_R1_001_(paired)_contig_455 Average coverage: 1,952.69
Length=351


***** No hits found *****


Lambda     K      H
    1.33    0.621     1.12 

Gapped
Lambda     K      H
    1.28    0.460    0.850 

Effective search space used: 12975254052


Query=  CM2_S47_L008_R1_001_(paired)_contig_456 Average coverage: 6,005.20
Length=1894


***** No hits found *****


Lambda     K      H
    1.33    0.621     1.12 

Gapped
Lambda     K      H
    1.28    0.460    0.850 

Effective search space used: 74054001960


Query=  CM2_S47_L008_R1_001_(paired)_contig_457 Average coverage: 916.92
Length=671


***** No hits found *****


Lambda     K      H
    1.33    0.621     1.12 

Gapped
Lambda     K      H
    1.28    0.460    0.850 

Effective search space used: 25621376158


Query=  CM2_S47_L008_R1_001_(paired)_contig_458 Average coverage: 10,691.04
Length=1277


***** No hits found *****


Lambda     K      H
    1.33    0.621     1.12 

Gapped
Lambda     K      H
    1.28    0.460    0.850 

Effective search space used: 49656289396


Query=  CM2_S47_L008_R1_001_(paired)_contig_459 Average coverage: 5,562.17
Length=2308


***** No hits found *****


Lambda     K      H
    1.33    0.621     1.12 

Gapped
Lambda     K      H
    1.28    0.460    0.850 

Effective search space used: 90466398540


Query=  CM2_S47_L008_R1_001_(paired)_contig_460 Average coverage: 1,460.72
Length=604


***** No hits found *****


Lambda     K      H
    1.33    0.621     1.12 

Gapped
Lambda     K      H
    1.28    0.460    0.850 

Effective search space used: 22964050767


Query=  CM2_S47_L008_R1_001_(paired)_contig_461 Average coverage: 8,075.35
Length=417


***** No hits found *****


Lambda     K      H
    1.33    0.621     1.12 

Gapped
Lambda     K      H
    1.28    0.460    0.850 

Effective search space used: 15594112668


Query=  CM2_S47_L008_R1_001_(paired)_contig_462 Average coverage: 33.65
Length=1249


***** No hits found *****


Lambda     K      H
    1.33    0.621     1.12 

Gapped
Lambda     K      H
    1.28    0.460    0.850 

Effective search space used: 48545765352


Query=  CM2_S47_L008_R1_001_(paired)_contig_463 Average coverage: 3,313.36
Length=1040


***** No hits found *****


Lambda     K      H
    1.33    0.621     1.12 

Gapped
Lambda     K      H
    1.28    0.460    0.850 

Effective search space used: 40256496595


Query=  CM2_S47_L008_R1_001_(paired)_contig_464 Average coverage: 254.00
Length=918


***** No hits found *****


Lambda     K      H
    1.33    0.621     1.12 

Gapped
Lambda     K      H
    1.28    0.460    0.850 

Effective search space used: 35417784689


Query=  CM2_S47_L008_R1_001_(paired)_contig_465 Average coverage: 66.44
Length=679


***** No hits found *****


Lambda     K      H
    1.33    0.621     1.12 

Gapped
Lambda     K      H
    1.28    0.460    0.850 

Effective search space used: 25938668742


Query=  CM2_S47_L008_R1_001_(paired)_contig_466 Average coverage: 17,344.15
Length=626


***** No hits found *****


Lambda     K      H
    1.33    0.621     1.12 

Gapped
Lambda     K      H
    1.28    0.460    0.850 

Effective search space used: 23836605373


Query=  CM2_S47_L008_R1_001_(paired)_contig_467 Average coverage: 9,573.18
Length=2286


***** No hits found *****


Lambda     K      H
    1.33    0.621     1.12 

Gapped
Lambda     K      H
    1.28    0.460    0.850 

Effective search space used: 89594242200


Query=  CM2_S47_L008_R1_001_(paired)_contig_468 Average coverage: 2,095.81
Length=1290


***** No hits found *****


Lambda     K      H
    1.33    0.621     1.12 

Gapped
Lambda     K      H
    1.28    0.460    0.850 

Effective search space used: 50171889845


Query=  CM2_S47_L008_R1_001_(paired)_contig_469 Average coverage: 12,019.92
Length=1675


***** No hits found *****


Lambda     K      H
    1.33    0.621     1.12 

Gapped
Lambda     K      H
    1.28    0.460    0.850 

Effective search space used: 65372082030


Query=  CM2_S47_L008_R1_001_(paired)_contig_470 Average coverage: 390.53
Length=1284


***** No hits found *****


Lambda     K      H
    1.33    0.621     1.12 

Gapped
Lambda     K      H
    1.28    0.460    0.850 

Effective search space used: 49933920407


Query=  CM2_S47_L008_R1_001_(paired)_contig_471 Average coverage: 718.98
Length=516


***** No hits found *****


Lambda     K      H
    1.33    0.621     1.12 

Gapped
Lambda     K      H
    1.28    0.460    0.850 

Effective search space used: 19522400592


Query=  CM2_S47_L008_R1_001_(paired)_contig_472 Average coverage: 1,303.51
Length=1542


***** No hits found *****


Lambda     K      H
    1.33    0.621     1.12 

Gapped
Lambda     K      H
    1.28    0.460    0.850 

Effective search space used: 60099500520


Query=  CM2_S47_L008_R1_001_(paired)_contig_473 Average coverage: 1,573.01
Length=1078


***** No hits found *****


Lambda     K      H
    1.33    0.621     1.12 

Gapped
Lambda     K      H
    1.28    0.460    0.850 

Effective search space used: 41763636369


Query=  CM2_S47_L008_R1_001_(paired)_contig_474 Average coverage: 162.94
Length=3246


***** No hits found *****


Lambda     K      H
    1.33    0.621     1.12 

Gapped
Lambda     K      H
    1.28    0.460    0.850 

Effective search space used: 127554056373


Query=  CM2_S47_L008_R1_001_(paired)_contig_475 Average coverage: 922.65
Length=1521


***** No hits found *****


Lambda     K      H
    1.33    0.621     1.12 

Gapped
Lambda     K      H
    1.28    0.460    0.850 

Effective search space used: 59266987650


Query=  CM2_S47_L008_R1_001_(paired)_contig_476 Average coverage: 482.20
Length=719


***** No hits found *****


Lambda     K      H
    1.33    0.621     1.12 

Gapped
Lambda     K      H
    1.28    0.460    0.850 

Effective search space used: 27525131662


Query=  CM2_S47_L008_R1_001_(paired)_contig_477 Average coverage: 8,427.49
Length=593


***** No hits found *****


Lambda     K      H
    1.33    0.621     1.12 

Gapped
Lambda     K      H
    1.28    0.460    0.850 

Effective search space used: 22527773464


Query=  CM2_S47_L008_R1_001_(paired)_contig_478 Average coverage: 6,491.95
Length=472


***** No hits found *****


Lambda     K      H
    1.33    0.621     1.12 

Gapped
Lambda     K      H
    1.28    0.460    0.850 

Effective search space used: 17776494848


Query=  CM2_S47_L008_R1_001_(paired)_contig_479 Average coverage: 4,890.79
Length=2484


***** No hits found *****


Lambda     K      H
    1.33    0.621     1.12 

Gapped
Lambda     K      H
    1.28    0.460    0.850 

Effective search space used: 97443649260


Query=  CM2_S47_L008_R1_001_(paired)_contig_480 Average coverage: 3,052.06
Length=736


***** No hits found *****


Lambda     K      H
    1.33    0.621     1.12 

Gapped
Lambda     K      H
    1.28    0.460    0.850 

Effective search space used: 28199378403


Query=  CM2_S47_L008_R1_001_(paired)_contig_481 Average coverage: 1,355.12
Length=731


***** No hits found *****


Lambda     K      H
    1.33    0.621     1.12 

Gapped
Lambda     K      H
    1.28    0.460    0.850 

Effective search space used: 28001070538


Query=  CM2_S47_L008_R1_001_(paired)_contig_482 Average coverage: 21,320.14
Length=613


***** No hits found *****


Lambda     K      H
    1.33    0.621     1.12 

Gapped
Lambda     K      H
    1.28    0.460    0.850 

Effective search space used: 23321004924


Query=  CM2_S47_L008_R1_001_(paired)_contig_483 Average coverage: 354.07
Length=1739


***** No hits found *****


Lambda     K      H
    1.33    0.621     1.12 

Gapped
Lambda     K      H
    1.28    0.460    0.850 

Effective search space used: 67909264110


Query=  CM2_S47_L008_R1_001_(paired)_contig_484 Average coverage: 44,845.06
Length=446


***** No hits found *****


Lambda     K      H
    1.33    0.621     1.12 

Gapped
Lambda     K      H
    1.28    0.460    0.850 

Effective search space used: 16744823272


Query=  CM2_S47_L008_R1_001_(paired)_contig_485 Average coverage: 17,086.72
Length=511


***** No hits found *****


Lambda     K      H
    1.33    0.621     1.12 

Gapped
Lambda     K      H
    1.28    0.460    0.850 

Effective search space used: 19324002212


Query=  CM2_S47_L008_R1_001_(paired)_contig_486 Average coverage: 11,375.05
Length=863


***** No hits found *****


Lambda     K      H
    1.33    0.621     1.12 

Gapped
Lambda     K      H
    1.28    0.460    0.850 

Effective search space used: 33236398174


Query=  CM2_S47_L008_R1_001_(paired)_contig_487 Average coverage: 3,692.52
Length=2462


***** No hits found *****


Lambda     K      H
    1.33    0.621     1.12 

Gapped
Lambda     K      H
    1.28    0.460    0.850 

Effective search space used: 96571492920


Query=  CM2_S47_L008_R1_001_(paired)_contig_488 Average coverage: 4,820.66
Length=1167


***** No hits found *****


Lambda     K      H
    1.33    0.621     1.12 

Gapped
Lambda     K      H
    1.28    0.460    0.850 

Effective search space used: 45293516366


Query=  CM2_S47_L008_R1_001_(paired)_contig_489 Average coverage: 17,702.53
Length=524


***** No hits found *****


Lambda     K      H
    1.33    0.621     1.12 

Gapped
Lambda     K      H
    1.28    0.460    0.850 

Effective search space used: 19839838000


Query=  CM2_S47_L008_R1_001_(paired)_contig_490 Average coverage: 26.88
Length=3631


***** No hits found *****


Lambda     K      H
    1.33    0.621     1.12 

Gapped
Lambda     K      H
    1.28    0.460    0.850 

Effective search space used: 142809822668


Query=  CM2_S47_L008_R1_001_(paired)_contig_491 Average coverage: 6,217.32
Length=884


***** No hits found *****


Lambda     K      H
    1.33    0.621     1.12 

Gapped
Lambda     K      H
    1.28    0.460    0.850 

Effective search space used: 34069291207


Query=  CM2_S47_L008_R1_001_(paired)_contig_492 Average coverage: 6,112.85
Length=367


***** No hits found *****


Lambda     K      H
    1.33    0.621     1.12 

Gapped
Lambda     K      H
    1.28    0.460    0.850 

Effective search space used: 13610128868


Query=  CM2_S47_L008_R1_001_(paired)_contig_493 Average coverage: 595.75
Length=557


***** No hits found *****


Lambda     K      H
    1.33    0.621     1.12 

Gapped
Lambda     K      H
    1.28    0.460    0.850 

Effective search space used: 21149267308


Query=  CM2_S47_L008_R1_001_(paired)_contig_494 Average coverage: 42.94
Length=1407


***** No hits found *****


Lambda     K      H
    1.33    0.621     1.12 

Gapped
Lambda     K      H
    1.28    0.460    0.850 

Effective search space used: 54747632070


Query=  CM2_S47_L008_R1_001_(paired)_contig_495 Average coverage: 960.89
Length=3517


***** No hits found *****


Lambda     K      H
    1.33    0.621     1.12 

Gapped
Lambda     K      H
    1.28    0.460    0.850 

Effective search space used: 138292530830


Query=  CM2_S47_L008_R1_001_(paired)_contig_496 Average coverage: 419.57
Length=1458


***** No hits found *****


Lambda     K      H
    1.33    0.621     1.12 

Gapped
Lambda     K      H
    1.28    0.460    0.850 

Effective search space used: 56769449040


Query=  CM2_S47_L008_R1_001_(paired)_contig_497 Average coverage: 10.45
Length=1991


***** No hits found *****


Lambda     K      H
    1.33    0.621     1.12 

Gapped
Lambda     K      H
    1.28    0.460    0.850 

Effective search space used: 77899418550


Query=  CM2_S47_L008_R1_001_(paired)_contig_498 Average coverage: 10.64
Length=1334


***** No hits found *****


Lambda     K      H
    1.33    0.621     1.12 

Gapped
Lambda     K      H
    1.28    0.460    0.850 

Effective search space used: 51853658760


Query=  CM2_S47_L008_R1_001_(paired)_contig_499 Average coverage: 863.25
Length=1877


***** No hits found *****


Lambda     K      H
    1.33    0.621     1.12 

Gapped
Lambda     K      H
    1.28    0.460    0.850 

Effective search space used: 73380062970


Query=  CM2_S47_L008_R1_001_(paired)_contig_500 Average coverage: 556.36
Length=1489


***** No hits found *****


Lambda     K      H
    1.33    0.621     1.12 

Gapped
Lambda     K      H
    1.28    0.460    0.850 

Effective search space used: 57998396610


Query=  CM2_S47_L008_R1_001_(paired)_contig_501 Average coverage: 7,725.16
Length=1126


***** No hits found *****


Lambda     K      H
    1.33    0.621     1.12 

Gapped
Lambda     K      H
    1.28    0.460    0.850 

Effective search space used: 43667391873


Query=  CM2_S47_L008_R1_001_(paired)_contig_502 Average coverage: 7,532.04
Length=521


***** No hits found *****


Lambda     K      H
    1.33    0.621     1.12 

Gapped
Lambda     K      H
    1.28    0.460    0.850 

Effective search space used: 19720798972


Query=  CM2_S47_L008_R1_001_(paired)_contig_503 Average coverage: 1,986.91
Length=1305


***** No hits found *****


Lambda     K      H
    1.33    0.621     1.12 

Gapped
Lambda     K      H
    1.28    0.460    0.850 

Effective search space used: 50766813440


Query=  CM2_S47_L008_R1_001_(paired)_contig_504 Average coverage: 20,830.31
Length=617


***** No hits found *****


Lambda     K      H
    1.33    0.621     1.12 

Gapped
Lambda     K      H
    1.28    0.460    0.850 

Effective search space used: 23479651216


Query=  CM2_S47_L008_R1_001_(paired)_contig_505 Average coverage: 2,878.87
Length=2764


***** No hits found *****


Lambda     K      H
    1.33    0.621     1.12 

Gapped
Lambda     K      H
    1.28    0.460    0.850 

Effective search space used: 108543820860


Query=  CM2_S47_L008_R1_001_(paired)_contig_506 Average coverage: 1,882.50
Length=802


***** No hits found *****


Lambda     K      H
    1.33    0.621     1.12 

Gapped
Lambda     K      H
    1.28    0.460    0.850 

Effective search space used: 30817042221


Query=  CM2_S47_L008_R1_001_(paired)_contig_507 Average coverage: 109.09
Length=4186


***** No hits found *****


Lambda     K      H
    1.33    0.621     1.12 

Gapped
Lambda     K      H
    1.28    0.460    0.850 

Effective search space used: 164801901353


Query=  CM2_S47_L008_R1_001_(paired)_contig_508 Average coverage: 2,818.12
Length=3695


***** No hits found *****


Lambda     K      H
    1.33    0.621     1.12 

Gapped
Lambda     K      H
    1.28    0.460    0.850 

Effective search space used: 145345846156


Query=  CM2_S47_L008_R1_001_(paired)_contig_509 Average coverage: 2,689.58
Length=1384


***** No hits found *****


Lambda     K      H
    1.33    0.621     1.12 

Gapped
Lambda     K      H
    1.28    0.460    0.850 

Effective search space used: 53835832260


Query=  CM2_S47_L008_R1_001_(paired)_contig_510 Average coverage: 1,113.44
Length=659


***** No hits found *****


Lambda     K      H
    1.33    0.621     1.12 

Gapped
Lambda     K      H
    1.28    0.460    0.850 

Effective search space used: 25145437282


Query=  CM2_S47_L008_R1_001_(paired)_contig_511 Average coverage: 449.09
Length=3354


***** No hits found *****


Lambda     K      H
    1.33    0.621     1.12 

Gapped
Lambda     K      H
    1.28    0.460    0.850 

Effective search space used: 131833596009


Query=  CM2_S47_L008_R1_001_(paired)_contig_512 Average coverage: 572.42
Length=1830


***** No hits found *****


Lambda     K      H
    1.33    0.621     1.12 

Gapped
Lambda     K      H
    1.28    0.460    0.850 

Effective search space used: 71516819880


Query=  CM2_S47_L008_R1_001_(paired)_contig_513 Average coverage: 159.38
Length=898


***** No hits found *****


Lambda     K      H
    1.33    0.621     1.12 

Gapped
Lambda     K      H
    1.28    0.460    0.850 

Effective search space used: 34624553229


Query=  CM2_S47_L008_R1_001_(paired)_contig_514 Average coverage: 1,730.52
Length=1513


***** No hits found *****


Lambda     K      H
    1.33    0.621     1.12 

Gapped
Lambda     K      H
    1.28    0.460    0.850 

Effective search space used: 58949839890


Query=  CM2_S47_L008_R1_001_(paired)_contig_515 Average coverage: 59.37
Length=657


***** No hits found *****


Lambda     K      H
    1.33    0.621     1.12 

Gapped
Lambda     K      H
    1.28    0.460    0.850 

Effective search space used: 25066114136


Query=  CM2_S47_L008_R1_001_(paired)_contig_516 Average coverage: 6,375.49
Length=611


***** No hits found *****


Lambda     K      H
    1.33    0.621     1.12 

Gapped
Lambda     K      H
    1.28    0.460    0.850 

Effective search space used: 23241681778


Query=  CM2_S47_L008_R1_001_(paired)_contig_517 Average coverage: 8,005.36
Length=1048


***** No hits found *****


Lambda     K      H
    1.33    0.621     1.12 

Gapped
Lambda     K      H
    1.28    0.460    0.850 

Effective search space used: 40573789179


Query=  CM2_S47_L008_R1_001_(paired)_contig_518 Average coverage: 3,554.50
Length=2306


***** No hits found *****


Lambda     K      H
    1.33    0.621     1.12 

Gapped
Lambda     K      H
    1.28    0.460    0.850 

Effective search space used: 90387111600


Query=  CM2_S47_L008_R1_001_(paired)_contig_519 Average coverage: 270.01
Length=1505


***** No hits found *****


Lambda     K      H
    1.33    0.621     1.12 

Gapped
Lambda     K      H
    1.28    0.460    0.850 

Effective search space used: 58632692130


Query=  CM2_S47_L008_R1_001_(paired)_contig_520 Average coverage: 2,938.77
Length=452


***** No hits found *****


Lambda     K      H
    1.33    0.621     1.12 

Gapped
Lambda     K      H
    1.28    0.460    0.850 

Effective search space used: 16982901328


Query=  CM2_S47_L008_R1_001_(paired)_contig_521 Average coverage: 83,083.61
Length=619


***** No hits found *****


Lambda     K      H
    1.33    0.621     1.12 

Gapped
Lambda     K      H
    1.28    0.460    0.850 

Effective search space used: 23558974362


Query=  CM2_S47_L008_R1_001_(paired)_contig_522 Average coverage: 3,581.45
Length=540


***** No hits found *****


Lambda     K      H
    1.33    0.621     1.12 

Gapped
Lambda     K      H
    1.28    0.460    0.850 

Effective search space used: 20474712816


Query=  CM2_S47_L008_R1_001_(paired)_contig_523 Average coverage: 10,826.61
Length=570


***** No hits found *****


Lambda     K      H
    1.33    0.621     1.12 

Gapped
Lambda     K      H
    1.28    0.460    0.850 

Effective search space used: 21665103096


Query=  CM2_S47_L008_R1_001_(paired)_contig_524 Average coverage: 9,259.72
Length=1417


***** No hits found *****


Lambda     K      H
    1.33    0.621     1.12 

Gapped
Lambda     K      H
    1.28    0.460    0.850 

Effective search space used: 55144066770


Query=  CM2_S47_L008_R1_001_(paired)_contig_525 Average coverage: 6,944.31
Length=1637


***** No hits found *****


Lambda     K      H
    1.33    0.621     1.12 

Gapped
Lambda     K      H
    1.28    0.460    0.850 

Effective search space used: 63865630170


Query=  CM2_S47_L008_R1_001_(paired)_contig_526 Average coverage: 2,100.84
Length=286


***** No hits found *****


Lambda     K      H
    1.33    0.621     1.12 

Gapped
Lambda     K      H
    1.28    0.460    0.850 

Effective search space used: 10396075112


Query=  CM2_S47_L008_R1_001_(paired)_contig_527 Average coverage: 1,036.98
Length=1123


***** No hits found *****


Lambda     K      H
    1.33    0.621     1.12 

Gapped
Lambda     K      H
    1.28    0.460    0.850 

Effective search space used: 43548407154


Query=  CM2_S47_L008_R1_001_(paired)_contig_528 Average coverage: 1,957.24
Length=3606


***** No hits found *****


Lambda     K      H
    1.33    0.621     1.12 

Gapped
Lambda     K      H
    1.28    0.460    0.850 

Effective search space used: 141819188493


Query=  CM2_S47_L008_R1_001_(paired)_contig_529 Average coverage: 953.61
Length=3279


***** No hits found *****


Lambda     K      H
    1.33    0.621     1.12 

Gapped
Lambda     K      H
    1.28    0.460    0.850 

Effective search space used: 128861693484


Query=  CM2_S47_L008_R1_001_(paired)_contig_530 Average coverage: 397.58
Length=1076


***** No hits found *****


Lambda     K      H
    1.33    0.621     1.12 

Gapped
Lambda     K      H
    1.28    0.460    0.850 

Effective search space used: 41684313223


Query=  CM2_S47_L008_R1_001_(paired)_contig_531 Average coverage: 467.80
Length=471


***** No hits found *****


Lambda     K      H
    1.33    0.621     1.12 

Gapped
Lambda     K      H
    1.28    0.460    0.850 

Effective search space used: 17736815172


Query=  CM2_S47_L008_R1_001_(paired)_contig_532 Average coverage: 15,299.45
Length=872


***** No hits found *****


Lambda     K      H
    1.33    0.621     1.12 

Gapped
Lambda     K      H
    1.28    0.460    0.850 

Effective search space used: 33593352331


Query=  CM2_S47_L008_R1_001_(paired)_contig_533 Average coverage: 512.48
Length=1571


***** No hits found *****


Lambda     K      H
    1.33    0.621     1.12 

Gapped
Lambda     K      H
    1.28    0.460    0.850 

Effective search space used: 61249161150


Query=  CM2_S47_L008_R1_001_(paired)_contig_534 Average coverage: 20,133.88
Length=732


***** No hits found *****


Lambda     K      H
    1.33    0.621     1.12 

Gapped
Lambda     K      H
    1.28    0.460    0.850 

Effective search space used: 28040732111


Query=  CM2_S47_L008_R1_001_(paired)_contig_535 Average coverage: 677.47
Length=1321


***** No hits found *****


Lambda     K      H
    1.33    0.621     1.12 

Gapped
Lambda     K      H
    1.28    0.460    0.850 

Effective search space used: 51401398608


Query=  CM2_S47_L008_R1_001_(paired)_contig_536 Average coverage: 18.66
Length=377


***** No hits found *****


Lambda     K      H
    1.33    0.621     1.12 

Gapped
Lambda     K      H
    1.28    0.460    0.850 

Effective search space used: 14006925628


Query=  CM2_S47_L008_R1_001_(paired)_contig_537 Average coverage: 3,262.17
Length=2868


***** No hits found *****


Lambda     K      H
    1.33    0.621     1.12 

Gapped
Lambda     K      H
    1.28    0.460    0.850 

Effective search space used: 112666741740


Query=  CM2_S47_L008_R1_001_(paired)_contig_538 Average coverage: 61.12
Length=606


***** No hits found *****


Lambda     K      H
    1.33    0.621     1.12 

Gapped
Lambda     K      H
    1.28    0.460    0.850 

Effective search space used: 23043373913


Query=  CM2_S47_L008_R1_001_(paired)_contig_539 Average coverage: 2,023.20
Length=823


***** No hits found *****


Lambda     K      H
    1.33    0.621     1.12 

Gapped
Lambda     K      H
    1.28    0.460    0.850 

Effective search space used: 31649935254


Query=  CM2_S47_L008_R1_001_(paired)_contig_540 Average coverage: 1,194.52
Length=537


***** No hits found *****


Lambda     K      H
    1.33    0.621     1.12 

Gapped
Lambda     K      H
    1.28    0.460    0.850 

Effective search space used: 20355673788


Query=  CM2_S47_L008_R1_001_(paired)_contig_541 Average coverage: 13.33
Length=3775


***** No hits found *****


Lambda     K      H
    1.33    0.621     1.12 

Gapped
Lambda     K      H
    1.28    0.460    0.850 

Effective search space used: 148515875516


Query=  CM2_S47_L008_R1_001_(paired)_contig_542 Average coverage: 32,386.84
Length=432


***** No hits found *****


Lambda     K      H
    1.33    0.621     1.12 

Gapped
Lambda     K      H
    1.28    0.460    0.850 

Effective search space used: 16189307808


Query=  CM2_S47_L008_R1_001_(paired)_contig_543 Average coverage: 501.60
Length=313


***** No hits found *****


Lambda     K      H
    1.33    0.621     1.12 

Gapped
Lambda     K      H
    1.28    0.460    0.850 

Effective search space used: 11467426364


Query=  CM2_S47_L008_R1_001_(paired)_contig_544 Average coverage: 2,776.59
Length=2024


***** No hits found *****


Lambda     K      H
    1.33    0.621     1.12 

Gapped
Lambda     K      H
    1.28    0.460    0.850 

Effective search space used: 79207653060


Query=  CM2_S47_L008_R1_001_(paired)_contig_545 Average coverage: 5,263.19
Length=1084


***** No hits found *****


Lambda     K      H
    1.33    0.621     1.12 

Gapped
Lambda     K      H
    1.28    0.460    0.850 

Effective search space used: 42001605807


Query=  CM2_S47_L008_R1_001_(paired)_contig_546 Average coverage: 484.54
Length=1798


***** No hits found *****


Lambda     K      H
    1.33    0.621     1.12 

Gapped
Lambda     K      H
    1.28    0.460    0.850 

Effective search space used: 70248228840


Query=  CM2_S47_L008_R1_001_(paired)_contig_547 Average coverage: 145.84
Length=335


***** No hits found *****


Lambda     K      H
    1.33    0.621     1.12 

Gapped
Lambda     K      H
    1.28    0.460    0.850 

Effective search space used: 12340379236


Query=  CM2_S47_L008_R1_001_(paired)_contig_548 Average coverage: 20,395.04
Length=468


***** No hits found *****


Lambda     K      H
    1.33    0.621     1.12 

Gapped
Lambda     K      H
    1.28    0.460    0.850 

Effective search space used: 17617776144


Query=  CM2_S47_L008_R1_001_(paired)_contig_549 Average coverage: 17,920.27
Length=1822


***** No hits found *****


Lambda     K      H
    1.33    0.621     1.12 

Gapped
Lambda     K      H
    1.28    0.460    0.850 

Effective search space used: 71199672120


Query=  CM2_S47_L008_R1_001_(paired)_contig_550 Average coverage: 2,277.99
Length=388


***** No hits found *****


Lambda     K      H
    1.33    0.621     1.12 

Gapped
Lambda     K      H
    1.28    0.460    0.850 

Effective search space used: 14443402064


Query=  CM2_S47_L008_R1_001_(paired)_contig_551 Average coverage: 8,219.75
Length=1159


***** No hits found *****


Lambda     K      H
    1.33    0.621     1.12 

Gapped
Lambda     K      H
    1.28    0.460    0.850 

Effective search space used: 44976223782


Query=  CM2_S47_L008_R1_001_(paired)_contig_552 Average coverage: 1,720.37
Length=966


***** No hits found *****


Lambda     K      H
    1.33    0.621     1.12 

Gapped
Lambda     K      H
    1.28    0.460    0.850 

Effective search space used: 37321540193


Query=  CM2_S47_L008_R1_001_(paired)_contig_553 Average coverage: 329.60
Length=638


***** No hits found *****


Lambda     K      H
    1.33    0.621     1.12 

Gapped
Lambda     K      H
    1.28    0.460    0.850 

Effective search space used: 24312544249


Query=  CM2_S47_L008_R1_001_(paired)_contig_554 Average coverage: 40.19
Length=3016


***** No hits found *****


Lambda     K      H
    1.33    0.621     1.12 

Gapped
Lambda     K      H
    1.28    0.460    0.850 

Effective search space used: 118533975300


Query=  CM2_S47_L008_R1_001_(paired)_contig_555 Average coverage: 3,528.70
Length=941


***** No hits found *****


Lambda     K      H
    1.33    0.621     1.12 

Gapped
Lambda     K      H
    1.28    0.460    0.850 

Effective search space used: 36330000868


Query=  CM2_S47_L008_R1_001_(paired)_contig_556 Average coverage: 1,791.34
Length=843


***** No hits found *****


Lambda     K      H
    1.33    0.621     1.12 

Gapped
Lambda     K      H
    1.28    0.460    0.850 

Effective search space used: 32443166714


Query=  CM2_S47_L008_R1_001_(paired)_contig_557 Average coverage: 35.34
Length=804


***** No hits found *****


Lambda     K      H
    1.33    0.621     1.12 

Gapped
Lambda     K      H
    1.28    0.460    0.850 

Effective search space used: 30896365367


Query=  CM2_S47_L008_R1_001_(paired)_contig_558 Average coverage: 415.21
Length=7945


***** No hits found *****


Lambda     K      H
    1.33    0.621     1.12 

Gapped
Lambda     K      H
    1.28    0.460    0.850 

Effective search space used: 313570709088


Query=  CM2_S47_L008_R1_001_(paired)_contig_559 Average coverage: 1,124.66
Length=996


***** No hits found *****


Lambda     K      H
    1.33    0.621     1.12 

Gapped
Lambda     K      H
    1.28    0.460    0.850 

Effective search space used: 38511387383


Query=  CM2_S47_L008_R1_001_(paired)_contig_560 Average coverage: 4,291.16
Length=1266


***** No hits found *****


Lambda     K      H
    1.33    0.621     1.12 

Gapped
Lambda     K      H
    1.28    0.460    0.850 

Effective search space used: 49220012093


Query=  CM2_S47_L008_R1_001_(paired)_contig_561 Average coverage: 43.59
Length=4987


***** No hits found *****


Lambda     K      H
    1.33    0.621     1.12 

Gapped
Lambda     K      H
    1.28    0.460    0.850 

Effective search space used: 196541820320


Query=  CM2_S47_L008_R1_001_(paired)_contig_562 Average coverage: 12,002.30
Length=2113


***** No hits found *****


Lambda     K      H
    1.33    0.621     1.12 

Gapped
Lambda     K      H
    1.28    0.460    0.850 

Effective search space used: 82735921890


Query=  CM2_S47_L008_R1_001_(paired)_contig_563 Average coverage: 3.13
Length=449


***** No hits found *****


Lambda     K      H
    1.33    0.621     1.12 

Gapped
Lambda     K      H
    1.28    0.460    0.850 

Effective search space used: 16863862300


Query=  CM2_S47_L008_R1_001_(paired)_contig_564 Average coverage: 6.38
Length=413


***** No hits found *****


Lambda     K      H
    1.33    0.621     1.12 

Gapped
Lambda     K      H
    1.28    0.460    0.850 

Effective search space used: 15435393964


Query=  CM2_S47_L008_R1_001_(paired)_contig_565 Average coverage: 4,590.84
Length=1118


***** No hits found *****


Lambda     K      H
    1.33    0.621     1.12 

Gapped
Lambda     K      H
    1.28    0.460    0.850 

Effective search space used: 43350099289


Query=  CM2_S47_L008_R1_001_(paired)_contig_566 Average coverage: 4,305.20
Length=2109


***** No hits found *****


Lambda     K      H
    1.33    0.621     1.12 

Gapped
Lambda     K      H
    1.28    0.460    0.850 

Effective search space used: 82577348010


Query=  CM2_S47_L008_R1_001_(paired)_contig_567 Average coverage: 4,128.25
Length=1105


***** No hits found *****


Lambda     K      H
    1.33    0.621     1.12 

Gapped
Lambda     K      H
    1.28    0.460    0.850 

Effective search space used: 42834498840


Query=  CM2_S47_L008_R1_001_(paired)_contig_568 Average coverage: 2,550.15
Length=360


***** No hits found *****


Lambda     K      H
    1.33    0.621     1.12 

Gapped
Lambda     K      H
    1.28    0.460    0.850 

Effective search space used: 13332371136


Query=  CM2_S47_L008_R1_001_(paired)_contig_569 Average coverage: 2,278.97
Length=244


***** No hits found *****


Lambda     K      H
    1.33    0.621     1.12 

Gapped
Lambda     K      H
    1.28    0.460    0.850 

Effective search space used: 8773209159


Query=  CM2_S47_L008_R1_001_(paired)_contig_570 Average coverage: 2,552.70
Length=1192


***** No hits found *****


Lambda     K      H
    1.33    0.621     1.12 

Gapped
Lambda     K      H
    1.28    0.460    0.850 

Effective search space used: 46285055691


Query=  CM2_S47_L008_R1_001_(paired)_contig_571 Average coverage: 414.40
Length=383


***** No hits found *****


Lambda     K      H
    1.33    0.621     1.12 

Gapped
Lambda     K      H
    1.28    0.460    0.850 

Effective search space used: 14245003684


Query=  CM2_S47_L008_R1_001_(paired)_contig_572 Average coverage: 3,238.42
Length=2515


***** No hits found *****


Lambda     K      H
    1.33    0.621     1.12 

Gapped
Lambda     K      H
    1.28    0.460    0.850 

Effective search space used: 98672596830


Query=  CM2_S47_L008_R1_001_(paired)_contig_573 Average coverage: 7,454.13
Length=1180


***** No hits found *****


Lambda     K      H
    1.33    0.621     1.12 

Gapped
Lambda     K      H
    1.28    0.460    0.850 

Effective search space used: 45809116815


Query=  CM2_S47_L008_R1_001_(paired)_contig_574 Average coverage: 47.74
Length=1362


***** No hits found *****


Lambda     K      H
    1.33    0.621     1.12 

Gapped
Lambda     K      H
    1.28    0.460    0.850 

Effective search space used: 52963675920


Query=  CM2_S47_L008_R1_001_(paired)_contig_575 Average coverage: 3,434.07
Length=803


***** No hits found *****


Lambda     K      H
    1.33    0.621     1.12 

Gapped
Lambda     K      H
    1.28    0.460    0.850 

Effective search space used: 30856703794


Query=  CM2_S47_L008_R1_001_(paired)_contig_576 Average coverage: 5,941.80
Length=1034


***** No hits found *****


Lambda     K      H
    1.33    0.621     1.12 

Gapped
Lambda     K      H
    1.28    0.460    0.850 

Effective search space used: 40018527157


Query=  CM2_S47_L008_R1_001_(paired)_contig_577 Average coverage: 873.59
Length=1455


***** No hits found *****


Lambda     K      H
    1.33    0.621     1.12 

Gapped
Lambda     K      H
    1.28    0.460    0.850 

Effective search space used: 56650518630


Query=  CM2_S47_L008_R1_001_(paired)_contig_578 Average coverage: 1,753.75
Length=367


***** No hits found *****


Lambda     K      H
    1.33    0.621     1.12 

Gapped
Lambda     K      H
    1.28    0.460    0.850 

Effective search space used: 13610128868


Query=  CM2_S47_L008_R1_001_(paired)_contig_579 Average coverage: 973.35
Length=610


***** No hits found *****


Lambda     K      H
    1.33    0.621     1.12 

Gapped
Lambda     K      H
    1.28    0.460    0.850 

Effective search space used: 23202020205


Query=  CM2_S47_L008_R1_001_(paired)_contig_580 Average coverage: 131.60
Length=386


***** No hits found *****


Lambda     K      H
    1.33    0.621     1.12 

Gapped
Lambda     K      H
    1.28    0.460    0.850 

Effective search space used: 14364042712


Query=  CM2_S47_L008_R1_001_(paired)_contig_581 Average coverage: 478.49
Length=2003


***** No hits found *****


Lambda     K      H
    1.33    0.621     1.12 

Gapped
Lambda     K      H
    1.28    0.460    0.850 

Effective search space used: 78375140190


Query=  CM2_S47_L008_R1_001_(paired)_contig_582 Average coverage: 8,577.20
Length=2215


***** No hits found *****


Lambda     K      H
    1.33    0.621     1.12 

Gapped
Lambda     K      H
    1.28    0.460    0.850 

Effective search space used: 86779555830


Query=  CM2_S47_L008_R1_001_(paired)_contig_583 Average coverage: 1,845.03
Length=2024


***** No hits found *****


Lambda     K      H
    1.33    0.621     1.12 

Gapped
Lambda     K      H
    1.28    0.460    0.850 

Effective search space used: 79207653060


Query=  CM2_S47_L008_R1_001_(paired)_contig_584 Average coverage: 2,542.79
Length=574


***** No hits found *****


Lambda     K      H
    1.33    0.621     1.12 

Gapped
Lambda     K      H
    1.28    0.460    0.850 

Effective search space used: 21823821800


Query=  CM2_S47_L008_R1_001_(paired)_contig_585 Average coverage: 3,253.44
Length=611


***** No hits found *****


Lambda     K      H
    1.33    0.621     1.12 

Gapped
Lambda     K      H
    1.28    0.460    0.850 

Effective search space used: 23241681778


Query=  CM2_S47_L008_R1_001_(paired)_contig_586 Average coverage: 6,551.56
Length=470


***** No hits found *****


Lambda     K      H
    1.33    0.621     1.12 

Gapped
Lambda     K      H
    1.28    0.460    0.850 

Effective search space used: 17697135496


Query=  CM2_S47_L008_R1_001_(paired)_contig_587 Average coverage: 1,777.85
Length=852


***** No hits found *****


Lambda     K      H
    1.33    0.621     1.12 

Gapped
Lambda     K      H
    1.28    0.460    0.850 

Effective search space used: 32800120871


Query=  CM2_S47_L008_R1_001_(paired)_contig_588 Average coverage: 559.95
Length=2124


***** No hits found *****


Lambda     K      H
    1.33    0.621     1.12 

Gapped
Lambda     K      H
    1.28    0.460    0.850 

Effective search space used: 83172000060


Query=  CM2_S47_L008_R1_001_(paired)_contig_589 Average coverage: 361.41
Length=290


***** No hits found *****


Lambda     K      H
    1.33    0.621     1.12 

Gapped
Lambda     K      H
    1.28    0.460    0.850 

Effective search space used: 10554793816


Query=  CM2_S47_L008_R1_001_(paired)_contig_590 Average coverage: 4,541.08
Length=325


***** No hits found *****


Lambda     K      H
    1.33    0.621     1.12 

Gapped
Lambda     K      H
    1.28    0.460    0.850 

Effective search space used: 11943582476


Query=  CM2_S47_L008_R1_001_(paired)_contig_591 Average coverage: 2,526.05
Length=1192


***** No hits found *****


Lambda     K      H
    1.33    0.621     1.12 

Gapped
Lambda     K      H
    1.28    0.460    0.850 

Effective search space used: 46285055691


Query=  CM2_S47_L008_R1_001_(paired)_contig_592 Average coverage: 749.91
Length=787


***** No hits found *****


Lambda     K      H
    1.33    0.621     1.12 

Gapped
Lambda     K      H
    1.28    0.460    0.850 

Effective search space used: 30222118626


Query=  CM2_S47_L008_R1_001_(paired)_contig_593 Average coverage: 137.23
Length=648


***** No hits found *****


Lambda     K      H
    1.33    0.621     1.12 

Gapped
Lambda     K      H
    1.28    0.460    0.850 

Effective search space used: 24709159979


Query=  CM2_S47_L008_R1_001_(paired)_contig_594 Average coverage: 1,882.05
Length=5368


***** No hits found *****


Lambda     K      H
    1.33    0.621     1.12 

Gapped
Lambda     K      H
    1.28    0.460    0.850 

Effective search space used: 211639085147


Query=  CM2_S47_L008_R1_001_(paired)_contig_595 Average coverage: 1,598.60
Length=917


***** No hits found *****


Lambda     K      H
    1.33    0.621     1.12 

Gapped
Lambda     K      H
    1.28    0.460    0.850 

Effective search space used: 35378123116


Query=  CM2_S47_L008_R1_001_(paired)_contig_596 Average coverage: 193.62
Length=1298


***** No hits found *****


Lambda     K      H
    1.33    0.621     1.12 

Gapped
Lambda     K      H
    1.28    0.460    0.850 

Effective search space used: 50489182429


Query=  CM2_S47_L008_R1_001_(paired)_contig_597 Average coverage: 105.88
Length=801


***** No hits found *****


Lambda     K      H
    1.33    0.621     1.12 

Gapped
Lambda     K      H
    1.28    0.460    0.850 

Effective search space used: 30777380648


Query=  CM2_S47_L008_R1_001_(paired)_contig_598 Average coverage: 20,251.17
Length=751


***** No hits found *****


Lambda     K      H
    1.33    0.621     1.12 

Gapped
Lambda     K      H
    1.28    0.460    0.850 

Effective search space used: 28794301998


Query=  CM2_S47_L008_R1_001_(paired)_contig_599 Average coverage: 1,974.03
Length=1940


***** No hits found *****


Lambda     K      H
    1.33    0.621     1.12 

Gapped
Lambda     K      H
    1.28    0.460    0.850 

Effective search space used: 75877601580


Query=  CM2_S47_L008_R1_001_(paired)_contig_600 Average coverage: 1,035.48
Length=861


***** No hits found *****


Lambda     K      H
    1.33    0.621     1.12 

Gapped
Lambda     K      H
    1.28    0.460    0.850 

Effective search space used: 33157075028


Query=  CM2_S47_L008_R1_001_(paired)_contig_601 Average coverage: 10,399.47
Length=473


***** No hits found *****


Lambda     K      H
    1.33    0.621     1.12 

Gapped
Lambda     K      H
    1.28    0.460    0.850 

Effective search space used: 17816174524


Query=  CM2_S47_L008_R1_001_(paired)_contig_602 Average coverage: 1,627.84
Length=977


***** No hits found *****


Lambda     K      H
    1.33    0.621     1.12 

Gapped
Lambda     K      H
    1.28    0.460    0.850 

Effective search space used: 37757817496


Query=  CM2_S47_L008_R1_001_(paired)_contig_603 Average coverage: 787.19
Length=1121


***** No hits found *****


Lambda     K      H
    1.33    0.621     1.12 

Gapped
Lambda     K      H
    1.28    0.460    0.850 

Effective search space used: 43469084008


Query=  CM2_S47_L008_R1_001_(paired)_contig_604 Average coverage: 280.02
Length=259


***** No hits found *****


Lambda     K      H
    1.33    0.621     1.12 

Gapped
Lambda     K      H
    1.28    0.460    0.850 

Effective search space used: 9368675844


Query=  CM2_S47_L008_R1_001_(paired)_contig_605 Average coverage: 650.87
Length=5453


***** No hits found *****


Lambda     K      H
    1.33    0.621     1.12 

Gapped
Lambda     K      H
    1.28    0.460    0.850 

Effective search space used: 215007241342


Query=  CM2_S47_L008_R1_001_(paired)_contig_606 Average coverage: 3,478.08
Length=335


***** No hits found *****


Lambda     K      H
    1.33    0.621     1.12 

Gapped
Lambda     K      H
    1.28    0.460    0.850 

Effective search space used: 12340379236


Query=  CM2_S47_L008_R1_001_(paired)_contig_607 Average coverage: 3,467.44
Length=439


***** No hits found *****


Lambda     K      H
    1.33    0.621     1.12 

Gapped
Lambda     K      H
    1.28    0.460    0.850 

Effective search space used: 16467065540


Query=  CM2_S47_L008_R1_001_(paired)_contig_608 Average coverage: 4,388.90
Length=814


***** No hits found *****


Lambda     K      H
    1.33    0.621     1.12 

Gapped
Lambda     K      H
    1.28    0.460    0.850 

Effective search space used: 31292981097


Query=  CM2_S47_L008_R1_001_(paired)_contig_609 Average coverage: 3,565.44
Length=610


***** No hits found *****


Lambda     K      H
    1.33    0.621     1.12 

Gapped
Lambda     K      H
    1.28    0.460    0.850 

Effective search space used: 23202020205


Query=  CM2_S47_L008_R1_001_(paired)_contig_610 Average coverage: 1,053.62
Length=360


***** No hits found *****


Lambda     K      H
    1.33    0.621     1.12 

Gapped
Lambda     K      H
    1.28    0.460    0.850 

Effective search space used: 13332371136


Query=  CM2_S47_L008_R1_001_(paired)_contig_611 Average coverage: 8,494.78
Length=462


***** No hits found *****


Lambda     K      H
    1.33    0.621     1.12 

Gapped
Lambda     K      H
    1.28    0.460    0.850 

Effective search space used: 17379698088


Query=  CM2_S47_L008_R1_001_(paired)_contig_612 Average coverage: 3,562.46
Length=340


***** No hits found *****


Lambda     K      H
    1.33    0.621     1.12 

Gapped
Lambda     K      H
    1.28    0.460    0.850 

Effective search space used: 12538777616


Query=  CM2_S47_L008_R1_001_(paired)_contig_613 Average coverage: 307.93
Length=1316


***** No hits found *****


Lambda     K      H
    1.33    0.621     1.12 

Gapped
Lambda     K      H
    1.28    0.460    0.850 

Effective search space used: 51203090743


Query=  CM2_S47_L008_R1_001_(paired)_contig_614 Average coverage: 1,812.34
Length=4250


***** No hits found *****


Lambda     K      H
    1.33    0.621     1.12 

Gapped
Lambda     K      H
    1.28    0.460    0.850 

Effective search space used: 167337924841


Query=  CM2_S47_L008_R1_001_(paired)_contig_615 Average coverage: 4,455.93
Length=697


***** No hits found *****


Lambda     K      H
    1.33    0.621     1.12 

Gapped
Lambda     K      H
    1.28    0.460    0.850 

Effective search space used: 26652577056


Query=  CM2_S47_L008_R1_001_(paired)_contig_616 Average coverage: 541.74
Length=1088


***** No hits found *****


Lambda     K      H
    1.33    0.621     1.12 

Gapped
Lambda     K      H
    1.28    0.460    0.850 

Effective search space used: 42160252099


Query=  CM2_S47_L008_R1_001_(paired)_contig_617 Average coverage: 1,501.13
Length=987


***** No hits found *****


Lambda     K      H
    1.33    0.621     1.12 

Gapped
Lambda     K      H
    1.28    0.460    0.850 

Effective search space used: 38154433226


Query=  CM2_S47_L008_R1_001_(paired)_contig_618 Average coverage: 14.70
Length=927


***** No hits found *****


Lambda     K      H
    1.33    0.621     1.12 

Gapped
Lambda     K      H
    1.28    0.460    0.850 

Effective search space used: 35774738846


Query=  CM2_S47_L008_R1_001_(paired)_contig_619 Average coverage: 3,790.76
Length=1943


***** No hits found *****


Lambda     K      H
    1.33    0.621     1.12 

Gapped
Lambda     K      H
    1.28    0.460    0.850 

Effective search space used: 75996531990


Query=  CM2_S47_L008_R1_001_(paired)_contig_620 Average coverage: 881.86
Length=479


***** No hits found *****


Lambda     K      H
    1.33    0.621     1.12 

Gapped
Lambda     K      H
    1.28    0.460    0.850 

Effective search space used: 18054252580


Query=  CM2_S47_L008_R1_001_(paired)_contig_621 Average coverage: 10,268.98
Length=396


***** No hits found *****


Lambda     K      H
    1.33    0.621     1.12 

Gapped
Lambda     K      H
    1.28    0.460    0.850 

Effective search space used: 14760839472


Query=  CM2_S47_L008_R1_001_(paired)_contig_622 Average coverage: 2,930.92
Length=537


***** No hits found *****


Lambda     K      H
    1.33    0.621     1.12 

Gapped
Lambda     K      H
    1.28    0.460    0.850 

Effective search space used: 20355673788


Query=  CM2_S47_L008_R1_001_(paired)_contig_623 Average coverage: 1,258.66
Length=709


***** No hits found *****


Lambda     K      H
    1.33    0.621     1.12 

Gapped
Lambda     K      H
    1.28    0.460    0.850 

Effective search space used: 27128515932


Query=  CM2_S47_L008_R1_001_(paired)_contig_624 Average coverage: 1,850.16
Length=255


***** No hits found *****


Lambda     K      H
    1.33    0.621     1.12 

Gapped
Lambda     K      H
    1.28    0.460    0.850 

Effective search space used: 9209884728


Query=  CM2_S47_L008_R1_001_(paired)_contig_625 Average coverage: 357.44
Length=3523


***** No hits found *****


Lambda     K      H
    1.33    0.621     1.12 

Gapped
Lambda     K      H
    1.28    0.460    0.850 

Effective search space used: 138530283032


Query=  CM2_S47_L008_R1_001_(paired)_contig_626 Average coverage: 4,041.22
Length=1125


***** No hits found *****


Lambda     K      H
    1.33    0.621     1.12 

Gapped
Lambda     K      H
    1.28    0.460    0.850 

Effective search space used: 43627730300


Query=  CM2_S47_L008_R1_001_(paired)_contig_627 Average coverage: 16,860.44
Length=1707


***** No hits found *****


Lambda     K      H
    1.33    0.621     1.12 

Gapped
Lambda     K      H
    1.28    0.460    0.850 

Effective search space used: 66640673070


Query=  CM2_S47_L008_R1_001_(paired)_contig_628 Average coverage: 2,623.01
Length=1907


***** No hits found *****


Lambda     K      H
    1.33    0.621     1.12 

Gapped
Lambda     K      H
    1.28    0.460    0.850 

Effective search space used: 74569367070


Query=  CM2_S47_L008_R1_001_(paired)_contig_629 Average coverage: 6,078.94
Length=1866


***** No hits found *****


Lambda     K      H
    1.33    0.621     1.12 

Gapped
Lambda     K      H
    1.28    0.460    0.850 

Effective search space used: 72943984800


Query=  CM2_S47_L008_R1_001_(paired)_contig_630 Average coverage: 4,181.01
Length=2096


***** No hits found *****


Lambda     K      H
    1.33    0.621     1.12 

Gapped
Lambda     K      H
    1.28    0.460    0.850 

Effective search space used: 82061982900


Query=  CM2_S47_L008_R1_001_(paired)_contig_631 Average coverage: 3,977.09
Length=413


***** No hits found *****


Lambda     K      H
    1.33    0.621     1.12 

Gapped
Lambda     K      H
    1.28    0.460    0.850 

Effective search space used: 15435393964


Query=  CM2_S47_L008_R1_001_(paired)_contig_632 Average coverage: 6,501.52
Length=321


***** No hits found *****


Lambda     K      H
    1.33    0.621     1.12 

Gapped
Lambda     K      H
    1.28    0.460    0.850 

Effective search space used: 11784863772


Query=  CM2_S47_L008_R1_001_(paired)_contig_633 Average coverage: 3.18
Length=264


***** No hits found *****


Lambda     K      H
    1.33    0.621     1.12 

Gapped
Lambda     K      H
    1.28    0.460    0.850 

Effective search space used: 9523122240


Query=  CM2_S47_L008_R1_001_(paired)_contig_634 Average coverage: 1,492.83
Length=669


***** No hits found *****


Lambda     K      H
    1.33    0.621     1.12 

Gapped
Lambda     K      H
    1.28    0.460    0.850 

Effective search space used: 25542053012


Query=  CM2_S47_L008_R1_001_(paired)_contig_635 Average coverage: 1,961.32
Length=1539


***** No hits found *****


Lambda     K      H
    1.33    0.621     1.12 

Gapped
Lambda     K      H
    1.28    0.460    0.850 

Effective search space used: 59980570110


Query=  CM2_S47_L008_R1_001_(paired)_contig_636 Average coverage: 6,226.56
Length=496


***** No hits found *****


Lambda     K      H
    1.33    0.621     1.12 

Gapped
Lambda     K      H
    1.28    0.460    0.850 

Effective search space used: 18728807072


Query=  CM2_S47_L008_R1_001_(paired)_contig_637 Average coverage: 21,706.10
Length=609


***** No hits found *****


Lambda     K      H
    1.33    0.621     1.12 

Gapped
Lambda     K      H
    1.28    0.460    0.850 

Effective search space used: 23162358632


Query=  CM2_S47_L008_R1_001_(paired)_contig_638 Average coverage: 7,523.44
Length=502


***** No hits found *****


Lambda     K      H
    1.33    0.621     1.12 

Gapped
Lambda     K      H
    1.28    0.460    0.850 

Effective search space used: 18966885128


Query=  CM2_S47_L008_R1_001_(paired)_contig_639 Average coverage: 3,752.23
Length=554


***** No hits found *****


Lambda     K      H
    1.33    0.621     1.12 

Gapped
Lambda     K      H
    1.28    0.460    0.850 

Effective search space used: 21030228280


Query=  CM2_S47_L008_R1_001_(paired)_contig_640 Average coverage: 123.04
Length=4213


***** No hits found *****


Lambda     K      H
    1.33    0.621     1.12 

Gapped
Lambda     K      H
    1.28    0.460    0.850 

Effective search space used: 165871786262


Query=  CM2_S47_L008_R1_001_(paired)_contig_641 Average coverage: 76.47
Length=1377


***** No hits found *****


Lambda     K      H
    1.33    0.621     1.12 

Gapped
Lambda     K      H
    1.28    0.460    0.850 

Effective search space used: 53558327970


Query=  CM2_S47_L008_R1_001_(paired)_contig_642 Average coverage: 707.20
Length=1030


***** No hits found *****


Lambda     K      H
    1.33    0.621     1.12 

Gapped
Lambda     K      H
    1.28    0.460    0.850 

Effective search space used: 39859880865


Query=  CM2_S47_L008_R1_001_(paired)_contig_643 Average coverage: 1,129.45
Length=2086


***** No hits found *****


Lambda     K      H
    1.33    0.621     1.12 

Gapped
Lambda     K      H
    1.28    0.460    0.850 

Effective search space used: 81665548200


Query=  CM2_S47_L008_R1_001_(paired)_contig_644 Average coverage: 565.26
Length=321


***** No hits found *****


Lambda     K      H
    1.33    0.621     1.12 

Gapped
Lambda     K      H
    1.28    0.460    0.850 

Effective search space used: 11784863772


Query=  CM2_S47_L008_R1_001_(paired)_contig_645 Average coverage: 1,768.68
Length=207


***** No hits found *****


Lambda     K      H
    1.33    0.621     1.12 

Gapped
Lambda     K      H
    1.28    0.460    0.850 

Effective search space used: 7304391336


Query=  CM2_S47_L008_R1_001_(paired)_contig_646 Average coverage: 1,121.02
Length=2061


***** No hits found *****


Lambda     K      H
    1.33    0.621     1.12 

Gapped
Lambda     K      H
    1.28    0.460    0.850 

Effective search space used: 80674461450


Query=  CM2_S47_L008_R1_001_(paired)_contig_647 Average coverage: 379.60
Length=3511


***** No hits found *****


Lambda     K      H
    1.33    0.621     1.12 

Gapped
Lambda     K      H
    1.28    0.460    0.850 

Effective search space used: 138054778628


Query=  CM2_S47_L008_R1_001_(paired)_contig_648 Average coverage: 1,236.38
Length=1303


***** No hits found *****


Lambda     K      H
    1.33    0.621     1.12 

Gapped
Lambda     K      H
    1.28    0.460    0.850 

Effective search space used: 50687490294


Query=  CM2_S47_L008_R1_001_(paired)_contig_649 Average coverage: 5,089.06
Length=1706


***** No hits found *****


Lambda     K      H
    1.33    0.621     1.12 

Gapped
Lambda     K      H
    1.28    0.460    0.850 

Effective search space used: 66601029600


Query=  CM2_S47_L008_R1_001_(paired)_contig_650 Average coverage: 44,936.73
Length=683


***** No hits found *****


Lambda     K      H
    1.33    0.621     1.12 

Gapped
Lambda     K      H
    1.28    0.460    0.850 

Effective search space used: 26097315034


Query=  CM2_S47_L008_R1_001_(paired)_contig_651 Average coverage: 1,375.20
Length=275


***** No hits found *****


Lambda     K      H
    1.33    0.621     1.12 

Gapped
Lambda     K      H
    1.28    0.460    0.850 

Effective search space used: 9959598676


Query=  CM2_S47_L008_R1_001_(paired)_contig_652 Average coverage: 2,943.02
Length=1960


***** No hits found *****


Lambda     K      H
    1.33    0.621     1.12 

Gapped
Lambda     K      H
    1.28    0.460    0.850 

Effective search space used: 76670470980


Query=  CM2_S47_L008_R1_001_(paired)_contig_653 Average coverage: 1,136.25
Length=278


***** No hits found *****


Lambda     K      H
    1.33    0.621     1.12 

Gapped
Lambda     K      H
    1.28    0.460    0.850 

Effective search space used: 10078637704


Query=  CM2_S47_L008_R1_001_(paired)_contig_654 Average coverage: 4,036.25
Length=2017


***** No hits found *****


Lambda     K      H
    1.33    0.621     1.12 

Gapped
Lambda     K      H
    1.28    0.460    0.850 

Effective search space used: 78930148770


Query=  CM2_S47_L008_R1_001_(paired)_contig_655 Average coverage: 9,737.61
Length=887


***** No hits found *****


Lambda     K      H
    1.33    0.621     1.12 

Gapped
Lambda     K      H
    1.28    0.460    0.850 

Effective search space used: 34188275926


Query=  CM2_S47_L008_R1_001_(paired)_contig_656 Average coverage: 906.74
Length=909


***** No hits found *****


Lambda     K      H
    1.33    0.621     1.12 

Gapped
Lambda     K      H
    1.28    0.460    0.850 

Effective search space used: 35060830532


Query=  CM2_S47_L008_R1_001_(paired)_contig_657 Average coverage: 569.92
Length=319


***** No hits found *****


Lambda     K      H
    1.33    0.621     1.12 

Gapped
Lambda     K      H
    1.28    0.460    0.850 

Effective search space used: 11705504420


Query=  CM2_S47_L008_R1_001_(paired)_contig_658 Average coverage: 27.46
Length=3032


***** No hits found *****


Lambda     K      H
    1.33    0.621     1.12 

Gapped
Lambda     K      H
    1.28    0.460    0.850 

Effective search space used: 119168270820


Query=  CM2_S47_L008_R1_001_(paired)_contig_659 Average coverage: 626.91
Length=247


***** No hits found *****


Lambda     K      H
    1.33    0.621     1.12 

Gapped
Lambda     K      H
    1.28    0.460    0.850 

Effective search space used: 8892302496


Query=  CM2_S47_L008_R1_001_(paired)_contig_660 Average coverage: 332.97
Length=610


***** No hits found *****


Lambda     K      H
    1.33    0.621     1.12 

Gapped
Lambda     K      H
    1.28    0.460    0.850 

Effective search space used: 23202020205


Query=  CM2_S47_L008_R1_001_(paired)_contig_661 Average coverage: 1,147.63
Length=1291


***** No hits found *****


Lambda     K      H
    1.33    0.621     1.12 

Gapped
Lambda     K      H
    1.28    0.460    0.850 

Effective search space used: 50211551418


Query=  CM2_S47_L008_R1_001_(paired)_contig_662 Average coverage: 238.28
Length=374


***** No hits found *****


Lambda     K      H
    1.33    0.621     1.12 

Gapped
Lambda     K      H
    1.28    0.460    0.850 

Effective search space used: 13887886600


Query=  CM2_S47_L008_R1_001_(paired)_contig_663 Average coverage: 3,624.20
Length=843


***** No hits found *****


Lambda     K      H
    1.33    0.621     1.12 

Gapped
Lambda     K      H
    1.28    0.460    0.850 

Effective search space used: 32443166714


Query=  CM2_S47_L008_R1_001_(paired)_contig_664 Average coverage: 305.51
Length=1482


***** No hits found *****


Lambda     K      H
    1.33    0.621     1.12 

Gapped
Lambda     K      H
    1.28    0.460    0.850 

Effective search space used: 57720892320


Query=  CM2_S47_L008_R1_001_(paired)_contig_665 Average coverage: 3,187.11
Length=982


***** No hits found *****


Lambda     K      H
    1.33    0.621     1.12 

Gapped
Lambda     K      H
    1.28    0.460    0.850 

Effective search space used: 37956125361


Query=  CM2_S47_L008_R1_001_(paired)_contig_666 Average coverage: 4,408.19
Length=954


***** No hits found *****


Lambda     K      H
    1.33    0.621     1.12 

Gapped
Lambda     K      H
    1.28    0.460    0.850 

Effective search space used: 36845601317


Query=  CM2_S47_L008_R1_001_(paired)_contig_667 Average coverage: 249.95
Length=1168


***** No hits found *****


Lambda     K      H
    1.33    0.621     1.12 

Gapped
Lambda     K      H
    1.28    0.460    0.850 

Effective search space used: 45333177939


Query=  CM2_S47_L008_R1_001_(paired)_contig_668 Average coverage: 792.04
Length=862


***** No hits found *****


Lambda     K      H
    1.33    0.621     1.12 

Gapped
Lambda     K      H
    1.28    0.460    0.850 

Effective search space used: 33196736601


Query=  CM2_S47_L008_R1_001_(paired)_contig_669 Average coverage: 740.13
Length=784


***** No hits found *****


Lambda     K      H
    1.33    0.621     1.12 

Gapped
Lambda     K      H
    1.28    0.460    0.850 

Effective search space used: 30103133907


Query=  CM2_S47_L008_R1_001_(paired)_contig_670 Average coverage: 1,168.89
Length=269


***** No hits found *****


Lambda     K      H
    1.33    0.621     1.12 

Gapped
Lambda     K      H
    1.28    0.460    0.850 

Effective search space used: 9721520620


Query=  CM2_S47_L008_R1_001_(paired)_contig_671 Average coverage: 3,568.00
Length=1031


***** No hits found *****


Lambda     K      H
    1.33    0.621     1.12 

Gapped
Lambda     K      H
    1.28    0.460    0.850 

Effective search space used: 39899542438


Query=  CM2_S47_L008_R1_001_(paired)_contig_672 Average coverage: 1,208.21
Length=465


***** No hits found *****


Lambda     K      H
    1.33    0.621     1.12 

Gapped
Lambda     K      H
    1.28    0.460    0.850 

Effective search space used: 17498737116


Query=  CM2_S47_L008_R1_001_(paired)_contig_673 Average coverage: 123.58
Length=1224


***** No hits found *****


Lambda     K      H
    1.33    0.621     1.12 

Gapped
Lambda     K      H
    1.28    0.460    0.850 

Effective search space used: 47554226027


Query=  CM2_S47_L008_R1_001_(paired)_contig_674 Average coverage: 1,229.42
Length=7774


***** No hits found *****


Lambda     K      H
    1.33    0.621     1.12 

Gapped
Lambda     K      H
    1.28    0.460    0.850 

Effective search space used: 306797866944


Query=  CM2_S47_L008_R1_001_(paired)_contig_675 Average coverage: 2,658.06
Length=263


***** No hits found *****


Lambda     K      H
    1.33    0.621     1.12 

Gapped
Lambda     K      H
    1.28    0.460    0.850 

Effective search space used: 9483442564


Query=  CM2_S47_L008_R1_001_(paired)_contig_676 Average coverage: 10,193.65
Length=636


***** No hits found *****


Lambda     K      H
    1.33    0.621     1.12 

Gapped
Lambda     K      H
    1.28    0.460    0.850 

Effective search space used: 24233221103


Query=  CM2_S47_L008_R1_001_(paired)_contig_677 Average coverage: 42,808.14
Length=778


***** No hits found *****


Lambda     K      H
    1.33    0.621     1.12 

Gapped
Lambda     K      H
    1.28    0.460    0.850 

Effective search space used: 29865164469


Query=  CM2_S47_L008_R1_001_(paired)_contig_678 Average coverage: 4,084.58
Length=827


***** No hits found *****


Lambda     K      H
    1.33    0.621     1.12 

Gapped
Lambda     K      H
    1.28    0.460    0.850 

Effective search space used: 31808581546


Query=  CM2_S47_L008_R1_001_(paired)_contig_679 Average coverage: 4,217.81
Length=3759


***** No hits found *****


Lambda     K      H
    1.33    0.621     1.12 

Gapped
Lambda     K      H
    1.28    0.460    0.850 

Effective search space used: 147881869644


Query=  CM2_S47_L008_R1_001_(paired)_contig_680 Average coverage: 1,566.54
Length=3197


***** No hits found *****


Lambda     K      H
    1.33    0.621     1.12 

Gapped
Lambda     K      H
    1.28    0.460    0.850 

Effective search space used: 125612413390


Query=  CM2_S47_L008_R1_001_(paired)_contig_681 Average coverage: 8,862.26
Length=498


***** No hits found *****


Lambda     K      H
    1.33    0.621     1.12 

Gapped
Lambda     K      H
    1.28    0.460    0.850 

Effective search space used: 18808166424


Query=  CM2_S47_L008_R1_001_(paired)_contig_682 Average coverage: 5,206.34
Length=1256


***** No hits found *****


Lambda     K      H
    1.33    0.621     1.12 

Gapped
Lambda     K      H
    1.28    0.460    0.850 

Effective search space used: 48823396363


Query=  CM2_S47_L008_R1_001_(paired)_contig_683 Average coverage: 7,870.23
Length=822


***** No hits found *****


Lambda     K      H
    1.33    0.621     1.12 

Gapped
Lambda     K      H
    1.28    0.460    0.850 

Effective search space used: 31610273681


Query=  CM2_S47_L008_R1_001_(paired)_contig_684 Average coverage: 1,993.15
Length=5719


***** No hits found *****


Lambda     K      H
    1.33    0.621     1.12 

Gapped
Lambda     K      H
    1.28    0.460    0.850 

Effective search space used: 225547588964


Query=  CM2_S47_L008_R1_001_(paired)_contig_685 Average coverage: 135.06
Length=2345


***** No hits found *****


Lambda     K      H
    1.33    0.621     1.12 

Gapped
Lambda     K      H
    1.28    0.460    0.850 

Effective search space used: 91933206930


Query=  CM2_S47_L008_R1_001_(paired)_contig_686 Average coverage: 2,256.71
Length=441


***** No hits found *****


Lambda     K      H
    1.33    0.621     1.12 

Gapped
Lambda     K      H
    1.28    0.460    0.850 

Effective search space used: 16546424892


Query=  CM2_S47_L008_R1_001_(paired)_contig_687 Average coverage: 1,637.57
Length=341


***** No hits found *****


Lambda     K      H
    1.33    0.621     1.12 

Gapped
Lambda     K      H
    1.28    0.460    0.850 

Effective search space used: 12578457292


Query=  CM2_S47_L008_R1_001_(paired)_contig_688 Average coverage: 9,637.03
Length=467


***** No hits found *****


Lambda     K      H
    1.33    0.621     1.12 

Gapped
Lambda     K      H
    1.28    0.460    0.850 

Effective search space used: 17578096468


Query=  CM2_S47_L008_R1_001_(paired)_contig_689 Average coverage: 75.01
Length=639


***** No hits found *****


Lambda     K      H
    1.33    0.621     1.12 

Gapped
Lambda     K      H
    1.28    0.460    0.850 

Effective search space used: 24352205822


Query=  CM2_S47_L008_R1_001_(paired)_contig_690 Average coverage: 556.35
Length=2367


***** No hits found *****


Lambda     K      H
    1.33    0.621     1.12 

Gapped
Lambda     K      H
    1.28    0.460    0.850 

Effective search space used: 92805363270


Query=  CM2_S47_L008_R1_001_(paired)_contig_691 Average coverage: 5,959.89
Length=863


***** No hits found *****


Lambda     K      H
    1.33    0.621     1.12 

Gapped
Lambda     K      H
    1.28    0.460    0.850 

Effective search space used: 33236398174


Query=  CM2_S47_L008_R1_001_(paired)_contig_692 Average coverage: 3,657.60
Length=1060


***** No hits found *****


Lambda     K      H
    1.33    0.621     1.12 

Gapped
Lambda     K      H
    1.28    0.460    0.850 

Effective search space used: 41049728055


Query=  CM2_S47_L008_R1_001_(paired)_contig_693 Average coverage: 9,869.09
Length=426


***** No hits found *****


Lambda     K      H
    1.33    0.621     1.12 

Gapped
Lambda     K      H
    1.28    0.460    0.850 

Effective search space used: 15951229752


Query=  CM2_S47_L008_R1_001_(paired)_contig_694 Average coverage: 10,612.91
Length=1892


***** No hits found *****


Lambda     K      H
    1.33    0.621     1.12 

Gapped
Lambda     K      H
    1.28    0.460    0.850 

Effective search space used: 73974715020


Query=  CM2_S47_L008_R1_001_(paired)_contig_695 Average coverage: 359.79
Length=11786


***** No hits found *****


Lambda     K      H
    1.33    0.621     1.12 

Gapped
Lambda     K      H
    1.28    0.460    0.850 

Effective search space used: 465702210112


Query=  CM2_S47_L008_R1_001_(paired)_contig_696 Average coverage: 541.17
Length=837


***** No hits found *****


Lambda     K      H
    1.33    0.621     1.12 

Gapped
Lambda     K      H
    1.28    0.460    0.850 

Effective search space used: 32205197276


Query=  CM2_S47_L008_R1_001_(paired)_contig_697 Average coverage: 10,037.95
Length=1028


***** No hits found *****


Lambda     K      H
    1.33    0.621     1.12 

Gapped
Lambda     K      H
    1.28    0.460    0.850 

Effective search space used: 39780557719


Query=  CM2_S47_L008_R1_001_(paired)_contig_698 Average coverage: 153.00
Length=2579


***** No hits found *****


Lambda     K      H
    1.33    0.621     1.12 

Gapped
Lambda     K      H
    1.28    0.460    0.850 

Effective search space used: 101209778910


Query=  CM2_S47_L008_R1_001_(paired)_contig_699 Average coverage: 363.43
Length=1996


***** No hits found *****


Lambda     K      H
    1.33    0.621     1.12 

Gapped
Lambda     K      H
    1.28    0.460    0.850 

Effective search space used: 78097635900


Query=  CM2_S47_L008_R1_001_(paired)_contig_700 Average coverage: 6,973.41
Length=662


***** No hits found *****


Lambda     K      H
    1.33    0.621     1.12 

Gapped
Lambda     K      H
    1.28    0.460    0.850 

Effective search space used: 25264422001


Query=  CM2_S47_L008_R1_001_(paired)_contig_701 Average coverage: 5,824.61
Length=366


***** No hits found *****


Lambda     K      H
    1.33    0.621     1.12 

Gapped
Lambda     K      H
    1.28    0.460    0.850 

Effective search space used: 13570449192


Query=  CM2_S47_L008_R1_001_(paired)_contig_702 Average coverage: 17,457.74
Length=1096


***** No hits found *****


Lambda     K      H
    1.33    0.621     1.12 

Gapped
Lambda     K      H
    1.28    0.460    0.850 

Effective search space used: 42477544683


Query=  CM2_S47_L008_R1_001_(paired)_contig_703 Average coverage: 1,408.29
Length=2870


***** No hits found *****


Lambda     K      H
    1.33    0.621     1.12 

Gapped
Lambda     K      H
    1.28    0.460    0.850 

Effective search space used: 112746028680


Query=  CM2_S47_L008_R1_001_(paired)_contig_704 Average coverage: 191.35
Length=611


***** No hits found *****


Lambda     K      H
    1.33    0.621     1.12 

Gapped
Lambda     K      H
    1.28    0.460    0.850 

Effective search space used: 23241681778


Query=  CM2_S47_L008_R1_001_(paired)_contig_705 Average coverage: 249.10
Length=227


***** No hits found *****


Lambda     K      H
    1.33    0.621     1.12 

Gapped
Lambda     K      H
    1.28    0.460    0.850 

Effective search space used: 8098346916


Query=  CM2_S47_L008_R1_001_(paired)_contig_706 Average coverage: 47,312.99
Length=341


***** No hits found *****


Lambda     K      H
    1.33    0.621     1.12 

Gapped
Lambda     K      H
    1.28    0.460    0.850 

Effective search space used: 12578457292


Query=  CM2_S47_L008_R1_001_(paired)_contig_707 Average coverage: 2,782.33
Length=515


***** No hits found *****


Lambda     K      H
    1.33    0.621     1.12 

Gapped
Lambda     K      H
    1.28    0.460    0.850 

Effective search space used: 19482720916


Query=  CM2_S47_L008_R1_001_(paired)_contig_708 Average coverage: 326.21
Length=1255


***** No hits found *****


Lambda     K      H
    1.33    0.621     1.12 

Gapped
Lambda     K      H
    1.28    0.460    0.850 

Effective search space used: 48783734790


Query=  CM2_S47_L008_R1_001_(paired)_contig_709 Average coverage: 56,227.08
Length=367


***** No hits found *****


Lambda     K      H
    1.33    0.621     1.12 

Gapped
Lambda     K      H
    1.28    0.460    0.850 

Effective search space used: 13610128868


Query=  CM2_S47_L008_R1_001_(paired)_contig_710 Average coverage: 1,687.45
Length=1163


***** No hits found *****


Lambda     K      H
    1.33    0.621     1.12 

Gapped
Lambda     K      H
    1.28    0.460    0.850 

Effective search space used: 45134870074


Query=  CM2_S47_L008_R1_001_(paired)_contig_711 Average coverage: 200.30
Length=2546


***** No hits found *****


Lambda     K      H
    1.33    0.621     1.12 

Gapped
Lambda     K      H
    1.28    0.460    0.850 

Effective search space used: 99901544400


Query=  CM2_S47_L008_R1_001_(paired)_contig_712 Average coverage: 4,624.82
Length=864


***** No hits found *****


Lambda     K      H
    1.33    0.621     1.12 

Gapped
Lambda     K      H
    1.28    0.460    0.850 

Effective search space used: 33276059747


Query=  CM2_S47_L008_R1_001_(paired)_contig_713 Average coverage: 19,441.77
Length=638


***** No hits found *****


Lambda     K      H
    1.33    0.621     1.12 

Gapped
Lambda     K      H
    1.28    0.460    0.850 

Effective search space used: 24312544249


Query=  CM2_S47_L008_R1_001_(paired)_contig_714 Average coverage: 894.28
Length=1052


***** No hits found *****


Lambda     K      H
    1.33    0.621     1.12 

Gapped
Lambda     K      H
    1.28    0.460    0.850 

Effective search space used: 40732435471


Query=  CM2_S47_L008_R1_001_(paired)_contig_715 Average coverage: 252.34
Length=780


***** No hits found *****


Lambda     K      H
    1.33    0.621     1.12 

Gapped
Lambda     K      H
    1.28    0.460    0.850 

Effective search space used: 29944487615


Query=  CM2_S47_L008_R1_001_(paired)_contig_716 Average coverage: 1,228.36
Length=1753


***** No hits found *****


Lambda     K      H
    1.33    0.621     1.12 

Gapped
Lambda     K      H
    1.28    0.460    0.850 

Effective search space used: 68464272690


Query=  CM2_S47_L008_R1_001_(paired)_contig_717 Average coverage: 20,185.19
Length=466


***** No hits found *****


Lambda     K      H
    1.33    0.621     1.12 

Gapped
Lambda     K      H
    1.28    0.460    0.850 

Effective search space used: 17538416792


Query=  CM2_S47_L008_R1_001_(paired)_contig_718 Average coverage: 5,591.93
Length=1121


***** No hits found *****


Lambda     K      H
    1.33    0.621     1.12 

Gapped
Lambda     K      H
    1.28    0.460    0.850 

Effective search space used: 43469084008


Query=  CM2_S47_L008_R1_001_(paired)_contig_719 Average coverage: 240.19
Length=598


***** No hits found *****


Lambda     K      H
    1.33    0.621     1.12 

Gapped
Lambda     K      H
    1.28    0.460    0.850 

Effective search space used: 22726081329


Query=  CM2_S47_L008_R1_001_(paired)_contig_720 Average coverage: 136.76
Length=4429


***** No hits found *****


Lambda     K      H
    1.33    0.621     1.12 

Gapped
Lambda     K      H
    1.28    0.460    0.850 

Effective search space used: 174430865534


Query=  CM2_S47_L008_R1_001_(paired)_contig_721 Average coverage: 1,147.94
Length=671


***** No hits found *****


Lambda     K      H
    1.33    0.621     1.12 

Gapped
Lambda     K      H
    1.28    0.460    0.850 

Effective search space used: 25621376158


Query=  CM2_S47_L008_R1_001_(paired)_contig_722 Average coverage: 1,275.28
Length=304


***** No hits found *****


Lambda     K      H
    1.33    0.621     1.12 

Gapped
Lambda     K      H
    1.28    0.460    0.850 

Effective search space used: 11110309280


Query=  CM2_S47_L008_R1_001_(paired)_contig_723 Average coverage: 17,283.13
Length=841


***** No hits found *****


Lambda     K      H
    1.33    0.621     1.12 

Gapped
Lambda     K      H
    1.28    0.460    0.850 

Effective search space used: 32363843568


Query=  CM2_S47_L008_R1_001_(paired)_contig_724 Average coverage: 3,129.89
Length=386


***** No hits found *****


Lambda     K      H
    1.33    0.621     1.12 

Gapped
Lambda     K      H
    1.28    0.460    0.850 

Effective search space used: 14364042712


Query=  CM2_S47_L008_R1_001_(paired)_contig_725 Average coverage: 37.24
Length=2188


***** No hits found *****


Lambda     K      H
    1.33    0.621     1.12 

Gapped
Lambda     K      H
    1.28    0.460    0.850 

Effective search space used: 85709182140


Query=  CM2_S47_L008_R1_001_(paired)_contig_726 Average coverage: 445.38
Length=1229


***** No hits found *****


Lambda     K      H
    1.33    0.621     1.12 

Gapped
Lambda     K      H
    1.28    0.460    0.850 

Effective search space used: 47752533892


Query=  CM2_S47_L008_R1_001_(paired)_contig_727 Average coverage: 2,528.51
Length=3042


***** No hits found *****


Lambda     K      H
    1.33    0.621     1.12 

Gapped
Lambda     K      H
    1.28    0.460    0.850 

Effective search space used: 119564705520


Query=  CM2_S47_L008_R1_001_(paired)_contig_728 Average coverage: 14,681.78
Length=846


***** No hits found *****


Lambda     K      H
    1.33    0.621     1.12 

Gapped
Lambda     K      H
    1.28    0.460    0.850 

Effective search space used: 32562151433


Query=  CM2_S47_L008_R1_001_(paired)_contig_729 Average coverage: 971.01
Length=1908


***** No hits found *****


Lambda     K      H
    1.33    0.621     1.12 

Gapped
Lambda     K      H
    1.28    0.460    0.850 

Effective search space used: 74609010540


Query=  CM2_S47_L008_R1_001_(paired)_contig_730 Average coverage: 3,676.62
Length=1662


***** No hits found *****


Lambda     K      H
    1.33    0.621     1.12 

Gapped
Lambda     K      H
    1.28    0.460    0.850 

Effective search space used: 64856716920


Query=  CM2_S47_L008_R1_001_(paired)_contig_731 Average coverage: 20,224.79
Length=603


***** No hits found *****


Lambda     K      H
    1.33    0.621     1.12 

Gapped
Lambda     K      H
    1.28    0.460    0.850 

Effective search space used: 22924389194


Query=  CM2_S47_L008_R1_001_(paired)_contig_732 Average coverage: 9,248.69
Length=471


***** No hits found *****


Lambda     K      H
    1.33    0.621     1.12 

Gapped
Lambda     K      H
    1.28    0.460    0.850 

Effective search space used: 17736815172


Query=  CM2_S47_L008_R1_001_(paired)_contig_733 Average coverage: 2,324.80
Length=847


***** No hits found *****


Lambda     K      H
    1.33    0.621     1.12 

Gapped
Lambda     K      H
    1.28    0.460    0.850 

Effective search space used: 32601813006


Query=  CM2_S47_L008_R1_001_(paired)_contig_734 Average coverage: 1,123.94
Length=1282


***** No hits found *****


Lambda     K      H
    1.33    0.621     1.12 

Gapped
Lambda     K      H
    1.28    0.460    0.850 

Effective search space used: 49854597261


Query=  CM2_S47_L008_R1_001_(paired)_contig_735 Average coverage: 862.92
Length=7660


***** No hits found *****


Lambda     K      H
    1.33    0.621     1.12 

Gapped
Lambda     K      H
    1.28    0.460    0.850 

Effective search space used: 302282638848


Query=  CM2_S47_L008_R1_001_(paired)_contig_736 Average coverage: 42.16
Length=3838


***** No hits found *****


Lambda     K      H
    1.33    0.621     1.12 

Gapped
Lambda     K      H
    1.28    0.460    0.850 

Effective search space used: 151012273637


Query=  CM2_S47_L008_R1_001_(paired)_contig_737 Average coverage: 1,558.48
Length=519


***** No hits found *****


Lambda     K      H
    1.33    0.621     1.12 

Gapped
Lambda     K      H
    1.28    0.460    0.850 

Effective search space used: 19641439620


Query=  CM2_S47_L008_R1_001_(paired)_contig_738 Average coverage: 3,782.13
Length=1188


***** No hits found *****


Lambda     K      H
    1.33    0.621     1.12 

Gapped
Lambda     K      H
    1.28    0.460    0.850 

Effective search space used: 46126409399


Query=  CM2_S47_L008_R1_001_(paired)_contig_739 Average coverage: 2,343.81
Length=1059


***** No hits found *****


Lambda     K      H
    1.33    0.621     1.12 

Gapped
Lambda     K      H
    1.28    0.460    0.850 

Effective search space used: 41010066482


Query=  CM2_S47_L008_R1_001_(paired)_contig_740 Average coverage: 8,294.60
Length=853


***** No hits found *****


Lambda     K      H
    1.33    0.621     1.12 

Gapped
Lambda     K      H
    1.28    0.460    0.850 

Effective search space used: 32839782444


Query=  CM2_S47_L008_R1_001_(paired)_contig_741 Average coverage: 2,475.82
Length=1369


***** No hits found *****


Lambda     K      H
    1.33    0.621     1.12 

Gapped
Lambda     K      H
    1.28    0.460    0.850 

Effective search space used: 53241180210


Query=  CM2_S47_L008_R1_001_(paired)_contig_742 Average coverage: 4,508.99
Length=1732


***** No hits found *****


Lambda     K      H
    1.33    0.621     1.12 

Gapped
Lambda     K      H
    1.28    0.460    0.850 

Effective search space used: 67631759820


Query=  CM2_S47_L008_R1_001_(paired)_contig_743 Average coverage: 2,106.93
Length=866


***** No hits found *****


Lambda     K      H
    1.33    0.621     1.12 

Gapped
Lambda     K      H
    1.28    0.460    0.850 

Effective search space used: 33355382893


Query=  CM2_S47_L008_R1_001_(paired)_contig_744 Average coverage: 3,478.07
Length=393


***** No hits found *****


Lambda     K      H
    1.33    0.621     1.12 

Gapped
Lambda     K      H
    1.28    0.460    0.850 

Effective search space used: 14641800444


Query=  CM2_S47_L008_R1_001_(paired)_contig_745 Average coverage: 2,769.44
Length=4074


***** No hits found *****


Lambda     K      H
    1.33    0.621     1.12 

Gapped
Lambda     K      H
    1.28    0.460    0.850 

Effective search space used: 160363860249


Query=  CM2_S47_L008_R1_001_(paired)_contig_746 Average coverage: 13,917.94
Length=556


***** No hits found *****


Lambda     K      H
    1.33    0.621     1.12 

Gapped
Lambda     K      H
    1.28    0.460    0.850 

Effective search space used: 21109587632


Query=  CM2_S47_L008_R1_001_(paired)_contig_747 Average coverage: 408.47
Length=2212


***** No hits found *****


Lambda     K      H
    1.33    0.621     1.12 

Gapped
Lambda     K      H
    1.28    0.460    0.850 

Effective search space used: 86660625420


Query=  CM2_S47_L008_R1_001_(paired)_contig_748 Average coverage: 317.29
Length=716


***** No hits found *****


Lambda     K      H
    1.33    0.621     1.12 

Gapped
Lambda     K      H
    1.28    0.460    0.850 

Effective search space used: 27406146943


Query=  CM2_S47_L008_R1_001_(paired)_contig_749 Average coverage: 3,166.97
Length=380


***** No hits found *****


Lambda     K      H
    1.33    0.621     1.12 

Gapped
Lambda     K      H
    1.28    0.460    0.850 

Effective search space used: 14125964656


Query=  CM2_S47_L008_R1_001_(paired)_contig_750 Average coverage: 3,181.91
Length=506


***** No hits found *****


Lambda     K      H
    1.33    0.621     1.12 

Gapped
Lambda     K      H
    1.28    0.460    0.850 

Effective search space used: 19125603832


Query=  CM2_S47_L008_R1_001_(paired)_contig_751 Average coverage: 6,932.43
Length=512


***** No hits found *****


Lambda     K      H
    1.33    0.621     1.12 

Gapped
Lambda     K      H
    1.28    0.460    0.850 

Effective search space used: 19363681888


Query=  CM2_S47_L008_R1_001_(paired)_contig_752 Average coverage: 1,337.92
Length=3261


***** No hits found *****


Lambda     K      H
    1.33    0.621     1.12 

Gapped
Lambda     K      H
    1.28    0.460    0.850 

Effective search space used: 128148436878


Query=  CM2_S47_L008_R1_001_(paired)_contig_753 Average coverage: 609.48
Length=1082


***** No hits found *****


Lambda     K      H
    1.33    0.621     1.12 

Gapped
Lambda     K      H
    1.28    0.460    0.850 

Effective search space used: 41922282661


Query=  CM2_S47_L008_R1_001_(paired)_contig_754 Average coverage: 6,377.48
Length=578


***** No hits found *****


Lambda     K      H
    1.33    0.621     1.12 

Gapped
Lambda     K      H
    1.28    0.460    0.850 

Effective search space used: 21982540504


Query=  CM2_S47_L008_R1_001_(paired)_contig_755 Average coverage: 4,355.78
Length=532


***** No hits found *****


Lambda     K      H
    1.33    0.621     1.12 

Gapped
Lambda     K      H
    1.28    0.460    0.850 

Effective search space used: 20157275408


Query=  CM2_S47_L008_R1_001_(paired)_contig_756 Average coverage: 51,053.00
Length=456


***** No hits found *****


Lambda     K      H
    1.33    0.621     1.12 

Gapped
Lambda     K      H
    1.28    0.460    0.850 

Effective search space used: 17141620032


Query=  CM2_S47_L008_R1_001_(paired)_contig_757 Average coverage: 4,912.23
Length=813


***** No hits found *****


Lambda     K      H
    1.33    0.621     1.12 

Gapped
Lambda     K      H
    1.28    0.460    0.850 

Effective search space used: 31253319524


Query=  CM2_S47_L008_R1_001_(paired)_contig_758 Average coverage: 2,104.99
Length=363


***** No hits found *****


Lambda     K      H
    1.33    0.621     1.12 

Gapped
Lambda     K      H
    1.28    0.460    0.850 

Effective search space used: 13451410164


Query=  CM2_S47_L008_R1_001_(paired)_contig_759 Average coverage: 2,926.80
Length=460


***** No hits found *****


Lambda     K      H
    1.33    0.621     1.12 

Gapped
Lambda     K      H
    1.28    0.460    0.850 

Effective search space used: 17300338736


Query=  CM2_S47_L008_R1_001_(paired)_contig_760 Average coverage: 357.66
Length=1185


***** No hits found *****


Lambda     K      H
    1.33    0.621     1.12 

Gapped
Lambda     K      H
    1.28    0.460    0.850 

Effective search space used: 46007424680


Query=  CM2_S47_L008_R1_001_(paired)_contig_761 Average coverage: 5,057.62
Length=487


***** No hits found *****


Lambda     K      H
    1.33    0.621     1.12 

Gapped
Lambda     K      H
    1.28    0.460    0.850 

Effective search space used: 18371689988


Query=  CM2_S47_L008_R1_001_(paired)_contig_762 Average coverage: 8,107.73
Length=828


***** No hits found *****


Lambda     K      H
    1.33    0.621     1.12 

Gapped
Lambda     K      H
    1.28    0.460    0.850 

Effective search space used: 31848243119


Query=  CM2_S47_L008_R1_001_(paired)_contig_763 Average coverage: 946.61
Length=3894


***** No hits found *****


Lambda     K      H
    1.33    0.621     1.12 

Gapped
Lambda     K      H
    1.28    0.460    0.850 

Effective search space used: 153231294189


Query=  CM2_S47_L008_R1_001_(paired)_contig_764 Average coverage: 7,756.52
Length=411


***** No hits found *****


Lambda     K      H
    1.33    0.621     1.12 

Gapped
Lambda     K      H
    1.28    0.460    0.850 

Effective search space used: 15356034612


Query=  CM2_S47_L008_R1_001_(paired)_contig_765 Average coverage: 2,430.41
Length=402


***** No hits found *****


Lambda     K      H
    1.33    0.621     1.12 

Gapped
Lambda     K      H
    1.28    0.460    0.850 

Effective search space used: 14998917528


Query=  CM2_S47_L008_R1_001_(paired)_contig_766 Average coverage: 948.78
Length=899


***** No hits found *****


Lambda     K      H
    1.33    0.621     1.12 

Gapped
Lambda     K      H
    1.28    0.460    0.850 

Effective search space used: 34664214802


Query=  CM2_S47_L008_R1_001_(paired)_contig_767 Average coverage: 922.98
Length=543


***** No hits found *****


Lambda     K      H
    1.33    0.621     1.12 

Gapped
Lambda     K      H
    1.28    0.460    0.850 

Effective search space used: 20593751844


Query=  CM2_S47_L008_R1_001_(paired)_contig_768 Average coverage: 100.38
Length=734


***** No hits found *****


Lambda     K      H
    1.33    0.621     1.12 

Gapped
Lambda     K      H
    1.28    0.460    0.850 

Effective search space used: 28120055257


Query=  CM2_S47_L008_R1_001_(paired)_contig_769 Average coverage: 4,153.00
Length=1359


***** No hits found *****


Lambda     K      H
    1.33    0.621     1.12 

Gapped
Lambda     K      H
    1.28    0.460    0.850 

Effective search space used: 52844745510


Query=  CM2_S47_L008_R1_001_(paired)_contig_770 Average coverage: 472.14
Length=401


***** No hits found *****


Lambda     K      H
    1.33    0.621     1.12 

Gapped
Lambda     K      H
    1.28    0.460    0.850 

Effective search space used: 14959237852


Query=  CM2_S47_L008_R1_001_(paired)_contig_771 Average coverage: 7,335.24
Length=2821


***** No hits found *****


Lambda     K      H
    1.33    0.621     1.12 

Gapped
Lambda     K      H
    1.28    0.460    0.850 

Effective search space used: 110803498650


Query=  CM2_S47_L008_R1_001_(paired)_contig_772 Average coverage: 1,308.40
Length=841


***** No hits found *****


Lambda     K      H
    1.33    0.621     1.12 

Gapped
Lambda     K      H
    1.28    0.460    0.850 

Effective search space used: 32363843568


Query=  CM2_S47_L008_R1_001_(paired)_contig_773 Average coverage: 2,089.15
Length=856


***** No hits found *****


Lambda     K      H
    1.33    0.621     1.12 

Gapped
Lambda     K      H
    1.28    0.460    0.850 

Effective search space used: 32958767163


Query=  CM2_S47_L008_R1_001_(paired)_contig_774 Average coverage: 1,711.12
Length=800


***** No hits found *****


Lambda     K      H
    1.33    0.621     1.12 

Gapped
Lambda     K      H
    1.28    0.460    0.850 

Effective search space used: 30737719075


Query=  CM2_S47_L008_R1_001_(paired)_contig_775 Average coverage: 1,251.32
Length=1187


***** No hits found *****


Lambda     K      H
    1.33    0.621     1.12 

Gapped
Lambda     K      H
    1.28    0.460    0.850 

Effective search space used: 46086747826


Query=  CM2_S47_L008_R1_001_(paired)_contig_776 Average coverage: 1,513.14
Length=2670


***** No hits found *****


Lambda     K      H
    1.33    0.621     1.12 

Gapped
Lambda     K      H
    1.28    0.460    0.850 

Effective search space used: 104817334680


Query=  CM2_S47_L008_R1_001_(paired)_contig_777 Average coverage: 1,493.29
Length=894


***** No hits found *****


Lambda     K      H
    1.33    0.621     1.12 

Gapped
Lambda     K      H
    1.28    0.460    0.850 

Effective search space used: 34465906937


Query=  CM2_S47_L008_R1_001_(paired)_contig_778 Average coverage: 1,068.00
Length=1288


***** No hits found *****


Lambda     K      H
    1.33    0.621     1.12 

Gapped
Lambda     K      H
    1.28    0.460    0.850 

Effective search space used: 50092566699


Query=  CM2_S47_L008_R1_001_(paired)_contig_779 Average coverage: 98.55
Length=1740


***** No hits found *****


Lambda     K      H
    1.33    0.621     1.12 

Gapped
Lambda     K      H
    1.28    0.460    0.850 

Effective search space used: 67948907580


Query=  CM2_S47_L008_R1_001_(paired)_contig_780 Average coverage: 3,576.44
Length=4790


***** No hits found *****


Lambda     K      H
    1.33    0.621     1.12 

Gapped
Lambda     K      H
    1.28    0.460    0.850 

Effective search space used: 188735623021


Query=  CM2_S47_L008_R1_001_(paired)_contig_781 Average coverage: 8,127.20
Length=832


***** No hits found *****


Lambda     K      H
    1.33    0.621     1.12 

Gapped
Lambda     K      H
    1.28    0.460    0.850 

Effective search space used: 32006889411


Query=  CM2_S47_L008_R1_001_(paired)_contig_782 Average coverage: 718.94
Length=961


***** No hits found *****


Lambda     K      H
    1.33    0.621     1.12 

Gapped
Lambda     K      H
    1.28    0.460    0.850 

Effective search space used: 37123232328


Query=  CM2_S47_L008_R1_001_(paired)_contig_783 Average coverage: 1,285.26
Length=736


***** No hits found *****


Lambda     K      H
    1.33    0.621     1.12 

Gapped
Lambda     K      H
    1.28    0.460    0.850 

Effective search space used: 28199378403


Query=  CM2_S47_L008_R1_001_(paired)_contig_784 Average coverage: 311.58
Length=530


***** No hits found *****


Lambda     K      H
    1.33    0.621     1.12 

Gapped
Lambda     K      H
    1.28    0.460    0.850 

Effective search space used: 20077916056


Query=  CM2_S47_L008_R1_001_(paired)_contig_785 Average coverage: 462.45
Length=821


***** No hits found *****


Lambda     K      H
    1.33    0.621     1.12 

Gapped
Lambda     K      H
    1.28    0.460    0.850 

Effective search space used: 31570612108


Query=  CM2_S47_L008_R1_001_(paired)_contig_786 Average coverage: 2,589.69
Length=475


***** No hits found *****


Lambda     K      H
    1.33    0.621     1.12 

Gapped
Lambda     K      H
    1.28    0.460    0.850 

Effective search space used: 17895533876


Query=  CM2_S47_L008_R1_001_(paired)_contig_787 Average coverage: 525.03
Length=778


***** No hits found *****


Lambda     K      H
    1.33    0.621     1.12 

Gapped
Lambda     K      H
    1.28    0.460    0.850 

Effective search space used: 29865164469


Query=  CM2_S47_L008_R1_001_(paired)_contig_788 Average coverage: 1,150.10
Length=1625


***** No hits found *****


Lambda     K      H
    1.33    0.621     1.12 

Gapped
Lambda     K      H
    1.28    0.460    0.850 

Effective search space used: 63389908530


Query=  CM2_S47_L008_R1_001_(paired)_contig_789 Average coverage: 375.09
Length=231


***** No hits found *****


Lambda     K      H
    1.33    0.621     1.12 

Gapped
Lambda     K      H
    1.28    0.460    0.850 

Effective search space used: 8257138032


Query=  CM2_S47_L008_R1_001_(paired)_contig_790 Average coverage: 3,042.91
Length=383


***** No hits found *****


Lambda     K      H
    1.33    0.621     1.12 

Gapped
Lambda     K      H
    1.28    0.460    0.850 

Effective search space used: 14245003684


Query=  CM2_S47_L008_R1_001_(paired)_contig_791 Average coverage: 6,693.58
Length=1224


***** No hits found *****


Lambda     K      H
    1.33    0.621     1.12 

Gapped
Lambda     K      H
    1.28    0.460    0.850 

Effective search space used: 47554226027


Query=  CM2_S47_L008_R1_001_(paired)_contig_792 Average coverage: 463.98
Length=338


***** No hits found *****


Lambda     K      H
    1.33    0.621     1.12 

Gapped
Lambda     K      H
    1.28    0.460    0.850 

Effective search space used: 12459418264


Query=  CM2_S47_L008_R1_001_(paired)_contig_793 Average coverage: 651.28
Length=602


***** No hits found *****


Lambda     K      H
    1.33    0.621     1.12 

Gapped
Lambda     K      H
    1.28    0.460    0.850 

Effective search space used: 22884727621


Query=  CM2_S47_L008_R1_001_(paired)_contig_794 Average coverage: 674.85
Length=1334


***** No hits found *****


Lambda     K      H
    1.33    0.621     1.12 

Gapped
Lambda     K      H
    1.28    0.460    0.850 

Effective search space used: 51853658760


Query=  CM2_S47_L008_R1_001_(paired)_contig_795 Average coverage: 395.29
Length=3539


***** No hits found *****


Lambda     K      H
    1.33    0.621     1.12 

Gapped
Lambda     K      H
    1.28    0.460    0.850 

Effective search space used: 139164288904


Query=  CM2_S47_L008_R1_001_(paired)_contig_796 Average coverage: 2,872.19
Length=627


***** No hits found *****


Lambda     K      H
    1.33    0.621     1.12 

Gapped
Lambda     K      H
    1.28    0.460    0.850 

Effective search space used: 23876266946


Query=  CM2_S47_L008_R1_001_(paired)_contig_797 Average coverage: 54.27
Length=17447


***** No hits found *****


Lambda     K      H
    1.33    0.621     1.12 

Gapped
Lambda     K      H
    1.28    0.460    0.850 

Effective search space used: 689564006298


Query=  CM2_S47_L008_R1_001_(paired)_contig_798 Average coverage: 1,870.94
Length=2613


***** No hits found *****


Lambda     K      H
    1.33    0.621     1.12 

Gapped
Lambda     K      H
    1.28    0.460    0.850 

Effective search space used: 102557656890


Query=  CM2_S47_L008_R1_001_(paired)_contig_799 Average coverage: 364.93
Length=333


***** No hits found *****


Lambda     K      H
    1.33    0.621     1.12 

Gapped
Lambda     K      H
    1.28    0.460    0.850 

Effective search space used: 12261019884


Query=  CM2_S47_L008_R1_001_(paired)_contig_800 Average coverage: 366.27
Length=873


***** No hits found *****


Lambda     K      H
    1.33    0.621     1.12 

Gapped
Lambda     K      H
    1.28    0.460    0.850 

Effective search space used: 33633013904


Query=  CM2_S47_L008_R1_001_(paired)_contig_801 Average coverage: 2,414.74
Length=429


***** No hits found *****


Lambda     K      H
    1.33    0.621     1.12 

Gapped
Lambda     K      H
    1.28    0.460    0.850 

Effective search space used: 16070268780


Query=  CM2_S47_L008_R1_001_(paired)_contig_802 Average coverage: 1,434.35
Length=219


***** No hits found *****


Lambda     K      H
    1.33    0.621     1.12 

Gapped
Lambda     K      H
    1.28    0.460    0.850 

Effective search space used: 7780764684


Query=  CM2_S47_L008_R1_001_(paired)_contig_803 Average coverage: 9,032.70
Length=1060


***** No hits found *****


Lambda     K      H
    1.33    0.621     1.12 

Gapped
Lambda     K      H
    1.28    0.460    0.850 

Effective search space used: 41049728055


Query=  CM2_S47_L008_R1_001_(paired)_contig_804 Average coverage: 1,496.71
Length=684


***** No hits found *****


Lambda     K      H
    1.33    0.621     1.12 

Gapped
Lambda     K      H
    1.28    0.460    0.850 

Effective search space used: 26136976607


Query=  CM2_S47_L008_R1_001_(paired)_contig_805 Average coverage: 3,268.68
Length=843


***** No hits found *****


Lambda     K      H
    1.33    0.621     1.12 

Gapped
Lambda     K      H
    1.28    0.460    0.850 

Effective search space used: 32443166714


Query=  CM2_S47_L008_R1_001_(paired)_contig_806 Average coverage: 52.45
Length=13287


***** No hits found *****


Lambda     K      H
    1.33    0.621     1.12 

Gapped
Lambda     K      H
    1.28    0.460    0.850 

Effective search space used: 525152713376


Query=  CM2_S47_L008_R1_001_(paired)_contig_807 Average coverage: 344.32
Length=341


***** No hits found *****


Lambda     K      H
    1.33    0.621     1.12 

Gapped
Lambda     K      H
    1.28    0.460    0.850 

Effective search space used: 12578457292


Query=  CM2_S47_L008_R1_001_(paired)_contig_808 Average coverage: 5,378.64
Length=1379


***** No hits found *****


Lambda     K      H
    1.33    0.621     1.12 

Gapped
Lambda     K      H
    1.28    0.460    0.850 

Effective search space used: 53637614910


Query=  CM2_S47_L008_R1_001_(paired)_contig_809 Average coverage: 5,444.55
Length=486


***** No hits found *****


Lambda     K      H
    1.33    0.621     1.12 

Gapped
Lambda     K      H
    1.28    0.460    0.850 

Effective search space used: 18332010312


Query=  CM2_S47_L008_R1_001_(paired)_contig_810 Average coverage: 466.99
Length=240


***** No hits found *****


Lambda     K      H
    1.33    0.621     1.12 

Gapped
Lambda     K      H
    1.28    0.460    0.850 

Effective search space used: 8614418043


Query=  CM2_S47_L008_R1_001_(paired)_contig_811 Average coverage: 6,498.82
Length=559


***** No hits found *****


Lambda     K      H
    1.33    0.621     1.12 

Gapped
Lambda     K      H
    1.28    0.460    0.850 

Effective search space used: 21228626660


Query=  CM2_S47_L008_R1_001_(paired)_contig_812 Average coverage: 2,256.94
Length=2361


***** No hits found *****


Lambda     K      H
    1.33    0.621     1.12 

Gapped
Lambda     K      H
    1.28    0.460    0.850 

Effective search space used: 92567502450


Query=  CM2_S47_L008_R1_001_(paired)_contig_813 Average coverage: 17,678.82
Length=1157


***** No hits found *****


Lambda     K      H
    1.33    0.621     1.12 

Gapped
Lambda     K      H
    1.28    0.460    0.850 

Effective search space used: 44896900636


Query=  CM2_S47_L008_R1_001_(paired)_contig_814 Average coverage: 35.91
Length=2063


***** No hits found *****


Lambda     K      H
    1.33    0.621     1.12 

Gapped
Lambda     K      H
    1.28    0.460    0.850 

Effective search space used: 80753748390


Query=  CM2_S47_L008_R1_001_(paired)_contig_815 Average coverage: 1,915.28
Length=1429


***** No hits found *****


Lambda     K      H
    1.33    0.621     1.12 

Gapped
Lambda     K      H
    1.28    0.460    0.850 

Effective search space used: 55619788410


Query=  CM2_S47_L008_R1_001_(paired)_contig_816 Average coverage: 34.33
Length=1250


***** No hits found *****


Lambda     K      H
    1.33    0.621     1.12 

Gapped
Lambda     K      H
    1.28    0.460    0.850 

Effective search space used: 48585426925


Query=  CM2_S47_L008_R1_001_(paired)_contig_817 Average coverage: 689.93
Length=614


***** No hits found *****


Lambda     K      H
    1.33    0.621     1.12 

Gapped
Lambda     K      H
    1.28    0.460    0.850 

Effective search space used: 23360666497


Query=  CM2_S47_L008_R1_001_(paired)_contig_818 Average coverage: 6,466.14
Length=284


***** No hits found *****


Lambda     K      H
    1.33    0.621     1.12 

Gapped
Lambda     K      H
    1.28    0.460    0.850 

Effective search space used: 10316715760


Query=  CM2_S47_L008_R1_001_(paired)_contig_819 Average coverage: 2,092.47
Length=623


***** No hits found *****


Lambda     K      H
    1.33    0.621     1.12 

Gapped
Lambda     K      H
    1.28    0.460    0.850 

Effective search space used: 23717620654


Query=  CM2_S47_L008_R1_001_(paired)_contig_820 Average coverage: 901.37
Length=890


***** No hits found *****


Lambda     K      H
    1.33    0.621     1.12 

Gapped
Lambda     K      H
    1.28    0.460    0.850 

Effective search space used: 34307260645


Query=  CM2_S47_L008_R1_001_(paired)_contig_821 Average coverage: 2,678.01
Length=1633


***** No hits found *****


Lambda     K      H
    1.33    0.621     1.12 

Gapped
Lambda     K      H
    1.28    0.460    0.850 

Effective search space used: 63707056290


Query=  CM2_S47_L008_R1_001_(paired)_contig_822 Average coverage: 21,995.59
Length=367


***** No hits found *****


Lambda     K      H
    1.33    0.621     1.12 

Gapped
Lambda     K      H
    1.28    0.460    0.850 

Effective search space used: 13610128868


Query=  CM2_S47_L008_R1_001_(paired)_contig_823 Average coverage: 1,006.86
Length=598


***** No hits found *****


Lambda     K      H
    1.33    0.621     1.12 

Gapped
Lambda     K      H
    1.28    0.460    0.850 

Effective search space used: 22726081329


Query=  CM2_S47_L008_R1_001_(paired)_contig_824 Average coverage: 35.51
Length=1663


***** No hits found *****


Lambda     K      H
    1.33    0.621     1.12 

Gapped
Lambda     K      H
    1.28    0.460    0.850 

Effective search space used: 64896360390


Query=  CM2_S47_L008_R1_001_(paired)_contig_825 Average coverage: 1,229.58
Length=610


***** No hits found *****


Lambda     K      H
    1.33    0.621     1.12 

Gapped
Lambda     K      H
    1.28    0.460    0.850 

Effective search space used: 23202020205


Query=  CM2_S47_L008_R1_001_(paired)_contig_826 Average coverage: 1,334.90
Length=2246


***** No hits found *****


Lambda     K      H
    1.33    0.621     1.12 

Gapped
Lambda     K      H
    1.28    0.460    0.850 

Effective search space used: 88008503400


Query=  CM2_S47_L008_R1_001_(paired)_contig_827 Average coverage: 629.89
Length=651


***** No hits found *****


Lambda     K      H
    1.33    0.621     1.12 

Gapped
Lambda     K      H
    1.28    0.460    0.850 

Effective search space used: 24828144698


Query=  CM2_S47_L008_R1_001_(paired)_contig_828 Average coverage: 5,348.76
Length=499


***** No hits found *****


Lambda     K      H
    1.33    0.621     1.12 

Gapped
Lambda     K      H
    1.28    0.460    0.850 

Effective search space used: 18847846100


Query=  CM2_S47_L008_R1_001_(paired)_contig_829 Average coverage: 3,234.21
Length=1529


***** No hits found *****


Lambda     K      H
    1.33    0.621     1.12 

Gapped
Lambda     K      H
    1.28    0.460    0.850 

Effective search space used: 59584135410


Query=  CM2_S47_L008_R1_001_(paired)_contig_830 Average coverage: 12,248.94
Length=354


***** No hits found *****


Lambda     K      H
    1.33    0.621     1.12 

Gapped
Lambda     K      H
    1.28    0.460    0.850 

Effective search space used: 13094293080


Query=  CM2_S47_L008_R1_001_(paired)_contig_831 Average coverage: 149.25
Length=461


***** No hits found *****


Lambda     K      H
    1.33    0.621     1.12 

Gapped
Lambda     K      H
    1.28    0.460    0.850 

Effective search space used: 17340018412


Query=  CM2_S47_L008_R1_001_(paired)_contig_832 Average coverage: 2,506.86
Length=1319


***** No hits found *****


Lambda     K      H
    1.33    0.621     1.12 

Gapped
Lambda     K      H
    1.28    0.460    0.850 

Effective search space used: 51322075462


Query=  CM2_S47_L008_R1_001_(paired)_contig_833 Average coverage: 13,364.36
Length=954


***** No hits found *****


Lambda     K      H
    1.33    0.621     1.12 

Gapped
Lambda     K      H
    1.28    0.460    0.850 

Effective search space used: 36845601317


Query=  CM2_S47_L008_R1_001_(paired)_contig_834 Average coverage: 3,045.21
Length=1133


***** No hits found *****


Lambda     K      H
    1.33    0.621     1.12 

Gapped
Lambda     K      H
    1.28    0.460    0.850 

Effective search space used: 43945022884


Query=  CM2_S47_L008_R1_001_(paired)_contig_835 Average coverage: 1,493.33
Length=2251


***** No hits found *****


Lambda     K      H
    1.33    0.621     1.12 

Gapped
Lambda     K      H
    1.28    0.460    0.850 

Effective search space used: 88206720750


Query=  CM2_S47_L008_R1_001_(paired)_contig_836 Average coverage: 866.73
Length=628


***** No hits found *****


Lambda     K      H
    1.33    0.621     1.12 

Gapped
Lambda     K      H
    1.28    0.460    0.850 

Effective search space used: 23915928519


Query=  CM2_S47_L008_R1_001_(paired)_contig_837 Average coverage: 347.10
Length=1489


***** No hits found *****


Lambda     K      H
    1.33    0.621     1.12 

Gapped
Lambda     K      H
    1.28    0.460    0.850 

Effective search space used: 57998396610


Query=  CM2_S47_L008_R1_001_(paired)_contig_838 Average coverage: 140.02
Length=1040


***** No hits found *****


Lambda     K      H
    1.33    0.621     1.12 

Gapped
Lambda     K      H
    1.28    0.460    0.850 

Effective search space used: 40256496595


Query=  CM2_S47_L008_R1_001_(paired)_contig_839 Average coverage: 175.02
Length=738


***** No hits found *****


Lambda     K      H
    1.33    0.621     1.12 

Gapped
Lambda     K      H
    1.28    0.460    0.850 

Effective search space used: 28278701549


Query=  CM2_S47_L008_R1_001_(paired)_contig_840 Average coverage: 236.18
Length=542


***** No hits found *****


Lambda     K      H
    1.33    0.621     1.12 

Gapped
Lambda     K      H
    1.28    0.460    0.850 

Effective search space used: 20554072168


Query=  CM2_S47_L008_R1_001_(paired)_contig_841 Average coverage: 6,953.50
Length=855


***** No hits found *****


Lambda     K      H
    1.33    0.621     1.12 

Gapped
Lambda     K      H
    1.28    0.460    0.850 

Effective search space used: 32919105590


Query=  CM2_S47_L008_R1_001_(paired)_contig_842 Average coverage: 1,538.59
Length=1633


***** No hits found *****


Lambda     K      H
    1.33    0.621     1.12 

Gapped
Lambda     K      H
    1.28    0.460    0.850 

Effective search space used: 63707056290


Query=  CM2_S47_L008_R1_001_(paired)_contig_843 Average coverage: 462.08
Length=1240


***** No hits found *****


Lambda     K      H
    1.33    0.621     1.12 

Gapped
Lambda     K      H
    1.28    0.460    0.850 

Effective search space used: 48188811195


Query=  CM2_S47_L008_R1_001_(paired)_contig_844 Average coverage: 360.76
Length=2866


***** No hits found *****


Lambda     K      H
    1.33    0.621     1.12 

Gapped
Lambda     K      H
    1.28    0.460    0.850 

Effective search space used: 112587454800


Query=  CM2_S47_L008_R1_001_(paired)_contig_845 Average coverage: 1,681.03
Length=2306


***** No hits found *****


Lambda     K      H
    1.33    0.621     1.12 

Gapped
Lambda     K      H
    1.28    0.460    0.850 

Effective search space used: 90387111600


Query=  CM2_S47_L008_R1_001_(paired)_contig_846 Average coverage: 26.73
Length=362


***** No hits found *****


Lambda     K      H
    1.33    0.621     1.12 

Gapped
Lambda     K      H
    1.28    0.460    0.850 

Effective search space used: 13411730488


Query=  CM2_S47_L008_R1_001_(paired)_contig_847 Average coverage: 23.50
Length=205


***** No hits found *****


Lambda     K      H
    1.33    0.621     1.12 

Gapped
Lambda     K      H
    1.28    0.460    0.850 

Effective search space used: 7224995778


Query=  CM2_S47_L008_R1_001_(paired)_contig_848 Average coverage: 5,181.01
Length=646


***** No hits found *****


Lambda     K      H
    1.33    0.621     1.12 

Gapped
Lambda     K      H
    1.28    0.460    0.850 

Effective search space used: 24629836833


Query=  CM2_S47_L008_R1_001_(paired)_contig_849 Average coverage: 3,734.30
Length=620


***** No hits found *****


Lambda     K      H
    1.33    0.621     1.12 

Gapped
Lambda     K      H
    1.28    0.460    0.850 

Effective search space used: 23598635935


Query=  CM2_S47_L008_R1_001_(paired)_contig_850 Average coverage: 8,243.63
Length=907


***** No hits found *****


Lambda     K      H
    1.33    0.621     1.12 

Gapped
Lambda     K      H
    1.28    0.460    0.850 

Effective search space used: 34981507386


Query=  CM2_S47_L008_R1_001_(paired)_contig_851 Average coverage: 5,700.46
Length=2363


***** No hits found *****


Lambda     K      H
    1.33    0.621     1.12 

Gapped
Lambda     K      H
    1.28    0.460    0.850 

Effective search space used: 92646789390


Query=  CM2_S47_L008_R1_001_(paired)_contig_852 Average coverage: 7,525.52
Length=278


***** No hits found *****


Lambda     K      H
    1.33    0.621     1.12 

Gapped
Lambda     K      H
    1.28    0.460    0.850 

Effective search space used: 10078637704


Query=  CM2_S47_L008_R1_001_(paired)_contig_853 Average coverage: 893.02
Length=3181


***** No hits found *****


Lambda     K      H
    1.33    0.621     1.12 

Gapped
Lambda     K      H
    1.28    0.460    0.850 

Effective search space used: 124978407518


Query=  CM2_S47_L008_R1_001_(paired)_contig_854 Average coverage: 309.33
Length=419


***** No hits found *****


Lambda     K      H
    1.33    0.621     1.12 

Gapped
Lambda     K      H
    1.28    0.460    0.850 

Effective search space used: 15673472020


Query=  CM2_S47_L008_R1_001_(paired)_contig_855 Average coverage: 1,010.05
Length=569


***** No hits found *****


Lambda     K      H
    1.33    0.621     1.12 

Gapped
Lambda     K      H
    1.28    0.460    0.850 

Effective search space used: 21625423420


Query=  CM2_S47_L008_R1_001_(paired)_contig_856 Average coverage: 10,013.10
Length=1577


***** No hits found *****


Lambda     K      H
    1.33    0.621     1.12 

Gapped
Lambda     K      H
    1.28    0.460    0.850 

Effective search space used: 61487021970


Query=  CM2_S47_L008_R1_001_(paired)_contig_857 Average coverage: 1,317.87
Length=668


***** No hits found *****


Lambda     K      H
    1.33    0.621     1.12 

Gapped
Lambda     K      H
    1.28    0.460    0.850 

Effective search space used: 25502391439


Query=  CM2_S47_L008_R1_001_(paired)_contig_858 Average coverage: 181.43
Length=1954


***** No hits found *****


Lambda     K      H
    1.33    0.621     1.12 

Gapped
Lambda     K      H
    1.28    0.460    0.850 

Effective search space used: 76432610160


Query=  CM2_S47_L008_R1_001_(paired)_contig_859 Average coverage: 988.42
Length=1098


***** No hits found *****


Lambda     K      H
    1.33    0.621     1.12 

Gapped
Lambda     K      H
    1.28    0.460    0.850 

Effective search space used: 42556867829


Query=  CM2_S47_L008_R1_001_(paired)_contig_860 Average coverage: 1,729.20
Length=2638


***** No hits found *****


Lambda     K      H
    1.33    0.621     1.12 

Gapped
Lambda     K      H
    1.28    0.460    0.850 

Effective search space used: 103548743640


Query=  CM2_S47_L008_R1_001_(paired)_contig_861 Average coverage: 434.04
Length=250


***** No hits found *****


Lambda     K      H
    1.33    0.621     1.12 

Gapped
Lambda     K      H
    1.28    0.460    0.850 

Effective search space used: 9011395833


Query=  CM2_S47_L008_R1_001_(paired)_contig_862 Average coverage: 632.79
Length=752


***** No hits found *****


Lambda     K      H
    1.33    0.621     1.12 

Gapped
Lambda     K      H
    1.28    0.460    0.850 

Effective search space used: 28833963571


Query=  CM2_S47_L008_R1_001_(paired)_contig_863 Average coverage: 1,617.72
Length=640


***** No hits found *****


Lambda     K      H
    1.33    0.621     1.12 

Gapped
Lambda     K      H
    1.28    0.460    0.850 

Effective search space used: 24391867395


Query=  CM2_S47_L008_R1_001_(paired)_contig_864 Average coverage: 4,512.27
Length=883


***** No hits found *****


Lambda     K      H
    1.33    0.621     1.12 

Gapped
Lambda     K      H
    1.28    0.460    0.850 

Effective search space used: 34029629634


Query=  CM2_S47_L008_R1_001_(paired)_contig_865 Average coverage: 1,631.76
Length=2478


***** No hits found *****


Lambda     K      H
    1.33    0.621     1.12 

Gapped
Lambda     K      H
    1.28    0.460    0.850 

Effective search space used: 97205788440


Query=  CM2_S47_L008_R1_001_(paired)_contig_866 Average coverage: 920.09
Length=324


***** No hits found *****


Lambda     K      H
    1.33    0.621     1.12 

Gapped
Lambda     K      H
    1.28    0.460    0.850 

Effective search space used: 11903902800


Query=  CM2_S47_L008_R1_001_(paired)_contig_867 Average coverage: 2,112.32
Length=351


***** No hits found *****


Lambda     K      H
    1.33    0.621     1.12 

Gapped
Lambda     K      H
    1.28    0.460    0.850 

Effective search space used: 12975254052


Query=  CM2_S47_L008_R1_001_(paired)_contig_868 Average coverage: 1,329.41
Length=604


***** No hits found *****


Lambda     K      H
    1.33    0.621     1.12 

Gapped
Lambda     K      H
    1.28    0.460    0.850 

Effective search space used: 22964050767


Query=  CM2_S47_L008_R1_001_(paired)_contig_869 Average coverage: 72.80
Length=332


***** No hits found *****


Lambda     K      H
    1.33    0.621     1.12 

Gapped
Lambda     K      H
    1.28    0.460    0.850 

Effective search space used: 12221340208


Query=  CM2_S47_L008_R1_001_(paired)_contig_870 Average coverage: 4,649.22
Length=916


***** No hits found *****


Lambda     K      H
    1.33    0.621     1.12 

Gapped
Lambda     K      H
    1.28    0.460    0.850 

Effective search space used: 35338461543


Query=  CM2_S47_L008_R1_001_(paired)_contig_871 Average coverage: 2,031.18
Length=1746


***** No hits found *****


Lambda     K      H
    1.33    0.621     1.12 

Gapped
Lambda     K      H
    1.28    0.460    0.850 

Effective search space used: 68186768400


Query=  CM2_S47_L008_R1_001_(paired)_contig_872 Average coverage: 33,824.40
Length=727


***** No hits found *****


Lambda     K      H
    1.33    0.621     1.12 

Gapped
Lambda     K      H
    1.28    0.460    0.850 

Effective search space used: 27842424246


Query=  CM2_S47_L008_R1_001_(paired)_contig_873 Average coverage: 4,308.82
Length=584


***** No hits found *****


Lambda     K      H
    1.33    0.621     1.12 

Gapped
Lambda     K      H
    1.28    0.460    0.850 

Effective search space used: 22170819307


Query=  CM2_S47_L008_R1_001_(paired)_contig_874 Average coverage: 4,895.55
Length=964


***** No hits found *****


Lambda     K      H
    1.33    0.621     1.12 

Gapped
Lambda     K      H
    1.28    0.460    0.850 

Effective search space used: 37242217047


Query=  CM2_S47_L008_R1_001_(paired)_contig_875 Average coverage: 15,742.35
Length=416


***** No hits found *****


Lambda     K      H
    1.33    0.621     1.12 

Gapped
Lambda     K      H
    1.28    0.460    0.850 

Effective search space used: 15554432992


Query=  CM2_S47_L008_R1_001_(paired)_contig_876 Average coverage: 3,220.38
Length=2706


***** No hits found *****


Lambda     K      H
    1.33    0.621     1.12 

Gapped
Lambda     K      H
    1.28    0.460    0.850 

Effective search space used: 106244499600


Query=  CM2_S47_L008_R1_001_(paired)_contig_877 Average coverage: 16,311.29
Length=380


***** No hits found *****


Lambda     K      H
    1.33    0.621     1.12 

Gapped
Lambda     K      H
    1.28    0.460    0.850 

Effective search space used: 14125964656


Query=  CM2_S47_L008_R1_001_(paired)_contig_878 Average coverage: 682.03
Length=1030


***** No hits found *****


Lambda     K      H
    1.33    0.621     1.12 

Gapped
Lambda     K      H
    1.28    0.460    0.850 

Effective search space used: 39859880865


Query=  CM2_S47_L008_R1_001_(paired)_contig_879 Average coverage: 445.44
Length=1528


***** No hits found *****


Lambda     K      H
    1.33    0.621     1.12 

Gapped
Lambda     K      H
    1.28    0.460    0.850 

Effective search space used: 59544491940


Query=  CM2_S47_L008_R1_001_(paired)_contig_880 Average coverage: 227.35
Length=319


***** No hits found *****


Lambda     K      H
    1.33    0.621     1.12 

Gapped
Lambda     K      H
    1.28    0.460    0.850 

Effective search space used: 11705504420


Query=  CM2_S47_L008_R1_001_(paired)_contig_881 Average coverage: 167.03
Length=304


***** No hits found *****


Lambda     K      H
    1.33    0.621     1.12 

Gapped
Lambda     K      H
    1.28    0.460    0.850 

Effective search space used: 11110309280


Query=  CM2_S47_L008_R1_001_(paired)_contig_882 Average coverage: 51.57
Length=1887


***** No hits found *****


Lambda     K      H
    1.33    0.621     1.12 

Gapped
Lambda     K      H
    1.28    0.460    0.850 

Effective search space used: 73776497670


Query=  CM2_S47_L008_R1_001_(paired)_contig_883 Average coverage: 188.70
Length=720


***** No hits found *****


Lambda     K      H
    1.33    0.621     1.12 

Gapped
Lambda     K      H
    1.28    0.460    0.850 

Effective search space used: 27564793235


Query=  CM2_S47_L008_R1_001_(paired)_contig_884 Average coverage: 48.20
Length=473


***** No hits found *****


Lambda     K      H
    1.33    0.621     1.12 

Gapped
Lambda     K      H
    1.28    0.460    0.850 

Effective search space used: 17816174524


Query=  CM2_S47_L008_R1_001_(paired)_contig_885 Average coverage: 269.28
Length=693


***** No hits found *****


Lambda     K      H
    1.33    0.621     1.12 

Gapped
Lambda     K      H
    1.28    0.460    0.850 

Effective search space used: 26493930764


Query=  CM2_S47_L008_R1_001_(paired)_contig_886 Average coverage: 2,582.89
Length=1080


***** No hits found *****


Lambda     K      H
    1.33    0.621     1.12 

Gapped
Lambda     K      H
    1.28    0.460    0.850 

Effective search space used: 41842959515


Query=  CM2_S47_L008_R1_001_(paired)_contig_887 Average coverage: 2,936.13
Length=939


***** No hits found *****


Lambda     K      H
    1.33    0.621     1.12 

Gapped
Lambda     K      H
    1.28    0.460    0.850 

Effective search space used: 36250677722


Query=  CM2_S47_L008_R1_001_(paired)_contig_888 Average coverage: 343.42
Length=1105


***** No hits found *****


Lambda     K      H
    1.33    0.621     1.12 

Gapped
Lambda     K      H
    1.28    0.460    0.850 

Effective search space used: 42834498840


Query=  CM2_S47_L008_R1_001_(paired)_contig_889 Average coverage: 109.49
Length=358


***** No hits found *****


Lambda     K      H
    1.33    0.621     1.12 

Gapped
Lambda     K      H
    1.28    0.460    0.850 

Effective search space used: 13253011784


Query=  CM2_S47_L008_R1_001_(paired)_contig_890 Average coverage: 66.05
Length=13422


***** No hits found *****


Lambda     K      H
    1.33    0.621     1.12 

Gapped
Lambda     K      H
    1.28    0.460    0.850 

Effective search space used: 530499694016


Query=  CM2_S47_L008_R1_001_(paired)_contig_891 Average coverage: 4,378.58
Length=1464


***** No hits found *****


Lambda     K      H
    1.33    0.621     1.12 

Gapped
Lambda     K      H
    1.28    0.460    0.850 

Effective search space used: 57007309860


Query=  CM2_S47_L008_R1_001_(paired)_contig_892 Average coverage: 3,596.52
Length=611


***** No hits found *****


Lambda     K      H
    1.33    0.621     1.12 

Gapped
Lambda     K      H
    1.28    0.460    0.850 

Effective search space used: 23241681778


Query=  CM2_S47_L008_R1_001_(paired)_contig_893 Average coverage: 1,876.06
Length=572


***** No hits found *****


Lambda     K      H
    1.33    0.621     1.12 

Gapped
Lambda     K      H
    1.28    0.460    0.850 

Effective search space used: 21744462448


Query=  CM2_S47_L008_R1_001_(paired)_contig_894 Average coverage: 2,133.42
Length=388


***** No hits found *****


Lambda     K      H
    1.33    0.621     1.12 

Gapped
Lambda     K      H
    1.28    0.460    0.850 

Effective search space used: 14443402064


Query=  CM2_S47_L008_R1_001_(paired)_contig_895 Average coverage: 2,262.95
Length=907


***** No hits found *****


Lambda     K      H
    1.33    0.621     1.12 

Gapped
Lambda     K      H
    1.28    0.460    0.850 

Effective search space used: 34981507386


Query=  CM2_S47_L008_R1_001_(paired)_contig_896 Average coverage: 10,004.03
Length=4017


***** No hits found *****


Lambda     K      H
    1.33    0.621     1.12 

Gapped
Lambda     K      H
    1.28    0.460    0.850 

Effective search space used: 158105214330


Query=  CM2_S47_L008_R1_001_(paired)_contig_897 Average coverage: 1,001.85
Length=482


***** No hits found *****


Lambda     K      H
    1.33    0.621     1.12 

Gapped
Lambda     K      H
    1.28    0.460    0.850 

Effective search space used: 18173291608


Query=  CM2_S47_L008_R1_001_(paired)_contig_898 Average coverage: 769.54
Length=2611


***** No hits found *****


Lambda     K      H
    1.33    0.621     1.12 

Gapped
Lambda     K      H
    1.28    0.460    0.850 

Effective search space used: 102478369950


Query=  CM2_S47_L008_R1_001_(paired)_contig_899 Average coverage: 2,350.63
Length=1411


***** No hits found *****


Lambda     K      H
    1.33    0.621     1.12 

Gapped
Lambda     K      H
    1.28    0.460    0.850 

Effective search space used: 54906205950


Query=  CM2_S47_L008_R1_001_(paired)_contig_900 Average coverage: 3,334.52
Length=504


***** No hits found *****


Lambda     K      H
    1.33    0.621     1.12 

Gapped
Lambda     K      H
    1.28    0.460    0.850 

Effective search space used: 19046244480


Query=  CM2_S47_L008_R1_001_(paired)_contig_901 Average coverage: 1,430.74
Length=1082


***** No hits found *****


Lambda     K      H
    1.33    0.621     1.12 

Gapped
Lambda     K      H
    1.28    0.460    0.850 

Effective search space used: 41922282661


Query=  CM2_S47_L008_R1_001_(paired)_contig_902 Average coverage: 4,476.68
Length=900


***** No hits found *****


Lambda     K      H
    1.33    0.621     1.12 

Gapped
Lambda     K      H
    1.28    0.460    0.850 

Effective search space used: 34703876375


Query=  CM2_S47_L008_R1_001_(paired)_contig_903 Average coverage: 8,031.26
Length=375


***** No hits found *****


Lambda     K      H
    1.33    0.621     1.12 

Gapped
Lambda     K      H
    1.28    0.460    0.850 

Effective search space used: 13927566276


Query=  CM2_S47_L008_R1_001_(paired)_contig_904 Average coverage: 1,753.96
Length=1004


***** No hits found *****


Lambda     K      H
    1.33    0.621     1.12 

Gapped
Lambda     K      H
    1.28    0.460    0.850 

Effective search space used: 38828679967


Query=  CM2_S47_L008_R1_001_(paired)_contig_905 Average coverage: 400.29
Length=2043


***** No hits found *****


Lambda     K      H
    1.33    0.621     1.12 

Gapped
Lambda     K      H
    1.28    0.460    0.850 

Effective search space used: 79960878990


Query=  CM2_S47_L008_R1_001_(paired)_contig_906 Average coverage: 1,326.92
Length=982


***** No hits found *****


Lambda     K      H
    1.33    0.621     1.12 

Gapped
Lambda     K      H
    1.28    0.460    0.850 

Effective search space used: 37956125361


Query=  CM2_S47_L008_R1_001_(paired)_contig_907 Average coverage: 92.54
Length=1649


***** No hits found *****


Lambda     K      H
    1.33    0.621     1.12 

Gapped
Lambda     K      H
    1.28    0.460    0.850 

Effective search space used: 64341351810


Query=  CM2_S47_L008_R1_001_(paired)_contig_908 Average coverage: 11,968.66
Length=1451


***** No hits found *****


Lambda     K      H
    1.33    0.621     1.12 

Gapped
Lambda     K      H
    1.28    0.460    0.850 

Effective search space used: 56491944750


Query=  CM2_S47_L008_R1_001_(paired)_contig_909 Average coverage: 15,346.49
Length=1288


***** No hits found *****


Lambda     K      H
    1.33    0.621     1.12 

Gapped
Lambda     K      H
    1.28    0.460    0.850 

Effective search space used: 50092566699


Query=  CM2_S47_L008_R1_001_(paired)_contig_910 Average coverage: 1,093.61
Length=1243


***** No hits found *****


Lambda     K      H
    1.33    0.621     1.12 

Gapped
Lambda     K      H
    1.28    0.460    0.850 

Effective search space used: 48307795914


Query=  CM2_S47_L008_R1_001_(paired)_contig_911 Average coverage: 3,873.87
Length=504


***** No hits found *****


Lambda     K      H
    1.33    0.621     1.12 

Gapped
Lambda     K      H
    1.28    0.460    0.850 

Effective search space used: 19046244480


Query=  CM2_S47_L008_R1_001_(paired)_contig_912 Average coverage: 121.93
Length=3150


***** No hits found *****


Lambda     K      H
    1.33    0.621     1.12 

Gapped
Lambda     K      H
    1.28    0.460    0.850 

Effective search space used: 123750021141


Query=  CM2_S47_L008_R1_001_(paired)_contig_913 Average coverage: 93.15
Length=1578


***** No hits found *****


Lambda     K      H
    1.33    0.621     1.12 

Gapped
Lambda     K      H
    1.28    0.460    0.850 

Effective search space used: 61526665440


Query=  CM2_S47_L008_R1_001_(paired)_contig_914 Average coverage: 222.30
Length=2835


***** No hits found *****


Lambda     K      H
    1.33    0.621     1.12 

Gapped
Lambda     K      H
    1.28    0.460    0.850 

Effective search space used: 111358507230


Query=  CM2_S47_L008_R1_001_(paired)_contig_915 Average coverage: 13,749.60
Length=500


***** No hits found *****


Lambda     K      H
    1.33    0.621     1.12 

Gapped
Lambda     K      H
    1.28    0.460    0.850 

Effective search space used: 18887525776


Query=  CM2_S47_L008_R1_001_(paired)_contig_916 Average coverage: 10,391.28
Length=415


***** No hits found *****


Lambda     K      H
    1.33    0.621     1.12 

Gapped
Lambda     K      H
    1.28    0.460    0.850 

Effective search space used: 15514753316


Query=  CM2_S47_L008_R1_001_(paired)_contig_917 Average coverage: 204.45
Length=2403


***** No hits found *****


Lambda     K      H
    1.33    0.621     1.12 

Gapped
Lambda     K      H
    1.28    0.460    0.850 

Effective search space used: 94232528190


Query=  CM2_S47_L008_R1_001_(paired)_contig_918 Average coverage: 269.05
Length=946


***** No hits found *****


Lambda     K      H
    1.33    0.621     1.12 

Gapped
Lambda     K      H
    1.28    0.460    0.850 

Effective search space used: 36528308733


Query=  CM2_S47_L008_R1_001_(paired)_contig_919 Average coverage: 271.62
Length=278


***** No hits found *****


Lambda     K      H
    1.33    0.621     1.12 

Gapped
Lambda     K      H
    1.28    0.460    0.850 

Effective search space used: 10078637704


Query=  CM2_S47_L008_R1_001_(paired)_contig_920 Average coverage: 937.67
Length=1707


***** No hits found *****


Lambda     K      H
    1.33    0.621     1.12 

Gapped
Lambda     K      H
    1.28    0.460    0.850 

Effective search space used: 66640673070


Query=  CM2_S47_L008_R1_001_(paired)_contig_921 Average coverage: 365.23
Length=536


***** No hits found *****


Lambda     K      H
    1.33    0.621     1.12 

Gapped
Lambda     K      H
    1.28    0.460    0.850 

Effective search space used: 20315994112


Query=  CM2_S47_L008_R1_001_(paired)_contig_922 Average coverage: 226.83
Length=293


***** No hits found *****


Lambda     K      H
    1.33    0.621     1.12 

Gapped
Lambda     K      H
    1.28    0.460    0.850 

Effective search space used: 10673832844


Query=  CM2_S47_L008_R1_001_(paired)_contig_923 Average coverage: 340.22
Length=321


***** No hits found *****


Lambda     K      H
    1.33    0.621     1.12 

Gapped
Lambda     K      H
    1.28    0.460    0.850 

Effective search space used: 11784863772


Query=  CM2_S47_L008_R1_001_(paired)_contig_924 Average coverage: 440.44
Length=455


***** No hits found *****


Lambda     K      H
    1.33    0.621     1.12 

Gapped
Lambda     K      H
    1.28    0.460    0.850 

Effective search space used: 17101940356


Query=  CM2_S47_L008_R1_001_(paired)_contig_925 Average coverage: 446.64
Length=521


***** No hits found *****


Lambda     K      H
    1.33    0.621     1.12 

Gapped
Lambda     K      H
    1.28    0.460    0.850 

Effective search space used: 19720798972


Query=  CM2_S47_L008_R1_001_(paired)_contig_926 Average coverage: 3,021.92
Length=544


***** No hits found *****


Lambda     K      H
    1.33    0.621     1.12 

Gapped
Lambda     K      H
    1.28    0.460    0.850 

Effective search space used: 20633431520


Query=  CM2_S47_L008_R1_001_(paired)_contig_927 Average coverage: 207.43
Length=326


***** No hits found *****


Lambda     K      H
    1.33    0.621     1.12 

Gapped
Lambda     K      H
    1.28    0.460    0.850 

Effective search space used: 11983262152


Query=  CM2_S47_L008_R1_001_(paired)_contig_928 Average coverage: 2,068.16
Length=559


***** No hits found *****


Lambda     K      H
    1.33    0.621     1.12 

Gapped
Lambda     K      H
    1.28    0.460    0.850 

Effective search space used: 21228626660


Query=  CM2_S47_L008_R1_001_(paired)_contig_929 Average coverage: 73.78
Length=391


***** No hits found *****


Lambda     K      H
    1.33    0.621     1.12 

Gapped
Lambda     K      H
    1.28    0.460    0.850 

Effective search space used: 14562441092


Query=  CM2_S47_L008_R1_001_(paired)_contig_930 Average coverage: 41.47
Length=1071


***** No hits found *****


Lambda     K      H
    1.33    0.621     1.12 

Gapped
Lambda     K      H
    1.28    0.460    0.850 

Effective search space used: 41486005358


Query=  CM2_S47_L008_R1_001_(paired)_contig_931 Average coverage: 33.53
Length=462


***** No hits found *****


Lambda     K      H
    1.33    0.621     1.12 

Gapped
Lambda     K      H
    1.28    0.460    0.850 

Effective search space used: 17379698088


Query=  CM2_S47_L008_R1_001_(paired)_contig_932 Average coverage: 4,046.52
Length=3069


***** No hits found *****


Lambda     K      H
    1.33    0.621     1.12 

Gapped
Lambda     K      H
    1.28    0.460    0.850 

Effective search space used: 120635079210


Query=  CM2_S47_L008_R1_001_(paired)_contig_933 Average coverage: 2,694.66
Length=1832


***** No hits found *****


Lambda     K      H
    1.33    0.621     1.12 

Gapped
Lambda     K      H
    1.28    0.460    0.850 

Effective search space used: 71596106820


Query=  CM2_S47_L008_R1_001_(paired)_contig_934 Average coverage: 1,953.89
Length=2407


***** No hits found *****


Lambda     K      H
    1.33    0.621     1.12 

Gapped
Lambda     K      H
    1.28    0.460    0.850 

Effective search space used: 94391102070


Query=  CM2_S47_L008_R1_001_(paired)_contig_935 Average coverage: 19.62
Length=2281


***** No hits found *****


Lambda     K      H
    1.33    0.621     1.12 

Gapped
Lambda     K      H
    1.28    0.460    0.850 

Effective search space used: 89396024850


Query=  CM2_S47_L008_R1_001_(paired)_contig_936 Average coverage: 3,593.10
Length=703


***** No hits found *****


Lambda     K      H
    1.33    0.621     1.12 

Gapped
Lambda     K      H
    1.28    0.460    0.850 

Effective search space used: 26890546494


Query=  CM2_S47_L008_R1_001_(paired)_contig_937 Average coverage: 347.45
Length=1010


***** No hits found *****


Lambda     K      H
    1.33    0.621     1.12 

Gapped
Lambda     K      H
    1.28    0.460    0.850 

Effective search space used: 39066649405


Query=  CM2_S47_L008_R1_001_(paired)_contig_938 Average coverage: 79.08
Length=328


***** No hits found *****


Lambda     K      H
    1.33    0.621     1.12 

Gapped
Lambda     K      H
    1.28    0.460    0.850 

Effective search space used: 12062621504


Query=  CM2_S47_L008_R1_001_(paired)_contig_939 Average coverage: 982.52
Length=629


***** No hits found *****


Lambda     K      H
    1.33    0.621     1.12 

Gapped
Lambda     K      H
    1.28    0.460    0.850 

Effective search space used: 23955590092


Query=  CM2_S47_L008_R1_001_(paired)_contig_940 Average coverage: 4,091.47
Length=554


***** No hits found *****


Lambda     K      H
    1.33    0.621     1.12 

Gapped
Lambda     K      H
    1.28    0.460    0.850 

Effective search space used: 21030228280


Query=  CM2_S47_L008_R1_001_(paired)_contig_941 Average coverage: 948.74
Length=1551


***** No hits found *****


Lambda     K      H
    1.33    0.621     1.12 

Gapped
Lambda     K      H
    1.28    0.460    0.850 

Effective search space used: 60456291750


Query=  CM2_S47_L008_R1_001_(paired)_contig_942 Average coverage: 490.55
Length=1182


***** No hits found *****


Lambda     K      H
    1.33    0.621     1.12 

Gapped
Lambda     K      H
    1.28    0.460    0.850 

Effective search space used: 45888439961


Query=  CM2_S47_L008_R1_001_(paired)_contig_943 Average coverage: 1,073.07
Length=496


***** No hits found *****


Lambda     K      H
    1.33    0.621     1.12 

Gapped
Lambda     K      H
    1.28    0.460    0.850 

Effective search space used: 18728807072


Query=  CM2_S47_L008_R1_001_(paired)_contig_944 Average coverage: 8,644.22
Length=833


***** No hits found *****


Lambda     K      H
    1.33    0.621     1.12 

Gapped
Lambda     K      H
    1.28    0.460    0.850 

Effective search space used: 32046550984


Query=  CM2_S47_L008_R1_001_(paired)_contig_945 Average coverage: 41,185.09
Length=441


***** No hits found *****


Lambda     K      H
    1.33    0.621     1.12 

Gapped
Lambda     K      H
    1.28    0.460    0.850 

Effective search space used: 16546424892


Query=  CM2_S47_L008_R1_001_(paired)_contig_946 Average coverage: 9,689.43
Length=292


***** No hits found *****


Lambda     K      H
    1.33    0.621     1.12 

Gapped
Lambda     K      H
    1.28    0.460    0.850 

Effective search space used: 10634153168


Query=  CM2_S47_L008_R1_001_(paired)_contig_947 Average coverage: 141.29
Length=381


***** No hits found *****


Lambda     K      H
    1.33    0.621     1.12 

Gapped
Lambda     K      H
    1.28    0.460    0.850 

Effective search space used: 14165644332


Query=  CM2_S47_L008_R1_001_(paired)_contig_948 Average coverage: 9,584.75
Length=366


***** No hits found *****


Lambda     K      H
    1.33    0.621     1.12 

Gapped
Lambda     K      H
    1.28    0.460    0.850 

Effective search space used: 13570449192


Query=  CM2_S47_L008_R1_001_(paired)_contig_949 Average coverage: 5,452.47
Length=1011


***** No hits found *****


Lambda     K      H
    1.33    0.621     1.12 

Gapped
Lambda     K      H
    1.28    0.460    0.850 

Effective search space used: 39106310978


Query=  CM2_S47_L008_R1_001_(paired)_contig_950 Average coverage: 1,434.79
Length=2692


***** No hits found *****


Lambda     K      H
    1.33    0.621     1.12 

Gapped
Lambda     K      H
    1.28    0.460    0.850 

Effective search space used: 105689491020


Query=  CM2_S47_L008_R1_001_(paired)_contig_951 Average coverage: 2,935.06
Length=2027


***** No hits found *****


Lambda     K      H
    1.33    0.621     1.12 

Gapped
Lambda     K      H
    1.28    0.460    0.850 

Effective search space used: 79326583470


Query=  CM2_S47_L008_R1_001_(paired)_contig_952 Average coverage: 7,688.08
Length=448


***** No hits found *****


Lambda     K      H
    1.33    0.621     1.12 

Gapped
Lambda     K      H
    1.28    0.460    0.850 

Effective search space used: 16824182624


Query=  CM2_S47_L008_R1_001_(paired)_contig_953 Average coverage: 191.80
Length=1450


***** No hits found *****


Lambda     K      H
    1.33    0.621     1.12 

Gapped
Lambda     K      H
    1.28    0.460    0.850 

Effective search space used: 56452301280


Query=  CM2_S47_L008_R1_001_(paired)_contig_954 Average coverage: 4,750.29
Length=405


***** No hits found *****


Lambda     K      H
    1.33    0.621     1.12 

Gapped
Lambda     K      H
    1.28    0.460    0.850 

Effective search space used: 15117956556


Query=  CM2_S47_L008_R1_001_(paired)_contig_955 Average coverage: 6,984.13
Length=2259


***** No hits found *****


Lambda     K      H
    1.33    0.621     1.12 

Gapped
Lambda     K      H
    1.28    0.460    0.850 

Effective search space used: 88523868510


Query=  CM2_S47_L008_R1_001_(paired)_contig_956 Average coverage: 1,765.82
Length=504


***** No hits found *****


Lambda     K      H
    1.33    0.621     1.12 

Gapped
Lambda     K      H
    1.28    0.460    0.850 

Effective search space used: 19046244480


Query=  CM2_S47_L008_R1_001_(paired)_contig_957 Average coverage: 1,633.36
Length=4064


***** No hits found *****


Lambda     K      H
    1.33    0.621     1.12 

Gapped
Lambda     K      H
    1.28    0.460    0.850 

Effective search space used: 159967606579


Query=  CM2_S47_L008_R1_001_(paired)_contig_958 Average coverage: 162.28
Length=781


***** No hits found *****


Lambda     K      H
    1.33    0.621     1.12 

Gapped
Lambda     K      H
    1.28    0.460    0.850 

Effective search space used: 29984149188


Query=  CM2_S47_L008_R1_001_(paired)_contig_959 Average coverage: 240.48
Length=735


***** No hits found *****


Lambda     K      H
    1.33    0.621     1.12 

Gapped
Lambda     K      H
    1.28    0.460    0.850 

Effective search space used: 28159716830


Query=  CM2_S47_L008_R1_001_(paired)_contig_960 Average coverage: 1,074.16
Length=1941


***** No hits found *****


Lambda     K      H
    1.33    0.621     1.12 

Gapped
Lambda     K      H
    1.28    0.460    0.850 

Effective search space used: 75917245050


Query=  CM2_S47_L008_R1_001_(paired)_contig_961 Average coverage: 6,180.11
Length=621


***** No hits found *****


Lambda     K      H
    1.33    0.621     1.12 

Gapped
Lambda     K      H
    1.28    0.460    0.850 

Effective search space used: 23638297508


Query=  CM2_S47_L008_R1_001_(paired)_contig_962 Average coverage: 1,500.07
Length=1092


***** No hits found *****


Lambda     K      H
    1.33    0.621     1.12 

Gapped
Lambda     K      H
    1.28    0.460    0.850 

Effective search space used: 42318898391


Query=  CM2_S47_L008_R1_001_(paired)_contig_963 Average coverage: 501.27
Length=221


***** No hits found *****


Lambda     K      H
    1.33    0.621     1.12 

Gapped
Lambda     K      H
    1.28    0.460    0.850 

Effective search space used: 7860160242


Query=  CM2_S47_L008_R1_001_(paired)_contig_964 Average coverage: 661.95
Length=414


***** No hits found *****


Lambda     K      H
    1.33    0.621     1.12 

Gapped
Lambda     K      H
    1.28    0.460    0.850 

Effective search space used: 15475073640


Query=  CM2_S47_L008_R1_001_(paired)_contig_965 Average coverage: 1,627.77
Length=532


***** No hits found *****


Lambda     K      H
    1.33    0.621     1.12 

Gapped
Lambda     K      H
    1.28    0.460    0.850 

Effective search space used: 20157275408


Query=  CM2_S47_L008_R1_001_(paired)_contig_966 Average coverage: 3,132.96
Length=802


***** No hits found *****


Lambda     K      H
    1.33    0.621     1.12 

Gapped
Lambda     K      H
    1.28    0.460    0.850 

Effective search space used: 30817042221


Query=  CM2_S47_L008_R1_001_(paired)_contig_967 Average coverage: 375.53
Length=1669


***** No hits found *****


Lambda     K      H
    1.33    0.621     1.12 

Gapped
Lambda     K      H
    1.28    0.460    0.850 

Effective search space used: 65134221210


Query=  CM2_S47_L008_R1_001_(paired)_contig_968 Average coverage: 380.03
Length=556


***** No hits found *****


Lambda     K      H
    1.33    0.621     1.12 

Gapped
Lambda     K      H
    1.28    0.460    0.850 

Effective search space used: 21109587632


Query=  CM2_S47_L008_R1_001_(paired)_contig_969 Average coverage: 1,502.52
Length=531


***** No hits found *****


Lambda     K      H
    1.33    0.621     1.12 

Gapped
Lambda     K      H
    1.28    0.460    0.850 

Effective search space used: 20117595732


Query=  CM2_S47_L008_R1_001_(paired)_contig_970 Average coverage: 1,317.60
Length=1058


***** No hits found *****


Lambda     K      H
    1.33    0.621     1.12 

Gapped
Lambda     K      H
    1.28    0.460    0.850 

Effective search space used: 40970404909


Query=  CM2_S47_L008_R1_001_(paired)_contig_971 Average coverage: 3,685.19
Length=317


***** No hits found *****


Lambda     K      H
    1.33    0.621     1.12 

Gapped
Lambda     K      H
    1.28    0.460    0.850 

Effective search space used: 11626145068


Query=  CM2_S47_L008_R1_001_(paired)_contig_972 Average coverage: 4,023.67
Length=823


***** No hits found *****


Lambda     K      H
    1.33    0.621     1.12 

Gapped
Lambda     K      H
    1.28    0.460    0.850 

Effective search space used: 31649935254


Query=  CM2_S47_L008_R1_001_(paired)_contig_973 Average coverage: 664.20
Length=623


***** No hits found *****


Lambda     K      H
    1.33    0.621     1.12 

Gapped
Lambda     K      H
    1.28    0.460    0.850 

Effective search space used: 23717620654


Query=  CM2_S47_L008_R1_001_(paired)_contig_974 Average coverage: 1,833.26
Length=1324


***** No hits found *****


Lambda     K      H
    1.33    0.621     1.12 

Gapped
Lambda     K      H
    1.28    0.460    0.850 

Effective search space used: 51520383327


Query=  CM2_S47_L008_R1_001_(paired)_contig_975 Average coverage: 3,370.84
Length=2527


***** No hits found *****


Lambda     K      H
    1.33    0.621     1.12 

Gapped
Lambda     K      H
    1.28    0.460    0.850 

Effective search space used: 99148318470


Query=  CM2_S47_L008_R1_001_(paired)_contig_976 Average coverage: 14,315.66
Length=812


***** No hits found *****


Lambda     K      H
    1.33    0.621     1.12 

Gapped
Lambda     K      H
    1.28    0.460    0.850 

Effective search space used: 31213657951


Query=  CM2_S47_L008_R1_001_(paired)_contig_977 Average coverage: 5,915.56
Length=1165


***** No hits found *****


Lambda     K      H
    1.33    0.621     1.12 

Gapped
Lambda     K      H
    1.28    0.460    0.850 

Effective search space used: 45214193220


Query=  CM2_S47_L008_R1_001_(paired)_contig_978 Average coverage: 192.13
Length=549


***** No hits found *****


Lambda     K      H
    1.33    0.621     1.12 

Gapped
Lambda     K      H
    1.28    0.460    0.850 

Effective search space used: 20831829900


Query=  CM2_S47_L008_R1_001_(paired)_contig_979 Average coverage: 5,686.52
Length=380


***** No hits found *****


Lambda     K      H
    1.33    0.621     1.12 

Gapped
Lambda     K      H
    1.28    0.460    0.850 

Effective search space used: 14125964656


Query=  CM2_S47_L008_R1_001_(paired)_contig_980 Average coverage: 1,674.08
Length=879


***** No hits found *****


Lambda     K      H
    1.33    0.621     1.12 

Gapped
Lambda     K      H
    1.28    0.460    0.850 

Effective search space used: 33870983342


Query=  CM2_S47_L008_R1_001_(paired)_contig_981 Average coverage: 323.64
Length=3919


***** No hits found *****


Lambda     K      H
    1.33    0.621     1.12 

Gapped
Lambda     K      H
    1.28    0.460    0.850 

Effective search space used: 154221928364


Query=  CM2_S47_L008_R1_001_(paired)_contig_982 Average coverage: 8,092.92
Length=488


***** No hits found *****


Lambda     K      H
    1.33    0.621     1.12 

Gapped
Lambda     K      H
    1.28    0.460    0.850 

Effective search space used: 18411369664


Query=  CM2_S47_L008_R1_001_(paired)_contig_983 Average coverage: 16,891.26
Length=398


***** No hits found *****


Lambda     K      H
    1.33    0.621     1.12 

Gapped
Lambda     K      H
    1.28    0.460    0.850 

Effective search space used: 14840198824


Query=  CM2_S47_L008_R1_001_(paired)_contig_984 Average coverage: 2,390.40
Length=1817


***** No hits found *****


Lambda     K      H
    1.33    0.621     1.12 

Gapped
Lambda     K      H
    1.28    0.460    0.850 

Effective search space used: 71001454770


Query=  CM2_S47_L008_R1_001_(paired)_contig_985 Average coverage: 1,009.27
Length=1722


***** No hits found *****


Lambda     K      H
    1.33    0.621     1.12 

Gapped
Lambda     K      H
    1.28    0.460    0.850 

Effective search space used: 67235325120


Query=  CM2_S47_L008_R1_001_(paired)_contig_986 Average coverage: 748.54
Length=316


***** No hits found *****


Lambda     K      H
    1.33    0.621     1.12 

Gapped
Lambda     K      H
    1.28    0.460    0.850 

Effective search space used: 11586465392


Query=  CM2_S47_L008_R1_001_(paired)_contig_987 Average coverage: 963.07
Length=274


***** No hits found *****


Lambda     K      H
    1.33    0.621     1.12 

Gapped
Lambda     K      H
    1.28    0.460    0.850 

Effective search space used: 9919919000


Query=  CM2_S47_L008_R1_001_(paired)_contig_988 Average coverage: 290.09
Length=1086


***** No hits found *****


Lambda     K      H
    1.33    0.621     1.12 

Gapped
Lambda     K      H
    1.28    0.460    0.850 

Effective search space used: 42080928953


Query=  CM2_S47_L008_R1_001_(paired)_contig_989 Average coverage: 1,169.95
Length=625


***** No hits found *****


Lambda     K      H
    1.33    0.621     1.12 

Gapped
Lambda     K      H
    1.28    0.460    0.850 

Effective search space used: 23796943800


Query=  CM2_S47_L008_R1_001_(paired)_contig_990 Average coverage: 1,022.73
Length=1243


***** No hits found *****


Lambda     K      H
    1.33    0.621     1.12 

Gapped
Lambda     K      H
    1.28    0.460    0.850 

Effective search space used: 48307795914


Query=  CM2_S47_L008_R1_001_(paired)_contig_991 Average coverage: 459.90
Length=1026


***** No hits found *****


Lambda     K      H
    1.33    0.621     1.12 

Gapped
Lambda     K      H
    1.28    0.460    0.850 

Effective search space used: 39701234573


Query=  CM2_S47_L008_R1_001_(paired)_contig_992 Average coverage: 776.19
Length=3562


***** No hits found *****


Lambda     K      H
    1.33    0.621     1.12 

Gapped
Lambda     K      H
    1.28    0.460    0.850 

Effective search space used: 140075672345


Query=  CM2_S47_L008_R1_001_(paired)_contig_993 Average coverage: 610.74
Length=394


***** No hits found *****


Lambda     K      H
    1.33    0.621     1.12 

Gapped
Lambda     K      H
    1.28    0.460    0.850 

Effective search space used: 14681480120


Query=  CM2_S47_L008_R1_001_(paired)_contig_994 Average coverage: 454.28
Length=599


***** No hits found *****


Lambda     K      H
    1.33    0.621     1.12 

Gapped
Lambda     K      H
    1.28    0.460    0.850 

Effective search space used: 22765742902


Query=  CM2_S47_L008_R1_001_(paired)_contig_995 Average coverage: 2,750.86
Length=703


***** No hits found *****


Lambda     K      H
    1.33    0.621     1.12 

Gapped
Lambda     K      H
    1.28    0.460    0.850 

Effective search space used: 26890546494


Query=  CM2_S47_L008_R1_001_(paired)_contig_996 Average coverage: 211.17
Length=1991


***** No hits found *****


Lambda     K      H
    1.33    0.621     1.12 

Gapped
Lambda     K      H
    1.28    0.460    0.850 

Effective search space used: 77899418550


Query=  CM2_S47_L008_R1_001_(paired)_contig_997 Average coverage: 104.55
Length=508


***** No hits found *****


Lambda     K      H
    1.33    0.621     1.12 

Gapped
Lambda     K      H
    1.28    0.460    0.850 

Effective search space used: 19204963184


Query=  CM2_S47_L008_R1_001_(paired)_contig_998 Average coverage: 8,301.94
Length=390


***** No hits found *****


Lambda     K      H
    1.33    0.621     1.12 

Gapped
Lambda     K      H
    1.28    0.460    0.850 

Effective search space used: 14522761416


Query=  CM2_S47_L008_R1_001_(paired)_contig_999 Average coverage: 1,428.50
Length=1079


***** No hits found *****


Lambda     K      H
    1.33    0.621     1.12 

Gapped
Lambda     K      H
    1.28    0.460    0.850 

Effective search space used: 41803297942


Query=  CM2_S47_L008_R1_001_(paired)_contig_1000 Average coverage: 178.99
Length=29024


***** No hits found *****


Lambda     K      H
    1.33    0.621     1.12 

Gapped
Lambda     K      H
    1.28    0.460    0.850 

Effective search space used: 1147887723195


Query=  CM2_S47_L008_R1_001_(paired)_contig_1001 Average coverage: 1,400.61
Length=369


***** No hits found *****


Lambda     K      H
    1.33    0.621     1.12 

Gapped
Lambda     K      H
    1.28    0.460    0.850 

Effective search space used: 13689488220


Query=  CM2_S47_L008_R1_001_(paired)_contig_1002 Average coverage: 2,636.37
Length=275


***** No hits found *****


Lambda     K      H
    1.33    0.621     1.12 

Gapped
Lambda     K      H
    1.28    0.460    0.850 

Effective search space used: 9959598676


Query=  CM2_S47_L008_R1_001_(paired)_contig_1003 Average coverage: 5,853.04
Length=691


***** No hits found *****


Lambda     K      H
    1.33    0.621     1.12 

Gapped
Lambda     K      H
    1.28    0.460    0.850 

Effective search space used: 26414607618


Query=  CM2_S47_L008_R1_001_(paired)_contig_1004 Average coverage: 1,350.44
Length=608


***** No hits found *****


Lambda     K      H
    1.33    0.621     1.12 

Gapped
Lambda     K      H
    1.28    0.460    0.850 

Effective search space used: 23122697059


Query=  CM2_S47_L008_R1_001_(paired)_contig_1005 Average coverage: 327.43
Length=398


***** No hits found *****


Lambda     K      H
    1.33    0.621     1.12 

Gapped
Lambda     K      H
    1.28    0.460    0.850 

Effective search space used: 14840198824


Query=  CM2_S47_L008_R1_001_(paired)_contig_1006 Average coverage: 7,657.29
Length=899


***** No hits found *****


Lambda     K      H
    1.33    0.621     1.12 

Gapped
Lambda     K      H
    1.28    0.460    0.850 

Effective search space used: 34664214802


Query=  CM2_S47_L008_R1_001_(paired)_contig_1007 Average coverage: 1,709.95
Length=597


***** No hits found *****


Lambda     K      H
    1.33    0.621     1.12 

Gapped
Lambda     K      H
    1.28    0.460    0.850 

Effective search space used: 22686419756


Query=  CM2_S47_L008_R1_001_(paired)_contig_1008 Average coverage: 317.44
Length=1032


***** No hits found *****


Lambda     K      H
    1.33    0.621     1.12 

Gapped
Lambda     K      H
    1.28    0.460    0.850 

Effective search space used: 39939204011


Query=  CM2_S47_L008_R1_001_(paired)_contig_1009 Average coverage: 559.42
Length=692


***** No hits found *****


Lambda     K      H
    1.33    0.621     1.12 

Gapped
Lambda     K      H
    1.28    0.460    0.850 

Effective search space used: 26454269191


Query=  CM2_S47_L008_R1_001_(paired)_contig_1010 Average coverage: 1,748.18
Length=1324


***** No hits found *****


Lambda     K      H
    1.33    0.621     1.12 

Gapped
Lambda     K      H
    1.28    0.460    0.850 

Effective search space used: 51520383327


Query=  CM2_S47_L008_R1_001_(paired)_contig_1011 Average coverage: 347.01
Length=213


***** No hits found *****


Lambda     K      H
    1.33    0.621     1.12 

Gapped
Lambda     K      H
    1.28    0.460    0.850 

Effective search space used: 7542578010


Query=  CM2_S47_L008_R1_001_(paired)_contig_1012 Average coverage: 9,893.54
Length=635


***** No hits found *****


Lambda     K      H
    1.33    0.621     1.12 

Gapped
Lambda     K      H
    1.28    0.460    0.850 

Effective search space used: 24193559530


Query=  CM2_S47_L008_R1_001_(paired)_contig_1013 Average coverage: 1,036.47
Length=879


***** No hits found *****


Lambda     K      H
    1.33    0.621     1.12 

Gapped
Lambda     K      H
    1.28    0.460    0.850 

Effective search space used: 33870983342


Query=  CM2_S47_L008_R1_001_(paired)_contig_1014 Average coverage: 3,546.86
Length=2114


***** No hits found *****


Lambda     K      H
    1.33    0.621     1.12 

Gapped
Lambda     K      H
    1.28    0.460    0.850 

Effective search space used: 82775565360


Query=  CM2_S47_L008_R1_001_(paired)_contig_1015 Average coverage: 5,094.44
Length=1308


***** No hits found *****


Lambda     K      H
    1.33    0.621     1.12 

Gapped
Lambda     K      H
    1.28    0.460    0.850 

Effective search space used: 50885798159


Query=  CM2_S47_L008_R1_001_(paired)_contig_1016 Average coverage: 2,523.18
Length=1063


***** No hits found *****


Lambda     K      H
    1.33    0.621     1.12 

Gapped
Lambda     K      H
    1.28    0.460    0.850 

Effective search space used: 41168712774


Query=  CM2_S47_L008_R1_001_(paired)_contig_1017 Average coverage: 2,378.63
Length=676


***** No hits found *****


Lambda     K      H
    1.33    0.621     1.12 

Gapped
Lambda     K      H
    1.28    0.460    0.850 

Effective search space used: 25819684023


Query=  CM2_S47_L008_R1_001_(paired)_contig_1018 Average coverage: 2,419.03
Length=1290


***** No hits found *****


Lambda     K      H
    1.33    0.621     1.12 

Gapped
Lambda     K      H
    1.28    0.460    0.850 

Effective search space used: 50171889845


Query=  CM2_S47_L008_R1_001_(paired)_contig_1019 Average coverage: 1,945.92
Length=687


***** No hits found *****


Lambda     K      H
    1.33    0.621     1.12 

Gapped
Lambda     K      H
    1.28    0.460    0.850 

Effective search space used: 26255961326


Query=  CM2_S47_L008_R1_001_(paired)_contig_1020 Average coverage: 3,795.75
Length=365


***** No hits found *****


Lambda     K      H
    1.33    0.621     1.12 

Gapped
Lambda     K      H
    1.28    0.460    0.850 

Effective search space used: 13530769516


Query=  CM2_S47_L008_R1_001_(paired)_contig_1021 Average coverage: 2,798.81
Length=442


***** No hits found *****


Lambda     K      H
    1.33    0.621     1.12 

Gapped
Lambda     K      H
    1.28    0.460    0.850 

Effective search space used: 16586104568


Query=  CM2_S47_L008_R1_001_(paired)_contig_1022 Average coverage: 2,884.70
Length=615


***** No hits found *****


Lambda     K      H
    1.33    0.621     1.12 

Gapped
Lambda     K      H
    1.28    0.460    0.850 

Effective search space used: 23400328070


Query=  CM2_S47_L008_R1_001_(paired)_contig_1023 Average coverage: 398.15
Length=755


***** No hits found *****


Lambda     K      H
    1.33    0.621     1.12 

Gapped
Lambda     K      H
    1.28    0.460    0.850 

Effective search space used: 28952948290


Query=  CM2_S47_L008_R1_001_(paired)_contig_1024 Average coverage: 815.01
Length=532


***** No hits found *****


Lambda     K      H
    1.33    0.621     1.12 

Gapped
Lambda     K      H
    1.28    0.460    0.850 

Effective search space used: 20157275408


Query=  CM2_S47_L008_R1_001_(paired)_contig_1025 Average coverage: 5,520.87
Length=584


***** No hits found *****


Lambda     K      H
    1.33    0.621     1.12 

Gapped
Lambda     K      H
    1.28    0.460    0.850 

Effective search space used: 22170819307


Query=  CM2_S47_L008_R1_001_(paired)_contig_1026 Average coverage: 3,749.47
Length=820


***** No hits found *****


Lambda     K      H
    1.33    0.621     1.12 

Gapped
Lambda     K      H
    1.28    0.460    0.850 

Effective search space used: 31530950535


Query=  CM2_S47_L008_R1_001_(paired)_contig_1027 Average coverage: 7,662.94
Length=400


***** No hits found *****


Lambda     K      H
    1.33    0.621     1.12 

Gapped
Lambda     K      H
    1.28    0.460    0.850 

Effective search space used: 14919558176


Query=  CM2_S47_L008_R1_001_(paired)_contig_1028 Average coverage: 2,524.32
Length=758


***** No hits found *****


Lambda     K      H
    1.33    0.621     1.12 

Gapped
Lambda     K      H
    1.28    0.460    0.850 

Effective search space used: 29071933009


Query=  CM2_S47_L008_R1_001_(paired)_contig_1029 Average coverage: 184.04
Length=2797


***** No hits found *****


Lambda     K      H
    1.33    0.621     1.12 

Gapped
Lambda     K      H
    1.28    0.460    0.850 

Effective search space used: 109852055370


Query=  CM2_S47_L008_R1_001_(paired)_contig_1030 Average coverage: 327.08
Length=1425


***** No hits found *****


Lambda     K      H
    1.33    0.621     1.12 

Gapped
Lambda     K      H
    1.28    0.460    0.850 

Effective search space used: 55461214530


Query=  CM2_S47_L008_R1_001_(paired)_contig_1031 Average coverage: 403.05
Length=276


***** No hits found *****


Lambda     K      H
    1.33    0.621     1.12 

Gapped
Lambda     K      H
    1.28    0.460    0.850 

Effective search space used: 9999278352


Query=  CM2_S47_L008_R1_001_(paired)_contig_1032 Average coverage: 411.68
Length=1994


***** No hits found *****


Lambda     K      H
    1.33    0.621     1.12 

Gapped
Lambda     K      H
    1.28    0.460    0.850 

Effective search space used: 78018348960


Query=  CM2_S47_L008_R1_001_(paired)_contig_1033 Average coverage: 2,478.46
Length=652


***** No hits found *****


Lambda     K      H
    1.33    0.621     1.12 

Gapped
Lambda     K      H
    1.28    0.460    0.850 

Effective search space used: 24867806271


Query=  CM2_S47_L008_R1_001_(paired)_contig_1034 Average coverage: 25.05
Length=3143


***** No hits found *****


Lambda     K      H
    1.33    0.621     1.12 

Gapped
Lambda     K      H
    1.28    0.460    0.850 

Effective search space used: 123472643572


Query=  CM2_S47_L008_R1_001_(paired)_contig_1035 Average coverage: 2,615.66
Length=585


***** No hits found *****


Lambda     K      H
    1.33    0.621     1.12 

Gapped
Lambda     K      H
    1.28    0.460    0.850 

Effective search space used: 22210480880


Query=  CM2_S47_L008_R1_001_(paired)_contig_1036 Average coverage: 3,645.87
Length=1180


***** No hits found *****


Lambda     K      H
    1.33    0.621     1.12 

Gapped
Lambda     K      H
    1.28    0.460    0.850 

Effective search space used: 45809116815


Query=  CM2_S47_L008_R1_001_(paired)_contig_1037 Average coverage: 2,833.83
Length=533


***** No hits found *****


Lambda     K      H
    1.33    0.621     1.12 

Gapped
Lambda     K      H
    1.28    0.460    0.850 

Effective search space used: 20196955084


Query=  CM2_S47_L008_R1_001_(paired)_contig_1038 Average coverage: 1,379.36
Length=554


***** No hits found *****


Lambda     K      H
    1.33    0.621     1.12 

Gapped
Lambda     K      H
    1.28    0.460    0.850 

Effective search space used: 21030228280


Query=  CM2_S47_L008_R1_001_(paired)_contig_1039 Average coverage: 1,915.54
Length=434


***** No hits found *****


Lambda     K      H
    1.33    0.621     1.12 

Gapped
Lambda     K      H
    1.28    0.460    0.850 

Effective search space used: 16268667160


Query=  CM2_S47_L008_R1_001_(paired)_contig_1040 Average coverage: 1,635.30
Length=297


***** No hits found *****


Lambda     K      H
    1.33    0.621     1.12 

Gapped
Lambda     K      H
    1.28    0.460    0.850 

Effective search space used: 10832551548


Query=  CM2_S47_L008_R1_001_(paired)_contig_1041 Average coverage: 480.60
Length=298


***** No hits found *****


Lambda     K      H
    1.33    0.621     1.12 

Gapped
Lambda     K      H
    1.28    0.460    0.850 

Effective search space used: 10872231224


Query=  CM2_S47_L008_R1_001_(paired)_contig_1042 Average coverage: 183.48
Length=1025


***** No hits found *****


Lambda     K      H
    1.33    0.621     1.12 

Gapped
Lambda     K      H
    1.28    0.460    0.850 

Effective search space used: 39661573000


Query=  CM2_S47_L008_R1_001_(paired)_contig_1043 Average coverage: 1,180.57
Length=1314


***** No hits found *****


Lambda     K      H
    1.33    0.621     1.12 

Gapped
Lambda     K      H
    1.28    0.460    0.850 

Effective search space used: 51123767597


Query=  CM2_S47_L008_R1_001_(paired)_contig_1044 Average coverage: 95.30
Length=550


***** No hits found *****


Lambda     K      H
    1.33    0.621     1.12 

Gapped
Lambda     K      H
    1.28    0.460    0.850 

Effective search space used: 20871509576


Query=  CM2_S47_L008_R1_001_(paired)_contig_1045 Average coverage: 4,395.98
Length=273


***** No hits found *****


Lambda     K      H
    1.33    0.621     1.12 

Gapped
Lambda     K      H
    1.28    0.460    0.850 

Effective search space used: 9880239324


Query=  CM2_S47_L008_R1_001_(paired)_contig_1046 Average coverage: 304.54
Length=437


***** No hits found *****


Lambda     K      H
    1.33    0.621     1.12 

Gapped
Lambda     K      H
    1.28    0.460    0.850 

Effective search space used: 16387706188


Query=  CM2_S47_L008_R1_001_(paired)_contig_1047 Average coverage: 1,471.48
Length=487


***** No hits found *****


Lambda     K      H
    1.33    0.621     1.12 

Gapped
Lambda     K      H
    1.28    0.460    0.850 

Effective search space used: 18371689988


Query=  CM2_S47_L008_R1_001_(paired)_contig_1048 Average coverage: 864.96
Length=385


***** No hits found *****


Lambda     K      H
    1.33    0.621     1.12 

Gapped
Lambda     K      H
    1.28    0.460    0.850 

Effective search space used: 14324363036


Query=  CM2_S47_L008_R1_001_(paired)_contig_1049 Average coverage: 4,411.11
Length=1505


***** No hits found *****


Lambda     K      H
    1.33    0.621     1.12 

Gapped
Lambda     K      H
    1.28    0.460    0.850 

Effective search space used: 58632692130


Query=  CM2_S47_L008_R1_001_(paired)_contig_1050 Average coverage: 1,647.30
Length=1164


***** No hits found *****


Lambda     K      H
    1.33    0.621     1.12 

Gapped
Lambda     K      H
    1.28    0.460    0.850 

Effective search space used: 45174531647


Query=  CM2_S47_L008_R1_001_(paired)_contig_1051 Average coverage: 1,157.79
Length=1475


***** No hits found *****


Lambda     K      H
    1.33    0.621     1.12 

Gapped
Lambda     K      H
    1.28    0.460    0.850 

Effective search space used: 57443388030


Query=  CM2_S47_L008_R1_001_(paired)_contig_1052 Average coverage: 751.64
Length=405


***** No hits found *****


Lambda     K      H
    1.33    0.621     1.12 

Gapped
Lambda     K      H
    1.28    0.460    0.850 

Effective search space used: 15117956556


Query=  CM2_S47_L008_R1_001_(paired)_contig_1053 Average coverage: 779.19
Length=474


***** No hits found *****


Lambda     K      H
    1.33    0.621     1.12 

Gapped
Lambda     K      H
    1.28    0.460    0.850 

Effective search space used: 17855854200


Query=  CM2_S47_L008_R1_001_(paired)_contig_1054 Average coverage: 1,697.52
Length=1252


***** No hits found *****


Lambda     K      H
    1.33    0.621     1.12 

Gapped
Lambda     K      H
    1.28    0.460    0.850 

Effective search space used: 48664750071


Query=  CM2_S47_L008_R1_001_(paired)_contig_1055 Average coverage: 547.17
Length=1356


***** No hits found *****


Lambda     K      H
    1.33    0.621     1.12 

Gapped
Lambda     K      H
    1.28    0.460    0.850 

Effective search space used: 52725815100


Query=  CM2_S47_L008_R1_001_(paired)_contig_1056 Average coverage: 204.22
Length=296


***** No hits found *****


Lambda     K      H
    1.33    0.621     1.12 

Gapped
Lambda     K      H
    1.28    0.460    0.850 

Effective search space used: 10792871872


Query=  CM2_S47_L008_R1_001_(paired)_contig_1057 Average coverage: 35.08
Length=464


***** No hits found *****


Lambda     K      H
    1.33    0.621     1.12 

Gapped
Lambda     K      H
    1.28    0.460    0.850 

Effective search space used: 17459057440


Query=  CM2_S47_L008_R1_001_(paired)_contig_1058 Average coverage:
17,675.37
Length=1086


***** No hits found *****


Lambda     K      H
    1.33    0.621     1.12 

Gapped
Lambda     K      H
    1.28    0.460    0.850 

Effective search space used: 42080928953


Query=  CM2_S47_L008_R1_001_(paired)_contig_1059 Average coverage:
11,267.65
Length=452


***** No hits found *****


Lambda     K      H
    1.33    0.621     1.12 

Gapped
Lambda     K      H
    1.28    0.460    0.850 

Effective search space used: 16982901328


Query=  CM2_S47_L008_R1_001_(paired)_contig_1060 Average coverage: 1,951.53
Length=2838


***** No hits found *****


Lambda     K      H
    1.33    0.621     1.12 

Gapped
Lambda     K      H
    1.28    0.460    0.850 

Effective search space used: 111477437640


Query=  CM2_S47_L008_R1_001_(paired)_contig_1061 Average coverage: 2,318.32
Length=428


***** No hits found *****


Lambda     K      H
    1.33    0.621     1.12 

Gapped
Lambda     K      H
    1.28    0.460    0.850 

Effective search space used: 16030589104


Query=  CM2_S47_L008_R1_001_(paired)_contig_1062 Average coverage: 2,187.85
Length=366


***** No hits found *****


Lambda     K      H
    1.33    0.621     1.12 

Gapped
Lambda     K      H
    1.28    0.460    0.850 

Effective search space used: 13570449192


Query=  CM2_S47_L008_R1_001_(paired)_contig_1063 Average coverage: 38.53
Length=649


***** No hits found *****


Lambda     K      H
    1.33    0.621     1.12 

Gapped
Lambda     K      H
    1.28    0.460    0.850 

Effective search space used: 24748821552


Query=  CM2_S47_L008_R1_001_(paired)_contig_1064 Average coverage: 342.37
Length=579


***** No hits found *****


Lambda     K      H
    1.33    0.621     1.12 

Gapped
Lambda     K      H
    1.28    0.460    0.850 

Effective search space used: 22022220180


Query=  CM2_S47_L008_R1_001_(paired)_contig_1065 Average coverage: 388.28
Length=494


***** No hits found *****


Lambda     K      H
    1.33    0.621     1.12 

Gapped
Lambda     K      H
    1.28    0.460    0.850 

Effective search space used: 18649447720


Query=  CM2_S47_L008_R1_001_(paired)_contig_1066 Average coverage: 372.42
Length=1920


***** No hits found *****


Lambda     K      H
    1.33    0.621     1.12 

Gapped
Lambda     K      H
    1.28    0.460    0.850 

Effective search space used: 75084732180


Query=  CM2_S47_L008_R1_001_(paired)_contig_1067 Average coverage: 4,134.77
Length=487


***** No hits found *****


Lambda     K      H
    1.33    0.621     1.12 

Gapped
Lambda     K      H
    1.28    0.460    0.850 

Effective search space used: 18371689988


Query=  CM2_S47_L008_R1_001_(paired)_contig_1068 Average coverage: 4,540.58
Length=398


***** No hits found *****


Lambda     K      H
    1.33    0.621     1.12 

Gapped
Lambda     K      H
    1.28    0.460    0.850 

Effective search space used: 14840198824


Query=  CM2_S47_L008_R1_001_(paired)_contig_1069 Average coverage: 3,976.79
Length=1545


***** No hits found *****


Lambda     K      H
    1.33    0.621     1.12 

Gapped
Lambda     K      H
    1.28    0.460    0.850 

Effective search space used: 60218430930


Query=  CM2_S47_L008_R1_001_(paired)_contig_1070 Average coverage: 1,138.61
Length=3858


***** No hits found *****


Lambda     K      H
    1.33    0.621     1.12 

Gapped
Lambda     K      H
    1.28    0.460    0.850 

Effective search space used: 151804780977


Query=  CM2_S47_L008_R1_001_(paired)_contig_1071 Average coverage: 654.13
Length=1209


***** No hits found *****


Lambda     K      H
    1.33    0.621     1.12 

Gapped
Lambda     K      H
    1.28    0.460    0.850 

Effective search space used: 46959302432


Query=  CM2_S47_L008_R1_001_(paired)_contig_1072 Average coverage: 1,239.16
Length=412


***** No hits found *****


Lambda     K      H
    1.33    0.621     1.12 

Gapped
Lambda     K      H
    1.28    0.460    0.850 

Effective search space used: 15395714288


Query=  CM2_S47_L008_R1_001_(paired)_contig_1073 Average coverage: 944.22
Length=511


***** No hits found *****


Lambda     K      H
    1.33    0.621     1.12 

Gapped
Lambda     K      H
    1.28    0.460    0.850 

Effective search space used: 19324002212


Query=  CM2_S47_L008_R1_001_(paired)_contig_1074 Average coverage: 394.91
Length=397


***** No hits found *****


Lambda     K      H
    1.33    0.621     1.12 

Gapped
Lambda     K      H
    1.28    0.460    0.850 

Effective search space used: 14800519148


Query=  CM2_S47_L008_R1_001_(paired)_contig_1075 Average coverage: 4,099.67
Length=825


***** No hits found *****


Lambda     K      H
    1.33    0.621     1.12 

Gapped
Lambda     K      H
    1.28    0.460    0.850 

Effective search space used: 31729258400


Query=  CM2_S47_L008_R1_001_(paired)_contig_1076 Average coverage: 882.31
Length=2118


***** No hits found *****


Lambda     K      H
    1.33    0.621     1.12 

Gapped
Lambda     K      H
    1.28    0.460    0.850 

Effective search space used: 82934139240


Query=  CM2_S47_L008_R1_001_(paired)_contig_1077 Average coverage: 786.52
Length=1283


***** No hits found *****


Lambda     K      H
    1.33    0.621     1.12 

Gapped
Lambda     K      H
    1.28    0.460    0.850 

Effective search space used: 49894258834


Query=  CM2_S47_L008_R1_001_(paired)_contig_1078 Average coverage: 1,606.42
Length=822


***** No hits found *****


Lambda     K      H
    1.33    0.621     1.12 

Gapped
Lambda     K      H
    1.28    0.460    0.850 

Effective search space used: 31610273681


Query=  CM2_S47_L008_R1_001_(paired)_contig_1079 Average coverage: 1,324.85
Length=404


***** No hits found *****


Lambda     K      H
    1.33    0.621     1.12 

Gapped
Lambda     K      H
    1.28    0.460    0.850 

Effective search space used: 15078276880


Query=  CM2_S47_L008_R1_001_(paired)_contig_1080 Average coverage: 1,692.13
Length=1596


***** No hits found *****


Lambda     K      H
    1.33    0.621     1.12 

Gapped
Lambda     K      H
    1.28    0.460    0.850 

Effective search space used: 62240247900


Query=  CM2_S47_L008_R1_001_(paired)_contig_1081 Average coverage: 3,899.69
Length=1436


***** No hits found *****


Lambda     K      H
    1.33    0.621     1.12 

Gapped
Lambda     K      H
    1.28    0.460    0.850 

Effective search space used: 55897292700


Query=  CM2_S47_L008_R1_001_(paired)_contig_1082 Average coverage: 3,010.22
Length=353


***** No hits found *****


Lambda     K      H
    1.33    0.621     1.12 

Gapped
Lambda     K      H
    1.28    0.460    0.850 

Effective search space used: 13054613404


Query=  CM2_S47_L008_R1_001_(paired)_contig_1083 Average coverage: 4,271.22
Length=2040


***** No hits found *****


Lambda     K      H
    1.33    0.621     1.12 

Gapped
Lambda     K      H
    1.28    0.460    0.850 

Effective search space used: 79841948580


Query=  CM2_S47_L008_R1_001_(paired)_contig_1084 Average coverage: 2,789.48
Length=503


***** No hits found *****


Lambda     K      H
    1.33    0.621     1.12 

Gapped
Lambda     K      H
    1.28    0.460    0.850 

Effective search space used: 19006564804


Query=  CM2_S47_L008_R1_001_(paired)_contig_1085 Average coverage: 7,677.25
Length=1166


***** No hits found *****


Lambda     K      H
    1.33    0.621     1.12 

Gapped
Lambda     K      H
    1.28    0.460    0.850 

Effective search space used: 45253854793


Query=  CM2_S47_L008_R1_001_(paired)_contig_1086 Average coverage: 2,615.51
Length=598


***** No hits found *****


Lambda     K      H
    1.33    0.621     1.12 

Gapped
Lambda     K      H
    1.28    0.460    0.850 

Effective search space used: 22726081329


Query=  CM2_S47_L008_R1_001_(paired)_contig_1087 Average coverage: 4,389.08
Length=546


***** No hits found *****


Lambda     K      H
    1.33    0.621     1.12 

Gapped
Lambda     K      H
    1.28    0.460    0.850 

Effective search space used: 20712790872


Query=  CM2_S47_L008_R1_001_(paired)_contig_1088 Average coverage: 3,374.86
Length=2103


***** No hits found *****


Lambda     K      H
    1.33    0.621     1.12 

Gapped
Lambda     K      H
    1.28    0.460    0.850 

Effective search space used: 82339487190


Query=  CM2_S47_L008_R1_001_(paired)_contig_1089 Average coverage: 741.41
Length=2018


***** No hits found *****


Lambda     K      H
    1.33    0.621     1.12 

Gapped
Lambda     K      H
    1.28    0.460    0.850 

Effective search space used: 78969792240


Query=  CM2_S47_L008_R1_001_(paired)_contig_1090 Average coverage: 2,654.84
Length=1245


***** No hits found *****


Lambda     K      H
    1.33    0.621     1.12 

Gapped
Lambda     K      H
    1.28    0.460    0.850 

Effective search space used: 48387119060


Query=  CM2_S47_L008_R1_001_(paired)_contig_1091 Average coverage: 2,502.90
Length=2955


***** No hits found *****


Lambda     K      H
    1.33    0.621     1.12 

Gapped
Lambda     K      H
    1.28    0.460    0.850 

Effective search space used: 116115723630


Query=  CM2_S47_L008_R1_001_(paired)_contig_1092 Average coverage: 2,500.73
Length=585


***** No hits found *****


Lambda     K      H
    1.33    0.621     1.12 

Gapped
Lambda     K      H
    1.28    0.460    0.850 

Effective search space used: 22210480880


Query=  CM2_S47_L008_R1_001_(paired)_contig_1093 Average coverage: 1,909.40
Length=284


***** No hits found *****


Lambda     K      H
    1.33    0.621     1.12 

Gapped
Lambda     K      H
    1.28    0.460    0.850 

Effective search space used: 10316715760


Query=  CM2_S47_L008_R1_001_(paired)_contig_1094 Average coverage: 906.62
Length=1174


***** No hits found *****


Lambda     K      H
    1.33    0.621     1.12 

Gapped
Lambda     K      H
    1.28    0.460    0.850 

Effective search space used: 45571147377


Query=  CM2_S47_L008_R1_001_(paired)_contig_1095 Average coverage: 708.06
Length=7056


***** No hits found *****


Lambda     K      H
    1.33    0.621     1.12 

Gapped
Lambda     K      H
    1.28    0.460    0.850 

Effective search space used: 278526704643


Query=  CM2_S47_L008_R1_001_(paired)_contig_1096 Average coverage: 4,603.13
Length=926


***** No hits found *****


Lambda     K      H
    1.33    0.621     1.12 

Gapped
Lambda     K      H
    1.28    0.460    0.850 

Effective search space used: 35735077273


Query=  CM2_S47_L008_R1_001_(paired)_contig_1097 Average coverage: 75.79
Length=2421


***** No hits found *****


Lambda     K      H
    1.33    0.621     1.12 

Gapped
Lambda     K      H
    1.28    0.460    0.850 

Effective search space used: 94946110650


Query=  CM2_S47_L008_R1_001_(paired)_contig_1098 Average coverage: 1,106.29
Length=2527


***** No hits found *****


Lambda     K      H
    1.33    0.621     1.12 

Gapped
Lambda     K      H
    1.28    0.460    0.850 

Effective search space used: 99148318470


Query=  CM2_S47_L008_R1_001_(paired)_contig_1099 Average coverage: 2,568.50
Length=1365


***** No hits found *****


Lambda     K      H
    1.33    0.621     1.12 

Gapped
Lambda     K      H
    1.28    0.460    0.850 

Effective search space used: 53082606330


Query=  CM2_S47_L008_R1_001_(paired)_contig_1100 Average coverage: 4,782.51
Length=753


***** No hits found *****


Lambda     K      H
    1.33    0.621     1.12 

Gapped
Lambda     K      H
    1.28    0.460    0.850 

Effective search space used: 28873625144


Query=  CM2_S47_L008_R1_001_(paired)_contig_1101 Average coverage: 2,919.97
Length=1338


***** No hits found *****


Lambda     K      H
    1.33    0.621     1.12 

Gapped
Lambda     K      H
    1.28    0.460    0.850 

Effective search space used: 52012232640


Query=  CM2_S47_L008_R1_001_(paired)_contig_1102 Average coverage: 668.36
Length=528


***** No hits found *****


Lambda     K      H
    1.33    0.621     1.12 

Gapped
Lambda     K      H
    1.28    0.460    0.850 

Effective search space used: 19998556704


Query=  CM2_S47_L008_R1_001_(paired)_contig_1103 Average coverage: 1,600.02
Length=492


***** No hits found *****


Lambda     K      H
    1.33    0.621     1.12 

Gapped
Lambda     K      H
    1.28    0.460    0.850 

Effective search space used: 18570088368


Query=  CM2_S47_L008_R1_001_(paired)_contig_1104 Average coverage: 373.96
Length=580


***** No hits found *****


Lambda     K      H
    1.33    0.621     1.12 

Gapped
Lambda     K      H
    1.28    0.460    0.850 

Effective search space used: 22061899856


Query=  CM2_S47_L008_R1_001_(paired)_contig_1105 Average coverage: 1,996.50
Length=611


***** No hits found *****


Lambda     K      H
    1.33    0.621     1.12 

Gapped
Lambda     K      H
    1.28    0.460    0.850 

Effective search space used: 23241681778


Query=  CM2_S47_L008_R1_001_(paired)_contig_1106 Average coverage: 2,287.06
Length=341


***** No hits found *****


Lambda     K      H
    1.33    0.621     1.12 

Gapped
Lambda     K      H
    1.28    0.460    0.850 

Effective search space used: 12578457292


Query=  CM2_S47_L008_R1_001_(paired)_contig_1107 Average coverage:
16,208.48
Length=450


***** No hits found *****


Lambda     K      H
    1.33    0.621     1.12 

Gapped
Lambda     K      H
    1.28    0.460    0.850 

Effective search space used: 16903541976


Query=  CM2_S47_L008_R1_001_(paired)_contig_1108 Average coverage: 518.53
Length=253


***** No hits found *****


Lambda     K      H
    1.33    0.621     1.12 

Gapped
Lambda     K      H
    1.28    0.460    0.850 

Effective search space used: 9130489170


Query=  CM2_S47_L008_R1_001_(paired)_contig_1109 Average coverage: 3,639.99
Length=406


***** No hits found *****


Lambda     K      H
    1.33    0.621     1.12 

Gapped
Lambda     K      H
    1.28    0.460    0.850 

Effective search space used: 15157636232


Query=  CM2_S47_L008_R1_001_(paired)_contig_1110 Average coverage: 1,022.98
Length=3202


***** No hits found *****


Lambda     K      H
    1.33    0.621     1.12 

Gapped
Lambda     K      H
    1.28    0.460    0.850 

Effective search space used: 125810540225


Query=  CM2_S47_L008_R1_001_(paired)_contig_1111 Average coverage: 5,349.11
Length=408


***** No hits found *****


Lambda     K      H
    1.33    0.621     1.12 

Gapped
Lambda     K      H
    1.28    0.460    0.850 

Effective search space used: 15236995584


Query=  CM2_S47_L008_R1_001_(paired)_contig_1112 Average coverage: 1,370.61
Length=1462


***** No hits found *****


Lambda     K      H
    1.33    0.621     1.12 

Gapped
Lambda     K      H
    1.28    0.460    0.850 

Effective search space used: 56928022920


Query=  CM2_S47_L008_R1_001_(paired)_contig_1113 Average coverage: 9,061.05
Length=649


***** No hits found *****


Lambda     K      H
    1.33    0.621     1.12 

Gapped
Lambda     K      H
    1.28    0.460    0.850 

Effective search space used: 24748821552


Query=  CM2_S47_L008_R1_001_(paired)_contig_1114 Average coverage: 128.16
Length=765


***** No hits found *****


Lambda     K      H
    1.33    0.621     1.12 

Gapped
Lambda     K      H
    1.28    0.460    0.850 

Effective search space used: 29349564020


Query=  CM2_S47_L008_R1_001_(paired)_contig_1115 Average coverage:
12,351.28
Length=930


***** No hits found *****


Lambda     K      H
    1.33    0.621     1.12 

Gapped
Lambda     K      H
    1.28    0.460    0.850 

Effective search space used: 35893723565


Query=  CM2_S47_L008_R1_001_(paired)_contig_1116 Average coverage: 6,738.79
Length=712


***** No hits found *****


Lambda     K      H
    1.33    0.621     1.12 

Gapped
Lambda     K      H
    1.28    0.460    0.850 

Effective search space used: 27247500651


Query=  CM2_S47_L008_R1_001_(paired)_contig_1117 Average coverage: 5,177.50
Length=797


***** No hits found *****


Lambda     K      H
    1.33    0.621     1.12 

Gapped
Lambda     K      H
    1.28    0.460    0.850 

Effective search space used: 30618734356


Query=  CM2_S47_L008_R1_001_(paired)_contig_1118 Average coverage: 1,296.72
Length=827


***** No hits found *****


Lambda     K      H
    1.33    0.621     1.12 

Gapped
Lambda     K      H
    1.28    0.460    0.850 

Effective search space used: 31808581546


Query=  CM2_S47_L008_R1_001_(paired)_contig_1119 Average coverage: 5,093.45
Length=444


***** No hits found *****


Lambda     K      H
    1.33    0.621     1.12 

Gapped
Lambda     K      H
    1.28    0.460    0.850 

Effective search space used: 16665463920


Query=  CM2_S47_L008_R1_001_(paired)_contig_1120 Average coverage: 3,783.40
Length=304


***** No hits found *****


Lambda     K      H
    1.33    0.621     1.12 

Gapped
Lambda     K      H
    1.28    0.460    0.850 

Effective search space used: 11110309280


Query=  CM2_S47_L008_R1_001_(paired)_contig_1121 Average coverage: 3,337.61
Length=3165


***** No hits found *****


Lambda     K      H
    1.33    0.621     1.12 

Gapped
Lambda     K      H
    1.28    0.460    0.850 

Effective search space used: 124344401646


Query=  CM2_S47_L008_R1_001_(paired)_contig_1122 Average coverage: 1,484.16
Length=497


***** No hits found *****


Lambda     K      H
    1.33    0.621     1.12 

Gapped
Lambda     K      H
    1.28    0.460    0.850 

Effective search space used: 18768486748


Query=  CM2_S47_L008_R1_001_(paired)_contig_1123 Average coverage: 3,617.32
Length=444


***** No hits found *****


Lambda     K      H
    1.33    0.621     1.12 

Gapped
Lambda     K      H
    1.28    0.460    0.850 

Effective search space used: 16665463920


Query=  CM2_S47_L008_R1_001_(paired)_contig_1124 Average coverage: 2,152.73
Length=1528


***** No hits found *****


Lambda     K      H
    1.33    0.621     1.12 

Gapped
Lambda     K      H
    1.28    0.460    0.850 

Effective search space used: 59544491940


Query=  CM2_S47_L008_R1_001_(paired)_contig_1125 Average coverage: 828.13
Length=465


***** No hits found *****


Lambda     K      H
    1.33    0.621     1.12 

Gapped
Lambda     K      H
    1.28    0.460    0.850 

Effective search space used: 17498737116


Query=  CM2_S47_L008_R1_001_(paired)_contig_1126 Average coverage: 1,760.60
Length=497


***** No hits found *****


Lambda     K      H
    1.33    0.621     1.12 

Gapped
Lambda     K      H
    1.28    0.460    0.850 

Effective search space used: 18768486748


Query=  CM2_S47_L008_R1_001_(paired)_contig_1127 Average coverage: 3,105.64
Length=984


***** No hits found *****


Lambda     K      H
    1.33    0.621     1.12 

Gapped
Lambda     K      H
    1.28    0.460    0.850 

Effective search space used: 38035448507


Query=  CM2_S47_L008_R1_001_(paired)_contig_1128 Average coverage: 1,800.01
Length=2207


***** No hits found *****


Lambda     K      H
    1.33    0.621     1.12 

Gapped
Lambda     K      H
    1.28    0.460    0.850 

Effective search space used: 86462408070


Query=  CM2_S47_L008_R1_001_(paired)_contig_1129 Average coverage: 154.28
Length=3058


***** No hits found *****


Lambda     K      H
    1.33    0.621     1.12 

Gapped
Lambda     K      H
    1.28    0.460    0.850 

Effective search space used: 120199001040


Query=  CM2_S47_L008_R1_001_(paired)_contig_1130 Average coverage: 91.57
Length=328


***** No hits found *****


Lambda     K      H
    1.33    0.621     1.12 

Gapped
Lambda     K      H
    1.28    0.460    0.850 

Effective search space used: 12062621504


Query=  CM2_S47_L008_R1_001_(paired)_contig_1131 Average coverage: 758.97
Length=646


***** No hits found *****


Lambda     K      H
    1.33    0.621     1.12 

Gapped
Lambda     K      H
    1.28    0.460    0.850 

Effective search space used: 24629836833


Query=  CM2_S47_L008_R1_001_(paired)_contig_1132 Average coverage: 1,228.36
Length=2956


***** No hits found *****


Lambda     K      H
    1.33    0.621     1.12 

Gapped
Lambda     K      H
    1.28    0.460    0.850 

Effective search space used: 116155367100


Query=  CM2_S47_L008_R1_001_(paired)_contig_1133 Average coverage: 1,939.60
Length=501


***** No hits found *****


Lambda     K      H
    1.33    0.621     1.12 

Gapped
Lambda     K      H
    1.28    0.460    0.850 

Effective search space used: 18927205452


Query=  CM2_S47_L008_R1_001_(paired)_contig_1134 Average coverage: 1,641.55
Length=3437


***** No hits found *****


Lambda     K      H
    1.33    0.621     1.12 

Gapped
Lambda     K      H
    1.28    0.460    0.850 

Effective search space used: 135122501470


Query=  CM2_S47_L008_R1_001_(paired)_contig_1135 Average coverage: 4,644.24
Length=527


***** No hits found *****


Lambda     K      H
    1.33    0.621     1.12 

Gapped
Lambda     K      H
    1.28    0.460    0.850 

Effective search space used: 19958877028


Query=  CM2_S47_L008_R1_001_(paired)_contig_1136 Average coverage: 385.51
Length=263


***** No hits found *****


Lambda     K      H
    1.33    0.621     1.12 

Gapped
Lambda     K      H
    1.28    0.460    0.850 

Effective search space used: 9483442564


Query=  CM2_S47_L008_R1_001_(paired)_contig_1137 Average coverage: 348.61
Length=1098


***** No hits found *****


Lambda     K      H
    1.33    0.621     1.12 

Gapped
Lambda     K      H
    1.28    0.460    0.850 

Effective search space used: 42556867829


Query=  CM2_S47_L008_R1_001_(paired)_contig_1138 Average coverage: 237.22
Length=272


***** No hits found *****


Lambda     K      H
    1.33    0.621     1.12 

Gapped
Lambda     K      H
    1.28    0.460    0.850 

Effective search space used: 9840559648


Query=  CM2_S47_L008_R1_001_(paired)_contig_1139 Average coverage: 831.64
Length=2852


***** No hits found *****


Lambda     K      H
    1.33    0.621     1.12 

Gapped
Lambda     K      H
    1.28    0.460    0.850 

Effective search space used: 112032446220


Query=  CM2_S47_L008_R1_001_(paired)_contig_1140 Average coverage: 361.74
Length=2571


***** No hits found *****


Lambda     K      H
    1.33    0.621     1.12 

Gapped
Lambda     K      H
    1.28    0.460    0.850 

Effective search space used: 100892631150


Query=  CM2_S47_L008_R1_001_(paired)_contig_1141 Average coverage: 2,233.27
Length=1698


***** No hits found *****


Lambda     K      H
    1.33    0.621     1.12 

Gapped
Lambda     K      H
    1.28    0.460    0.850 

Effective search space used: 66283881840


Query=  CM2_S47_L008_R1_001_(paired)_contig_1142 Average coverage: 225.27
Length=494


***** No hits found *****


Lambda     K      H
    1.33    0.621     1.12 

Gapped
Lambda     K      H
    1.28    0.460    0.850 

Effective search space used: 18649447720


Query=  CM2_S47_L008_R1_001_(paired)_contig_1143 Average coverage: 1,888.59
Length=661


***** No hits found *****


Lambda     K      H
    1.33    0.621     1.12 

Gapped
Lambda     K      H
    1.28    0.460    0.850 

Effective search space used: 25224760428


Query=  CM2_S47_L008_R1_001_(paired)_contig_1144 Average coverage: 2,049.46
Length=947


***** No hits found *****


Lambda     K      H
    1.33    0.621     1.12 

Gapped
Lambda     K      H
    1.28    0.460    0.850 

Effective search space used: 36567970306


Query=  CM2_S47_L008_R1_001_(paired)_contig_1145 Average coverage: 324.75
Length=1037


***** No hits found *****


Lambda     K      H
    1.33    0.621     1.12 

Gapped
Lambda     K      H
    1.28    0.460    0.850 

Effective search space used: 40137511876


Query=  CM2_S47_L008_R1_001_(paired)_contig_1146 Average coverage: 822.62
Length=847


***** No hits found *****


Lambda     K      H
    1.33    0.621     1.12 

Gapped
Lambda     K      H
    1.28    0.460    0.850 

Effective search space used: 32601813006


Query=  CM2_S47_L008_R1_001_(paired)_contig_1147 Average coverage: 3,025.36
Length=294


***** No hits found *****


Lambda     K      H
    1.33    0.621     1.12 

Gapped
Lambda     K      H
    1.28    0.460    0.850 

Effective search space used: 10713512520


Query=  CM2_S47_L008_R1_001_(paired)_contig_1148 Average coverage: 1,804.01
Length=360


***** No hits found *****


Lambda     K      H
    1.33    0.621     1.12 

Gapped
Lambda     K      H
    1.28    0.460    0.850 

Effective search space used: 13332371136


Query=  CM2_S47_L008_R1_001_(paired)_contig_1149 Average coverage: 86.18
Length=292


***** No hits found *****


Lambda     K      H
    1.33    0.621     1.12 

Gapped
Lambda     K      H
    1.28    0.460    0.850 

Effective search space used: 10634153168


Query=  CM2_S47_L008_R1_001_(paired)_contig_1150 Average coverage: 135.87
Length=258


***** No hits found *****


Lambda     K      H
    1.33    0.621     1.12 

Gapped
Lambda     K      H
    1.28    0.460    0.850 

Effective search space used: 9328978065


Query=  CM2_S47_L008_R1_001_(paired)_contig_1151 Average coverage:
48,067.27
Length=372


***** No hits found *****


Lambda     K      H
    1.33    0.621     1.12 

Gapped
Lambda     K      H
    1.28    0.460    0.850 

Effective search space used: 13808527248


Query=  CM2_S47_L008_R1_001_(paired)_contig_1152 Average coverage: 705.03
Length=777


***** No hits found *****


Lambda     K      H
    1.33    0.621     1.12 

Gapped
Lambda     K      H
    1.28    0.460    0.850 

Effective search space used: 29825502896


Query=  CM2_S47_L008_R1_001_(paired)_contig_1153 Average coverage: 2,381.86
Length=342


***** No hits found *****


Lambda     K      H
    1.33    0.621     1.12 

Gapped
Lambda     K      H
    1.28    0.460    0.850 

Effective search space used: 12618136968


Query=  CM2_S47_L008_R1_001_(paired)_contig_1154 Average coverage: 220.55
Length=388


***** No hits found *****


Lambda     K      H
    1.33    0.621     1.12 

Gapped
Lambda     K      H
    1.28    0.460    0.850 

Effective search space used: 14443402064


Query=  CM2_S47_L008_R1_001_(paired)_contig_1155 Average coverage: 405.12
Length=439


***** No hits found *****


Lambda     K      H
    1.33    0.621     1.12 

Gapped
Lambda     K      H
    1.28    0.460    0.850 

Effective search space used: 16467065540


Query=  CM2_S47_L008_R1_001_(paired)_contig_1156 Average coverage: 459.92
Length=789


***** No hits found *****


Lambda     K      H
    1.33    0.621     1.12 

Gapped
Lambda     K      H
    1.28    0.460    0.850 

Effective search space used: 30301441772


Query=  CM2_S47_L008_R1_001_(paired)_contig_1157 Average coverage: 1,935.27
Length=1298


***** No hits found *****


Lambda     K      H
    1.33    0.621     1.12 

Gapped
Lambda     K      H
    1.28    0.460    0.850 

Effective search space used: 50489182429


Query=  CM2_S47_L008_R1_001_(paired)_contig_1158 Average coverage: 4,846.27
Length=754


***** No hits found *****


Lambda     K      H
    1.33    0.621     1.12 

Gapped
Lambda     K      H
    1.28    0.460    0.850 

Effective search space used: 28913286717


Query=  CM2_S47_L008_R1_001_(paired)_contig_1159 Average coverage: 5,526.97
Length=791


***** No hits found *****


Lambda     K      H
    1.33    0.621     1.12 

Gapped
Lambda     K      H
    1.28    0.460    0.850 

Effective search space used: 30380764918


Query=  CM2_S47_L008_R1_001_(paired)_contig_1160 Average coverage: 868.04
Length=383


***** No hits found *****


Lambda     K      H
    1.33    0.621     1.12 

Gapped
Lambda     K      H
    1.28    0.460    0.850 

Effective search space used: 14245003684


Query=  CM2_S47_L008_R1_001_(paired)_contig_1161 Average coverage: 731.51
Length=345


***** No hits found *****


Lambda     K      H
    1.33    0.621     1.12 

Gapped
Lambda     K      H
    1.28    0.460    0.850 

Effective search space used: 12737175996


Query=  CM2_S47_L008_R1_001_(paired)_contig_1162 Average coverage: 3,390.45
Length=445


***** No hits found *****


Lambda     K      H
    1.33    0.621     1.12 

Gapped
Lambda     K      H
    1.28    0.460    0.850 

Effective search space used: 16705143596


Query=  CM2_S47_L008_R1_001_(paired)_contig_1163 Average coverage: 2,461.06
Length=825


***** No hits found *****


Lambda     K      H
    1.33    0.621     1.12 

Gapped
Lambda     K      H
    1.28    0.460    0.850 

Effective search space used: 31729258400


Query=  CM2_S47_L008_R1_001_(paired)_contig_1164 Average coverage: 1,906.42
Length=754


***** No hits found *****


Lambda     K      H
    1.33    0.621     1.12 

Gapped
Lambda     K      H
    1.28    0.460    0.850 

Effective search space used: 28913286717


Query=  CM2_S47_L008_R1_001_(paired)_contig_1165 Average coverage: 1,535.69
Length=491


***** No hits found *****


Lambda     K      H
    1.33    0.621     1.12 

Gapped
Lambda     K      H
    1.28    0.460    0.850 

Effective search space used: 18530408692


Query=  CM2_S47_L008_R1_001_(paired)_contig_1166 Average coverage: 4,273.91
Length=618


***** No hits found *****


Lambda     K      H
    1.33    0.621     1.12 

Gapped
Lambda     K      H
    1.28    0.460    0.850 

Effective search space used: 23519312789


Query=  CM2_S47_L008_R1_001_(paired)_contig_1167 Average coverage: 121.32
Length=595


***** No hits found *****


Lambda     K      H
    1.33    0.621     1.12 

Gapped
Lambda     K      H
    1.28    0.460    0.850 

Effective search space used: 22607096610


Query=  CM2_S47_L008_R1_001_(paired)_contig_1168 Average coverage: 135.78
Length=1182


***** No hits found *****


Lambda     K      H
    1.33    0.621     1.12 

Gapped
Lambda     K      H
    1.28    0.460    0.850 

Effective search space used: 45888439961


Query=  CM2_S47_L008_R1_001_(paired)_contig_1169 Average coverage: 574.92
Length=1104


***** No hits found *****


Lambda     K      H
    1.33    0.621     1.12 

Gapped
Lambda     K      H
    1.28    0.460    0.850 

Effective search space used: 42794837267


Query=  CM2_S47_L008_R1_001_(paired)_contig_1170 Average coverage: 940.41
Length=326


***** No hits found *****


Lambda     K      H
    1.33    0.621     1.12 

Gapped
Lambda     K      H
    1.28    0.460    0.850 

Effective search space used: 11983262152


Query=  CM2_S47_L008_R1_001_(paired)_contig_1171 Average coverage: 817.88
Length=896


***** No hits found *****


Lambda     K      H
    1.33    0.621     1.12 

Gapped
Lambda     K      H
    1.28    0.460    0.850 

Effective search space used: 34545230083


Query=  CM2_S47_L008_R1_001_(paired)_contig_1172 Average coverage: 5,087.67
Length=355


***** No hits found *****


Lambda     K      H
    1.33    0.621     1.12 

Gapped
Lambda     K      H
    1.28    0.460    0.850 

Effective search space used: 13133972756


Query=  CM2_S47_L008_R1_001_(paired)_contig_1173 Average coverage:
16,454.17
Length=694


***** No hits found *****


Lambda     K      H
    1.33    0.621     1.12 

Gapped
Lambda     K      H
    1.28    0.460    0.850 

Effective search space used: 26533592337


Query=  CM2_S47_L008_R1_001_(paired)_contig_1174 Average coverage: 4,851.29
Length=449


***** No hits found *****


Lambda     K      H
    1.33    0.621     1.12 

Gapped
Lambda     K      H
    1.28    0.460    0.850 

Effective search space used: 16863862300


Query=  CM2_S47_L008_R1_001_(paired)_contig_1175 Average coverage: 331.18
Length=1461


***** No hits found *****


Lambda     K      H
    1.33    0.621     1.12 

Gapped
Lambda     K      H
    1.28    0.460    0.850 

Effective search space used: 56888379450


Query=  CM2_S47_L008_R1_001_(paired)_contig_1176 Average coverage: 2,047.52
Length=1908


***** No hits found *****


Lambda     K      H
    1.33    0.621     1.12 

Gapped
Lambda     K      H
    1.28    0.460    0.850 

Effective search space used: 74609010540


Query=  CM2_S47_L008_R1_001_(paired)_contig_1177 Average coverage: 529.04
Length=718


***** No hits found *****


Lambda     K      H
    1.33    0.621     1.12 

Gapped
Lambda     K      H
    1.28    0.460    0.850 

Effective search space used: 27485470089


Query=  CM2_S47_L008_R1_001_(paired)_contig_1178 Average coverage: 1,523.31
Length=970


***** No hits found *****


Lambda     K      H
    1.33    0.621     1.12 

Gapped
Lambda     K      H
    1.28    0.460    0.850 

Effective search space used: 37480186485


Query=  CM2_S47_L008_R1_001_(paired)_contig_1179 Average coverage: 1,376.30
Length=487


***** No hits found *****


Lambda     K      H
    1.33    0.621     1.12 

Gapped
Lambda     K      H
    1.28    0.460    0.850 

Effective search space used: 18371689988


Query=  CM2_S47_L008_R1_001_(paired)_contig_1180 Average coverage:
39,838.32
Length=376


***** No hits found *****


Lambda     K      H
    1.33    0.621     1.12 

Gapped
Lambda     K      H
    1.28    0.460    0.850 

Effective search space used: 13967245952


Query=  CM2_S47_L008_R1_001_(paired)_contig_1181 Average coverage: 1,987.81
Length=820


***** No hits found *****


Lambda     K      H
    1.33    0.621     1.12 

Gapped
Lambda     K      H
    1.28    0.460    0.850 

Effective search space used: 31530950535


Query=  CM2_S47_L008_R1_001_(paired)_contig_1182 Average coverage: 2,289.80
Length=488


***** No hits found *****


Lambda     K      H
    1.33    0.621     1.12 

Gapped
Lambda     K      H
    1.28    0.460    0.850 

Effective search space used: 18411369664


Query=  CM2_S47_L008_R1_001_(paired)_contig_1183 Average coverage: 2,960.64
Length=1282


***** No hits found *****


Lambda     K      H
    1.33    0.621     1.12 

Gapped
Lambda     K      H
    1.28    0.460    0.850 

Effective search space used: 49854597261


Query=  CM2_S47_L008_R1_001_(paired)_contig_1184 Average coverage: 3,229.32
Length=900


***** No hits found *****


Lambda     K      H
    1.33    0.621     1.12 

Gapped
Lambda     K      H
    1.28    0.460    0.850 

Effective search space used: 34703876375


Query=  CM2_S47_L008_R1_001_(paired)_contig_1185 Average coverage: 2,257.91
Length=500


***** No hits found *****


Lambda     K      H
    1.33    0.621     1.12 

Gapped
Lambda     K      H
    1.28    0.460    0.850 

Effective search space used: 18887525776


Query=  CM2_S47_L008_R1_001_(paired)_contig_1186 Average coverage: 6.56
Length=341


***** No hits found *****


Lambda     K      H
    1.33    0.621     1.12 

Gapped
Lambda     K      H
    1.28    0.460    0.850 

Effective search space used: 12578457292


Query=  CM2_S47_L008_R1_001_(paired)_contig_1187 Average coverage: 7,174.34
Length=1369


***** No hits found *****


Lambda     K      H
    1.33    0.621     1.12 

Gapped
Lambda     K      H
    1.28    0.460    0.850 

Effective search space used: 53241180210


Query=  CM2_S47_L008_R1_001_(paired)_contig_1188 Average coverage: 1,744.51
Length=1313


***** No hits found *****


Lambda     K      H
    1.33    0.621     1.12 

Gapped
Lambda     K      H
    1.28    0.460    0.850 

Effective search space used: 51084106024


Query=  CM2_S47_L008_R1_001_(paired)_contig_1189 Average coverage: 1,100.06
Length=414


***** No hits found *****


Lambda     K      H
    1.33    0.621     1.12 

Gapped
Lambda     K      H
    1.28    0.460    0.850 

Effective search space used: 15475073640


Query=  CM2_S47_L008_R1_001_(paired)_contig_1190 Average coverage: 447.49
Length=401


***** No hits found *****


Lambda     K      H
    1.33    0.621     1.12 

Gapped
Lambda     K      H
    1.28    0.460    0.850 

Effective search space used: 14959237852


Query=  CM2_S47_L008_R1_001_(paired)_contig_1191 Average coverage: 870.99
Length=467


***** No hits found *****


Lambda     K      H
    1.33    0.621     1.12 

Gapped
Lambda     K      H
    1.28    0.460    0.850 

Effective search space used: 17578096468


Query=  CM2_S47_L008_R1_001_(paired)_contig_1192 Average coverage: 5,185.62
Length=2133


***** No hits found *****


Lambda     K      H
    1.33    0.621     1.12 

Gapped
Lambda     K      H
    1.28    0.460    0.850 

Effective search space used: 83528791290


Query=  CM2_S47_L008_R1_001_(paired)_contig_1193 Average coverage: 9.11
Length=703


***** No hits found *****


Lambda     K      H
    1.33    0.621     1.12 

Gapped
Lambda     K      H
    1.28    0.460    0.850 

Effective search space used: 26890546494


Query=  CM2_S47_L008_R1_001_(paired)_contig_1194 Average coverage: 34.98
Length=2594


***** No hits found *****


Lambda     K      H
    1.33    0.621     1.12 

Gapped
Lambda     K      H
    1.28    0.460    0.850 

Effective search space used: 101804430960


Query=  CM2_S47_L008_R1_001_(paired)_contig_1195 Average coverage: 1,522.36
Length=256


***** No hits found *****


Lambda     K      H
    1.33    0.621     1.12 

Gapped
Lambda     K      H
    1.28    0.460    0.850 

Effective search space used: 9249582507


Query=  CM2_S47_L008_R1_001_(paired)_contig_1196 Average coverage: 1,531.65
Length=2302


***** No hits found *****


Lambda     K      H
    1.33    0.621     1.12 

Gapped
Lambda     K      H
    1.28    0.460    0.850 

Effective search space used: 90228537720


Query=  CM2_S47_L008_R1_001_(paired)_contig_1197 Average coverage: 1,611.34
Length=632


***** No hits found *****


Lambda     K      H
    1.33    0.621     1.12 

Gapped
Lambda     K      H
    1.28    0.460    0.850 

Effective search space used: 24074574811


Query=  CM2_S47_L008_R1_001_(paired)_contig_1198 Average coverage: 2,107.55
Length=1590


***** No hits found *****


Lambda     K      H
    1.33    0.621     1.12 

Gapped
Lambda     K      H
    1.28    0.460    0.850 

Effective search space used: 62002387080


Query=  CM2_S47_L008_R1_001_(paired)_contig_1199 Average coverage: 210.98
Length=1530


***** No hits found *****


Lambda     K      H
    1.33    0.621     1.12 

Gapped
Lambda     K      H
    1.28    0.460    0.850 

Effective search space used: 59623778880


Query=  CM2_S47_L008_R1_001_(paired)_contig_1200 Average coverage: 963.86
Length=984


***** No hits found *****


Lambda     K      H
    1.33    0.621     1.12 

Gapped
Lambda     K      H
    1.28    0.460    0.850 

Effective search space used: 38035448507


Query=  CM2_S47_L008_R1_001_(paired)_contig_1201 Average coverage: 4,154.84
Length=1746


***** No hits found *****


Lambda     K      H
    1.33    0.621     1.12 

Gapped
Lambda     K      H
    1.28    0.460    0.850 

Effective search space used: 68186768400


Query=  CM2_S47_L008_R1_001_(paired)_contig_1202 Average coverage: 8,532.48
Length=796


***** No hits found *****


Lambda     K      H
    1.33    0.621     1.12 

Gapped
Lambda     K      H
    1.28    0.460    0.850 

Effective search space used: 30579072783


Query=  CM2_S47_L008_R1_001_(paired)_contig_1203 Average coverage: 325.24
Length=1119


***** No hits found *****


Lambda     K      H
    1.33    0.621     1.12 

Gapped
Lambda     K      H
    1.28    0.460    0.850 

Effective search space used: 43389760862


Query=  CM2_S47_L008_R1_001_(paired)_contig_1204 Average coverage: 776.65
Length=2333


***** No hits found *****


Lambda     K      H
    1.33    0.621     1.12 

Gapped
Lambda     K      H
    1.28    0.460    0.850 

Effective search space used: 91457485290


Query=  CM2_S47_L008_R1_001_(paired)_contig_1205 Average coverage: 2,615.24
Length=705


***** No hits found *****


Lambda     K      H
    1.33    0.621     1.12 

Gapped
Lambda     K      H
    1.28    0.460    0.850 

Effective search space used: 26969869640


Query=  CM2_S47_L008_R1_001_(paired)_contig_1206 Average coverage: 322.97
Length=1298


***** No hits found *****


Lambda     K      H
    1.33    0.621     1.12 

Gapped
Lambda     K      H
    1.28    0.460    0.850 

Effective search space used: 50489182429


Query=  CM2_S47_L008_R1_001_(paired)_contig_1207 Average coverage: 3,627.13
Length=2210


***** No hits found *****


Lambda     K      H
    1.33    0.621     1.12 

Gapped
Lambda     K      H
    1.28    0.460    0.850 

Effective search space used: 86581338480


Query=  CM2_S47_L008_R1_001_(paired)_contig_1208 Average coverage: 1,810.87
Length=2321


***** No hits found *****


Lambda     K      H
    1.33    0.621     1.12 

Gapped
Lambda     K      H
    1.28    0.460    0.850 

Effective search space used: 90981763650


Query=  CM2_S47_L008_R1_001_(paired)_contig_1209 Average coverage: 81.67
Length=1026


***** No hits found *****


Lambda     K      H
    1.33    0.621     1.12 

Gapped
Lambda     K      H
    1.28    0.460    0.850 

Effective search space used: 39701234573


Query=  CM2_S47_L008_R1_001_(paired)_contig_1210 Average coverage: 4,140.19
Length=1527


***** No hits found *****


Lambda     K      H
    1.33    0.621     1.12 

Gapped
Lambda     K      H
    1.28    0.460    0.850 

Effective search space used: 59504848470


Query=  CM2_S47_L008_R1_001_(paired)_contig_1211 Average coverage: 531.47
Length=804


***** No hits found *****


Lambda     K      H
    1.33    0.621     1.12 

Gapped
Lambda     K      H
    1.28    0.460    0.850 

Effective search space used: 30896365367


Query=  CM2_S47_L008_R1_001_(paired)_contig_1212 Average coverage: 2,349.75
Length=745


***** No hits found *****


Lambda     K      H
    1.33    0.621     1.12 

Gapped
Lambda     K      H
    1.28    0.460    0.850 

Effective search space used: 28556332560


Query=  CM2_S47_L008_R1_001_(paired)_contig_1213 Average coverage: 465.97
Length=1236


***** No hits found *****


Lambda     K      H
    1.33    0.621     1.12 

Gapped
Lambda     K      H
    1.28    0.460    0.850 

Effective search space used: 48030164903


Query=  CM2_S47_L008_R1_001_(paired)_contig_1214 Average coverage: 661.10
Length=614


***** No hits found *****


Lambda     K      H
    1.33    0.621     1.12 

Gapped
Lambda     K      H
    1.28    0.460    0.850 

Effective search space used: 23360666497


Query=  CM2_S47_L008_R1_001_(paired)_contig_1215 Average coverage: 1,615.05
Length=1469


***** No hits found *****


Lambda     K      H
    1.33    0.621     1.12 

Gapped
Lambda     K      H
    1.28    0.460    0.850 

Effective search space used: 57205527210


Query=  CM2_S47_L008_R1_001_(paired)_contig_1216 Average coverage: 1,369.04
Length=857


***** No hits found *****


Lambda     K      H
    1.33    0.621     1.12 

Gapped
Lambda     K      H
    1.28    0.460    0.850 

Effective search space used: 32998428736


Query=  CM2_S47_L008_R1_001_(paired)_contig_1217 Average coverage: 9,910.20
Length=571


***** No hits found *****


Lambda     K      H
    1.33    0.621     1.12 

Gapped
Lambda     K      H
    1.28    0.460    0.850 

Effective search space used: 21704782772


Query=  CM2_S47_L008_R1_001_(paired)_contig_1218 Average coverage: 80.45
Length=8426


***** No hits found *****


Lambda     K      H
    1.33    0.621     1.12 

Gapped
Lambda     K      H
    1.28    0.460    0.850 

Effective search space used: 332621803072


Query=  CM2_S47_L008_R1_001_(paired)_contig_1219 Average coverage: 1,813.26
Length=706


***** No hits found *****


Lambda     K      H
    1.33    0.621     1.12 

Gapped
Lambda     K      H
    1.28    0.460    0.850 

Effective search space used: 27009531213


Query=  CM2_S47_L008_R1_001_(paired)_contig_1220 Average coverage: 3,215.81
Length=682


***** No hits found *****


Lambda     K      H
    1.33    0.621     1.12 

Gapped
Lambda     K      H
    1.28    0.460    0.850 

Effective search space used: 26057653461


Query=  CM2_S47_L008_R1_001_(paired)_contig_1221 Average coverage: 3,286.05
Length=413


***** No hits found *****


Lambda     K      H
    1.33    0.621     1.12 

Gapped
Lambda     K      H
    1.28    0.460    0.850 

Effective search space used: 15435393964


Query=  CM2_S47_L008_R1_001_(paired)_contig_1222 Average coverage: 5,135.24
Length=655


***** No hits found *****


Lambda     K      H
    1.33    0.621     1.12 

Gapped
Lambda     K      H
    1.28    0.460    0.850 

Effective search space used: 24986790990


Query=  CM2_S47_L008_R1_001_(paired)_contig_1223 Average coverage: 7,846.85
Length=1465


***** No hits found *****


Lambda     K      H
    1.33    0.621     1.12 

Gapped
Lambda     K      H
    1.28    0.460    0.850 

Effective search space used: 57046953330


Query=  CM2_S47_L008_R1_001_(paired)_contig_1224 Average coverage: 2,009.51
Length=416


***** No hits found *****


Lambda     K      H
    1.33    0.621     1.12 

Gapped
Lambda     K      H
    1.28    0.460    0.850 

Effective search space used: 15554432992


Query=  CM2_S47_L008_R1_001_(paired)_contig_1225 Average coverage: 12.82
Length=5119


***** No hits found *****


Lambda     K      H
    1.33    0.621     1.12 

Gapped
Lambda     K      H
    1.28    0.460    0.850 

Effective search space used: 201772368764


Query=  CM2_S47_L008_R1_001_(paired)_contig_1226 Average coverage: 2,372.75
Length=969


***** No hits found *****


Lambda     K      H
    1.33    0.621     1.12 

Gapped
Lambda     K      H
    1.28    0.460    0.850 

Effective search space used: 37440524912


Query=  CM2_S47_L008_R1_001_(paired)_contig_1227 Average coverage: 29.24
Length=300


***** No hits found *****


Lambda     K      H
    1.33    0.621     1.12 

Gapped
Lambda     K      H
    1.28    0.460    0.850 

Effective search space used: 10951590576


Query=  CM2_S47_L008_R1_001_(paired)_contig_1228 Average coverage: 2,385.92
Length=2340


***** No hits found *****


Lambda     K      H
    1.33    0.621     1.12 

Gapped
Lambda     K      H
    1.28    0.460    0.850 

Effective search space used: 91734989580


Query=  CM2_S47_L008_R1_001_(paired)_contig_1229 Average coverage: 490.65
Length=204


***** No hits found *****


Lambda     K      H
    1.33    0.621     1.12 

Gapped
Lambda     K      H
    1.28    0.460    0.850 

Effective search space used: 7185297999


Query=  CM2_S47_L008_R1_001_(paired)_contig_1230 Average coverage: 951.72
Length=447


***** No hits found *****


Lambda     K      H
    1.33    0.621     1.12 

Gapped
Lambda     K      H
    1.28    0.460    0.850 

Effective search space used: 16784502948


Query=  CM2_S47_L008_R1_001_(paired)_contig_1231 Average coverage: 26.41
Length=1470


***** No hits found *****


Lambda     K      H
    1.33    0.621     1.12 

Gapped
Lambda     K      H
    1.28    0.460    0.850 

Effective search space used: 57245170680


Query=  CM2_S47_L008_R1_001_(paired)_contig_1232 Average coverage: 29.41
Length=739


***** No hits found *****


Lambda     K      H
    1.33    0.621     1.12 

Gapped
Lambda     K      H
    1.28    0.460    0.850 

Effective search space used: 28318363122


Query=  CM2_S47_L008_R1_001_(paired)_contig_1233 Average coverage: 774.77
Length=2173


***** No hits found *****


Lambda     K      H
    1.33    0.621     1.12 

Gapped
Lambda     K      H
    1.28    0.460    0.850 

Effective search space used: 85114530090


Query=  CM2_S47_L008_R1_001_(paired)_contig_1234 Average coverage: 5,708.13
Length=1037


***** No hits found *****


Lambda     K      H
    1.33    0.621     1.12 

Gapped
Lambda     K      H
    1.28    0.460    0.850 

Effective search space used: 40137511876


Query=  CM2_S47_L008_R1_001_(paired)_contig_1235 Average coverage: 424.15
Length=378


***** No hits found *****


Lambda     K      H
    1.33    0.621     1.12 

Gapped
Lambda     K      H
    1.28    0.460    0.850 

Effective search space used: 14046605304


Query=  CM2_S47_L008_R1_001_(paired)_contig_1236 Average coverage: 35.22
Length=923


***** No hits found *****


Lambda     K      H
    1.33    0.621     1.12 

Gapped
Lambda     K      H
    1.28    0.460    0.850 

Effective search space used: 35616092554


Query=  CM2_S47_L008_R1_001_(paired)_contig_1237 Average coverage: 987.22
Length=915


***** No hits found *****


Lambda     K      H
    1.33    0.621     1.12 

Gapped
Lambda     K      H
    1.28    0.460    0.850 

Effective search space used: 35298799970


Query=  CM2_S47_L008_R1_001_(paired)_contig_1238 Average coverage: 2,850.96
Length=593


***** No hits found *****


Lambda     K      H
    1.33    0.621     1.12 

Gapped
Lambda     K      H
    1.28    0.460    0.850 

Effective search space used: 22527773464


Query=  CM2_S47_L008_R1_001_(paired)_contig_1239 Average coverage: 36.02
Length=2781


***** No hits found *****


Lambda     K      H
    1.33    0.621     1.12 

Gapped
Lambda     K      H
    1.28    0.460    0.850 

Effective search space used: 109217759850


Query=  CM2_S47_L008_R1_001_(paired)_contig_1240 Average coverage: 15.79
Length=1177


***** No hits found *****


Lambda     K      H
    1.33    0.621     1.12 

Gapped
Lambda     K      H
    1.28    0.460    0.850 

Effective search space used: 45690132096


Query=  CM2_S47_L008_R1_001_(paired)_contig_1241 Average coverage: 5,349.44
Length=579


***** No hits found *****


Lambda     K      H
    1.33    0.621     1.12 

Gapped
Lambda     K      H
    1.28    0.460    0.850 

Effective search space used: 22022220180


Query=  CM2_S47_L008_R1_001_(paired)_contig_1242 Average coverage: 4,547.62
Length=389


***** No hits found *****


Lambda     K      H
    1.33    0.621     1.12 

Gapped
Lambda     K      H
    1.28    0.460    0.850 

Effective search space used: 14483081740


Query=  CM2_S47_L008_R1_001_(paired)_contig_1243 Average coverage: 3,923.47
Length=1102


***** No hits found *****


Lambda     K      H
    1.33    0.621     1.12 

Gapped
Lambda     K      H
    1.28    0.460    0.850 

Effective search space used: 42715514121


Query=  CM2_S47_L008_R1_001_(paired)_contig_1244 Average coverage:
10,785.31
Length=1051


***** No hits found *****


Lambda     K      H
    1.33    0.621     1.12 

Gapped
Lambda     K      H
    1.28    0.460    0.850 

Effective search space used: 40692773898


Query=  CM2_S47_L008_R1_001_(paired)_contig_1245 Average coverage: 3,170.64
Length=1094


***** No hits found *****


Lambda     K      H
    1.33    0.621     1.12 

Gapped
Lambda     K      H
    1.28    0.460    0.850 

Effective search space used: 42398221537


Query=  CM2_S47_L008_R1_001_(paired)_contig_1246 Average coverage: 351.28
Length=816


***** No hits found *****


Lambda     K      H
    1.33    0.621     1.12 

Gapped
Lambda     K      H
    1.28    0.460    0.850 

Effective search space used: 31372304243


Query=  CM2_S47_L008_R1_001_(paired)_contig_1247 Average coverage: 340.93
Length=505


***** No hits found *****


Lambda     K      H
    1.33    0.621     1.12 

Gapped
Lambda     K      H
    1.28    0.460    0.850 

Effective search space used: 19085924156


Query=  CM2_S47_L008_R1_001_(paired)_contig_1248 Average coverage: 557.85
Length=922


***** No hits found *****


Lambda     K      H
    1.33    0.621     1.12 

Gapped
Lambda     K      H
    1.28    0.460    0.850 

Effective search space used: 35576430981


Query=  CM2_S47_L008_R1_001_(paired)_contig_1249 Average coverage: 381.59
Length=670


***** No hits found *****


Lambda     K      H
    1.33    0.621     1.12 

Gapped
Lambda     K      H
    1.28    0.460    0.850 

Effective search space used: 25581714585


Query=  CM2_S47_L008_R1_001_(paired)_contig_1250 Average coverage: 1,954.07
Length=869


***** No hits found *****


Lambda     K      H
    1.33    0.621     1.12 

Gapped
Lambda     K      H
    1.28    0.460    0.850 

Effective search space used: 33474367612


Query=  CM2_S47_L008_R1_001_(paired)_contig_1251 Average coverage: 661.88
Length=324


***** No hits found *****


Lambda     K      H
    1.33    0.621     1.12 

Gapped
Lambda     K      H
    1.28    0.460    0.850 

Effective search space used: 11903902800


Query=  CM2_S47_L008_R1_001_(paired)_contig_1252 Average coverage: 3,773.86
Length=4334


***** No hits found *****


Lambda     K      H
    1.33    0.621     1.12 

Gapped
Lambda     K      H
    1.28    0.460    0.850 

Effective search space used: 170666455669


Query=  CM2_S47_L008_R1_001_(paired)_contig_1253 Average coverage: 2,726.87
Length=373


***** No hits found *****


Lambda     K      H
    1.33    0.621     1.12 

Gapped
Lambda     K      H
    1.28    0.460    0.850 

Effective search space used: 13848206924


Query=  CM2_S47_L008_R1_001_(paired)_contig_1254 Average coverage: 4,350.80
Length=537


***** No hits found *****


Lambda     K      H
    1.33    0.621     1.12 

Gapped
Lambda     K      H
    1.28    0.460    0.850 

Effective search space used: 20355673788


Query=  CM2_S47_L008_R1_001_(paired)_contig_1255 Average coverage: 1,558.04
Length=576


***** No hits found *****


Lambda     K      H
    1.33    0.621     1.12 

Gapped
Lambda     K      H
    1.28    0.460    0.850 

Effective search space used: 21903181152


Query=  CM2_S47_L008_R1_001_(paired)_contig_1256 Average coverage: 12.76
Length=356


***** No hits found *****


Lambda     K      H
    1.33    0.621     1.12 

Gapped
Lambda     K      H
    1.28    0.460    0.850 

Effective search space used: 13173652432


Query=  CM2_S47_L008_R1_001_(paired)_contig_1257 Average coverage: 2,896.27
Length=1218


***** No hits found *****


Lambda     K      H
    1.33    0.621     1.12 

Gapped
Lambda     K      H
    1.28    0.460    0.850 

Effective search space used: 47316256589


Query=  CM2_S47_L008_R1_001_(paired)_contig_1258 Average coverage: 186.60
Length=1128


***** No hits found *****


Lambda     K      H
    1.33    0.621     1.12 

Gapped
Lambda     K      H
    1.28    0.460    0.850 

Effective search space used: 43746715019


Query=  CM2_S47_L008_R1_001_(paired)_contig_1259 Average coverage: 410.93
Length=1365


***** No hits found *****


Lambda     K      H
    1.33    0.621     1.12 

Gapped
Lambda     K      H
    1.28    0.460    0.850 

Effective search space used: 53082606330


Query=  CM2_S47_L008_R1_001_(paired)_contig_1260 Average coverage: 9,664.39
Length=423


***** No hits found *****


Lambda     K      H
    1.33    0.621     1.12 

Gapped
Lambda     K      H
    1.28    0.460    0.850 

Effective search space used: 15832190724


Query=  CM2_S47_L008_R1_001_(paired)_contig_1261 Average coverage:
14,023.75
Length=419


***** No hits found *****


Lambda     K      H
    1.33    0.621     1.12 

Gapped
Lambda     K      H
    1.28    0.460    0.850 

Effective search space used: 15673472020


Query=  CM2_S47_L008_R1_001_(paired)_contig_1262 Average coverage: 652.26
Length=466


***** No hits found *****


Lambda     K      H
    1.33    0.621     1.12 

Gapped
Lambda     K      H
    1.28    0.460    0.850 

Effective search space used: 17538416792


Query=  CM2_S47_L008_R1_001_(paired)_contig_1263 Average coverage: 643.08
Length=1705


***** No hits found *****


Lambda     K      H
    1.33    0.621     1.12 

Gapped
Lambda     K      H
    1.28    0.460    0.850 

Effective search space used: 66561386130


Query=  CM2_S47_L008_R1_001_(paired)_contig_1264 Average coverage: 4,347.30
Length=836


***** No hits found *****


Lambda     K      H
    1.33    0.621     1.12 

Gapped
Lambda     K      H
    1.28    0.460    0.850 

Effective search space used: 32165535703


Query=  CM2_S47_L008_R1_001_(paired)_contig_1265 Average coverage: 361.53
Length=2153


***** No hits found *****


Lambda     K      H
    1.33    0.621     1.12 

Gapped
Lambda     K      H
    1.28    0.460    0.850 

Effective search space used: 84321660690


Query=  CM2_S47_L008_R1_001_(paired)_contig_1266 Average coverage: 1,181.69
Length=829


***** No hits found *****


Lambda     K      H
    1.33    0.621     1.12 

Gapped
Lambda     K      H
    1.28    0.460    0.850 

Effective search space used: 31887904692


Query=  CM2_S47_L008_R1_001_(paired)_contig_1267 Average coverage: 1,221.12
Length=1619


***** No hits found *****


Lambda     K      H
    1.33    0.621     1.12 

Gapped
Lambda     K      H
    1.28    0.460    0.850 

Effective search space used: 63152047710


Query=  CM2_S47_L008_R1_001_(paired)_contig_1268 Average coverage: 402.46
Length=1154


***** No hits found *****


Lambda     K      H
    1.33    0.621     1.12 

Gapped
Lambda     K      H
    1.28    0.460    0.850 

Effective search space used: 44777915917


Query=  CM2_S47_L008_R1_001_(paired)_contig_1269 Average coverage: 799.36
Length=1515


***** No hits found *****


Lambda     K      H
    1.33    0.621     1.12 

Gapped
Lambda     K      H
    1.28    0.460    0.850 

Effective search space used: 59029126830


Query=  CM2_S47_L008_R1_001_(paired)_contig_1270 Average coverage: 2,783.81
Length=689


***** No hits found *****


Lambda     K      H
    1.33    0.621     1.12 

Gapped
Lambda     K      H
    1.28    0.460    0.850 

Effective search space used: 26335284472


Query=  CM2_S47_L008_R1_001_(paired)_contig_1271 Average coverage: 1,428.13
Length=515


***** No hits found *****


Lambda     K      H
    1.33    0.621     1.12 

Gapped
Lambda     K      H
    1.28    0.460    0.850 

Effective search space used: 19482720916


Query=  CM2_S47_L008_R1_001_(paired)_contig_1272 Average coverage: 3,276.70
Length=741


***** No hits found *****


Lambda     K      H
    1.33    0.621     1.12 

Gapped
Lambda     K      H
    1.28    0.460    0.850 

Effective search space used: 28397686268


Query=  CM2_S47_L008_R1_001_(paired)_contig_1273 Average coverage: 355.69
Length=609


***** No hits found *****


Lambda     K      H
    1.33    0.621     1.12 

Gapped
Lambda     K      H
    1.28    0.460    0.850 

Effective search space used: 23162358632


Query=  CM2_S47_L008_R1_001_(paired)_contig_1274 Average coverage: 451.68
Length=362


***** No hits found *****


Lambda     K      H
    1.33    0.621     1.12 

Gapped
Lambda     K      H
    1.28    0.460    0.850 

Effective search space used: 13411730488


Query=  CM2_S47_L008_R1_001_(paired)_contig_1275 Average coverage: 577.57
Length=1038


***** No hits found *****


Lambda     K      H
    1.33    0.621     1.12 

Gapped
Lambda     K      H
    1.28    0.460    0.850 

Effective search space used: 40177173449


Query=  CM2_S47_L008_R1_001_(paired)_contig_1276 Average coverage: 2,398.80
Length=1193


***** No hits found *****


Lambda     K      H
    1.33    0.621     1.12 

Gapped
Lambda     K      H
    1.28    0.460    0.850 

Effective search space used: 46324717264


Query=  CM2_S47_L008_R1_001_(paired)_contig_1277 Average coverage: 1,799.18
Length=700


***** No hits found *****


Lambda     K      H
    1.33    0.621     1.12 

Gapped
Lambda     K      H
    1.28    0.460    0.850 

Effective search space used: 26771561775


Query=  CM2_S47_L008_R1_001_(paired)_contig_1278 Average coverage: 242.43
Length=451


***** No hits found *****


Lambda     K      H
    1.33    0.621     1.12 

Gapped
Lambda     K      H
    1.28    0.460    0.850 

Effective search space used: 16943221652


Query=  CM2_S47_L008_R1_001_(paired)_contig_1279 Average coverage: 3,204.69
Length=377


***** No hits found *****


Lambda     K      H
    1.33    0.621     1.12 

Gapped
Lambda     K      H
    1.28    0.460    0.850 

Effective search space used: 14006925628


Query=  CM2_S47_L008_R1_001_(paired)_contig_1280 Average coverage: 423.00
Length=2346


***** No hits found *****


Lambda     K      H
    1.33    0.621     1.12 

Gapped
Lambda     K      H
    1.28    0.460    0.850 

Effective search space used: 91972850400


Query=  CM2_S47_L008_R1_001_(paired)_contig_1281 Average coverage: 4,772.29
Length=2201


***** No hits found *****


Lambda     K      H
    1.33    0.621     1.12 

Gapped
Lambda     K      H
    1.28    0.460    0.850 

Effective search space used: 86224547250


Query=  CM2_S47_L008_R1_001_(paired)_contig_1282 Average coverage: 831.99
Length=1127


***** No hits found *****


Lambda     K      H
    1.33    0.621     1.12 

Gapped
Lambda     K      H
    1.28    0.460    0.850 

Effective search space used: 43707053446


Query=  CM2_S47_L008_R1_001_(paired)_contig_1283 Average coverage: 2,803.51
Length=545


***** No hits found *****


Lambda     K      H
    1.33    0.621     1.12 

Gapped
Lambda     K      H
    1.28    0.460    0.850 

Effective search space used: 20673111196


Query=  CM2_S47_L008_R1_001_(paired)_contig_1284 Average coverage: 3,762.79
Length=681


***** No hits found *****


Lambda     K      H
    1.33    0.621     1.12 

Gapped
Lambda     K      H
    1.28    0.460    0.850 

Effective search space used: 26017991888


Query=  CM2_S47_L008_R1_001_(paired)_contig_1285 Average coverage: 3,646.31
Length=1365


***** No hits found *****


Lambda     K      H
    1.33    0.621     1.12 

Gapped
Lambda     K      H
    1.28    0.460    0.850 

Effective search space used: 53082606330


Query=  CM2_S47_L008_R1_001_(paired)_contig_1286 Average coverage: 1,848.79
Length=892


***** No hits found *****


Lambda     K      H
    1.33    0.621     1.12 

Gapped
Lambda     K      H
    1.28    0.460    0.850 

Effective search space used: 34386583791


Query=  CM2_S47_L008_R1_001_(paired)_contig_1287 Average coverage: 8,301.71
Length=613


***** No hits found *****


Lambda     K      H
    1.33    0.621     1.12 

Gapped
Lambda     K      H
    1.28    0.460    0.850 

Effective search space used: 23321004924


Query=  CM2_S47_L008_R1_001_(paired)_contig_1288 Average coverage: 6,112.32
Length=801


***** No hits found *****


Lambda     K      H
    1.33    0.621     1.12 

Gapped
Lambda     K      H
    1.28    0.460    0.850 

Effective search space used: 30777380648


Query=  CM2_S47_L008_R1_001_(paired)_contig_1289 Average coverage: 3,878.77
Length=782


***** No hits found *****


Lambda     K      H
    1.33    0.621     1.12 

Gapped
Lambda     K      H
    1.28    0.460    0.850 

Effective search space used: 30023810761


Query=  CM2_S47_L008_R1_001_(paired)_contig_1290 Average coverage: 1,625.23
Length=256


***** No hits found *****


Lambda     K      H
    1.33    0.621     1.12 

Gapped
Lambda     K      H
    1.28    0.460    0.850 

Effective search space used: 9249582507


Query=  CM2_S47_L008_R1_001_(paired)_contig_1291 Average coverage: 120.18
Length=991


***** No hits found *****


Lambda     K      H
    1.33    0.621     1.12 

Gapped
Lambda     K      H
    1.28    0.460    0.850 

Effective search space used: 38313079518


Query=  CM2_S47_L008_R1_001_(paired)_contig_1292 Average coverage: 111.18
Length=206


***** No hits found *****


Lambda     K      H
    1.33    0.621     1.12 

Gapped
Lambda     K      H
    1.28    0.460    0.850 

Effective search space used: 7264693557


Query=  CM2_S47_L008_R1_001_(paired)_contig_1293 Average coverage: 8,287.30
Length=733


***** No hits found *****


Lambda     K      H
    1.33    0.621     1.12 

Gapped
Lambda     K      H
    1.28    0.460    0.850 

Effective search space used: 28080393684


Query=  CM2_S47_L008_R1_001_(paired)_contig_1294 Average coverage: 281.28
Length=789


***** No hits found *****


Lambda     K      H
    1.33    0.621     1.12 

Gapped
Lambda     K      H
    1.28    0.460    0.850 

Effective search space used: 30301441772


Query=  CM2_S47_L008_R1_001_(paired)_contig_1295 Average coverage: 810.08
Length=857


***** No hits found *****


Lambda     K      H
    1.33    0.621     1.12 

Gapped
Lambda     K      H
    1.28    0.460    0.850 

Effective search space used: 32998428736


Query=  CM2_S47_L008_R1_001_(paired)_contig_1296 Average coverage: 718.67
Length=401


***** No hits found *****


Lambda     K      H
    1.33    0.621     1.12 

Gapped
Lambda     K      H
    1.28    0.460    0.850 

Effective search space used: 14959237852


Query=  CM2_S47_L008_R1_001_(paired)_contig_1297 Average coverage: 1,083.50
Length=456


***** No hits found *****


Lambda     K      H
    1.33    0.621     1.12 

Gapped
Lambda     K      H
    1.28    0.460    0.850 

Effective search space used: 17141620032


Query=  CM2_S47_L008_R1_001_(paired)_contig_1298 Average coverage: 817.53
Length=1125


***** No hits found *****


Lambda     K      H
    1.33    0.621     1.12 

Gapped
Lambda     K      H
    1.28    0.460    0.850 

Effective search space used: 43627730300


Query=  CM2_S47_L008_R1_001_(paired)_contig_1299 Average coverage: 1,006.78
Length=274


***** No hits found *****


Lambda     K      H
    1.33    0.621     1.12 

Gapped
Lambda     K      H
    1.28    0.460    0.850 

Effective search space used: 9919919000


Query=  CM2_S47_L008_R1_001_(paired)_contig_1300 Average coverage: 1,929.88
Length=805


***** No hits found *****


Lambda     K      H
    1.33    0.621     1.12 

Gapped
Lambda     K      H
    1.28    0.460    0.850 

Effective search space used: 30936026940


Query=  CM2_S47_L008_R1_001_(paired)_contig_1301 Average coverage: 116.89
Length=1341


***** No hits found *****


Lambda     K      H
    1.33    0.621     1.12 

Gapped
Lambda     K      H
    1.28    0.460    0.850 

Effective search space used: 52131163050


Query=  CM2_S47_L008_R1_001_(paired)_contig_1302 Average coverage: 2,059.83
Length=278


***** No hits found *****


Lambda     K      H
    1.33    0.621     1.12 

Gapped
Lambda     K      H
    1.28    0.460    0.850 

Effective search space used: 10078637704


Query=  CM2_S47_L008_R1_001_(paired)_contig_1303 Average coverage: 2,144.67
Length=520


***** No hits found *****


Lambda     K      H
    1.33    0.621     1.12 

Gapped
Lambda     K      H
    1.28    0.460    0.850 

Effective search space used: 19681119296


Query=  CM2_S47_L008_R1_001_(paired)_contig_1304 Average coverage: 2,003.50
Length=850


***** No hits found *****


Lambda     K      H
    1.33    0.621     1.12 

Gapped
Lambda     K      H
    1.28    0.460    0.850 

Effective search space used: 32720797725


Query=  CM2_S47_L008_R1_001_(paired)_contig_1305 Average coverage: 178.09
Length=2065


***** No hits found *****


Lambda     K      H
    1.33    0.621     1.12 

Gapped
Lambda     K      H
    1.28    0.460    0.850 

Effective search space used: 80833035330


Query=  CM2_S47_L008_R1_001_(paired)_contig_1306 Average coverage: 2,947.86
Length=2348


***** No hits found *****


Lambda     K      H
    1.33    0.621     1.12 

Gapped
Lambda     K      H
    1.28    0.460    0.850 

Effective search space used: 92052137340


Query=  CM2_S47_L008_R1_001_(paired)_contig_1307 Average coverage: 8,211.41
Length=1192


***** No hits found *****


Lambda     K      H
    1.33    0.621     1.12 

Gapped
Lambda     K      H
    1.28    0.460    0.850 

Effective search space used: 46285055691


Query=  CM2_S47_L008_R1_001_(paired)_contig_1308 Average coverage: 4,882.11
Length=1358


***** No hits found *****


Lambda     K      H
    1.33    0.621     1.12 

Gapped
Lambda     K      H
    1.28    0.460    0.850 

Effective search space used: 52805102040


Query=  CM2_S47_L008_R1_001_(paired)_contig_1309 Average coverage: 9,626.98
Length=1085


***** No hits found *****


Lambda     K      H
    1.33    0.621     1.12 

Gapped
Lambda     K      H
    1.28    0.460    0.850 

Effective search space used: 42041267380


Query=  CM2_S47_L008_R1_001_(paired)_contig_1310 Average coverage: 5,154.52
Length=760


***** No hits found *****


Lambda     K      H
    1.33    0.621     1.12 

Gapped
Lambda     K      H
    1.28    0.460    0.850 

Effective search space used: 29151256155


Query=  CM2_S47_L008_R1_001_(paired)_contig_1311 Average coverage: 1,670.68
Length=2186


***** No hits found *****


Lambda     K      H
    1.33    0.621     1.12 

Gapped
Lambda     K      H
    1.28    0.460    0.850 

Effective search space used: 85629895200


Query=  CM2_S47_L008_R1_001_(paired)_contig_1312 Average coverage: 419.15
Length=4487


***** No hits found *****


Lambda     K      H
    1.33    0.621     1.12 

Gapped
Lambda     K      H
    1.28    0.460    0.850 

Effective search space used: 176729136820


Query=  CM2_S47_L008_R1_001_(paired)_contig_1313 Average coverage: 2,123.85
Length=2073


***** No hits found *****


Lambda     K      H
    1.33    0.621     1.12 

Gapped
Lambda     K      H
    1.28    0.460    0.850 

Effective search space used: 81150183090


Query=  CM2_S47_L008_R1_001_(paired)_contig_1314 Average coverage: 1,570.58
Length=362


***** No hits found *****


Lambda     K      H
    1.33    0.621     1.12 

Gapped
Lambda     K      H
    1.28    0.460    0.850 

Effective search space used: 13411730488


Query=  CM2_S47_L008_R1_001_(paired)_contig_1315 Average coverage: 1,796.83
Length=1290


***** No hits found *****


Lambda     K      H
    1.33    0.621     1.12 

Gapped
Lambda     K      H
    1.28    0.460    0.850 

Effective search space used: 50171889845


Query=  CM2_S47_L008_R1_001_(paired)_contig_1316 Average coverage: 2,798.50
Length=491


***** No hits found *****


Lambda     K      H
    1.33    0.621     1.12 

Gapped
Lambda     K      H
    1.28    0.460    0.850 

Effective search space used: 18530408692


Query=  CM2_S47_L008_R1_001_(paired)_contig_1317 Average coverage: 6,505.64
Length=1077


***** No hits found *****


Lambda     K      H
    1.33    0.621     1.12 

Gapped
Lambda     K      H
    1.28    0.460    0.850 

Effective search space used: 41723974796


Query=  CM2_S47_L008_R1_001_(paired)_contig_1318 Average coverage: 251.16
Length=1066


***** No hits found *****


Lambda     K      H
    1.33    0.621     1.12 

Gapped
Lambda     K      H
    1.28    0.460    0.850 

Effective search space used: 41287697493


Query=  CM2_S47_L008_R1_001_(paired)_contig_1319 Average coverage: 368.49
Length=3289


***** No hits found *****


Lambda     K      H
    1.33    0.621     1.12 

Gapped
Lambda     K      H
    1.28    0.460    0.850 

Effective search space used: 129257947154


Query=  CM2_S47_L008_R1_001_(paired)_contig_1320 Average coverage: 13.02
Length=317


***** No hits found *****


Lambda     K      H
    1.33    0.621     1.12 

Gapped
Lambda     K      H
    1.28    0.460    0.850 

Effective search space used: 11626145068


Query=  CM2_S47_L008_R1_001_(paired)_contig_1321 Average coverage: 52.32
Length=631


***** No hits found *****


Lambda     K      H
    1.33    0.621     1.12 

Gapped
Lambda     K      H
    1.28    0.460    0.850 

Effective search space used: 24034913238


Query=  CM2_S47_L008_R1_001_(paired)_contig_1322 Average coverage: 347.44
Length=2360


***** No hits found *****


Lambda     K      H
    1.33    0.621     1.12 

Gapped
Lambda     K      H
    1.28    0.460    0.850 

Effective search space used: 92527858980


Query=  CM2_S47_L008_R1_001_(paired)_contig_1323 Average coverage: 7,228.37
Length=1307


***** No hits found *****


Lambda     K      H
    1.33    0.621     1.12 

Gapped
Lambda     K      H
    1.28    0.460    0.850 

Effective search space used: 50846136586


Query=  CM2_S47_L008_R1_001_(paired)_contig_1324 Average coverage: 1,448.46
Length=700


***** No hits found *****


Lambda     K      H
    1.33    0.621     1.12 

Gapped
Lambda     K      H
    1.28    0.460    0.850 

Effective search space used: 26771561775


Query=  CM2_S47_L008_R1_001_(paired)_contig_1325 Average coverage: 1,155.31
Length=451


***** No hits found *****


Lambda     K      H
    1.33    0.621     1.12 

Gapped
Lambda     K      H
    1.28    0.460    0.850 

Effective search space used: 16943221652


Query=  CM2_S47_L008_R1_001_(paired)_contig_1326 Average coverage: 327.95
Length=3361


***** No hits found *****


Lambda     K      H
    1.33    0.621     1.12 

Gapped
Lambda     K      H
    1.28    0.460    0.850 

Effective search space used: 132110973578


Query=  CM2_S47_L008_R1_001_(paired)_contig_1327 Average coverage:
14,963.13
Length=642


***** No hits found *****


Lambda     K      H
    1.33    0.621     1.12 

Gapped
Lambda     K      H
    1.28    0.460    0.850 

Effective search space used: 24471190541


Query=  CM2_S47_L008_R1_001_(paired)_contig_1328 Average coverage: 234.28
Length=1733


***** No hits found *****


Lambda     K      H
    1.33    0.621     1.12 

Gapped
Lambda     K      H
    1.28    0.460    0.850 

Effective search space used: 67671403290


Query=  CM2_S47_L008_R1_001_(paired)_contig_1329 Average coverage: 1,047.56
Length=467


***** No hits found *****


Lambda     K      H
    1.33    0.621     1.12 

Gapped
Lambda     K      H
    1.28    0.460    0.850 

Effective search space used: 17578096468


Query=  CM2_S47_L008_R1_001_(paired)_contig_1330 Average coverage: 573.70
Length=661


***** No hits found *****


Lambda     K      H
    1.33    0.621     1.12 

Gapped
Lambda     K      H
    1.28    0.460    0.850 

Effective search space used: 25224760428


Query=  CM2_S47_L008_R1_001_(paired)_contig_1331 Average coverage: 195.91
Length=252


***** No hits found *****


Lambda     K      H
    1.33    0.621     1.12 

Gapped
Lambda     K      H
    1.28    0.460    0.850 

Effective search space used: 9090791391


Query=  CM2_S47_L008_R1_001_(paired)_contig_1332 Average coverage: 185.64
Length=506


***** No hits found *****


Lambda     K      H
    1.33    0.621     1.12 

Gapped
Lambda     K      H
    1.28    0.460    0.850 

Effective search space used: 19125603832


Query=  CM2_S47_L008_R1_001_(paired)_contig_1333 Average coverage: 4,125.47
Length=1542


***** No hits found *****


Lambda     K      H
    1.33    0.621     1.12 

Gapped
Lambda     K      H
    1.28    0.460    0.850 

Effective search space used: 60099500520


Query=  CM2_S47_L008_R1_001_(paired)_contig_1334 Average coverage: 2,015.85
Length=2517


***** No hits found *****


Lambda     K      H
    1.33    0.621     1.12 

Gapped
Lambda     K      H
    1.28    0.460    0.850 

Effective search space used: 98751883770


Query=  CM2_S47_L008_R1_001_(paired)_contig_1335 Average coverage: 142.77
Length=249


***** No hits found *****


Lambda     K      H
    1.33    0.621     1.12 

Gapped
Lambda     K      H
    1.28    0.460    0.850 

Effective search space used: 8971698054


Query=  CM2_S47_L008_R1_001_(paired)_contig_1336 Average coverage: 43.74
Length=317


***** No hits found *****


Lambda     K      H
    1.33    0.621     1.12 

Gapped
Lambda     K      H
    1.28    0.460    0.850 

Effective search space used: 11626145068


Query=  CM2_S47_L008_R1_001_(paired)_contig_1337 Average coverage: 343.02
Length=321


***** No hits found *****


Lambda     K      H
    1.33    0.621     1.12 

Gapped
Lambda     K      H
    1.28    0.460    0.850 

Effective search space used: 11784863772


Query=  CM2_S47_L008_R1_001_(paired)_contig_1338 Average coverage: 4,203.42
Length=914


***** No hits found *****


Lambda     K      H
    1.33    0.621     1.12 

Gapped
Lambda     K      H
    1.28    0.460    0.850 

Effective search space used: 35259138397


Query=  CM2_S47_L008_R1_001_(paired)_contig_1339 Average coverage: 315.95
Length=441


***** No hits found *****


Lambda     K      H
    1.33    0.621     1.12 

Gapped
Lambda     K      H
    1.28    0.460    0.850 

Effective search space used: 16546424892


Query=  CM2_S47_L008_R1_001_(paired)_contig_1340 Average coverage: 879.41
Length=326


***** No hits found *****


Lambda     K      H
    1.33    0.621     1.12 

Gapped
Lambda     K      H
    1.28    0.460    0.850 

Effective search space used: 11983262152


Query=  CM2_S47_L008_R1_001_(paired)_contig_1341 Average coverage:
16,327.94
Length=488


***** No hits found *****


Lambda     K      H
    1.33    0.621     1.12 

Gapped
Lambda     K      H
    1.28    0.460    0.850 

Effective search space used: 18411369664


Query=  CM2_S47_L008_R1_001_(paired)_contig_1342 Average coverage: 660.70
Length=1326


***** No hits found *****


Lambda     K      H
    1.33    0.621     1.12 

Gapped
Lambda     K      H
    1.28    0.460    0.850 

Effective search space used: 51599706473


Query=  CM2_S47_L008_R1_001_(paired)_contig_1343 Average coverage: 2,193.12
Length=1278


***** No hits found *****


Lambda     K      H
    1.33    0.621     1.12 

Gapped
Lambda     K      H
    1.28    0.460    0.850 

Effective search space used: 49695950969


Query=  CM2_S47_L008_R1_001_(paired)_contig_1344 Average coverage: 130.46
Length=886


***** No hits found *****


Lambda     K      H
    1.33    0.621     1.12 

Gapped
Lambda     K      H
    1.28    0.460    0.850 

Effective search space used: 34148614353


Query=  CM2_S47_L008_R1_001_(paired)_contig_1345 Average coverage: 3,266.74
Length=488


***** No hits found *****


Lambda     K      H
    1.33    0.621     1.12 

Gapped
Lambda     K      H
    1.28    0.460    0.850 

Effective search space used: 18411369664


Query=  CM2_S47_L008_R1_001_(paired)_contig_1346 Average coverage: 1,351.39
Length=784


***** No hits found *****


Lambda     K      H
    1.33    0.621     1.12 

Gapped
Lambda     K      H
    1.28    0.460    0.850 

Effective search space used: 30103133907


Query=  CM2_S47_L008_R1_001_(paired)_contig_1347 Average coverage: 1,331.05
Length=1986


***** No hits found *****


Lambda     K      H
    1.33    0.621     1.12 

Gapped
Lambda     K      H
    1.28    0.460    0.850 

Effective search space used: 77701201200


Query=  CM2_S47_L008_R1_001_(paired)_contig_1348 Average coverage: 333.34
Length=712


***** No hits found *****


Lambda     K      H
    1.33    0.621     1.12 

Gapped
Lambda     K      H
    1.28    0.460    0.850 

Effective search space used: 27247500651


Query=  CM2_S47_L008_R1_001_(paired)_contig_1349 Average coverage: 3,305.08
Length=452


***** No hits found *****


Lambda     K      H
    1.33    0.621     1.12 

Gapped
Lambda     K      H
    1.28    0.460    0.850 

Effective search space used: 16982901328


Query=  CM2_S47_L008_R1_001_(paired)_contig_1350 Average coverage: 1,086.62
Length=375


***** No hits found *****


Lambda     K      H
    1.33    0.621     1.12 

Gapped
Lambda     K      H
    1.28    0.460    0.850 

Effective search space used: 13927566276


Query=  CM2_S47_L008_R1_001_(paired)_contig_1351 Average coverage: 178.37
Length=2253


***** No hits found *****


Lambda     K      H
    1.33    0.621     1.12 

Gapped
Lambda     K      H
    1.28    0.460    0.850 

Effective search space used: 88286007690


Query=  CM2_S47_L008_R1_001_(paired)_contig_1352 Average coverage: 134.50
Length=484


***** No hits found *****


Lambda     K      H
    1.33    0.621     1.12 

Gapped
Lambda     K      H
    1.28    0.460    0.850 

Effective search space used: 18252650960


Query=  CM2_S47_L008_R1_001_(paired)_contig_1353 Average coverage: 434.47
Length=308


***** No hits found *****


Lambda     K      H
    1.33    0.621     1.12 

Gapped
Lambda     K      H
    1.28    0.460    0.850 

Effective search space used: 11269027984


Query=  CM2_S47_L008_R1_001_(paired)_contig_1354 Average coverage: 3,296.20
Length=1928


***** No hits found *****


Lambda     K      H
    1.33    0.621     1.12 

Gapped
Lambda     K      H
    1.28    0.460    0.850 

Effective search space used: 75401879940


Query=  CM2_S47_L008_R1_001_(paired)_contig_1355 Average coverage: 2,978.26
Length=551


***** No hits found *****


Lambda     K      H
    1.33    0.621     1.12 

Gapped
Lambda     K      H
    1.28    0.460    0.850 

Effective search space used: 20911189252


Query=  CM2_S47_L008_R1_001_(paired)_contig_1356 Average coverage: 108.43
Length=520


***** No hits found *****


Lambda     K      H
    1.33    0.621     1.12 

Gapped
Lambda     K      H
    1.28    0.460    0.850 

Effective search space used: 19681119296


Query=  CM2_S47_L008_R1_001_(paired)_contig_1357 Average coverage: 1,302.89
Length=2439


***** No hits found *****


Lambda     K      H
    1.33    0.621     1.12 

Gapped
Lambda     K      H
    1.28    0.460    0.850 

Effective search space used: 95659693110


Query=  CM2_S47_L008_R1_001_(paired)_contig_1358 Average coverage: 4,299.53
Length=370


***** No hits found *****


Lambda     K      H
    1.33    0.621     1.12 

Gapped
Lambda     K      H
    1.28    0.460    0.850 

Effective search space used: 13729167896


Query=  CM2_S47_L008_R1_001_(paired)_contig_1359 Average coverage: 7,854.70
Length=3127


***** No hits found *****


Lambda     K      H
    1.33    0.621     1.12 

Gapped
Lambda     K      H
    1.28    0.460    0.850 

Effective search space used: 122838637700


Query=  CM2_S47_L008_R1_001_(paired)_contig_1360 Average coverage: 325.54
Length=1523


***** No hits found *****


Lambda     K      H
    1.33    0.621     1.12 

Gapped
Lambda     K      H
    1.28    0.460    0.850 

Effective search space used: 59346274590


Query=  CM2_S47_L008_R1_001_(paired)_contig_1361 Average coverage: 2,635.60
Length=619


***** No hits found *****


Lambda     K      H
    1.33    0.621     1.12 

Gapped
Lambda     K      H
    1.28    0.460    0.850 

Effective search space used: 23558974362


Query=  CM2_S47_L008_R1_001_(paired)_contig_1362 Average coverage: 5,884.28
Length=503


***** No hits found *****


Lambda     K      H
    1.33    0.621     1.12 

Gapped
Lambda     K      H
    1.28    0.460    0.850 

Effective search space used: 19006564804


Query=  CM2_S47_L008_R1_001_(paired)_contig_1363 Average coverage: 365.25
Length=1847


***** No hits found *****


Lambda     K      H
    1.33    0.621     1.12 

Gapped
Lambda     K      H
    1.28    0.460    0.850 

Effective search space used: 72190758870


Query=  CM2_S47_L008_R1_001_(paired)_contig_1364 Average coverage: 1,399.85
Length=2661


***** No hits found *****


Lambda     K      H
    1.33    0.621     1.12 

Gapped
Lambda     K      H
    1.28    0.460    0.850 

Effective search space used: 104460543450


Query=  CM2_S47_L008_R1_001_(paired)_contig_1365 Average coverage: 335.88
Length=682


***** No hits found *****


Lambda     K      H
    1.33    0.621     1.12 

Gapped
Lambda     K      H
    1.28    0.460    0.850 

Effective search space used: 26057653461


Query=  CM2_S47_L008_R1_001_(paired)_contig_1366 Average coverage: 49.91
Length=471


***** No hits found *****


Lambda     K      H
    1.33    0.621     1.12 

Gapped
Lambda     K      H
    1.28    0.460    0.850 

Effective search space used: 17736815172


Query=  CM2_S47_L008_R1_001_(paired)_contig_1367 Average coverage: 666.63
Length=786


***** No hits found *****


Lambda     K      H
    1.33    0.621     1.12 

Gapped
Lambda     K      H
    1.28    0.460    0.850 

Effective search space used: 30182457053


Query=  CM2_S47_L008_R1_001_(paired)_contig_1368 Average coverage: 684.59
Length=1038


***** No hits found *****


Lambda     K      H
    1.33    0.621     1.12 

Gapped
Lambda     K      H
    1.28    0.460    0.850 

Effective search space used: 40177173449


Query=  CM2_S47_L008_R1_001_(paired)_contig_1369 Average coverage: 719.21
Length=321


***** No hits found *****


Lambda     K      H
    1.33    0.621     1.12 

Gapped
Lambda     K      H
    1.28    0.460    0.850 

Effective search space used: 11784863772


Query=  CM2_S47_L008_R1_001_(paired)_contig_1370 Average coverage: 275.47
Length=368


***** No hits found *****


Lambda     K      H
    1.33    0.621     1.12 

Gapped
Lambda     K      H
    1.28    0.460    0.850 

Effective search space used: 13649808544


Query=  CM2_S47_L008_R1_001_(paired)_contig_1371 Average coverage: 2,961.45
Length=1099


***** No hits found *****


Lambda     K      H
    1.33    0.621     1.12 

Gapped
Lambda     K      H
    1.28    0.460    0.850 

Effective search space used: 42596529402


Query=  CM2_S47_L008_R1_001_(paired)_contig_1372 Average coverage: 414.72
Length=3569


***** No hits found *****


Lambda     K      H
    1.33    0.621     1.12 

Gapped
Lambda     K      H
    1.28    0.460    0.850 

Effective search space used: 140353049914


Query=  CM2_S47_L008_R1_001_(paired)_contig_1373 Average coverage: 3,438.43
Length=850


***** No hits found *****


Lambda     K      H
    1.33    0.621     1.12 

Gapped
Lambda     K      H
    1.28    0.460    0.850 

Effective search space used: 32720797725


Query=  CM2_S47_L008_R1_001_(paired)_contig_1374 Average coverage: 4,654.13
Length=322


***** No hits found *****


Lambda     K      H
    1.33    0.621     1.12 

Gapped
Lambda     K      H
    1.28    0.460    0.850 

Effective search space used: 11824543448


Query=  CM2_S47_L008_R1_001_(paired)_contig_1375 Average coverage: 217.61
Length=1142


***** No hits found *****


Lambda     K      H
    1.33    0.621     1.12 

Gapped
Lambda     K      H
    1.28    0.460    0.850 

Effective search space used: 44301977041


Query=  CM2_S47_L008_R1_001_(paired)_contig_1376 Average coverage: 1,510.72
Length=1632


***** No hits found *****


Lambda     K      H
    1.33    0.621     1.12 

Gapped
Lambda     K      H
    1.28    0.460    0.850 

Effective search space used: 63667412820


Query=  CM2_S47_L008_R1_001_(paired)_contig_1377 Average coverage: 667.82
Length=1072


***** No hits found *****


Lambda     K      H
    1.33    0.621     1.12 

Gapped
Lambda     K      H
    1.28    0.460    0.850 

Effective search space used: 41525666931


Query=  CM2_S47_L008_R1_001_(paired)_contig_1378 Average coverage: 3,213.19
Length=492


***** No hits found *****


Lambda     K      H
    1.33    0.621     1.12 

Gapped
Lambda     K      H
    1.28    0.460    0.850 

Effective search space used: 18570088368


Query=  CM2_S47_L008_R1_001_(paired)_contig_1379 Average coverage: 637.15
Length=1172


***** No hits found *****


Lambda     K      H
    1.33    0.621     1.12 

Gapped
Lambda     K      H
    1.28    0.460    0.850 

Effective search space used: 45491824231


Query=  CM2_S47_L008_R1_001_(paired)_contig_1380 Average coverage: 809.69
Length=920


***** No hits found *****


Lambda     K      H
    1.33    0.621     1.12 

Gapped
Lambda     K      H
    1.28    0.460    0.850 

Effective search space used: 35497107835


Query=  CM2_S47_L008_R1_001_(paired)_contig_1381 Average coverage: 3,751.76
Length=815


***** No hits found *****


Lambda     K      H
    1.33    0.621     1.12 

Gapped
Lambda     K      H
    1.28    0.460    0.850 

Effective search space used: 31332642670


Query=  CM2_S47_L008_R1_001_(paired)_contig_1382 Average coverage: 855.50
Length=268


***** No hits found *****


Lambda     K      H
    1.33    0.621     1.12 

Gapped
Lambda     K      H
    1.28    0.460    0.850 

Effective search space used: 9681840944


Query=  CM2_S47_L008_R1_001_(paired)_contig_1383 Average coverage: 976.34
Length=3041


***** No hits found *****


Lambda     K      H
    1.33    0.621     1.12 

Gapped
Lambda     K      H
    1.28    0.460    0.850 

Effective search space used: 119525062050


Query=  CM2_S47_L008_R1_001_(paired)_contig_1384 Average coverage: 264.75
Length=1522


***** No hits found *****


Lambda     K      H
    1.33    0.621     1.12 

Gapped
Lambda     K      H
    1.28    0.460    0.850 

Effective search space used: 59306631120


Query=  CM2_S47_L008_R1_001_(paired)_contig_1385 Average coverage: 6,038.99
Length=836


***** No hits found *****


Lambda     K      H
    1.33    0.621     1.12 

Gapped
Lambda     K      H
    1.28    0.460    0.850 

Effective search space used: 32165535703


Query=  CM2_S47_L008_R1_001_(paired)_contig_1386 Average coverage: 1,025.06
Length=655


***** No hits found *****


Lambda     K      H
    1.33    0.621     1.12 

Gapped
Lambda     K      H
    1.28    0.460    0.850 

Effective search space used: 24986790990


Query=  CM2_S47_L008_R1_001_(paired)_contig_1387 Average coverage: 2,291.22
Length=719


***** No hits found *****


Lambda     K      H
    1.33    0.621     1.12 

Gapped
Lambda     K      H
    1.28    0.460    0.850 

Effective search space used: 27525131662


Query=  CM2_S47_L008_R1_001_(paired)_contig_1388 Average coverage: 881.01
Length=587


***** No hits found *****


Lambda     K      H
    1.33    0.621     1.12 

Gapped
Lambda     K      H
    1.28    0.460    0.850 

Effective search space used: 22289804026


Query=  CM2_S47_L008_R1_001_(paired)_contig_1389 Average coverage: 745.60
Length=962


***** No hits found *****


Lambda     K      H
    1.33    0.621     1.12 

Gapped
Lambda     K      H
    1.28    0.460    0.850 

Effective search space used: 37162893901


Query=  CM2_S47_L008_R1_001_(paired)_contig_1390 Average coverage: 117.70
Length=1231


***** No hits found *****


Lambda     K      H
    1.33    0.621     1.12 

Gapped
Lambda     K      H
    1.28    0.460    0.850 

Effective search space used: 47831857038


Query=  CM2_S47_L008_R1_001_(paired)_contig_1391 Average coverage: 6,369.60
Length=1422


***** No hits found *****


Lambda     K      H
    1.33    0.621     1.12 

Gapped
Lambda     K      H
    1.28    0.460    0.850 

Effective search space used: 55342284120


Query=  CM2_S47_L008_R1_001_(paired)_contig_1392 Average coverage: 6,186.79
Length=653


***** No hits found *****


Lambda     K      H
    1.33    0.621     1.12 

Gapped
Lambda     K      H
    1.28    0.460    0.850 

Effective search space used: 24907467844


Query=  CM2_S47_L008_R1_001_(paired)_contig_1393 Average coverage: 202.64
Length=2095


***** No hits found *****


Lambda     K      H
    1.33    0.621     1.12 

Gapped
Lambda     K      H
    1.28    0.460    0.850 

Effective search space used: 82022339430


Query=  CM2_S47_L008_R1_001_(paired)_contig_1394 Average coverage: 4,481.87
Length=952


***** No hits found *****


Lambda     K      H
    1.33    0.621     1.12 

Gapped
Lambda     K      H
    1.28    0.460    0.850 

Effective search space used: 36766278171


Query=  CM2_S47_L008_R1_001_(paired)_contig_1395 Average coverage: 2,269.41
Length=1140


***** No hits found *****


Lambda     K      H
    1.33    0.621     1.12 

Gapped
Lambda     K      H
    1.28    0.460    0.850 

Effective search space used: 44222653895


Query=  CM2_S47_L008_R1_001_(paired)_contig_1396 Average coverage: 8,763.01
Length=569


***** No hits found *****


Lambda     K      H
    1.33    0.621     1.12 

Gapped
Lambda     K      H
    1.28    0.460    0.850 

Effective search space used: 21625423420


Query=  CM2_S47_L008_R1_001_(paired)_contig_1397 Average coverage: 4,099.84
Length=1492


***** No hits found *****


Lambda     K      H
    1.33    0.621     1.12 

Gapped
Lambda     K      H
    1.28    0.460    0.850 

Effective search space used: 58117327020


Query=  CM2_S47_L008_R1_001_(paired)_contig_1398 Average coverage: 228.57
Length=6815


***** No hits found *****


Lambda     K      H
    1.33    0.621     1.12 

Gapped
Lambda     K      H
    1.28    0.460    0.850 

Effective search space used: 268976991196


Query=  CM2_S47_L008_R1_001_(paired)_contig_1399 Average coverage: 274.74
Length=1433


***** No hits found *****


Lambda     K      H
    1.33    0.621     1.12 

Gapped
Lambda     K      H
    1.28    0.460    0.850 

Effective search space used: 55778362290


Query=  CM2_S47_L008_R1_001_(paired)_contig_1400 Average coverage: 9,364.55
Length=680


***** No hits found *****


Lambda     K      H
    1.33    0.621     1.12 

Gapped
Lambda     K      H
    1.28    0.460    0.850 

Effective search space used: 25978330315


Query=  CM2_S47_L008_R1_001_(paired)_contig_1401 Average coverage: 5,222.35
Length=525


***** No hits found *****


Lambda     K      H
    1.33    0.621     1.12 

Gapped
Lambda     K      H
    1.28    0.460    0.850 

Effective search space used: 19879517676


Query=  CM2_S47_L008_R1_001_(paired)_contig_1402 Average coverage: 2,975.59
Length=444


***** No hits found *****


Lambda     K      H
    1.33    0.621     1.12 

Gapped
Lambda     K      H
    1.28    0.460    0.850 

Effective search space used: 16665463920


Query=  CM2_S47_L008_R1_001_(paired)_contig_1403 Average coverage: 1,569.16
Length=1126


***** No hits found *****


Lambda     K      H
    1.33    0.621     1.12 

Gapped
Lambda     K      H
    1.28    0.460    0.850 

Effective search space used: 43667391873


Query=  CM2_S47_L008_R1_001_(paired)_contig_1404 Average coverage: 502.57
Length=1499


***** No hits found *****


Lambda     K      H
    1.33    0.621     1.12 

Gapped
Lambda     K      H
    1.28    0.460    0.850 

Effective search space used: 58394831310


Query=  CM2_S47_L008_R1_001_(paired)_contig_1405 Average coverage: 2,001.86
Length=2722


***** No hits found *****


Lambda     K      H
    1.33    0.621     1.12 

Gapped
Lambda     K      H
    1.28    0.460    0.850 

Effective search space used: 106878795120


Query=  CM2_S47_L008_R1_001_(paired)_contig_1406 Average coverage: 582.83
Length=435


***** No hits found *****


Lambda     K      H
    1.33    0.621     1.12 

Gapped
Lambda     K      H
    1.28    0.460    0.850 

Effective search space used: 16308346836


Query=  CM2_S47_L008_R1_001_(paired)_contig_1407 Average coverage: 442.35
Length=3943


***** No hits found *****


Lambda     K      H
    1.33    0.621     1.12 

Gapped
Lambda     K      H
    1.28    0.460    0.850 

Effective search space used: 155172937172


Query=  CM2_S47_L008_R1_001_(paired)_contig_1408 Average coverage: 1,438.90
Length=1015


***** No hits found *****


Lambda     K      H
    1.33    0.621     1.12 

Gapped
Lambda     K      H
    1.28    0.460    0.850 

Effective search space used: 39264957270


Query=  CM2_S47_L008_R1_001_(paired)_contig_1409 Average coverage: 1,407.40
Length=1022


***** No hits found *****


Lambda     K      H
    1.33    0.621     1.12 

Gapped
Lambda     K      H
    1.28    0.460    0.850 

Effective search space used: 39542588281


Query=  CM2_S47_L008_R1_001_(paired)_contig_1410 Average coverage: 1,574.17
Length=681


***** No hits found *****


Lambda     K      H
    1.33    0.621     1.12 

Gapped
Lambda     K      H
    1.28    0.460    0.850 

Effective search space used: 26017991888


Query=  CM2_S47_L008_R1_001_(paired)_contig_1411 Average coverage: 4,150.05
Length=1012


***** No hits found *****


Lambda     K      H
    1.33    0.621     1.12 

Gapped
Lambda     K      H
    1.28    0.460    0.850 

Effective search space used: 39145972551


Query=  CM2_S47_L008_R1_001_(paired)_contig_1412 Average coverage: 619.14
Length=979


***** No hits found *****


Lambda     K      H
    1.33    0.621     1.12 

Gapped
Lambda     K      H
    1.28    0.460    0.850 

Effective search space used: 37837140642


Query=  CM2_S47_L008_R1_001_(paired)_contig_1413 Average coverage: 2,283.74
Length=907


***** No hits found *****


Lambda     K      H
    1.33    0.621     1.12 

Gapped
Lambda     K      H
    1.28    0.460    0.850 

Effective search space used: 34981507386


Query=  CM2_S47_L008_R1_001_(paired)_contig_1414 Average coverage: 281.57
Length=1982


***** No hits found *****


Lambda     K      H
    1.33    0.621     1.12 

Gapped
Lambda     K      H
    1.28    0.460    0.850 

Effective search space used: 77542627320


Query=  CM2_S47_L008_R1_001_(paired)_contig_1415 Average coverage: 7,975.29
Length=1112


***** No hits found *****


Lambda     K      H
    1.33    0.621     1.12 

Gapped
Lambda     K      H
    1.28    0.460    0.850 

Effective search space used: 43112129851


Query=  CM2_S47_L008_R1_001_(paired)_contig_1416 Average coverage: 142.97
Length=946


***** No hits found *****


Lambda     K      H
    1.33    0.621     1.12 

Gapped
Lambda     K      H
    1.28    0.460    0.850 

Effective search space used: 36528308733


Query=  CM2_S47_L008_R1_001_(paired)_contig_1417 Average coverage:
11,509.46
Length=658


***** No hits found *****


Lambda     K      H
    1.33    0.621     1.12 

Gapped
Lambda     K      H
    1.28    0.460    0.850 

Effective search space used: 25105775709


Query=  CM2_S47_L008_R1_001_(paired)_contig_1418 Average coverage: 100.91
Length=299


***** No hits found *****


Lambda     K      H
    1.33    0.621     1.12 

Gapped
Lambda     K      H
    1.28    0.460    0.850 

Effective search space used: 10911910900


Query=  CM2_S47_L008_R1_001_(paired)_contig_1419 Average coverage: 70.82
Length=257


***** No hits found *****


Lambda     K      H
    1.33    0.621     1.12 

Gapped
Lambda     K      H
    1.28    0.460    0.850 

Effective search space used: 9289280286


Query=  CM2_S47_L008_R1_001_(paired)_contig_1420 Average coverage: 707.47
Length=768


***** No hits found *****


Lambda     K      H
    1.33    0.621     1.12 

Gapped
Lambda     K      H
    1.28    0.460    0.850 

Effective search space used: 29468548739


Query=  CM2_S47_L008_R1_001_(paired)_contig_1421 Average coverage: 267.43
Length=1931


***** No hits found *****


Lambda     K      H
    1.33    0.621     1.12 

Gapped
Lambda     K      H
    1.28    0.460    0.850 

Effective search space used: 75520810350


Query=  CM2_S47_L008_R1_001_(paired)_contig_1422 Average coverage: 14.77
Length=847


***** No hits found *****


Lambda     K      H
    1.33    0.621     1.12 

Gapped
Lambda     K      H
    1.28    0.460    0.850 

Effective search space used: 32601813006


Query=  CM2_S47_L008_R1_001_(paired)_contig_1423 Average coverage: 138.12
Length=1522


***** No hits found *****


Lambda     K      H
    1.33    0.621     1.12 

Gapped
Lambda     K      H
    1.28    0.460    0.850 

Effective search space used: 59306631120


Query=  CM2_S47_L008_R1_001_(paired)_contig_1424 Average coverage: 227.35
Length=359


***** No hits found *****


Lambda     K      H
    1.33    0.621     1.12 

Gapped
Lambda     K      H
    1.28    0.460    0.850 

Effective search space used: 13292691460


Query=  CM2_S47_L008_R1_001_(paired)_contig_1425 Average coverage: 210.88
Length=226


***** No hits found *****


Lambda     K      H
    1.33    0.621     1.12 

Gapped
Lambda     K      H
    1.28    0.460    0.850 

Effective search space used: 8058649137


Query=  CM2_S47_L008_R1_001_(paired)_contig_1426 Average coverage: 9,556.07
Length=347


***** No hits found *****


Lambda     K      H
    1.33    0.621     1.12 

Gapped
Lambda     K      H
    1.28    0.460    0.850 

Effective search space used: 12816535348


Query=  CM2_S47_L008_R1_001_(paired)_contig_1427 Average coverage: 77.15
Length=257


***** No hits found *****


Lambda     K      H
    1.33    0.621     1.12 

Gapped
Lambda     K      H
    1.28    0.460    0.850 

Effective search space used: 9289280286


Query=  CM2_S47_L008_R1_001_(paired)_contig_1428 Average coverage: 2,366.33
Length=898


***** No hits found *****


Lambda     K      H
    1.33    0.621     1.12 

Gapped
Lambda     K      H
    1.28    0.460    0.850 

Effective search space used: 34624553229


Query=  CM2_S47_L008_R1_001_(paired)_contig_1429 Average coverage: 2,111.98
Length=1704


***** No hits found *****


Lambda     K      H
    1.33    0.621     1.12 

Gapped
Lambda     K      H
    1.28    0.460    0.850 

Effective search space used: 66521742660


Query=  CM2_S47_L008_R1_001_(paired)_contig_1430 Average coverage: 4,856.84
Length=809


***** No hits found *****


Lambda     K      H
    1.33    0.621     1.12 

Gapped
Lambda     K      H
    1.28    0.460    0.850 

Effective search space used: 31094673232


Query=  CM2_S47_L008_R1_001_(paired)_contig_1431 Average coverage: 783.48
Length=1625


***** No hits found *****


Lambda     K      H
    1.33    0.621     1.12 

Gapped
Lambda     K      H
    1.28    0.460    0.850 

Effective search space used: 63389908530


Query=  CM2_S47_L008_R1_001_(paired)_contig_1432 Average coverage: 1,533.48
Length=335


***** No hits found *****


Lambda     K      H
    1.33    0.621     1.12 

Gapped
Lambda     K      H
    1.28    0.460    0.850 

Effective search space used: 12340379236


Query=  CM2_S47_L008_R1_001_(paired)_contig_1433 Average coverage: 379.09
Length=1424


***** No hits found *****


Lambda     K      H
    1.33    0.621     1.12 

Gapped
Lambda     K      H
    1.28    0.460    0.850 

Effective search space used: 55421571060


Query=  CM2_S47_L008_R1_001_(paired)_contig_1434 Average coverage: 1,714.30
Length=665


***** No hits found *****


Lambda     K      H
    1.33    0.621     1.12 

Gapped
Lambda     K      H
    1.28    0.460    0.850 

Effective search space used: 25383406720


Query=  CM2_S47_L008_R1_001_(paired)_contig_1435 Average coverage: 218.45
Length=337


***** No hits found *****


Lambda     K      H
    1.33    0.621     1.12 

Gapped
Lambda     K      H
    1.28    0.460    0.850 

Effective search space used: 12419738588


Query=  CM2_S47_L008_R1_001_(paired)_contig_1436 Average coverage: 481.57
Length=925


***** No hits found *****


Lambda     K      H
    1.33    0.621     1.12 

Gapped
Lambda     K      H
    1.28    0.460    0.850 

Effective search space used: 35695415700


Query=  CM2_S47_L008_R1_001_(paired)_contig_1437 Average coverage: 1,235.71
Length=1289


***** No hits found *****


Lambda     K      H
    1.33    0.621     1.12 

Gapped
Lambda     K      H
    1.28    0.460    0.850 

Effective search space used: 50132228272


Query=  CM2_S47_L008_R1_001_(paired)_contig_1438 Average coverage: 971.59
Length=2329


***** No hits found *****


Lambda     K      H
    1.33    0.621     1.12 

Gapped
Lambda     K      H
    1.28    0.460    0.850 

Effective search space used: 91298911410


Query=  CM2_S47_L008_R1_001_(paired)_contig_1439 Average coverage: 9,763.62
Length=645


***** No hits found *****


Lambda     K      H
    1.33    0.621     1.12 

Gapped
Lambda     K      H
    1.28    0.460    0.850 

Effective search space used: 24590175260


Query=  CM2_S47_L008_R1_001_(paired)_contig_1440 Average coverage: 123.28
Length=2652


***** No hits found *****


Lambda     K      H
    1.33    0.621     1.12 

Gapped
Lambda     K      H
    1.28    0.460    0.850 

Effective search space used: 104103752220


Query=  CM2_S47_L008_R1_001_(paired)_contig_1441 Average coverage: 821.66
Length=643


***** No hits found *****


Lambda     K      H
    1.33    0.621     1.12 

Gapped
Lambda     K      H
    1.28    0.460    0.850 

Effective search space used: 24510852114


Query=  CM2_S47_L008_R1_001_(paired)_contig_1442 Average coverage: 452.92
Length=2042


***** No hits found *****


Lambda     K      H
    1.33    0.621     1.12 

Gapped
Lambda     K      H
    1.28    0.460    0.850 

Effective search space used: 79921235520


Query=  CM2_S47_L008_R1_001_(paired)_contig_1443 Average coverage: 29.14
Length=1316


***** No hits found *****


Lambda     K      H
    1.33    0.621     1.12 

Gapped
Lambda     K      H
    1.28    0.460    0.850 

Effective search space used: 51203090743


Query=  CM2_S47_L008_R1_001_(paired)_contig_1444 Average coverage: 114.21
Length=1469


***** No hits found *****


Lambda     K      H
    1.33    0.621     1.12 

Gapped
Lambda     K      H
    1.28    0.460    0.850 

Effective search space used: 57205527210


Query=  CM2_S47_L008_R1_001_(paired)_contig_1445 Average coverage: 663.70
Length=937


***** No hits found *****


Lambda     K      H
    1.33    0.621     1.12 

Gapped
Lambda     K      H
    1.28    0.460    0.850 

Effective search space used: 36171354576


Query=  CM2_S47_L008_R1_001_(paired)_contig_1446 Average coverage: 3,397.74
Length=1555


***** No hits found *****


Lambda     K      H
    1.33    0.621     1.12 

Gapped
Lambda     K      H
    1.28    0.460    0.850 

Effective search space used: 60614865630


Query=  CM2_S47_L008_R1_001_(paired)_contig_1447 Average coverage: 3,041.08
Length=661


***** No hits found *****


Lambda     K      H
    1.33    0.621     1.12 

Gapped
Lambda     K      H
    1.28    0.460    0.850 

Effective search space used: 25224760428


Query=  CM2_S47_L008_R1_001_(paired)_contig_1448 Average coverage: 190.58
Length=206


***** No hits found *****


Lambda     K      H
    1.33    0.621     1.12 

Gapped
Lambda     K      H
    1.28    0.460    0.850 

Effective search space used: 7264693557


Query=  CM2_S47_L008_R1_001_(paired)_contig_1449 Average coverage: 17.54
Length=402


***** No hits found *****


Lambda     K      H
    1.33    0.621     1.12 

Gapped
Lambda     K      H
    1.28    0.460    0.850 

Effective search space used: 14998917528


Query=  CM2_S47_L008_R1_001_(paired)_contig_1450 Average coverage: 2,809.99
Length=816


***** No hits found *****


Lambda     K      H
    1.33    0.621     1.12 

Gapped
Lambda     K      H
    1.28    0.460    0.850 

Effective search space used: 31372304243


Query=  CM2_S47_L008_R1_001_(paired)_contig_1451 Average coverage: 3,399.19
Length=774


***** No hits found *****


Lambda     K      H
    1.33    0.621     1.12 

Gapped
Lambda     K      H
    1.28    0.460    0.850 

Effective search space used: 29706518177


Query=  CM2_S47_L008_R1_001_(paired)_contig_1452 Average coverage: 1,776.67
Length=363


***** No hits found *****


Lambda     K      H
    1.33    0.621     1.12 

Gapped
Lambda     K      H
    1.28    0.460    0.850 

Effective search space used: 13451410164


Query=  CM2_S47_L008_R1_001_(paired)_contig_1453 Average coverage: 2,134.22
Length=824


***** No hits found *****


Lambda     K      H
    1.33    0.621     1.12 

Gapped
Lambda     K      H
    1.28    0.460    0.850 

Effective search space used: 31689596827


Query=  CM2_S47_L008_R1_001_(paired)_contig_1454 Average coverage: 660.26
Length=1166


***** No hits found *****


Lambda     K      H
    1.33    0.621     1.12 

Gapped
Lambda     K      H
    1.28    0.460    0.850 

Effective search space used: 45253854793


Query=  CM2_S47_L008_R1_001_(paired)_contig_1455 Average coverage: 1,431.82
Length=719


***** No hits found *****


Lambda     K      H
    1.33    0.621     1.12 

Gapped
Lambda     K      H
    1.28    0.460    0.850 

Effective search space used: 27525131662


Query=  CM2_S47_L008_R1_001_(paired)_contig_1456 Average coverage: 1,966.43
Length=465


***** No hits found *****


Lambda     K      H
    1.33    0.621     1.12 

Gapped
Lambda     K      H
    1.28    0.460    0.850 

Effective search space used: 17498737116


Query=  CM2_S47_L008_R1_001_(paired)_contig_1457 Average coverage: 1,193.72
Length=438


***** No hits found *****


Lambda     K      H
    1.33    0.621     1.12 

Gapped
Lambda     K      H
    1.28    0.460    0.850 

Effective search space used: 16427385864


Query=  CM2_S47_L008_R1_001_(paired)_contig_1458 Average coverage: 1,458.88
Length=385


***** No hits found *****


Lambda     K      H
    1.33    0.621     1.12 

Gapped
Lambda     K      H
    1.28    0.460    0.850 

Effective search space used: 14324363036


Query=  CM2_S47_L008_R1_001_(paired)_contig_1459 Average coverage: 4,110.80
Length=462


***** No hits found *****


Lambda     K      H
    1.33    0.621     1.12 

Gapped
Lambda     K      H
    1.28    0.460    0.850 

Effective search space used: 17379698088


Query=  CM2_S47_L008_R1_001_(paired)_contig_1460 Average coverage: 1,233.45
Length=579


***** No hits found *****


Lambda     K      H
    1.33    0.621     1.12 

Gapped
Lambda     K      H
    1.28    0.460    0.850 

Effective search space used: 22022220180


Query=  CM2_S47_L008_R1_001_(paired)_contig_1461 Average coverage: 746.29
Length=598


***** No hits found *****


Lambda     K      H
    1.33    0.621     1.12 

Gapped
Lambda     K      H
    1.28    0.460    0.850 

Effective search space used: 22726081329


Query=  CM2_S47_L008_R1_001_(paired)_contig_1462 Average coverage: 2,575.36
Length=2653


***** No hits found *****


Lambda     K      H
    1.33    0.621     1.12 

Gapped
Lambda     K      H
    1.28    0.460    0.850 

Effective search space used: 104143395690


Query=  CM2_S47_L008_R1_001_(paired)_contig_1463 Average coverage: 833.11
Length=899


***** No hits found *****


Lambda     K      H
    1.33    0.621     1.12 

Gapped
Lambda     K      H
    1.28    0.460    0.850 

Effective search space used: 34664214802


Query=  CM2_S47_L008_R1_001_(paired)_contig_1464 Average coverage: 2,230.73
Length=1640


***** No hits found *****


Lambda     K      H
    1.33    0.621     1.12 

Gapped
Lambda     K      H
    1.28    0.460    0.850 

Effective search space used: 63984560580


Query=  CM2_S47_L008_R1_001_(paired)_contig_1465 Average coverage: 369.42
Length=3004


***** No hits found *****


Lambda     K      H
    1.33    0.621     1.12 

Gapped
Lambda     K      H
    1.28    0.460    0.850 

Effective search space used: 118058253660


Query=  CM2_S47_L008_R1_001_(paired)_contig_1466 Average coverage: 2,386.64
Length=494


***** No hits found *****


Lambda     K      H
    1.33    0.621     1.12 

Gapped
Lambda     K      H
    1.28    0.460    0.850 

Effective search space used: 18649447720


Query=  CM2_S47_L008_R1_001_(paired)_contig_1467 Average coverage: 2,722.84
Length=391


***** No hits found *****


Lambda     K      H
    1.33    0.621     1.12 

Gapped
Lambda     K      H
    1.28    0.460    0.850 

Effective search space used: 14562441092


Query=  CM2_S47_L008_R1_001_(paired)_contig_1468 Average coverage: 22.12
Length=1101


***** No hits found *****


Lambda     K      H
    1.33    0.621     1.12 

Gapped
Lambda     K      H
    1.28    0.460    0.850 

Effective search space used: 42675852548


Query=  CM2_S47_L008_R1_001_(paired)_contig_1469 Average coverage: 1,201.76
Length=5840


***** No hits found *****


Lambda     K      H
    1.33    0.621     1.12 

Gapped
Lambda     K      H
    1.28    0.460    0.850 

Effective search space used: 230342258371


Query=  CM2_S47_L008_R1_001_(paired)_contig_1470 Average coverage: 657.84
Length=1290


***** No hits found *****


Lambda     K      H
    1.33    0.621     1.12 

Gapped
Lambda     K      H
    1.28    0.460    0.850 

Effective search space used: 50171889845


Query=  CM2_S47_L008_R1_001_(paired)_contig_1471 Average coverage: 1,094.43
Length=616


***** No hits found *****


Lambda     K      H
    1.33    0.621     1.12 

Gapped
Lambda     K      H
    1.28    0.460    0.850 

Effective search space used: 23439989643


Query=  CM2_S47_L008_R1_001_(paired)_contig_1472 Average coverage: 1,034.50
Length=1629


***** No hits found *****


Lambda     K      H
    1.33    0.621     1.12 

Gapped
Lambda     K      H
    1.28    0.460    0.850 

Effective search space used: 63548482410


Query=  CM2_S47_L008_R1_001_(paired)_contig_1473 Average coverage: 362.04
Length=435


***** No hits found *****


Lambda     K      H
    1.33    0.621     1.12 

Gapped
Lambda     K      H
    1.28    0.460    0.850 

Effective search space used: 16308346836


Query=  CM2_S47_L008_R1_001_(paired)_contig_1474 Average coverage: 2,828.37
Length=483


***** No hits found *****


Lambda     K      H
    1.33    0.621     1.12 

Gapped
Lambda     K      H
    1.28    0.460    0.850 

Effective search space used: 18212971284


Query=  CM2_S47_L008_R1_001_(paired)_contig_1475 Average coverage: 442.89
Length=444


***** No hits found *****


Lambda     K      H
    1.33    0.621     1.12 

Gapped
Lambda     K      H
    1.28    0.460    0.850 

Effective search space used: 16665463920


Query=  CM2_S47_L008_R1_001_(paired)_contig_1476 Average coverage: 603.42
Length=1434


***** No hits found *****


Lambda     K      H
    1.33    0.621     1.12 

Gapped
Lambda     K      H
    1.28    0.460    0.850 

Effective search space used: 55818005760


Query=  CM2_S47_L008_R1_001_(paired)_contig_1477 Average coverage: 3,725.35
Length=311


***** No hits found *****


Lambda     K      H
    1.33    0.621     1.12 

Gapped
Lambda     K      H
    1.28    0.460    0.850 

Effective search space used: 11388067012


Query=  CM2_S47_L008_R1_001_(paired)_contig_1478 Average coverage: 175.30
Length=2059


***** No hits found *****


Lambda     K      H
    1.33    0.621     1.12 

Gapped
Lambda     K      H
    1.28    0.460    0.850 

Effective search space used: 80595174510


Query=  CM2_S47_L008_R1_001_(paired)_contig_1479 Average coverage: 3,990.98
Length=699


***** No hits found *****


Lambda     K      H
    1.33    0.621     1.12 

Gapped
Lambda     K      H
    1.28    0.460    0.850 

Effective search space used: 26731900202


Query=  CM2_S47_L008_R1_001_(paired)_contig_1480 Average coverage: 2,057.23
Length=832


***** No hits found *****


Lambda     K      H
    1.33    0.621     1.12 

Gapped
Lambda     K      H
    1.28    0.460    0.850 

Effective search space used: 32006889411


Query=  CM2_S47_L008_R1_001_(paired)_contig_1481 Average coverage: 2,055.58
Length=1518


***** No hits found *****


Lambda     K      H
    1.33    0.621     1.12 

Gapped
Lambda     K      H
    1.28    0.460    0.850 

Effective search space used: 59148057240


Query=  CM2_S47_L008_R1_001_(paired)_contig_1482 Average coverage: 52.76
Length=561


***** No hits found *****


Lambda     K      H
    1.33    0.621     1.12 

Gapped
Lambda     K      H
    1.28    0.460    0.850 

Effective search space used: 21307986012


Query=  CM2_S47_L008_R1_001_(paired)_contig_1483 Average coverage: 109.89
Length=341


***** No hits found *****


Lambda     K      H
    1.33    0.621     1.12 

Gapped
Lambda     K      H
    1.28    0.460    0.850 

Effective search space used: 12578457292


Query=  CM2_S47_L008_R1_001_(paired)_contig_1484 Average coverage: 1,645.78
Length=2208


***** No hits found *****


Lambda     K      H
    1.33    0.621     1.12 

Gapped
Lambda     K      H
    1.28    0.460    0.850 

Effective search space used: 86502051540


Query=  CM2_S47_L008_R1_001_(paired)_contig_1485 Average coverage: 463.06
Length=2597


***** No hits found *****


Lambda     K      H
    1.33    0.621     1.12 

Gapped
Lambda     K      H
    1.28    0.460    0.850 

Effective search space used: 101923361370


Query=  CM2_S47_L008_R1_001_(paired)_contig_1486 Average coverage: 1,407.29
Length=653


***** No hits found *****


Lambda     K      H
    1.33    0.621     1.12 

Gapped
Lambda     K      H
    1.28    0.460    0.850 

Effective search space used: 24907467844


Query=  CM2_S47_L008_R1_001_(paired)_contig_1487 Average coverage: 59.23
Length=5806


***** No hits found *****


Lambda     K      H
    1.33    0.621     1.12 

Gapped
Lambda     K      H
    1.28    0.460    0.850 

Effective search space used: 228994995893


Query=  CM2_S47_L008_R1_001_(paired)_contig_1488 Average coverage: 3,305.31
Length=933


***** No hits found *****


Lambda     K      H
    1.33    0.621     1.12 

Gapped
Lambda     K      H
    1.28    0.460    0.850 

Effective search space used: 36012708284


Query=  CM2_S47_L008_R1_001_(paired)_contig_1489 Average coverage: 258.79
Length=614


***** No hits found *****


Lambda     K      H
    1.33    0.621     1.12 

Gapped
Lambda     K      H
    1.28    0.460    0.850 

Effective search space used: 23360666497


Query=  CM2_S47_L008_R1_001_(paired)_contig_1490 Average coverage: 100.51
Length=434


***** No hits found *****


Lambda     K      H
    1.33    0.621     1.12 

Gapped
Lambda     K      H
    1.28    0.460    0.850 

Effective search space used: 16268667160


Query=  CM2_S47_L008_R1_001_(paired)_contig_1491 Average coverage: 3,428.28
Length=846


***** No hits found *****


Lambda     K      H
    1.33    0.621     1.12 

Gapped
Lambda     K      H
    1.28    0.460    0.850 

Effective search space used: 32562151433


Query=  CM2_S47_L008_R1_001_(paired)_contig_1492 Average coverage: 1,307.84
Length=654


***** No hits found *****


Lambda     K      H
    1.33    0.621     1.12 

Gapped
Lambda     K      H
    1.28    0.460    0.850 

Effective search space used: 24947129417


Query=  CM2_S47_L008_R1_001_(paired)_contig_1493 Average coverage: 47.83
Length=6038


***** No hits found *****


Lambda     K      H
    1.33    0.621     1.12 

Gapped
Lambda     K      H
    1.28    0.460    0.850 

Effective search space used: 238188081037


Query=  CM2_S47_L008_R1_001_(paired)_contig_1494 Average coverage: 963.35
Length=925


***** No hits found *****


Lambda     K      H
    1.33    0.621     1.12 

Gapped
Lambda     K      H
    1.28    0.460    0.850 

Effective search space used: 35695415700


Query=  CM2_S47_L008_R1_001_(paired)_contig_1495 Average coverage: 358.34
Length=618


***** No hits found *****


Lambda     K      H
    1.33    0.621     1.12 

Gapped
Lambda     K      H
    1.28    0.460    0.850 

Effective search space used: 23519312789


Query=  CM2_S47_L008_R1_001_(paired)_contig_1496 Average coverage: 1,504.06
Length=4173


***** No hits found *****


Lambda     K      H
    1.33    0.621     1.12 

Gapped
Lambda     K      H
    1.28    0.460    0.850 

Effective search space used: 164286771582


Query=  CM2_S47_L008_R1_001_(paired)_contig_1497 Average coverage: 846.33
Length=283


***** No hits found *****


Lambda     K      H
    1.33    0.621     1.12 

Gapped
Lambda     K      H
    1.28    0.460    0.850 

Effective search space used: 10277036084


Query=  CM2_S47_L008_R1_001_(paired)_contig_1498 Average coverage: 1,587.21
Length=499


***** No hits found *****


Lambda     K      H
    1.33    0.621     1.12 

Gapped
Lambda     K      H
    1.28    0.460    0.850 

Effective search space used: 18847846100


Query=  CM2_S47_L008_R1_001_(paired)_contig_1499 Average coverage: 1,025.62
Length=701


***** No hits found *****


Lambda     K      H
    1.33    0.621     1.12 

Gapped
Lambda     K      H
    1.28    0.460    0.850 

Effective search space used: 26811223348


Query=  CM2_S47_L008_R1_001_(paired)_contig_1500 Average coverage: 2,799.59
Length=860


***** No hits found *****


Lambda     K      H
    1.33    0.621     1.12 

Gapped
Lambda     K      H
    1.28    0.460    0.850 

Effective search space used: 33117413455


Query=  CM2_S47_L008_R1_001_(paired)_contig_1501 Average coverage: 8,186.12
Length=373


***** No hits found *****


Lambda     K      H
    1.33    0.621     1.12 

Gapped
Lambda     K      H
    1.28    0.460    0.850 

Effective search space used: 13848206924


Query=  CM2_S47_L008_R1_001_(paired)_contig_1502 Average coverage: 1,859.18
Length=848


***** No hits found *****


Lambda     K      H
    1.33    0.621     1.12 

Gapped
Lambda     K      H
    1.28    0.460    0.850 

Effective search space used: 32641474579


Query=  CM2_S47_L008_R1_001_(paired)_contig_1503 Average coverage: 3,340.30
Length=1809


***** No hits found *****


Lambda     K      H
    1.33    0.621     1.12 

Gapped
Lambda     K      H
    1.28    0.460    0.850 

Effective search space used: 70684307010


Query=  CM2_S47_L008_R1_001_(paired)_contig_1504 Average coverage: 432.89
Length=510


***** No hits found *****


Lambda     K      H
    1.33    0.621     1.12 

Gapped
Lambda     K      H
    1.28    0.460    0.850 

Effective search space used: 19284322536


Query=  CM2_S47_L008_R1_001_(paired)_contig_1505 Average coverage: 233.44
Length=919


***** No hits found *****


Lambda     K      H
    1.33    0.621     1.12 

Gapped
Lambda     K      H
    1.28    0.460    0.850 

Effective search space used: 35457446262


Query=  CM2_S47_L008_R1_001_(paired)_contig_1506 Average coverage: 506.25
Length=956


***** No hits found *****


Lambda     K      H
    1.33    0.621     1.12 

Gapped
Lambda     K      H
    1.28    0.460    0.850 

Effective search space used: 36924924463


Query=  CM2_S47_L008_R1_001_(paired)_contig_1507 Average coverage: 20.85
Length=1390


***** No hits found *****


Lambda     K      H
    1.33    0.621     1.12 

Gapped
Lambda     K      H
    1.28    0.460    0.850 

Effective search space used: 54073693080


Query=  CM2_S47_L008_R1_001_(paired)_contig_1508 Average coverage: 1,154.03
Length=2054


***** No hits found *****


Lambda     K      H
    1.33    0.621     1.12 

Gapped
Lambda     K      H
    1.28    0.460    0.850 

Effective search space used: 80396957160


Query=  CM2_S47_L008_R1_001_(paired)_contig_1509 Average coverage: 624.79
Length=1344


***** No hits found *****


Lambda     K      H
    1.33    0.621     1.12 

Gapped
Lambda     K      H
    1.28    0.460    0.850 

Effective search space used: 52250093460


Query=  CM2_S47_L008_R1_001_(paired)_contig_1510 Average coverage: 1,579.24
Length=802


***** No hits found *****


Lambda     K      H
    1.33    0.621     1.12 

Gapped
Lambda     K      H
    1.28    0.460    0.850 

Effective search space used: 30817042221


Query=  CM2_S47_L008_R1_001_(paired)_contig_1511 Average coverage: 1,418.99
Length=867


***** No hits found *****


Lambda     K      H
    1.33    0.621     1.12 

Gapped
Lambda     K      H
    1.28    0.460    0.850 

Effective search space used: 33395044466


Query=  CM2_S47_L008_R1_001_(paired)_contig_1512 Average coverage: 254.47
Length=406


***** No hits found *****


Lambda     K      H
    1.33    0.621     1.12 

Gapped
Lambda     K      H
    1.28    0.460    0.850 

Effective search space used: 15157636232


Query=  CM2_S47_L008_R1_001_(paired)_contig_1513 Average coverage: 2,282.09
Length=262


***** No hits found *****


Lambda     K      H
    1.33    0.621     1.12 

Gapped
Lambda     K      H
    1.28    0.460    0.850 

Effective search space used: 9443762888


Query=  CM2_S47_L008_R1_001_(paired)_contig_1514 Average coverage: 2,179.15
Length=494


***** No hits found *****


Lambda     K      H
    1.33    0.621     1.12 

Gapped
[truncated: 6,341,497 more chars]
