# Supplementary material for: Gut Microbiome of an 11th Century A.D. Pre-Columbian Andean Mummy
Source: PLoS One. 2015 Sep 30;10(9):e0138135. doi: 10.1371/journal.pone.0138135 (PMC4589460; doi:10.1371/journal.pone.0138135)
Supplement: S8 Dataset — (TXT) [file pone.0138135.s008.txt]

BLASTN 2.2.22+


Reference: Zheng Zhang, Scott Schwartz, Lukas Wagner, and Webb
Miller (2000), "A greedy algorithm for aligning DNA sequences", J
Comput Biol 2000; 7(1-2):203-14.


Database: T_cruzi_tula_cl2_AQHO01.fsa.1
           53,083 sequences; 74,005,907 total letters


Query=  CM2_S47_L008_R1_001_(paired)_contig_1 Average coverage: 1,613.41
Length=2101


***** No hits found *****


Lambda     K      H
    1.33    0.621     1.12 

Gapped
Lambda     K      H
    1.28    0.460    0.850 

Effective search space used: 150515709284


Query=  CM2_S47_L008_R1_001_(paired)_contig_2 Average coverage: 9,502.71
Length=6902


***** No hits found *****


Lambda     K      H
    1.33    0.621     1.12 

Gapped
Lambda     K      H
    1.28    0.460    0.850 

Effective search space used: 498499613542


Query=  CM2_S47_L008_R1_001_(paired)_contig_3 Average coverage: 2,245.06
Length=2479


***** No hits found *****


Lambda     K      H
    1.33    0.621     1.12 

Gapped
Lambda     K      H
    1.28    0.460    0.850 

Effective search space used: 177948177032


Query=  CM2_S47_L008_R1_001_(paired)_contig_4 Average coverage: 9,352.69
Length=1978


***** No hits found *****


Lambda     K      H
    1.33    0.621     1.12 

Gapped
Lambda     K      H
    1.28    0.460    0.850 

Effective search space used: 141589271366


Query=  CM2_S47_L008_R1_001_(paired)_contig_5 Average coverage: 3,649.53
Length=928


***** No hits found *****


Lambda     K      H
    1.33    0.621     1.12 

Gapped
Lambda     K      H
    1.28    0.460    0.850 

Effective search space used: 65508425598


Query=  CM2_S47_L008_R1_001_(paired)_contig_6 Average coverage: 8,922.77
Length=692


***** No hits found *****


Lambda     K      H
    1.33    0.621     1.12 

Gapped
Lambda     K      H
    1.28    0.460    0.850 

Effective search space used: 48476780944


Query=  CM2_S47_L008_R1_001_(paired)_contig_7 Average coverage: 381.93
Length=2631


***** No hits found *****


Lambda     K      H
    1.33    0.621     1.12 

Gapped
Lambda     K      H
    1.28    0.460    0.850 

Effective search space used: 188979222264


Query=  CM2_S47_L008_R1_001_(paired)_contig_8 Average coverage: 37,149.94
Length=623


***** No hits found *****


Lambda     K      H
    1.33    0.621     1.12 

Gapped
Lambda     K      H
    1.28    0.460    0.850 

Effective search space used: 43461941536


Query=  CM2_S47_L008_R1_001_(paired)_contig_9 Average coverage: 8,160.76
Length=1595


***** No hits found *****


Lambda     K      H
    1.33    0.621     1.12 

Gapped
Lambda     K      H
    1.28    0.460    0.850 

Effective search space used: 113949800181


Query=  CM2_S47_L008_R1_001_(paired)_contig_10 Average coverage: 148,647.89
Length=1225


***** No hits found *****


Lambda     K      H
    1.33    0.621     1.12 

Gapped
Lambda     K      H
    1.28    0.460    0.850 

Effective search space used: 87078273051


Query=  CM2_S47_L008_R1_001_(paired)_contig_11 Average coverage: 3,724.12
Length=674


***** No hits found *****


Lambda     K      H
    1.33    0.621     1.12 

Gapped
Lambda     K      H
    1.28    0.460    0.850 

Effective search space used: 47168561968


Query=  CM2_S47_L008_R1_001_(paired)_contig_12 Average coverage: 338.69
Length=347


***** No hits found *****


Lambda     K      H
    1.33    0.621     1.12 

Gapped
Lambda     K      H
    1.28    0.460    0.850 

Effective search space used: 23402583904


Query=  CM2_S47_L008_R1_001_(paired)_contig_13 Average coverage: 990.60
Length=495


***** No hits found *****


Lambda     K      H
    1.33    0.621     1.12 

Gapped
Lambda     K      H
    1.28    0.460    0.850 

Effective search space used: 34159051040


Query=  CM2_S47_L008_R1_001_(paired)_contig_14 Average coverage: 35,217.75
Length=1897


***** No hits found *****


Lambda     K      H
    1.33    0.621     1.12 

Gapped
Lambda     K      H
    1.28    0.460    0.850 

Effective search space used: 135710885420


Query=  CM2_S47_L008_R1_001_(paired)_contig_15 Average coverage: 29,271.18
Length=780


***** No hits found *****


Lambda     K      H
    1.33    0.621     1.12 

Gapped
Lambda     K      H
    1.28    0.460    0.850 

Effective search space used: 54759814746


Query=  CM2_S47_L008_R1_001_(paired)_contig_16 Average coverage: 7,427.07
Length=1283


***** No hits found *****


Lambda     K      H
    1.33    0.621     1.12 

Gapped
Lambda     K      H
    1.28    0.460    0.850 

Effective search space used: 91290566493


Query=  CM2_S47_L008_R1_001_(paired)_contig_17 Average coverage: 148,811.64
Length=1921


***** No hits found *****


Lambda     K      H
    1.33    0.621     1.12 

Gapped
Lambda     K      H
    1.28    0.460    0.850 

Effective search space used: 137452629404


Query=  CM2_S47_L008_R1_001_(paired)_contig_18 Average coverage: 149.72
Length=8220


***** No hits found *****


Lambda     K      H
    1.33    0.621     1.12 

Gapped
Lambda     K      H
    1.28    0.460    0.850 

Effective search space used: 594080423936


Query=  CM2_S47_L008_R1_001_(paired)_contig_19 Average coverage: 1,074.67
Length=847


***** No hits found *****


Lambda     K      H
    1.33    0.621     1.12 

Gapped
Lambda     K      H
    1.28    0.460    0.850 

Effective search space used: 59625739929


Query=  CM2_S47_L008_R1_001_(paired)_contig_20 Average coverage: 65,514.91
Length=1993


***** No hits found *****


Lambda     K      H
    1.33    0.621     1.12 

Gapped
Lambda     K      H
    1.28    0.460    0.850 

Effective search space used: 142677861356


Query=  CM2_S47_L008_R1_001_(paired)_contig_21 Average coverage: 227,448.83
Length=1225


***** No hits found *****


Lambda     K      H
    1.33    0.621     1.12 

Gapped
Lambda     K      H
    1.28    0.460    0.850 

Effective search space used: 87078273051


Query=  CM2_S47_L008_R1_001_(paired)_contig_22 Average coverage: 1,035.24
Length=11042


***** No hits found *****


Lambda     K      H
    1.33    0.621     1.12 

Gapped
Lambda     K      H
    1.28    0.460    0.850 

Effective search space used: 798073564500


Query=  CM2_S47_L008_R1_001_(paired)_contig_23 Average coverage: 5,757.98
Length=829


***** No hits found *****


Lambda     K      H
    1.33    0.621     1.12 

Gapped
Lambda     K      H
    1.28    0.460    0.850 

Effective search space used: 58318476447


Query=  CM2_S47_L008_R1_001_(paired)_contig_24 Average coverage: 4,633.68
Length=5456


***** No hits found *****


Lambda     K      H
    1.33    0.621     1.12 

Gapped
Lambda     K      H
    1.28    0.460    0.850 

Effective search space used: 393636296524


Query=  CM2_S47_L008_R1_001_(paired)_contig_25 Average coverage: 1,795.82
Length=1789


***** No hits found *****


Lambda     K      H
    1.33    0.621     1.12 

Gapped
Lambda     K      H
    1.28    0.460    0.850 

Effective search space used: 127873037492


Query=  CM2_S47_L008_R1_001_(paired)_contig_26 Average coverage: 2,124.52
Length=346


***** No hits found *****


Lambda     K      H
    1.33    0.621     1.12 

Gapped
Lambda     K      H
    1.28    0.460    0.850 

Effective search space used: 23329905072


Query=  CM2_S47_L008_R1_001_(paired)_contig_27 Average coverage: 2,103.19
Length=540


***** No hits found *****


Lambda     K      H
    1.33    0.621     1.12 

Gapped
Lambda     K      H
    1.28    0.460    0.850 

Effective search space used: 37429598480


Query=  CM2_S47_L008_R1_001_(paired)_contig_28 Average coverage: 32,330.28
Length=500


***** No hits found *****


Lambda     K      H
    1.33    0.621     1.12 

Gapped
Lambda     K      H
    1.28    0.460    0.850 

Effective search space used: 34522445200


Query=  CM2_S47_L008_R1_001_(paired)_contig_29 Average coverage: 387.78
Length=2303


***** No hits found *****


Lambda     K      H
    1.33    0.621     1.12 

Gapped
Lambda     K      H
    1.28    0.460    0.850 

Effective search space used: 165175387816


Query=  CM2_S47_L008_R1_001_(paired)_contig_30 Average coverage: 1,675.34
Length=1320


***** No hits found *****


Lambda     K      H
    1.33    0.621     1.12 

Gapped
Lambda     K      H
    1.28    0.460    0.850 

Effective search space used: 93977719206


Query=  CM2_S47_L008_R1_001_(paired)_contig_31 Average coverage: 474.60
Length=732


***** No hits found *****


Lambda     K      H
    1.33    0.621     1.12 

Gapped
Lambda     K      H
    1.28    0.460    0.850 

Effective search space used: 51383934224


Query=  CM2_S47_L008_R1_001_(paired)_contig_32 Average coverage: 9,659.68
Length=491
                                                                      Score     E
Sequences producing significant alignments:                          (Bits)  Value

  gi|478877473|gb|AQHO01016241.1| Trypanosoma cruzi Tula cl2 Tryp...   172    3e-042


> gi|478877473|gb|AQHO01016241.1| Trypanosoma cruzi Tula cl2 Trypanosoma_cruzi_Tula_cl2-1.0.1-8929.1, 
whole genome shotgun 
sequence
Length=246

 Score =  172 bits (93),  Expect = 3e-042
 Identities = 119/131 (90%), Gaps = 4/131 (3%)
 Strand=Plus/Plus

Query  1    GCTGAAGTGCAGTGGCATGATCTTGGCTCACTGCAACCTCTGCCTCCCAGGTTCAAGCAA  60
            |||| |||||| |||   ||||| |||||||||||||||| ||||||||||||||||| |
Sbjct  46   GCTGGAGTGCAATGGTGCGATCTCGGCTCACTGCAACCTCCGCCTCCCAGGTTCAAGCGA  105

Query  61   TTCTCCTGCCTCAGCCTCCCGAGTAGCTGGGATTACAGGTGCATG--CCACCACACCTGG  118
            |||||||||||||||||||||||||||||||||||||||  ||||  |||||||||||||
Sbjct  106  TTCTCCTGCCTCAGCCTCCCGAGTAGCTGGGATTACAGG--CATGTGCCACCACACCTGG  163

Query  119  CTAATTTTTGT  129
            |||||||||||
Sbjct  164  CTAATTTTTGT  174


Lambda     K      H
    1.33    0.621     1.12 

Gapped
Lambda     K      H
    1.28    0.460    0.850 

Effective search space used: 33868335712


Query=  CM2_S47_L008_R1_001_(paired)_contig_33 Average coverage: 15,414.09
Length=857


***** No hits found *****


Lambda     K      H
    1.33    0.621     1.12 

Gapped
Lambda     K      H
    1.28    0.460    0.850 

Effective search space used: 60351997419


Query=  CM2_S47_L008_R1_001_(paired)_contig_34 Average coverage: 76.47
Length=822


***** No hits found *****


Lambda     K      H
    1.33    0.621     1.12 

Gapped
Lambda     K      H
    1.28    0.460    0.850 

Effective search space used: 57810096204


Query=  CM2_S47_L008_R1_001_(paired)_contig_35 Average coverage: 91,144.33
Length=889


***** No hits found *****


Lambda     K      H
    1.33    0.621     1.12 

Gapped
Lambda     K      H
    1.28    0.460    0.850 

Effective search space used: 62676021387


Query=  CM2_S47_L008_R1_001_(paired)_contig_36 Average coverage: 44,105.14
Length=514


***** No hits found *****


Lambda     K      H
    1.33    0.621     1.12 

Gapped
Lambda     K      H
    1.28    0.460    0.850 

Effective search space used: 35539948848


Query=  CM2_S47_L008_R1_001_(paired)_contig_37 Average coverage: 523.36
Length=836


***** No hits found *****


Lambda     K      H
    1.33    0.621     1.12 

Gapped
Lambda     K      H
    1.28    0.460    0.850 

Effective search space used: 58826856690


Query=  CM2_S47_L008_R1_001_(paired)_contig_38 Average coverage: 46,686.62
Length=382


***** No hits found *****


Lambda     K      H
    1.33    0.621     1.12 

Gapped
Lambda     K      H
    1.28    0.460    0.850 

Effective search space used: 25946343024


Query=  CM2_S47_L008_R1_001_(paired)_contig_39 Average coverage: 19,803.29
Length=5828


***** No hits found *****


Lambda     K      H
    1.33    0.621     1.12 

Gapped
Lambda     K      H
    1.28    0.460    0.850 

Effective search space used: 420613581400


Query=  CM2_S47_L008_R1_001_(paired)_contig_40 Average coverage: 30,984.53
Length=518


***** No hits found *****


Lambda     K      H
    1.33    0.621     1.12 

Gapped
Lambda     K      H
    1.28    0.460    0.850 

Effective search space used: 35830664176


Query=  CM2_S47_L008_R1_001_(paired)_contig_41 Average coverage: 583.65
Length=1350


***** No hits found *****


Lambda     K      H
    1.33    0.621     1.12 

Gapped
Lambda     K      H
    1.28    0.460    0.850 

Effective search space used: 96156491676


Query=  CM2_S47_L008_R1_001_(paired)_contig_42 Average coverage: 1,775.01
Length=2320
                                                                      Score     E
Sequences producing significant alignments:                          (Bits)  Value

  gi|478877473|gb|AQHO01016241.1| Trypanosoma cruzi Tula cl2 Tryp...   268    2e-070


> gi|478877473|gb|AQHO01016241.1| Trypanosoma cruzi Tula cl2 Trypanosoma_cruzi_Tula_cl2-1.0.1-8929.1, 
whole genome shotgun 
sequence
Length=246

 Score =  268 bits (145),  Expect = 2e-070
 Identities = 205/234 (87%), Gaps = 3/234 (1%)
 Strand=Plus/Plus

Query  7    ttttttttttttttttG-AGATGGAGTCTTGCTC-TGTTGCCCAGGCTCGAGTTCAGTGG  64
            ||||||||||||||||| ||| ||||| |||||| ||||||||||||| |||| || |||
Sbjct  1    TTTTTTTTTTTTTTTTGTAGACGGAGTTTTGCTCTTGTTGCCCAGGCTGGAGTGCAATGG  60

Query  65   CACGATCTCGGCTCACTGCAAGCTCCGCCTCCCGGGTTCACGCCATTCTCCTGCCTCAGC  124
              ||||||||||||||||||| ||||||||||| |||||| || ||||||||||||||||
Sbjct  61   TGCGATCTCGGCTCACTGCAACCTCCGCCTCCCAGGTTCAAGCGATTCTCCTGCCTCAGC  120

Query  125  CTCCCGAGTAGCTGGGACTACAGGCACCTGCCACCATGCCCGGCTAATTTTTTGTATTTT  184
            ||||||||||||||||| ||||||||  ||||||||  || ||||||||||| |||||||
Sbjct  121  CTCCCGAGTAGCTGGGATTACAGGCATGTGCCACCACACCTGGCTAATTTTT-GTATTTT  179

Query  185  TAGTAGAGACGGGGTTTCACCGTGTTAGCCAGGATGGTCTCGATCTCCTGACCT  238
            |||||||||||| ||||| || |||| | |||| |||||| || |||| |||||
Sbjct  180  TAGTAGAGACGGAGTTTCTCCATGTTGGTCAGGCTGGTCTTGAACTCCCGACCT  233


Lambda     K      H
    1.33    0.621     1.12 

Gapped
Lambda     K      H
    1.28    0.460    0.850 

Effective search space used: 166409123138


Query=  CM2_S47_L008_R1_001_(paired)_contig_43 Average coverage: 95,739.81
Length=640


***** No hits found *****


Lambda     K      H
    1.33    0.621     1.12 

Gapped
Lambda     K      H
    1.28    0.460    0.850 

Effective search space used: 44697481680


Query=  CM2_S47_L008_R1_001_(paired)_contig_44 Average coverage: 788.73
Length=852
                                                                      Score     E
Sequences producing significant alignments:                          (Bits)  Value

  gi|478877473|gb|AQHO01016241.1| Trypanosoma cruzi Tula cl2 Tryp...   139    6e-032


> gi|478877473|gb|AQHO01016241.1| Trypanosoma cruzi Tula cl2 Trypanosoma_cruzi_Tula_cl2-1.0.1-8929.1, 
whole genome shotgun 
sequence
Length=246

 Score =  139 bits (75),  Expect = 6e-032
 Identities = 114/132 (86%), Gaps = 6/132 (4%)
 Strand=Plus/Plus

Query  1    CCTCAGCCTCCCGAGTAGCTGGGACTACAGG--TGTGCGTCATCACACCTGGCTAATTTT  58
            |||||||||||||||||||||||| ||||||  |||||  || |||||||||||||||||
Sbjct  114  CCTCAGCCTCCCGAGTAGCTGGGATTACAGGCATGTGC--CACCACACCTGGCTAATTTT  171

Query  59   TGTATTTTTAGTAGAGACAGG-GTTTCGCCATGTTGGCCAAGCTCATCTCAAACTCTTGA  117
            |||||||||||||||||| || ||||| ||||||||| || |||  |||  |||||  ||
Sbjct  172  TGTATTTTTAGTAGAGAC-GGAGTTTCTCCATGTTGGTCAGGCTGGTCTTGAACTCCCGA  230

Query  118  CCTCAGATGATC  129
            |||||| |||||
Sbjct  231  CCTCAGGTGATC  242


Lambda     K      H
    1.33    0.621     1.12 

Gapped
Lambda     K      H
    1.28    0.460    0.850 

Effective search space used: 59988868674


Query=  CM2_S47_L008_R1_001_(paired)_contig_45 Average coverage: 4,790.79
Length=560


***** No hits found *****


Lambda     K      H
    1.33    0.621     1.12 

Gapped
Lambda     K      H
    1.28    0.460    0.850 

Effective search space used: 38883175120


Query=  CM2_S47_L008_R1_001_(paired)_contig_46 Average coverage: 38,146.15
Length=1559


***** No hits found *****


Lambda     K      H
    1.33    0.621     1.12 

Gapped
Lambda     K      H
    1.28    0.460    0.850 

Effective search space used: 111335273217


Query=  CM2_S47_L008_R1_001_(paired)_contig_47 Average coverage: 1,879.04
Length=3720


***** No hits found *****


Lambda     K      H
    1.33    0.621     1.12 

Gapped
Lambda     K      H
    1.28    0.460    0.850 

Effective search space used: 268010855538


Query=  CM2_S47_L008_R1_001_(paired)_contig_48 Average coverage: 22,179.48
Length=1237


***** No hits found *****


Lambda     K      H
    1.33    0.621     1.12 

Gapped
Lambda     K      H
    1.28    0.460    0.850 

Effective search space used: 87949782039


Query=  CM2_S47_L008_R1_001_(paired)_contig_49 Average coverage: 47,582.85
Length=1642


***** No hits found *****


Lambda     K      H
    1.33    0.621     1.12 

Gapped
Lambda     K      H
    1.28    0.460    0.850 

Effective search space used: 117363210384


Query=  CM2_S47_L008_R1_001_(paired)_contig_50 Average coverage: 51,458.35
Length=556


***** No hits found *****


Lambda     K      H
    1.33    0.621     1.12 

Gapped
Lambda     K      H
    1.28    0.460    0.850 

Effective search space used: 38592459792


Query=  CM2_S47_L008_R1_001_(paired)_contig_51 Average coverage: 12,145.61
Length=1179


***** No hits found *****


Lambda     K      H
    1.33    0.621     1.12 

Gapped
Lambda     K      H
    1.28    0.460    0.850 

Effective search space used: 83737488597


Query=  CM2_S47_L008_R1_001_(paired)_contig_52 Average coverage: 3,847.63
Length=278


***** No hits found *****


Lambda     K      H
    1.33    0.621     1.12 

Gapped
Lambda     K      H
    1.28    0.460    0.850 

Effective search space used: 18473906410


Query=  CM2_S47_L008_R1_001_(paired)_contig_53 Average coverage: 858.47
Length=2242


***** No hits found *****


Lambda     K      H
    1.33    0.621     1.12 

Gapped
Lambda     K      H
    1.28    0.460    0.850 

Effective search space used: 160748455190


Query=  CM2_S47_L008_R1_001_(paired)_contig_54 Average coverage: 49.39
Length=2828


***** No hits found *****


Lambda     K      H
    1.33    0.621     1.12 

Gapped
Lambda     K      H
    1.28    0.460    0.850 

Effective search space used: 203276037466


Query=  CM2_S47_L008_R1_001_(paired)_contig_55 Average coverage: 7,713.78
Length=602


***** No hits found *****


Lambda     K      H
    1.33    0.621     1.12 

Gapped
Lambda     K      H
    1.28    0.460    0.850 

Effective search space used: 41935686064


Query=  CM2_S47_L008_R1_001_(paired)_contig_56 Average coverage: 7,743.11
Length=748


***** No hits found *****


Lambda     K      H
    1.33    0.621     1.12 

Gapped
Lambda     K      H
    1.28    0.460    0.850 

Effective search space used: 52435790778


Query=  CM2_S47_L008_R1_001_(paired)_contig_57 Average coverage: 86,853.88
Length=1139


***** No hits found *****


Lambda     K      H
    1.33    0.621     1.12 

Gapped
Lambda     K      H
    1.28    0.460    0.850 

Effective search space used: 80832458637


Query=  CM2_S47_L008_R1_001_(paired)_contig_58 Average coverage: 4,589.40
Length=875


***** No hits found *****


Lambda     K      H
    1.33    0.621     1.12 

Gapped
Lambda     K      H
    1.28    0.460    0.850 

Effective search space used: 61659260901


Query=  CM2_S47_L008_R1_001_(paired)_contig_59 Average coverage: 7,254.77
Length=1387


***** No hits found *****


Lambda     K      H
    1.33    0.621     1.12 

Gapped
Lambda     K      H
    1.28    0.460    0.850 

Effective search space used: 98843644389


Query=  CM2_S47_L008_R1_001_(paired)_contig_60 Average coverage: 1,466.64
Length=521


***** No hits found *****


Lambda     K      H
    1.33    0.621     1.12 

Gapped
Lambda     K      H
    1.28    0.460    0.850 

Effective search space used: 36048700672


Query=  CM2_S47_L008_R1_001_(paired)_contig_61 Average coverage: 476.89
Length=26937


***** No hits found *****


Lambda     K      H
    1.33    0.621     1.12 

Gapped
Lambda     K      H
    1.28    0.460    0.850 

Effective search space used: 1948427811219


Query=  CM2_S47_L008_R1_001_(paired)_contig_62 Average coverage: 117,772.21
Length=1276


***** No hits found *****


Lambda     K      H
    1.33    0.621     1.12 

Gapped
Lambda     K      H
    1.28    0.460    0.850 

Effective search space used: 90782186250


Query=  CM2_S47_L008_R1_001_(paired)_contig_63 Average coverage: 3,372.01
Length=411


***** No hits found *****


Lambda     K      H
    1.33    0.621     1.12 

Gapped
Lambda     K      H
    1.28    0.460    0.850 

Effective search space used: 28054029152


Query=  CM2_S47_L008_R1_001_(paired)_contig_64 Average coverage: 172,969.49
Length=684


***** No hits found *****


Lambda     K      H
    1.33    0.621     1.12 

Gapped
Lambda     K      H
    1.28    0.460    0.850 

Effective search space used: 47895350288


Query=  CM2_S47_L008_R1_001_(paired)_contig_65 Average coverage: 106,365.42
Length=413


***** No hits found *****


Lambda     K      H
    1.33    0.621     1.12 

Gapped
Lambda     K      H
    1.28    0.460    0.850 

Effective search space used: 28199386816


Query=  CM2_S47_L008_R1_001_(paired)_contig_66 Average coverage: 3,581.71
Length=1174


***** No hits found *****


Lambda     K      H
    1.33    0.621     1.12 

Gapped
Lambda     K      H
    1.28    0.460    0.850 

Effective search space used: 83374359852


Query=  CM2_S47_L008_R1_001_(paired)_contig_67 Average coverage: 101,074.33
Length=940


***** No hits found *****


Lambda     K      H
    1.33    0.621     1.12 

Gapped
Lambda     K      H
    1.28    0.460    0.850 

Effective search space used: 66379934586


Query=  CM2_S47_L008_R1_001_(paired)_contig_68 Average coverage: 42.81
Length=669


***** No hits found *****


Lambda     K      H
    1.33    0.621     1.12 

Gapped
Lambda     K      H
    1.28    0.460    0.850 

Effective search space used: 46805167808


Query=  CM2_S47_L008_R1_001_(paired)_contig_69 Average coverage: 49,391.81
Length=1509


***** No hits found *****


Lambda     K      H
    1.33    0.621     1.12 

Gapped
Lambda     K      H
    1.28    0.460    0.850 

Effective search space used: 107703985767


Query=  CM2_S47_L008_R1_001_(paired)_contig_70 Average coverage: 990.98
Length=1863


***** No hits found *****


Lambda     K      H
    1.33    0.621     1.12 

Gapped
Lambda     K      H
    1.28    0.460    0.850 

Effective search space used: 133243414776


Query=  CM2_S47_L008_R1_001_(paired)_contig_71 Average coverage: 597.55
Length=354


***** No hits found *****


Lambda     K      H
    1.33    0.621     1.12 

Gapped
Lambda     K      H
    1.28    0.460    0.850 

Effective search space used: 23911335728


Query=  CM2_S47_L008_R1_001_(paired)_contig_72 Average coverage: 5,359.46
Length=504


***** No hits found *****


Lambda     K      H
    1.33    0.621     1.12 

Gapped
Lambda     K      H
    1.28    0.460    0.850 

Effective search space used: 34813160528


Query=  CM2_S47_L008_R1_001_(paired)_contig_73 Average coverage: 5,536.66
Length=569


***** No hits found *****


Lambda     K      H
    1.33    0.621     1.12 

Gapped
Lambda     K      H
    1.28    0.460    0.850 

Effective search space used: 39537284608


Query=  CM2_S47_L008_R1_001_(paired)_contig_74 Average coverage: 80,405.04
Length=769


***** No hits found *****


Lambda     K      H
    1.33    0.621     1.12 

Gapped
Lambda     K      H
    1.28    0.460    0.850 

Effective search space used: 53960931507


Query=  CM2_S47_L008_R1_001_(paired)_contig_75 Average coverage: 136,313.85
Length=322


***** No hits found *****


Lambda     K      H
    1.33    0.621     1.12 

Gapped
Lambda     K      H
    1.28    0.460    0.850 

Effective search space used: 21674110670


Query=  CM2_S47_L008_R1_001_(paired)_contig_76 Average coverage: 282.85
Length=326


***** No hits found *****


Lambda     K      H
    1.33    0.621     1.12 

Gapped
Lambda     K      H
    1.28    0.460    0.850 

Effective search space used: 21965038330


Query=  CM2_S47_L008_R1_001_(paired)_contig_77 Average coverage: 562.25
Length=670


***** No hits found *****


Lambda     K      H
    1.33    0.621     1.12 

Gapped
Lambda     K      H
    1.28    0.460    0.850 

Effective search space used: 46877846640


Query=  CM2_S47_L008_R1_001_(paired)_contig_78 Average coverage: 835.23
Length=3666
                                                                      Score     E
Sequences producing significant alignments:                          (Bits)  Value

  gi|478881375|gb|AQHO01012339.1| Trypanosoma cruzi Tula cl2 Tryp...   508    2e-142


> gi|478881375|gb|AQHO01012339.1| Trypanosoma cruzi Tula cl2 Trypanosoma_cruzi_Tula_cl2-1.0.1-4988.1, 
whole genome shotgun 
sequence
Length=731

 Score =  508 bits (275),  Expect = 2e-142
 Identities = 592/738 (80%), Gaps = 49/738 (6%)
 Strand=Plus/Plus

Query  1961  CTGATTATTCCAGTTAGCAATTCCCCTAACCTTTTTTCAAGGTTCTTAGCTTCCTTGCAT  2020
             ||| |||||| ||||||| ||||  |||||||||||||||| || || ||||||||||| 
Sbjct  1     CTGTTTATTCTAGTTAGCCATTCATCTAACCTTTTTTCAAGATTTTTGGCTTCCTTGCAA  60

Query  2021  TGGGTTAGAATATGCCCCTTTATCTCAAAGGAGTTTGTTATTACCCACCTTCTGAAGCCT  2080
             ||||||||||||||| |||||| ||   || |||||||||||||  |||||||| |||||
Sbjct  61    TGGGTTAGAATATGCTCCTTTAGCTTGGAGAAGTTTGTTATTACTGACCTTCTGGAGCCT  120

Query  2081  AATTCTGTTAATCT-GTCAAACTCATTCTCCATCCAGTTTTGTTCCCTTGCTGGCGAGGA  2139
             | |||||| || || |||||||||||||||  ||||||||| |||| |||||||||||||
Sbjct  121   ACTTCTGTCAA-CTCGTCAAACTCATTCTCTGTCCAGTTTTATTCCATTGCTGGCGAGGA  179

Query  2140  GTTGTGATCCCTTGGAGGA-AA-AGAAGCATTCTGGTTTTTGGAATTTTCAGCCTTTT-G  2196
             | || ||||| |||||||| || ||||  | ||||||||||||||||||||| |||||  
Sbjct  180   GCTGCGATCCTTTGGAGGAGAAGAGAA--ACTCTGGTTTTTGGAATTTTCAG-CTTTTCT  236

Query  2197  GCGCTGGTTTCTCCCCATCCTCATGGGTTTATCTACCTTTGGTCTTTGAAACTGGTGACC  2256
             || |||||||||||||||| |  ||| |||||||| || ||||||||||   ||||||||
Sbjct  237   GCTCTGGTTTCTCCCCATCTTTGTGGTTTTATCTA-CTCTGGTCTTTGATGTTGGTGACC  295

Query  2257  TTTGGATGGGGTATCT-GAATGAACGTCCTTTTTGTTGATGTTGATACTATTCCTTTCTG  2315
             |   |||||||| | | |  || | ||||||||||||||||||||| |||||||||||||
Sbjct  296   TACAGATGGGGT-TTTGGTGTGGATGTCCTTTTTGTTGATGTTGATGCTATTCCTTTCTG  354

Query  2316  TTTGTTAGTTTTCCTTCTAACAGTCAGGCCCCTCTA-CTGCAGATCTGCTAGAGTTTGCT  2374
             |||||||||||||||||||||||||| | ||||| | |||||| |||| | |||||||||
Sbjct  355   TTTGTTAGTTTTCCTTCTAACAGTCAAGTCCCTC-AGCTGCAGGTCTGTTGGAGTTTGCT  413

Query  2375  GGAGGTCTGCTCCAGACCC-TGTTTGCCTGGCTATCACTGGAGGAGACTGCAGA-C--CA  2430
             |||||||  |||||||||| ||||||||||| ||||||  | |||| ||||||| |  ||
Sbjct  414   GGAGGTCCACTCCAGACCCCTGTTTGCCTGGGTATCACCAGCGGAGGCTGCAGAACAGCA  473

Query  2431  -------C----CAA-AGAT-T-GCTGCCTGTTCCTTCCTCTGGAAGTTTCGTCCCAGAG  2476
                    |    ||| | || | |||||||| ||||||||||||||| ||||||||||||
Sbjct  474   AATATTGCAGAACAACAAATGTTGCTGCCTGATCCTTCCTCTGGAAGGTTCGTCCCAGAG  533

Query  2477  GGGCACCTGCCAG-ATGCCAGCCAGAGCTCTCCTGTATGTTGGCCTCTACT-GAGAGGTG  2534
             ||||||||||| | |||  ||   | | ||   |  ||     || ||||| | ||||||
Sbjct  534   GGGCACCTGCCTGTATG--AG---GTG-TCAG-TC-AT-----CCGCTACTTG-GAGGTG  579

Query  2535  TCTCCAACTCAGGAGCCACGGGCATCAGGGACCCACTTGAGGAGGCAGTCTGTCCCTTTT  2594
             ||||| | | |||   ||||||  ||||||||||||||||||||||||||||||| ||  
Sbjct  580   TCTCCCAGTTAGGCTACACGGGGGTCAGGGACCCACTTGAGGAGGCAGTCTGTCCATTCC  639

Query  2595  CAGAGCTTGAATGCTGTGCTGGTCGAT-CTGCTGCTCTCTTCAGAGCTGCCAGGTAGGGA  2653
             | |||||  ||  |  ||||||  ||  |  ||||||||||| |||||| |||  |||||
Sbjct  640   CTGAGCTCAAACACCATGCTGGGAGAAACA-CTGCTCTCTTCGGAGCTGTCAGACAGGGA  698

Query  2654  GGTTTAAGTCTGCTGAAG  2671
              ||| |||||||| ||||
Sbjct  699   TGTTAAAGTCTGCAGAAG  716


Lambda     K      H
    1.33    0.621     1.12 

Gapped
Lambda     K      H
    1.28    0.460    0.850 

Effective search space used: 264091931574


Query=  CM2_S47_L008_R1_001_(paired)_contig_79 Average coverage: 19,121.65
Length=763


***** No hits found *****


Lambda     K      H
    1.33    0.621     1.12 

Gapped
Lambda     K      H
    1.28    0.460    0.850 

Effective search space used: 53525177013


Query=  CM2_S47_L008_R1_001_(paired)_contig_80 Average coverage: 931.05
Length=2836


***** No hits found *****


Lambda     K      H
    1.33    0.621     1.12 

Gapped
Lambda     K      H
    1.28    0.460    0.850 

Effective search space used: 203856618794


Query=  CM2_S47_L008_R1_001_(paired)_contig_81 Average coverage: 2,073.15
Length=4844


***** No hits found *****


Lambda     K      H
    1.33    0.621     1.12 

Gapped
Lambda     K      H
    1.28    0.460    0.850 

Effective search space used: 349254311728


Query=  CM2_S47_L008_R1_001_(paired)_contig_82 Average coverage: 14,256.30
Length=445


***** No hits found *****


Lambda     K      H
    1.33    0.621     1.12 

Gapped
Lambda     K      H
    1.28    0.460    0.850 

Effective search space used: 30525109440


Query=  CM2_S47_L008_R1_001_(paired)_contig_83 Average coverage: 17.52
Length=1072


***** No hits found *****


Lambda     K      H
    1.33    0.621     1.12 

Gapped
Lambda     K      H
    1.28    0.460    0.850 

Effective search space used: 75966533454


Query=  CM2_S47_L008_R1_001_(paired)_contig_84 Average coverage: 7,245.15
Length=545


***** No hits found *****


Lambda     K      H
    1.33    0.621     1.12 

Gapped
Lambda     K      H
    1.28    0.460    0.850 

Effective search space used: 37792992640


Query=  CM2_S47_L008_R1_001_(paired)_contig_85 Average coverage: 6,908.74
Length=2666


***** No hits found *****


Lambda     K      H
    1.33    0.621     1.12 

Gapped
Lambda     K      H
    1.28    0.460    0.850 

Effective search space used: 191519265574


Query=  CM2_S47_L008_R1_001_(paired)_contig_86 Average coverage: 1,050.27
Length=1182


***** No hits found *****


Lambda     K      H
    1.33    0.621     1.12 

Gapped
Lambda     K      H
    1.28    0.460    0.850 

Effective search space used: 83955365844


Query=  CM2_S47_L008_R1_001_(paired)_contig_87 Average coverage: 84.77
Length=598


***** No hits found *****


Lambda     K      H
    1.33    0.621     1.12 

Gapped
Lambda     K      H
    1.28    0.460    0.850 

Effective search space used: 41644970736


Query=  CM2_S47_L008_R1_001_(paired)_contig_88 Average coverage: 58.20
Length=2554


***** No hits found *****


Lambda     K      H
    1.33    0.621     1.12 

Gapped
Lambda     K      H
    1.28    0.460    0.850 

Effective search space used: 183391126982


Query=  CM2_S47_L008_R1_001_(paired)_contig_89 Average coverage: 254.21
Length=4420


***** No hits found *****


Lambda     K      H
    1.33    0.621     1.12 

Gapped
Lambda     K      H
    1.28    0.460    0.850 

Effective search space used: 318506008536


Query=  CM2_S47_L008_R1_001_(paired)_contig_90 Average coverage: 13,147.01
Length=1532


***** No hits found *****


Lambda     K      H
    1.33    0.621     1.12 

Gapped
Lambda     K      H
    1.28    0.460    0.850 

Effective search space used: 109374377994


Query=  CM2_S47_L008_R1_001_(paired)_contig_91 Average coverage: 22.62
Length=1556


***** No hits found *****


Lambda     K      H
    1.33    0.621     1.12 

Gapped
Lambda     K      H
    1.28    0.460    0.850 

Effective search space used: 111117395970


Query=  CM2_S47_L008_R1_001_(paired)_contig_92 Average coverage: 33.91
Length=5289


***** No hits found *****


Lambda     K      H
    1.33    0.621     1.12 

Gapped
Lambda     K      H
    1.28    0.460    0.850 

Effective search space used: 381525526163


Query=  CM2_S47_L008_R1_001_(paired)_contig_93 Average coverage: 10,106.50
Length=2304


***** No hits found *****


Lambda     K      H
    1.33    0.621     1.12 

Gapped
Lambda     K      H
    1.28    0.460    0.850 

Effective search space used: 165247960482


Query=  CM2_S47_L008_R1_001_(paired)_contig_94 Average coverage: 601.61
Length=419


***** No hits found *****


Lambda     K      H
    1.33    0.621     1.12 

Gapped
Lambda     K      H
    1.28    0.460    0.850 

Effective search space used: 28635459808


Query=  CM2_S47_L008_R1_001_(paired)_contig_95 Average coverage: 30,741.81
Length=644


***** No hits found *****


Lambda     K      H
    1.33    0.621     1.12 

Gapped
Lambda     K      H
    1.28    0.460    0.850 

Effective search space used: 44988197008


Query=  CM2_S47_L008_R1_001_(paired)_contig_96 Average coverage: 28,379.98
Length=406


***** No hits found *****


Lambda     K      H
    1.33    0.621     1.12 

Gapped
Lambda     K      H
    1.28    0.460    0.850 

Effective search space used: 27690634992


Query=  CM2_S47_L008_R1_001_(paired)_contig_97 Average coverage: 4,631.28
Length=1107


***** No hits found *****


Lambda     K      H
    1.33    0.621     1.12 

Gapped
Lambda     K      H
    1.28    0.460    0.850 

Effective search space used: 78508434669


Query=  CM2_S47_L008_R1_001_(paired)_contig_98 Average coverage: 5,410.41
Length=338


***** No hits found *****


Lambda     K      H
    1.33    0.621     1.12 

Gapped
Lambda     K      H
    1.28    0.460    0.850 

Effective search space used: 22748474416


Query=  CM2_S47_L008_R1_001_(paired)_contig_99 Average coverage: 1,480.79
Length=1300


***** No hits found *****


Lambda     K      H
    1.33    0.621     1.12 

Gapped
Lambda     K      H
    1.28    0.460    0.850 

Effective search space used: 92525204226


Query=  CM2_S47_L008_R1_001_(paired)_contig_100 Average coverage: 85,733.15
Length=1352


***** No hits found *****


Lambda     K      H
    1.33    0.621     1.12 

Gapped
Lambda     K      H
    1.28    0.460    0.850 

Effective search space used: 96301743174


Query=  CM2_S47_L008_R1_001_(paired)_contig_101 Average coverage: 39,256.00
Length=684


***** No hits found *****


Lambda     K      H
    1.33    0.621     1.12 

Gapped
Lambda     K      H
    1.28    0.460    0.850 

Effective search space used: 47895350288


Query=  CM2_S47_L008_R1_001_(paired)_contig_102 Average coverage: 3.36
Length=295


***** No hits found *****


Lambda     K      H
    1.33    0.621     1.12 

Gapped
Lambda     K      H
    1.28    0.460    0.850 

Effective search space used: 19710348965


Query=  CM2_S47_L008_R1_001_(paired)_contig_103 Average coverage: 9,966.20
Length=760


***** No hits found *****


Lambda     K      H
    1.33    0.621     1.12 

Gapped
Lambda     K      H
    1.28    0.460    0.850 

Effective search space used: 53307299766


Query=  CM2_S47_L008_R1_001_(paired)_contig_104 Average coverage: 7,715.46
Length=854


***** No hits found *****


Lambda     K      H
    1.33    0.621     1.12 

Gapped
Lambda     K      H
    1.28    0.460    0.850 

Effective search space used: 60134120172


Query=  CM2_S47_L008_R1_001_(paired)_contig_105 Average coverage: 4,550.18
Length=539


***** No hits found *****


Lambda     K      H
    1.33    0.621     1.12 

Gapped
Lambda     K      H
    1.28    0.460    0.850 

Effective search space used: 37356919648


Query=  CM2_S47_L008_R1_001_(paired)_contig_106 Average coverage: 22,288.99
Length=506


***** No hits found *****


Lambda     K      H
    1.33    0.621     1.12 

Gapped
Lambda     K      H
    1.28    0.460    0.850 

Effective search space used: 34958518192


Query=  CM2_S47_L008_R1_001_(paired)_contig_107 Average coverage: 36,042.88
Length=675


***** No hits found *****


Lambda     K      H
    1.33    0.621     1.12 

Gapped
Lambda     K      H
    1.28    0.460    0.850 

Effective search space used: 47241240800


Query=  CM2_S47_L008_R1_001_(paired)_contig_108 Average coverage: 4,363.31
Length=805


***** No hits found *****


Lambda     K      H
    1.33    0.621     1.12 

Gapped
Lambda     K      H
    1.28    0.460    0.850 

Effective search space used: 56575458471


Query=  CM2_S47_L008_R1_001_(paired)_contig_109 Average coverage: 6,447.06
Length=358


***** No hits found *****


Lambda     K      H
    1.33    0.621     1.12 

Gapped
Lambda     K      H
    1.28    0.460    0.850 

Effective search space used: 24202051056


Query=  CM2_S47_L008_R1_001_(paired)_contig_110 Average coverage: 3,200.83
Length=6526


***** No hits found *****


Lambda     K      H
    1.33    0.621     1.12 

Gapped
Lambda     K      H
    1.28    0.460    0.850 

Effective search space used: 471232250334


Query=  CM2_S47_L008_R1_001_(paired)_contig_111 Average coverage: 33,142.77
Length=1988


***** No hits found *****


Lambda     K      H
    1.33    0.621     1.12 

Gapped
Lambda     K      H
    1.28    0.460    0.850 

Effective search space used: 142314998026


Query=  CM2_S47_L008_R1_001_(paired)_contig_112 Average coverage: 19.31
Length=537


***** No hits found *****


Lambda     K      H
    1.33    0.621     1.12 

Gapped
Lambda     K      H
    1.28    0.460    0.850 

Effective search space used: 37211561984


Query=  CM2_S47_L008_R1_001_(paired)_contig_113 Average coverage: 4,474.49
Length=268


***** No hits found *****


Lambda     K      H
    1.33    0.621     1.12 

Gapped
Lambda     K      H
    1.28    0.460    0.850 

Effective search space used: 17746587260


Query=  CM2_S47_L008_R1_001_(paired)_contig_114 Average coverage: 7,403.13
Length=660


***** No hits found *****


Lambda     K      H
    1.33    0.621     1.12 

Gapped
Lambda     K      H
    1.28    0.460    0.850 

Effective search space used: 46151058320


Query=  CM2_S47_L008_R1_001_(paired)_contig_115 Average coverage: 6,884.02
Length=808


***** No hits found *****


Lambda     K      H
    1.33    0.621     1.12 

Gapped
Lambda     K      H
    1.28    0.460    0.850 

Effective search space used: 56793335718


Query=  CM2_S47_L008_R1_001_(paired)_contig_116 Average coverage: 53.84
Length=3470


***** No hits found *****


Lambda     K      H
    1.33    0.621     1.12 

Gapped
Lambda     K      H
    1.28    0.460    0.850 

Effective search space used: 249867689038


Query=  CM2_S47_L008_R1_001_(paired)_contig_117 Average coverage: 183.53
Length=394


***** No hits found *****


Lambda     K      H
    1.33    0.621     1.12 

Gapped
Lambda     K      H
    1.28    0.460    0.850 

Effective search space used: 26818489008


Query=  CM2_S47_L008_R1_001_(paired)_contig_118 Average coverage: 13,399.31
Length=1443


***** No hits found *****


Lambda     K      H
    1.33    0.621     1.12 

Gapped
Lambda     K      H
    1.28    0.460    0.850 

Effective search space used: 102910686333


Query=  CM2_S47_L008_R1_001_(paired)_contig_119 Average coverage: 3,089.38
Length=384


***** No hits found *****


Lambda     K      H
    1.33    0.621     1.12 

Gapped
Lambda     K      H
    1.28    0.460    0.850 

Effective search space used: 26091700688


Query=  CM2_S47_L008_R1_001_(paired)_contig_120 Average coverage: 12,477.60
Length=568


***** No hits found *****


Lambda     K      H
    1.33    0.621     1.12 

Gapped
Lambda     K      H
    1.28    0.460    0.850 

Effective search space used: 39464605776


Query=  CM2_S47_L008_R1_001_(paired)_contig_121 Average coverage: 1,336.53
Length=3527


***** No hits found *****


Lambda     K      H
    1.33    0.621     1.12 

Gapped
Lambda     K      H
    1.28    0.460    0.850 

Effective search space used: 254004331000


Query=  CM2_S47_L008_R1_001_(paired)_contig_122 Average coverage: 3,727.31
Length=1260


***** No hits found *****


Lambda     K      H
    1.33    0.621     1.12 

Gapped
Lambda     K      H
    1.28    0.460    0.850 

Effective search space used: 89620174266


Query=  CM2_S47_L008_R1_001_(paired)_contig_123 Average coverage: 1,363.66
Length=1577


***** No hits found *****


Lambda     K      H
    1.33    0.621     1.12 

Gapped
Lambda     K      H
    1.28    0.460    0.850 

Effective search space used: 112642536699


Query=  CM2_S47_L008_R1_001_(paired)_contig_124 Average coverage: 1,554.66
Length=2279


***** No hits found *****


Lambda     K      H
    1.33    0.621     1.12 

Gapped
Lambda     K      H
    1.28    0.460    0.850 

Effective search space used: 163433643832


Query=  CM2_S47_L008_R1_001_(paired)_contig_125 Average coverage: 14,509.99
Length=2504


***** No hits found *****


Lambda     K      H
    1.33    0.621     1.12 

Gapped
Lambda     K      H
    1.28    0.460    0.850 

Effective search space used: 179762493682


Query=  CM2_S47_L008_R1_001_(paired)_contig_126 Average coverage: 731.28
Length=1875


***** No hits found *****


Lambda     K      H
    1.33    0.621     1.12 

Gapped
Lambda     K      H
    1.28    0.460    0.850 

Effective search space used: 134114286768


Query=  CM2_S47_L008_R1_001_(paired)_contig_127 Average coverage: 792.87
Length=3554


***** No hits found *****


Lambda     K      H
    1.33    0.621     1.12 

Gapped
Lambda     K      H
    1.28    0.460    0.850 

Effective search space used: 255963792982


Query=  CM2_S47_L008_R1_001_(paired)_contig_128 Average coverage: 31,563.50
Length=617


***** No hits found *****


Lambda     K      H
    1.33    0.621     1.12 

Gapped
Lambda     K      H
    1.28    0.460    0.850 

Effective search space used: 43025868544


Query=  CM2_S47_L008_R1_001_(paired)_contig_129 Average coverage: 4,285.28
Length=692


***** No hits found *****


Lambda     K      H
    1.33    0.621     1.12 

Gapped
Lambda     K      H
    1.28    0.460    0.850 

Effective search space used: 48476780944


Query=  CM2_S47_L008_R1_001_(paired)_contig_130 Average coverage: 288.47
Length=215


***** No hits found *****


Lambda     K      H
    1.33    0.621     1.12 

Gapped
Lambda     K      H
    1.28    0.460    0.850 

Effective search space used: 13891795765


Query=  CM2_S47_L008_R1_001_(paired)_contig_131 Average coverage: 35,036.77
Length=751


***** No hits found *****


Lambda     K      H
    1.33    0.621     1.12 

Gapped
Lambda     K      H
    1.28    0.460    0.850 

Effective search space used: 52653668025


Query=  CM2_S47_L008_R1_001_(paired)_contig_132 Average coverage: 7,293.80
Length=1077


***** No hits found *****


Lambda     K      H
    1.33    0.621     1.12 

Gapped
Lambda     K      H
    1.28    0.460    0.850 

Effective search space used: 76329662199


Query=  CM2_S47_L008_R1_001_(paired)_contig_133 Average coverage: 110.57
Length=542


***** No hits found *****


Lambda     K      H
    1.33    0.621     1.12 

Gapped
Lambda     K      H
    1.28    0.460    0.850 

Effective search space used: 37574956144


Query=  CM2_S47_L008_R1_001_(paired)_contig_134 Average coverage: 155.01
Length=660


***** No hits found *****


Lambda     K      H
    1.33    0.621     1.12 

Gapped
Lambda     K      H
    1.28    0.460    0.850 

Effective search space used: 46151058320


Query=  CM2_S47_L008_R1_001_(paired)_contig_135 Average coverage: 1,862.36
Length=1137


***** No hits found *****


Lambda     K      H
    1.33    0.621     1.12 

Gapped
Lambda     K      H
    1.28    0.460    0.850 

Effective search space used: 80687207139


Query=  CM2_S47_L008_R1_001_(paired)_contig_136 Average coverage: 12,306.03
Length=1534


***** No hits found *****


Lambda     K      H
    1.33    0.621     1.12 

Gapped
Lambda     K      H
    1.28    0.460    0.850 

Effective search space used: 109519629492


Query=  CM2_S47_L008_R1_001_(paired)_contig_137 Average coverage: 62,869.87
Length=660


***** No hits found *****


Lambda     K      H
    1.33    0.621     1.12 

Gapped
Lambda     K      H
    1.28    0.460    0.850 

Effective search space used: 46151058320


Query=  CM2_S47_L008_R1_001_(paired)_contig_138 Average coverage: 5,601.61
Length=640


***** No hits found *****


Lambda     K      H
    1.33    0.621     1.12 

Gapped
Lambda     K      H
    1.28    0.460    0.850 

Effective search space used: 44697481680


Query=  CM2_S47_L008_R1_001_(paired)_contig_139 Average coverage: 7,494.50
Length=1159


***** No hits found *****


Lambda     K      H
    1.33    0.621     1.12 

Gapped
Lambda     K      H
    1.28    0.460    0.850 

Effective search space used: 82284973617


Query=  CM2_S47_L008_R1_001_(paired)_contig_140 Average coverage: 3,698.41
Length=2298
                                                                      Score     E
Sequences producing significant alignments:                          (Bits)  Value

  gi|478877473|gb|AQHO01016241.1| Trypanosoma cruzi Tula cl2 Tryp...   206    1e-051


> gi|478877473|gb|AQHO01016241.1| Trypanosoma cruzi Tula cl2 Trypanosoma_cruzi_Tula_cl2-1.0.1-8929.1, 
whole genome shotgun 
sequence
Length=246

 Score =  206 bits (111),  Expect = 1e-051
 Identities = 205/248 (82%), Gaps = 16/248 (6%)
 Strand=Plus/Plus

Query  1215  tttttttttG-AGATGGAGCCTTGCTC-TGTCACCCAGGCTGGAGTACAGTGGCGCCATC  1272
             |||||||||| ||| ||||  |||||| |||  ||||||||||||| || ||| |    |
Sbjct  8     TTTTTTTTTGTAGACGGAGTTTTGCTCTTGTTGCCCAGGCTGGAGTGCAATGGTG----C  63

Query  1273  TTCATCTCAGCTCACTGCAACCTCTGCCTCCCAGGTTGAAGCCATTCTCCTGCCTCAGCC  1332
                ||||| ||||||||||||||| |||||||||||| |||| |||||||||||||||||
Sbjct  64    --GATCTCGGCTCACTGCAACCTCCGCCTCCCAGGTTCAAGCGATTCTCCTGCCTCAGCC  121

Query  1333  TCCTAAGGAGCTGGG-TCTACAGGCACACGCCATCATGCCCGGCTAATTTTTGTATTTTT  1391
             |||  || ||||||| | ||||||||   |||| ||  || |||||||||||||||||||
Sbjct  122   TCCCGAGTAGCTGGGAT-TACAGGCATGTGCCACCACACCTGGCTAATTTTTGTATTTTT  180

Query  1392  AGTAGAGATGCG-GTTTCAT-TATGTT-GTCAATGCTGGTCTTGAACTCCCGACCTCAGG  1448
             |||||||| | | ||||| |  ||||| ||| | ||||||||||||||||||||||||||
Sbjct  181   AGTAGAGACG-GAGTTTC-TCCATGTTGGTC-AGGCTGGTCTTGAACTCCCGACCTCAGG  237

Query  1449  TGGTCCAC  1456
             || |||||
Sbjct  238   TGATCCAC  245


Lambda     K      H
    1.33    0.621     1.12 

Gapped
Lambda     K      H
    1.28    0.460    0.850 

Effective search space used: 164812524486


Query=  CM2_S47_L008_R1_001_(paired)_contig_141 Average coverage: 96,759.09
Length=742


***** No hits found *****


Lambda     K      H
    1.33    0.621     1.12 

Gapped
Lambda     K      H
    1.28    0.460    0.850 

Effective search space used: 52000036284


Query=  CM2_S47_L008_R1_001_(paired)_contig_142 Average coverage: 105.89
Length=2709


***** No hits found *****


Lambda     K      H
    1.33    0.621     1.12 

Gapped
Lambda     K      H
    1.28    0.460    0.850 

Effective search space used: 194639890212


Query=  CM2_S47_L008_R1_001_(paired)_contig_143 Average coverage: 38,223.74
Length=1356


***** No hits found *****


Lambda     K      H
    1.33    0.621     1.12 

Gapped
Lambda     K      H
    1.28    0.460    0.850 

Effective search space used: 96592246170


Query=  CM2_S47_L008_R1_001_(paired)_contig_144 Average coverage: 41.61
Length=1066


***** No hits found *****


Lambda     K      H
    1.33    0.621     1.12 

Gapped
Lambda     K      H
    1.28    0.460    0.850 

Effective search space used: 75530778960


Query=  CM2_S47_L008_R1_001_(paired)_contig_145 Average coverage: 11,685.83
Length=591


***** No hits found *****


Lambda     K      H
    1.33    0.621     1.12 

Gapped
Lambda     K      H
    1.28    0.460    0.850 

Effective search space used: 41136218912


Query=  CM2_S47_L008_R1_001_(paired)_contig_146 Average coverage: 575.92
Length=1240


***** No hits found *****


Lambda     K      H
    1.33    0.621     1.12 

Gapped
Lambda     K      H
    1.28    0.460    0.850 

Effective search space used: 88167659286


Query=  CM2_S47_L008_R1_001_(paired)_contig_147 Average coverage: 1,889.51
Length=834


***** No hits found *****


Lambda     K      H
    1.33    0.621     1.12 

Gapped
Lambda     K      H
    1.28    0.460    0.850 

Effective search space used: 58681605192


Query=  CM2_S47_L008_R1_001_(paired)_contig_148 Average coverage: 1,664.27
Length=1719


***** No hits found *****


Lambda     K      H
    1.33    0.621     1.12 

Gapped
Lambda     K      H
    1.28    0.460    0.850 

Effective search space used: 122792950872


Query=  CM2_S47_L008_R1_001_(paired)_contig_149 Average coverage: 3,818.85
Length=471


***** No hits found *****


Lambda     K      H
    1.33    0.621     1.12 

Gapped
Lambda     K      H
    1.28    0.460    0.850 

Effective search space used: 32414759072


Query=  CM2_S47_L008_R1_001_(paired)_contig_150 Average coverage: 3,974.25
Length=2970


***** No hits found *****


Lambda     K      H
    1.33    0.621     1.12 

Gapped
Lambda     K      H
    1.28    0.460    0.850 

Effective search space used: 213581356038


Query=  CM2_S47_L008_R1_001_(paired)_contig_151 Average coverage: 1,890.99
Length=1247


***** No hits found *****


Lambda     K      H
    1.33    0.621     1.12 

Gapped
Lambda     K      H
    1.28    0.460    0.850 

Effective search space used: 88676039529


Query=  CM2_S47_L008_R1_001_(paired)_contig_152 Average coverage: 5,741.04
Length=1039


***** No hits found *****


Lambda     K      H
    1.33    0.621     1.12 

Gapped
Lambda     K      H
    1.28    0.460    0.850 

Effective search space used: 73569883737


Query=  CM2_S47_L008_R1_001_(paired)_contig_153 Average coverage: 3,644.12
Length=798


***** No hits found *****


Lambda     K      H
    1.33    0.621     1.12 

Gapped
Lambda     K      H
    1.28    0.460    0.850 

Effective search space used: 56067078228


Query=  CM2_S47_L008_R1_001_(paired)_contig_154 Average coverage: 370.40
Length=3449


***** No hits found *****


Lambda     K      H
    1.33    0.621     1.12 

Gapped
Lambda     K      H
    1.28    0.460    0.850 

Effective search space used: 248343663052


Query=  CM2_S47_L008_R1_001_(paired)_contig_155 Average coverage: 9.39
Length=377


***** No hits found *****


Lambda     K      H
    1.33    0.621     1.12 

Gapped
Lambda     K      H
    1.28    0.460    0.850 

Effective search space used: 25582948864


Query=  CM2_S47_L008_R1_001_(paired)_contig_156 Average coverage: 14.16
Length=647


***** No hits found *****


Lambda     K      H
    1.33    0.621     1.12 

Gapped
Lambda     K      H
    1.28    0.460    0.850 

Effective search space used: 45206233504


Query=  CM2_S47_L008_R1_001_(paired)_contig_157 Average coverage: 812.91
Length=2943


***** No hits found *****


Lambda     K      H
    1.33    0.621     1.12 

Gapped
Lambda     K      H
    1.28    0.460    0.850 

Effective search space used: 211621894056


Query=  CM2_S47_L008_R1_001_(paired)_contig_158 Average coverage: 5,680.95
Length=359


***** No hits found *****


Lambda     K      H
    1.33    0.621     1.12 

Gapped
Lambda     K      H
    1.28    0.460    0.850 

Effective search space used: 24274729888


Query=  CM2_S47_L008_R1_001_(paired)_contig_159 Average coverage: 42,688.15
Length=467


***** No hits found *****


Lambda     K      H
    1.33    0.621     1.12 

Gapped
Lambda     K      H
    1.28    0.460    0.850 

Effective search space used: 32124043744


Query=  CM2_S47_L008_R1_001_(paired)_contig_160 Average coverage: 2,412.94
Length=656


***** No hits found *****


Lambda     K      H
    1.33    0.621     1.12 

Gapped
Lambda     K      H
    1.28    0.460    0.850 

Effective search space used: 45860342992


Query=  CM2_S47_L008_R1_001_(paired)_contig_161 Average coverage: 8,676.56
Length=640


***** No hits found *****


Lambda     K      H
    1.33    0.621     1.12 

Gapped
Lambda     K      H
    1.28    0.460    0.850 

Effective search space used: 44697481680


Query=  CM2_S47_L008_R1_001_(paired)_contig_162 Average coverage: 714.90
Length=4046


***** No hits found *****


Lambda     K      H
    1.33    0.621     1.12 

Gapped
Lambda     K      H
    1.28    0.460    0.850 

Effective search space used: 291383684494


Query=  CM2_S47_L008_R1_001_(paired)_contig_163 Average coverage: 13,658.65
Length=5792


***** No hits found *****


Lambda     K      H
    1.33    0.621     1.12 

Gapped
Lambda     K      H
    1.28    0.460    0.850 

Effective search space used: 418002876412


Query=  CM2_S47_L008_R1_001_(paired)_contig_164 Average coverage: 8,464.24
Length=1765


***** No hits found *****


Lambda     K      H
    1.33    0.621     1.12 

Gapped
Lambda     K      H
    1.28    0.460    0.850 

Effective search space used: 126131293508


Query=  CM2_S47_L008_R1_001_(paired)_contig_165 Average coverage: 2,275.77
Length=917


***** No hits found *****


Lambda     K      H
    1.33    0.621     1.12 

Gapped
Lambda     K      H
    1.28    0.460    0.850 

Effective search space used: 64709542359


Query=  CM2_S47_L008_R1_001_(paired)_contig_166 Average coverage: 64,127.85
Length=515


***** No hits found *****


Lambda     K      H
    1.33    0.621     1.12 

Gapped
Lambda     K      H
    1.28    0.460    0.850 

Effective search space used: 35612627680


Query=  CM2_S47_L008_R1_001_(paired)_contig_167 Average coverage: 8,665.92
Length=1358


***** No hits found *****


Lambda     K      H
    1.33    0.621     1.12 

Gapped
Lambda     K      H
    1.28    0.460    0.850 

Effective search space used: 96737497668


Query=  CM2_S47_L008_R1_001_(paired)_contig_168 Average coverage: 14.59
Length=928


***** No hits found *****


Lambda     K      H
    1.33    0.621     1.12 

Gapped
Lambda     K      H
    1.28    0.460    0.850 

Effective search space used: 65508425598


Query=  CM2_S47_L008_R1_001_(paired)_contig_169 Average coverage: 1,641.32
Length=6007


***** No hits found *****


Lambda     K      H
    1.33    0.621     1.12 

Gapped
Lambda     K      H
    1.28    0.460    0.850 

Effective search space used: 433594586757


Query=  CM2_S47_L008_R1_001_(paired)_contig_170 Average coverage: 5,111.23
Length=516


***** No hits found *****


Lambda     K      H
    1.33    0.621     1.12 

Gapped
Lambda     K      H
    1.28    0.460    0.850 

Effective search space used: 35685306512


Query=  CM2_S47_L008_R1_001_(paired)_contig_171 Average coverage: 10,324.29
Length=978


***** No hits found *****


Lambda     K      H
    1.33    0.621     1.12 

Gapped
Lambda     K      H
    1.28    0.460    0.850 

Effective search space used: 69139713048


Query=  CM2_S47_L008_R1_001_(paired)_contig_172 Average coverage: 2,279.22
Length=1471


***** No hits found *****


Lambda     K      H
    1.33    0.621     1.12 

Gapped
Lambda     K      H
    1.28    0.460    0.850 

Effective search space used: 104944207305


Query=  CM2_S47_L008_R1_001_(paired)_contig_173 Average coverage: 115.58
Length=1007


***** No hits found *****


Lambda     K      H
    1.33    0.621     1.12 

Gapped
Lambda     K      H
    1.28    0.460    0.850 

Effective search space used: 71245859769


Query=  CM2_S47_L008_R1_001_(paired)_contig_174 Average coverage: 1,580.04
Length=529


***** No hits found *****


Lambda     K      H
    1.33    0.621     1.12 

Gapped
Lambda     K      H
    1.28    0.460    0.850 

Effective search space used: 36630131328


Query=  CM2_S47_L008_R1_001_(paired)_contig_175 Average coverage: 760.13
Length=204


***** No hits found *****


Lambda     K      H
    1.33    0.621     1.12 

Gapped
Lambda     K      H
    1.28    0.460    0.850 

Effective search space used: 13091744700


Query=  CM2_S47_L008_R1_001_(paired)_contig_176 Average coverage: 1,412.03
Length=1182


***** No hits found *****


Lambda     K      H
    1.33    0.621     1.12 

Gapped
Lambda     K      H
    1.28    0.460    0.850 

Effective search space used: 83955365844


Query=  CM2_S47_L008_R1_001_(paired)_contig_177 Average coverage: 1,360.52
Length=915


***** No hits found *****


Lambda     K      H
    1.33    0.621     1.12 

Gapped
Lambda     K      H
    1.28    0.460    0.850 

Effective search space used: 64564290861


Query=  CM2_S47_L008_R1_001_(paired)_contig_178 Average coverage: 1,514.45
Length=854


***** No hits found *****


Lambda     K      H
    1.33    0.621     1.12 

Gapped
Lambda     K      H
    1.28    0.460    0.850 

Effective search space used: 60134120172


Query=  CM2_S47_L008_R1_001_(paired)_contig_179 Average coverage: 638.64
Length=880


***** No hits found *****


Lambda     K      H
    1.33    0.621     1.12 

Gapped
Lambda     K      H
    1.28    0.460    0.850 

Effective search space used: 62022389646


Query=  CM2_S47_L008_R1_001_(paired)_contig_180 Average coverage: 204.39
Length=408


***** No hits found *****


Lambda     K      H
    1.33    0.621     1.12 

Gapped
Lambda     K      H
    1.28    0.460    0.850 

Effective search space used: 27835992656


Query=  CM2_S47_L008_R1_001_(paired)_contig_181 Average coverage: 1,775.32
Length=6079


***** No hits found *****


Lambda     K      H
    1.33    0.621     1.12 

Gapped
Lambda     K      H
    1.28    0.460    0.850 

Effective search space used: 438815996733


Query=  CM2_S47_L008_R1_001_(paired)_contig_182 Average coverage: 793.59
Length=20119


***** No hits found *****


Lambda     K      H
    1.33    0.621     1.12 

Gapped
Lambda     K      H
    1.28    0.460    0.850 

Effective search space used: 1455851985000


Query=  CM2_S47_L008_R1_001_(paired)_contig_183 Average coverage: 6,900.94
Length=696


***** No hits found *****


Lambda     K      H
    1.33    0.621     1.12 

Gapped
Lambda     K      H
    1.28    0.460    0.850 

Effective search space used: 48767496272


Query=  CM2_S47_L008_R1_001_(paired)_contig_184 Average coverage:
133,470.47
Length=251


***** No hits found *****


Lambda     K      H
    1.33    0.621     1.12 

Gapped
Lambda     K      H
    1.28    0.460    0.850 

Effective search space used: 16510144705


Query=  CM2_S47_L008_R1_001_(paired)_contig_185 Average coverage: 34.06
Length=1094


***** No hits found *****


Lambda     K      H
    1.33    0.621     1.12 

Gapped
Lambda     K      H
    1.28    0.460    0.850 

Effective search space used: 77564299932


Query=  CM2_S47_L008_R1_001_(paired)_contig_186 Average coverage: 15.31
Length=1547


***** No hits found *****


Lambda     K      H
    1.33    0.621     1.12 

Gapped
Lambda     K      H
    1.28    0.460    0.850 

Effective search space used: 110463764229


Query=  CM2_S47_L008_R1_001_(paired)_contig_187 Average coverage: 5,920.18
Length=637


***** No hits found *****


Lambda     K      H
    1.33    0.621     1.12 

Gapped
Lambda     K      H
    1.28    0.460    0.850 

Effective search space used: 44479445184


Query=  CM2_S47_L008_R1_001_(paired)_contig_188 Average coverage: 26,961.08
Length=1205


***** No hits found *****


Lambda     K      H
    1.33    0.621     1.12 

Gapped
Lambda     K      H
    1.28    0.460    0.850 

Effective search space used: 85625758071


Query=  CM2_S47_L008_R1_001_(paired)_contig_189 Average coverage: 9,980.42
Length=2601


***** No hits found *****


Lambda     K      H
    1.33    0.621     1.12 

Gapped
Lambda     K      H
    1.28    0.460    0.850 

Effective search space used: 186802042284


Query=  CM2_S47_L008_R1_001_(paired)_contig_190 Average coverage: 2,907.19
Length=729


***** No hits found *****


Lambda     K      H
    1.33    0.621     1.12 

Gapped
Lambda     K      H
    1.28    0.460    0.850 

Effective search space used: 51165897728


Query=  CM2_S47_L008_R1_001_(paired)_contig_191 Average coverage: 8,817.38
Length=367


***** No hits found *****


Lambda     K      H
    1.33    0.621     1.12 

Gapped
Lambda     K      H
    1.28    0.460    0.850 

Effective search space used: 24856160544


Query=  CM2_S47_L008_R1_001_(paired)_contig_192 Average coverage: 34.65
Length=593


***** No hits found *****


Lambda     K      H
    1.33    0.621     1.12 

Gapped
Lambda     K      H
    1.28    0.460    0.850 

Effective search space used: 41281576576


Query=  CM2_S47_L008_R1_001_(paired)_contig_193 Average coverage: 108.32
Length=4516


***** No hits found *****


Lambda     K      H
    1.33    0.621     1.12 

Gapped
Lambda     K      H
    1.28    0.460    0.850 

Effective search space used: 325467888504


Query=  CM2_S47_L008_R1_001_(paired)_contig_194 Average coverage: 49,601.47
Length=1221


***** No hits found *****


Lambda     K      H
    1.33    0.621     1.12 

Gapped
Lambda     K      H
    1.28    0.460    0.850 

Effective search space used: 86787770055


Query=  CM2_S47_L008_R1_001_(paired)_contig_195 Average coverage: 3,578.54
Length=410


***** No hits found *****


Lambda     K      H
    1.33    0.621     1.12 

Gapped
Lambda     K      H
    1.28    0.460    0.850 

Effective search space used: 27981350320


Query=  CM2_S47_L008_R1_001_(paired)_contig_196 Average coverage: 11,206.83
Length=409


***** No hits found *****


Lambda     K      H
    1.33    0.621     1.12 

Gapped
Lambda     K      H
    1.28    0.460    0.850 

Effective search space used: 27908671488


Query=  CM2_S47_L008_R1_001_(paired)_contig_197 Average coverage: 1,333.20
Length=1460


***** No hits found *****


Lambda     K      H
    1.33    0.621     1.12 

Gapped
Lambda     K      H
    1.28    0.460    0.850 

Effective search space used: 104145324066


Query=  CM2_S47_L008_R1_001_(paired)_contig_198 Average coverage: 2,187.08
Length=877


***** No hits found *****


Lambda     K      H
    1.33    0.621     1.12 

Gapped
Lambda     K      H
    1.28    0.460    0.850 

Effective search space used: 61804512399


Query=  CM2_S47_L008_R1_001_(paired)_contig_199 Average coverage: 10,678.64
Length=400


***** No hits found *****


Lambda     K      H
    1.33    0.621     1.12 

Gapped
Lambda     K      H
    1.28    0.460    0.850 

Effective search space used: 27254562000


Query=  CM2_S47_L008_R1_001_(paired)_contig_200 Average coverage: 7,831.75
Length=436


***** No hits found *****


Lambda     K      H
    1.33    0.621     1.12 

Gapped
Lambda     K      H
    1.28    0.460    0.850 

Effective search space used: 29870999952


Query=  CM2_S47_L008_R1_001_(paired)_contig_201 Average coverage: 6,792.31
Length=3926


***** No hits found *****


Lambda     K      H
    1.33    0.621     1.12 

Gapped
Lambda     K      H
    1.28    0.460    0.850 

Effective search space used: 282960824734


Query=  CM2_S47_L008_R1_001_(paired)_contig_202 Average coverage: 1,355.89
Length=3891


***** No hits found *****


Lambda     K      H
    1.33    0.621     1.12 

Gapped
Lambda     K      H
    1.28    0.460    0.850 

Effective search space used: 280420781424


Query=  CM2_S47_L008_R1_001_(paired)_contig_203 Average coverage: 268.16
Length=779


***** No hits found *****


Lambda     K      H
    1.33    0.621     1.12 

Gapped
Lambda     K      H
    1.28    0.460    0.850 

Effective search space used: 54687188997


Query=  CM2_S47_L008_R1_001_(paired)_contig_204 Average coverage: 6,607.85
Length=2392


***** No hits found *****


Lambda     K      H
    1.33    0.621     1.12 

Gapped
Lambda     K      H
    1.28    0.460    0.850 

Effective search space used: 171634355090


Query=  CM2_S47_L008_R1_001_(paired)_contig_205 Average coverage: 18,972.00
Length=1948


***** No hits found *****


Lambda     K      H
    1.33    0.621     1.12 

Gapped
Lambda     K      H
    1.28    0.460    0.850 

Effective search space used: 139412091386


Query=  CM2_S47_L008_R1_001_(paired)_contig_206 Average coverage: 93.91
Length=8489


***** No hits found *****


Lambda     K      H
    1.33    0.621     1.12 

Gapped
Lambda     K      H
    1.28    0.460    0.850 

Effective search space used: 613588191763


Query=  CM2_S47_L008_R1_001_(paired)_contig_207 Average coverage: 3,798.18
Length=3913


***** No hits found *****


Lambda     K      H
    1.33    0.621     1.12 

Gapped
Lambda     K      H
    1.28    0.460    0.850 

Effective search space used: 282017380076


Query=  CM2_S47_L008_R1_001_(paired)_contig_208 Average coverage: 47,797.63
Length=1115


***** No hits found *****


Lambda     K      H
    1.33    0.621     1.12 

Gapped
Lambda     K      H
    1.28    0.460    0.850 

Effective search space used: 79089440661


Query=  CM2_S47_L008_R1_001_(paired)_contig_209 Average coverage: 10,308.30
Length=1045


***** No hits found *****


Lambda     K      H
    1.33    0.621     1.12 

Gapped
Lambda     K      H
    1.28    0.460    0.850 

Effective search space used: 74005638231


Query=  CM2_S47_L008_R1_001_(paired)_contig_210 Average coverage: 4,731.82
Length=1507
                                                                      Score     E
Sequences producing significant alignments:                          (Bits)  Value

  gi|478877473|gb|AQHO01016241.1| Trypanosoma cruzi Tula cl2 Tryp...   191    3e-047


> gi|478877473|gb|AQHO01016241.1| Trypanosoma cruzi Tula cl2 Trypanosoma_cruzi_Tula_cl2-1.0.1-8929.1, 
whole genome shotgun 
sequence
Length=246

 Score =  191 bits (103),  Expect = 3e-047
 Identities = 151/174 (86%), Gaps = 4/174 (2%)
 Strand=Plus/Minus

Query  72   taaaaaaaaaaaaaTTTAGCTGGGCATAGTGGCGGGTGCCTGTAATCCCAGCTACTTGGG  131
            |||||| | ||||| |||||  ||  | |||||   |||||||||||||||||||| |||
Sbjct  181  TAAAAATACAAAAA-TTAGCCAGGTGTGGTGGCACATGCCTGTAATCCCAGCTACTCGGG  123

Query  132  AGGTTGAGGCAGGAGAACT-GCTTGAACCTGGGAGGCAGAGATTGCAGTGAGCCAAGATC  190
            ||| ||||||||||||| | ||||||||||||||||| ||| |||||||||||| |||||
Sbjct  122  AGGCTGAGGCAGGAGAA-TCGCTTGAACCTGGGAGGCGGAGGTTGCAGTGAGCCGAGATC  64

Query  191  GTGCCATTGCACTCCAGCCTGGGCAACAAGAGCGAAACTCCATCT-Caaaaaaa  243
            |  |||||||||||||||||||||||||||||| ||||||| ||| ||||||||
Sbjct  63   GCACCATTGCACTCCAGCCTGGGCAACAAGAGCAAAACTCCGTCTACAAAAAAA  10


Lambda     K      H
    1.33    0.621     1.12 

Gapped
Lambda     K      H
    1.28    0.460    0.850 

Effective search space used: 107558734269


Query=  CM2_S47_L008_R1_001_(paired)_contig_211 Average coverage: 6,804.45
Length=1251
                                                                      Score     E
Sequences producing significant alignments:                          (Bits)  Value

  gi|478877473|gb|AQHO01016241.1| Trypanosoma cruzi Tula cl2 Tryp...   196    5e-049


> gi|478877473|gb|AQHO01016241.1| Trypanosoma cruzi Tula cl2 Trypanosoma_cruzi_Tula_cl2-1.0.1-8929.1, 
whole genome shotgun 
sequence
Length=246

 Score =  196 bits (106),  Expect = 5e-049
 Identities = 176/208 (84%), Gaps = 11/208 (5%)
 Strand=Plus/Plus

Query  204  CCCAGGCTGGGGTGCAGTGGCACAAGCTTAGCTCACTGCAACCTCTGCCT-CCTGGTTCA  262
            |||||||||| ||||| |||  | | ||  ||||||||||||||| |||| || ||||||
Sbjct  41   CCCAGGCTGGAGTGCAATGGTGCGATCTCGGCTCACTGCAACCTCCGCCTCCCAGGTTCA  100

Query  263  AGCGATTCTCCTGCCTCAGCCTCCCAAGTAGCTTGAATTACAGG--TGCCTGCCACCACG  320
            ||||||||||||||||||||||||| ||||||| | ||||||||  ||  ||||||||| 
Sbjct  101  AGCGATTCTCCTGCCTCAGCCTCCCGAGTAGCTGGGATTACAGGCATG--TGCCACCACA  158

Query  321  CTCAG-CTAAtttttttGTATTTTTAGTAGAGACC-AGGTTTCACCATGTTGGTCAGGCT  378
            | | | |||||||||  |||||||||||||||||  || |||| ||||||||||||||||
Sbjct  159  C-CTGGCTAATTTTT--GTATTTTTAGTAGAGACGGAG-TTTCTCCATGTTGGTCAGGCT  214

Query  379  GGTTTTGAATTCCTGACCTCAAGTGATC  406
            ||| ||||| ||| ||||||| ||||||
Sbjct  215  GGTCTTGAACTCCCGACCTCAGGTGATC  242


Lambda     K      H
    1.33    0.621     1.12 

Gapped
Lambda     K      H
    1.28    0.460    0.850 

Effective search space used: 88966542525


Query=  CM2_S47_L008_R1_001_(paired)_contig_212 Average coverage: 5,141.76
Length=1291


***** No hits found *****


Lambda     K      H
    1.33    0.621     1.12 

Gapped
Lambda     K      H
    1.28    0.460    0.850 

Effective search space used: 91871572485


Query=  CM2_S47_L008_R1_001_(paired)_contig_213 Average coverage: 3,817.21
Length=670


***** No hits found *****


Lambda     K      H
    1.33    0.621     1.12 

Gapped
Lambda     K      H
    1.28    0.460    0.850 

Effective search space used: 46877846640


Query=  CM2_S47_L008_R1_001_(paired)_contig_214 Average coverage:
244,578.37
Length=556


***** No hits found *****


Lambda     K      H
    1.33    0.621     1.12 

Gapped
Lambda     K      H
    1.28    0.460    0.850 

Effective search space used: 38592459792


Query=  CM2_S47_L008_R1_001_(paired)_contig_215 Average coverage: 5,414.18
Length=1014


***** No hits found *****


Lambda     K      H
    1.33    0.621     1.12 

Gapped
Lambda     K      H
    1.28    0.460    0.850 

Effective search space used: 71754240012


Query=  CM2_S47_L008_R1_001_(paired)_contig_216 Average coverage: 2,142.64
Length=1520


***** No hits found *****


Lambda     K      H
    1.33    0.621     1.12 

Gapped
Lambda     K      H
    1.28    0.460    0.850 

Effective search space used: 108502869006


Query=  CM2_S47_L008_R1_001_(paired)_contig_217 Average coverage: 88,631.51
Length=654


***** No hits found *****


Lambda     K      H
    1.33    0.621     1.12 

Gapped
Lambda     K      H
    1.28    0.460    0.850 

Effective search space used: 45714985328


Query=  CM2_S47_L008_R1_001_(paired)_contig_218 Average coverage: 2,239.11
Length=1692


***** No hits found *****


Lambda     K      H
    1.33    0.621     1.12 

Gapped
Lambda     K      H
    1.28    0.460    0.850 

Effective search space used: 120994497834


Query=  CM2_S47_L008_R1_001_(paired)_contig_219 Average coverage: 3,011.68
Length=776


***** No hits found *****


Lambda     K      H
    1.33    0.621     1.12 

Gapped
Lambda     K      H
    1.28    0.460    0.850 

Effective search space used: 54469311750


Query=  CM2_S47_L008_R1_001_(paired)_contig_220 Average coverage: 379.60
Length=1331


***** No hits found *****


Lambda     K      H
    1.33    0.621     1.12 

Gapped
Lambda     K      H
    1.28    0.460    0.850 

Effective search space used: 94776602445


Query=  CM2_S47_L008_R1_001_(paired)_contig_221 Average coverage: 7,449.47
Length=1157


***** No hits found *****


Lambda     K      H
    1.33    0.621     1.12 

Gapped
Lambda     K      H
    1.28    0.460    0.850 

Effective search space used: 82139722119


Query=  CM2_S47_L008_R1_001_(paired)_contig_222 Average coverage: 1,884.55
Length=299


***** No hits found *****


Lambda     K      H
    1.33    0.621     1.12 

Gapped
Lambda     K      H
    1.28    0.460    0.850 

Effective search space used: 20001276625


Query=  CM2_S47_L008_R1_001_(paired)_contig_223 Average coverage: 1,778.59
Length=488


***** No hits found *****


Lambda     K      H
    1.33    0.621     1.12 

Gapped
Lambda     K      H
    1.28    0.460    0.850 

Effective search space used: 33650299216


Query=  CM2_S47_L008_R1_001_(paired)_contig_224 Average coverage: 1,094.90
Length=829
                                                                      Score     E
Sequences producing significant alignments:                          (Bits)  Value

  gi|478877473|gb|AQHO01016241.1| Trypanosoma cruzi Tula cl2 Tryp...   307    1e-082


> gi|478877473|gb|AQHO01016241.1| Trypanosoma cruzi Tula cl2 Trypanosoma_cruzi_Tula_cl2-1.0.1-8929.1, 
whole genome shotgun 
sequence
Length=246

 Score =  307 bits (166),  Expect = 1e-082
 Identities = 221/247 (89%), Gaps = 6/247 (2%)
 Strand=Plus/Minus

Query  353  GGTGGATCACCTGAGGCCAGGAGTTCGAGACCAGCCTGACCAACATGGTGAAACCCCGTC  412
            |||||||||||||||| | ||||||| ||||||||||||||||||||| ||||| |||||
Sbjct  246  GGTGGATCACCTGAGGTCGGGAGTTCAAGACCAGCCTGACCAACATGGAGAAACTCCGTC  187

Query  413  TCTACTAAAAATACAAAAATTAGCCGGGCGTGAG-GGTGTGA-GCCTGTAGTCCCAGCTA  470
            ||||||||||||||||||||||||| || ||| | ||    | ||||||| |||||||||
Sbjct  186  TCTACTAAAAATACAAAAATTAGCCAGGTGTG-GTGG-CACATGCCTGTAATCCCAGCTA  129

Query  471  CTCAGGAGGCTGAGGCAGGAGAATCGCTTGAACCCGGGAGGCGGAGGTTGCAGTGAGCCG  530
            ||| |||||||||||||||||||||||||||||| |||||||||||||||||||||||||
Sbjct  128  CTCGGGAGGCTGAGGCAGGAGAATCGCTTGAACCTGGGAGGCGGAGGTTGCAGTGAGCCG  69

Query  531  AGATCGTGCCACTGCACTCCAGCCTGGGCAGCA-GAGCAAGACTCCATCT-Caaaaaaaa  588
            ||||||  ||| |||||||||||||||||| || |||||| ||||| ||| |||||||||
Sbjct  68   AGATCGCACCATTGCACTCCAGCCTGGGCAACAAGAGCAAAACTCCGTCTACAAAAAAAA  9

Query  589  aacaaaa  595
            || ||||
Sbjct  8    AAAAAAA  2


Lambda     K      H
    1.33    0.621     1.12 

Gapped
Lambda     K      H
    1.28    0.460    0.850 

Effective search space used: 58318476447


Query=  CM2_S47_L008_R1_001_(paired)_contig_225 Average coverage: 26,564.67
Length=437


***** No hits found *****


Lambda     K      H
    1.33    0.621     1.12 

Gapped
Lambda     K      H
    1.28    0.460    0.850 

Effective search space used: 29943678784


Query=  CM2_S47_L008_R1_001_(paired)_contig_226 Average coverage: 5,754.46
Length=1706


***** No hits found *****


Lambda     K      H
    1.33    0.621     1.12 

Gapped
Lambda     K      H
    1.28    0.460    0.850 

Effective search space used: 121849506214


Query=  CM2_S47_L008_R1_001_(paired)_contig_227 Average coverage: 1,255.02
Length=2436
                                                                      Score     E
Sequences producing significant alignments:                          (Bits)  Value

  gi|478877473|gb|AQHO01016241.1| Trypanosoma cruzi Tula cl2 Tryp...   178    3e-043


> gi|478877473|gb|AQHO01016241.1| Trypanosoma cruzi Tula cl2 Trypanosoma_cruzi_Tula_cl2-1.0.1-8929.1, 
whole genome shotgun 
sequence
Length=246

 Score =  178 bits (96),  Expect = 3e-043
 Identities = 194/237 (81%), Gaps = 24/237 (10%)
 Strand=Plus/Minus

Query  80   GGATCA-C-GAGGTCAGGAGTTCAACACCAGCCTGACCAACGTGGTGAAACCCCGTCTGT  137
            |||||| | |||||| ||||||||| ||||||||||||||| ||| ||||| |||||| |
Sbjct  243  GGATCACCTGAGGTCGGGAGTTCAAGACCAGCCTGACCAACATGGAGAAACTCCGTCTCT  184

Query  138  ACTAAAAATACAATAGTTAGCCCA-GTGTGGTGGCACACGCCTGTAATCCAAGCTACTC-  195
            ||||||||||||| | |||| ||| ||||||||||||| ||||||||||| |||||||| 
Sbjct  183  ACTAAAAATACAAAAATTAG-CCAGGTGTGGTGGCACATGCCTGTAATCCCAGCTACTCG  125

Query  196  --A-G--GAGGC-TGAG----GC----A---GGGAGGCGGAGGTTGCAGTGAGCCGAGAT  238
              | |  |||||  |||    ||    |   |||||||||||||||||||||||||||||
Sbjct  124  GGAGGCTGAGGCAGGAGAATCGCTTGAACCTGGGAGGCGGAGGTTGCAGTGAGCCGAGAT  65

Query  239  CGCGCCACTGCACTCCAGCCCGGGTGACA-GATCAAGACTCCATCT-Caaaaaaaaa  293
            ||| ||| |||||||||||| |||  ||| || ||| ||||| ||| ||||||||||
Sbjct  64   CGCACCATTGCACTCCAGCCTGGGCAACAAGAGCAAAACTCCGTCTACAAAAAAAAA  8


Lambda     K      H
    1.33    0.621     1.12 

Gapped
Lambda     K      H
    1.28    0.460    0.850 

Effective search space used: 174827552394


Query=  CM2_S47_L008_R1_001_(paired)_contig_228 Average coverage: 1,311.12
Length=921


***** No hits found *****


Lambda     K      H
    1.33    0.621     1.12 

Gapped
Lambda     K      H
    1.28    0.460    0.850 

Effective search space used: 65000045355


Query=  CM2_S47_L008_R1_001_(paired)_contig_229 Average coverage: 38,674.33
Length=399


***** No hits found *****


Lambda     K      H
    1.33    0.621     1.12 

Gapped
Lambda     K      H
    1.28    0.460    0.850 

Effective search space used: 27181883168


Query=  CM2_S47_L008_R1_001_(paired)_contig_230 Average coverage: 133.87
Length=440


***** No hits found *****


Lambda     K      H
    1.33    0.621     1.12 

Gapped
Lambda     K      H
    1.28    0.460    0.850 

Effective search space used: 30161715280


Query=  CM2_S47_L008_R1_001_(paired)_contig_231 Average coverage: 677.20
Length=563


***** No hits found *****


Lambda     K      H
    1.33    0.621     1.12 

Gapped
Lambda     K      H
    1.28    0.460    0.850 

Effective search space used: 39101211616


Query=  CM2_S47_L008_R1_001_(paired)_contig_232 Average coverage: 6,086.68
Length=905


***** No hits found *****


Lambda     K      H
    1.33    0.621     1.12 

Gapped
Lambda     K      H
    1.28    0.460    0.850 

Effective search space used: 63838033371


Query=  CM2_S47_L008_R1_001_(paired)_contig_233 Average coverage: 47.62
Length=1268


***** No hits found *****


Lambda     K      H
    1.33    0.621     1.12 

Gapped
Lambda     K      H
    1.28    0.460    0.850 

Effective search space used: 90201180258


Query=  CM2_S47_L008_R1_001_(paired)_contig_234 Average coverage: 9,775.22
Length=2519


***** No hits found *****


Lambda     K      H
    1.33    0.621     1.12 

Gapped
Lambda     K      H
    1.28    0.460    0.850 

Effective search space used: 180851083672


Query=  CM2_S47_L008_R1_001_(paired)_contig_235 Average coverage: 8,438.29
Length=602


***** No hits found *****


Lambda     K      H
    1.33    0.621     1.12 

Gapped
Lambda     K      H
    1.28    0.460    0.850 

Effective search space used: 41935686064


Query=  CM2_S47_L008_R1_001_(paired)_contig_236 Average coverage: 15,853.31
Length=2871


***** No hits found *****


Lambda     K      H
    1.33    0.621     1.12 

Gapped
Lambda     K      H
    1.28    0.460    0.850 

Effective search space used: 206396662104


Query=  CM2_S47_L008_R1_001_(paired)_contig_237 Average coverage: 897.29
Length=581


***** No hits found *****


Lambda     K      H
    1.33    0.621     1.12 

Gapped
Lambda     K      H
    1.28    0.460    0.850 

Effective search space used: 40409430592


Query=  CM2_S47_L008_R1_001_(paired)_contig_238 Average coverage: 1,526.28
Length=208


***** No hits found *****


Lambda     K      H
    1.33    0.621     1.12 

Gapped
Lambda     K      H
    1.28    0.460    0.850 

Effective search space used: 13382672360


Query=  CM2_S47_L008_R1_001_(paired)_contig_239 Average coverage: 53,100.91
Length=379


***** No hits found *****


Lambda     K      H
    1.33    0.621     1.12 

Gapped
Lambda     K      H
    1.28    0.460    0.850 

Effective search space used: 25728306528


Query=  CM2_S47_L008_R1_001_(paired)_contig_240 Average coverage: 1,153.37
Length=1228


***** No hits found *****


Lambda     K      H
    1.33    0.621     1.12 

Gapped
Lambda     K      H
    1.28    0.460    0.850 

Effective search space used: 87296150298


Query=  CM2_S47_L008_R1_001_(paired)_contig_241 Average coverage: 2,563.40
Length=925


***** No hits found *****


Lambda     K      H
    1.33    0.621     1.12 

Gapped
Lambda     K      H
    1.28    0.460    0.850 

Effective search space used: 65290548351


Query=  CM2_S47_L008_R1_001_(paired)_contig_242 Average coverage: 9,775.11
Length=820


***** No hits found *****


Lambda     K      H
    1.33    0.621     1.12 

Gapped
Lambda     K      H
    1.28    0.460    0.850 

Effective search space used: 57664844706


Query=  CM2_S47_L008_R1_001_(paired)_contig_243 Average coverage: 7,853.53
Length=576


***** No hits found *****


Lambda     K      H
    1.33    0.621     1.12 

Gapped
Lambda     K      H
    1.28    0.460    0.850 

Effective search space used: 40046036432


Query=  CM2_S47_L008_R1_001_(paired)_contig_244 Average coverage: 3,470.04
Length=1131


***** No hits found *****


Lambda     K      H
    1.33    0.621     1.12 

Gapped
Lambda     K      H
    1.28    0.460    0.850 

Effective search space used: 80251452645


Query=  CM2_S47_L008_R1_001_(paired)_contig_245 Average coverage: 296.77
Length=1183


***** No hits found *****


Lambda     K      H
    1.33    0.621     1.12 

Gapped
Lambda     K      H
    1.28    0.460    0.850 

Effective search space used: 84027991593


Query=  CM2_S47_L008_R1_001_(paired)_contig_246 Average coverage: 25,665.28
Length=1452


***** No hits found *****


Lambda     K      H
    1.33    0.621     1.12 

Gapped
Lambda     K      H
    1.28    0.460    0.850 

Effective search space used: 103564318074


Query=  CM2_S47_L008_R1_001_(paired)_contig_247 Average coverage: 5,879.76
Length=710


***** No hits found *****


Lambda     K      H
    1.33    0.621     1.12 

Gapped
Lambda     K      H
    1.28    0.460    0.850 

Effective search space used: 49784999920


Query=  CM2_S47_L008_R1_001_(paired)_contig_248 Average coverage: 3,101.43
Length=3059


***** No hits found *****


Lambda     K      H
    1.33    0.621     1.12 

Gapped
Lambda     K      H
    1.28    0.460    0.850 

Effective search space used: 220040323312


Query=  CM2_S47_L008_R1_001_(paired)_contig_249 Average coverage: 311.06
Length=1435


***** No hits found *****


Lambda     K      H
    1.33    0.621     1.12 

Gapped
Lambda     K      H
    1.28    0.460    0.850 

Effective search space used: 102329680341


Query=  CM2_S47_L008_R1_001_(paired)_contig_250 Average coverage: 17.88
Length=6793


***** No hits found *****


Lambda     K      H
    1.33    0.621     1.12 

Gapped
Lambda     K      H
    1.28    0.460    0.850 

Effective search space used: 490594978995


Query=  CM2_S47_L008_R1_001_(paired)_contig_251 Average coverage: 61.56
Length=1508


***** No hits found *****


Lambda     K      H
    1.33    0.621     1.12 

Gapped
Lambda     K      H
    1.28    0.460    0.850 

Effective search space used: 107631360018


Query=  CM2_S47_L008_R1_001_(paired)_contig_252 Average coverage: 53.78
Length=579


***** No hits found *****


Lambda     K      H
    1.33    0.621     1.12 

Gapped
Lambda     K      H
    1.28    0.460    0.850 

Effective search space used: 40264072928


Query=  CM2_S47_L008_R1_001_(paired)_contig_253 Average coverage: 3,437.43
Length=376


***** No hits found *****


Lambda     K      H
    1.33    0.621     1.12 

Gapped
Lambda     K      H
    1.28    0.460    0.850 

Effective search space used: 25510270032


Query=  CM2_S47_L008_R1_001_(paired)_contig_254 Average coverage: 4,415.59
Length=1254


***** No hits found *****


Lambda     K      H
    1.33    0.621     1.12 

Gapped
Lambda     K      H
    1.28    0.460    0.850 

Effective search space used: 89184419772


Query=  CM2_S47_L008_R1_001_(paired)_contig_255 Average coverage: 10,294.73
Length=2138


***** No hits found *****


Lambda     K      H
    1.33    0.621     1.12 

Gapped
Lambda     K      H
    1.28    0.460    0.850 

Effective search space used: 153200897926


Query=  CM2_S47_L008_R1_001_(paired)_contig_256 Average coverage: 2,628.74
Length=1814


***** No hits found *****


Lambda     K      H
    1.33    0.621     1.12 

Gapped
Lambda     K      H
    1.28    0.460    0.850 

Effective search space used: 129687354142


Query=  CM2_S47_L008_R1_001_(paired)_contig_257 Average coverage: 14.45
Length=583


***** No hits found *****


Lambda     K      H
    1.33    0.621     1.12 

Gapped
Lambda     K      H
    1.28    0.460    0.850 

Effective search space used: 40554788256


Query=  CM2_S47_L008_R1_001_(paired)_contig_258 Average coverage: 35.75
Length=639


***** No hits found *****


Lambda     K      H
    1.33    0.621     1.12 

Gapped
Lambda     K      H
    1.28    0.460    0.850 

Effective search space used: 44624802848


Query=  CM2_S47_L008_R1_001_(paired)_contig_259 Average coverage: 95.91
Length=2039


***** No hits found *****


Lambda     K      H
    1.33    0.621     1.12 

Gapped
Lambda     K      H
    1.28    0.460    0.850 

Effective search space used: 146016203992


Query=  CM2_S47_L008_R1_001_(paired)_contig_260 Average coverage: 200.35
Length=5078


***** No hits found *****


Lambda     K      H
    1.33    0.621     1.12 

Gapped
Lambda     K      H
    1.28    0.460    0.850 

Effective search space used: 366223894150


Query=  CM2_S47_L008_R1_001_(paired)_contig_261 Average coverage: 2,841.60
Length=485


***** No hits found *****


Lambda     K      H
    1.33    0.621     1.12 

Gapped
Lambda     K      H
    1.28    0.460    0.850 

Effective search space used: 33432262720


Query=  CM2_S47_L008_R1_001_(paired)_contig_262 Average coverage: 2,834.22
Length=4519


***** No hits found *****


Lambda     K      H
    1.33    0.621     1.12 

Gapped
Lambda     K      H
    1.28    0.460    0.850 

Effective search space used: 325685447253


Query=  CM2_S47_L008_R1_001_(paired)_contig_263 Average coverage: 8,023.68
Length=557


***** No hits found *****


Lambda     K      H
    1.33    0.621     1.12 

Gapped
Lambda     K      H
    1.28    0.460    0.850 

Effective search space used: 38665138624


Query=  CM2_S47_L008_R1_001_(paired)_contig_264 Average coverage: 671.68
Length=689


***** No hits found *****


Lambda     K      H
    1.33    0.621     1.12 

Gapped
Lambda     K      H
    1.28    0.460    0.850 

Effective search space used: 48258744448


Query=  CM2_S47_L008_R1_001_(paired)_contig_265 Average coverage: 74.53
Length=927


***** No hits found *****


Lambda     K      H
    1.33    0.621     1.12 

Gapped
Lambda     K      H
    1.28    0.460    0.850 

Effective search space used: 65435799849


Query=  CM2_S47_L008_R1_001_(paired)_contig_266 Average coverage: 840.56
Length=1127


***** No hits found *****


Lambda     K      H
    1.33    0.621     1.12 

Gapped
Lambda     K      H
    1.28    0.460    0.850 

Effective search space used: 79960949649


Query=  CM2_S47_L008_R1_001_(paired)_contig_267 Average coverage: 588.19
Length=358


***** No hits found *****


Lambda     K      H
    1.33    0.621     1.12 

Gapped
Lambda     K      H
    1.28    0.460    0.850 

Effective search space used: 24202051056


Query=  CM2_S47_L008_R1_001_(paired)_contig_268 Average coverage: 366.41
Length=5869


***** No hits found *****


Lambda     K      H
    1.33    0.621     1.12 

Gapped
Lambda     K      H
    1.28    0.460    0.850 

Effective search space used: 423586884303


Query=  CM2_S47_L008_R1_001_(paired)_contig_269 Average coverage: 3,306.58
Length=923


***** No hits found *****


Lambda     K      H
    1.33    0.621     1.12 

Gapped
Lambda     K      H
    1.28    0.460    0.850 

Effective search space used: 65145296853


Query=  CM2_S47_L008_R1_001_(paired)_contig_270 Average coverage: 1,466.76
Length=1338


***** No hits found *****


Lambda     K      H
    1.33    0.621     1.12 

Gapped
Lambda     K      H
    1.28    0.460    0.850 

Effective search space used: 95284982688


Query=  CM2_S47_L008_R1_001_(paired)_contig_271 Average coverage: 2,069.78
Length=1496


***** No hits found *****


Lambda     K      H
    1.33    0.621     1.12 

Gapped
Lambda     K      H
    1.28    0.460    0.850 

Effective search space used: 106759851030


Query=  CM2_S47_L008_R1_001_(paired)_contig_272 Average coverage: 9,382.40
Length=815


***** No hits found *****


Lambda     K      H
    1.33    0.621     1.12 

Gapped
Lambda     K      H
    1.28    0.460    0.850 

Effective search space used: 57301715961


Query=  CM2_S47_L008_R1_001_(paired)_contig_273 Average coverage: 4,506.12
Length=665


***** No hits found *****


Lambda     K      H
    1.33    0.621     1.12 

Gapped
Lambda     K      H
    1.28    0.460    0.850 

Effective search space used: 46514452480


Query=  CM2_S47_L008_R1_001_(paired)_contig_274 Average coverage: 5,011.07
Length=426


***** No hits found *****


Lambda     K      H
    1.33    0.621     1.12 

Gapped
Lambda     K      H
    1.28    0.460    0.850 

Effective search space used: 29144211632


Query=  CM2_S47_L008_R1_001_(paired)_contig_275 Average coverage: 295.52
Length=4027


***** No hits found *****


Lambda     K      H
    1.33    0.621     1.12 

Gapped
Lambda     K      H
    1.28    0.460    0.850 

Effective search space used: 290005812417


Query=  CM2_S47_L008_R1_001_(paired)_contig_276 Average coverage: 739.35
Length=3559


***** No hits found *****


Lambda     K      H
    1.33    0.621     1.12 

Gapped
Lambda     K      H
    1.28    0.460    0.850 

Effective search space used: 256326656312


Query=  CM2_S47_L008_R1_001_(paired)_contig_277 Average coverage: 13,528.24
Length=620


***** No hits found *****


Lambda     K      H
    1.33    0.621     1.12 

Gapped
Lambda     K      H
    1.28    0.460    0.850 

Effective search space used: 43243905040


Query=  CM2_S47_L008_R1_001_(paired)_contig_278 Average coverage: 464.06
Length=471


***** No hits found *****


Lambda     K      H
    1.33    0.621     1.12 

Gapped
Lambda     K      H
    1.28    0.460    0.850 

Effective search space used: 32414759072


Query=  CM2_S47_L008_R1_001_(paired)_contig_279 Average coverage: 773.00
Length=499


***** No hits found *****


Lambda     K      H
    1.33    0.621     1.12 

Gapped
Lambda     K      H
    1.28    0.460    0.850 

Effective search space used: 34449766368


Query=  CM2_S47_L008_R1_001_(paired)_contig_280 Average coverage: 1,062.45
Length=475


***** No hits found *****


Lambda     K      H
    1.33    0.621     1.12 

Gapped
Lambda     K      H
    1.28    0.460    0.850 

Effective search space used: 32705474400


Query=  CM2_S47_L008_R1_001_(paired)_contig_281 Average coverage: 58,340.36
Length=540


***** No hits found *****


Lambda     K      H
    1.33    0.621     1.12 

Gapped
Lambda     K      H
    1.28    0.460    0.850 

Effective search space used: 37429598480


Query=  CM2_S47_L008_R1_001_(paired)_contig_282 Average coverage: 13,160.25
Length=1802


***** No hits found *****


Lambda     K      H
    1.33    0.621     1.12 

Gapped
Lambda     K      H
    1.28    0.460    0.850 

Effective search space used: 128816482150


Query=  CM2_S47_L008_R1_001_(paired)_contig_283 Average coverage: 3,249.40
Length=2977


***** No hits found *****


Lambda     K      H
    1.33    0.621     1.12 

Gapped
Lambda     K      H
    1.28    0.460    0.850 

Effective search space used: 214089364700


Query=  CM2_S47_L008_R1_001_(paired)_contig_284 Average coverage: 2,114.93
Length=1338


***** No hits found *****


Lambda     K      H
    1.33    0.621     1.12 

Gapped
Lambda     K      H
    1.28    0.460    0.850 

Effective search space used: 95284982688


Query=  CM2_S47_L008_R1_001_(paired)_contig_285 Average coverage: 7,766.44
Length=1466


***** No hits found *****


Lambda     K      H
    1.33    0.621     1.12 

Gapped
Lambda     K      H
    1.28    0.460    0.850 

Effective search space used: 104581078560


Query=  CM2_S47_L008_R1_001_(paired)_contig_286 Average coverage: 73,088.94
Length=386


***** No hits found *****


Lambda     K      H
    1.33    0.621     1.12 

Gapped
Lambda     K      H
    1.28    0.460    0.850 

Effective search space used: 26237058352


Query=  CM2_S47_L008_R1_001_(paired)_contig_287 Average coverage: 2,426.10
Length=850


***** No hits found *****


Lambda     K      H
    1.33    0.621     1.12 

Gapped
Lambda     K      H
    1.28    0.460    0.850 

Effective search space used: 59843617176


Query=  CM2_S47_L008_R1_001_(paired)_contig_288 Average coverage: 1,027.37
Length=466


***** No hits found *****


Lambda     K      H
    1.33    0.621     1.12 

Gapped
Lambda     K      H
    1.28    0.460    0.850 

Effective search space used: 32051364912


Query=  CM2_S47_L008_R1_001_(paired)_contig_289 Average coverage: 9,032.14
Length=1519
                                                                      Score     E
Sequences producing significant alignments:                          (Bits)  Value

  gi|478877473|gb|AQHO01016241.1| Trypanosoma cruzi Tula cl2 Tryp...   180    6e-044


> gi|478877473|gb|AQHO01016241.1| Trypanosoma cruzi Tula cl2 Trypanosoma_cruzi_Tula_cl2-1.0.1-8929.1, 
whole genome shotgun 
sequence
Length=246

 Score =  180 bits (97),  Expect = 6e-044
 Identities = 158/187 (84%), Gaps = 6/187 (3%)
 Strand=Plus/Minus

Query  34   TCTCTATTAAAAATACAAAAATTAGCCAGGTGTGGTGGCACACACCTGTAATCC-AGCTA  92
            |||||| |||||||||||||||||||||||||||||||||||  |||||||||| |||||
Sbjct  188  TCTCTACTAAAAATACAAAAATTAGCCAGGTGTGGTGGCACATGCCTGTAATCCCAGCTA  129

Query  93   CTCGGGAGGCTGAGCTCTG-AGAATCACTTGAACCCCGGAGGTGGAGTTTGCAGTGAGCC  151
            ||||||||||||||  | | |||||| ||||||||  ||||| |||| ||||||||||||
Sbjct  128  CTCGGGAGGCTGAGG-CAGGAGAATCGCTTGAACCTGGGAGGCGGAGGTTGCAGTGAGCC  70

Query  152  AAGATAGCGCCACTGAACTCCAGTCTGGGTGACA-GAGCGAGGC-CCTGTCTCCaaaaaa  209
             |||| || ||| || ||||||| |||||  ||| |||| |  | || |||| |||||||
Sbjct  69   GAGATCGCACCATTGCACTCCAGCCTGGGCAACAAGAGCAAAACTCC-GTCTACAAAAAA  11

Query  210  taaaaaa  216
             ||||||
Sbjct  10   AAAAAAA  4


Lambda     K      H
    1.33    0.621     1.12 

Gapped
Lambda     K      H
    1.28    0.460    0.850 

Effective search space used: 108430243257


Query=  CM2_S47_L008_R1_001_(paired)_contig_290 Average coverage: 8,043.16
Length=1928


***** No hits found *****


Lambda     K      H
    1.33    0.621     1.12 

Gapped
Lambda     K      H
    1.28    0.460    0.850 

Effective search space used: 137960638066


Query=  CM2_S47_L008_R1_001_(paired)_contig_291 Average coverage: 9,358.74
Length=409


***** No hits found *****


Lambda     K      H
    1.33    0.621     1.12 

Gapped
Lambda     K      H
    1.28    0.460    0.850 

Effective search space used: 27908671488


Query=  CM2_S47_L008_R1_001_(paired)_contig_292 Average coverage: 3,382.89
Length=3689


***** No hits found *****


Lambda     K      H
    1.33    0.621     1.12 

Gapped
Lambda     K      H
    1.28    0.460    0.850 

Effective search space used: 265761102892


Query=  CM2_S47_L008_R1_001_(paired)_contig_293 Average coverage: 7,000.84
Length=2039


***** No hits found *****


Lambda     K      H
    1.33    0.621     1.12 

Gapped
Lambda     K      H
    1.28    0.460    0.850 

Effective search space used: 146016203992


Query=  CM2_S47_L008_R1_001_(paired)_contig_294 Average coverage: 7,049.48
Length=4428


***** No hits found *****


Lambda     K      H
    1.33    0.621     1.12 

Gapped
Lambda     K      H
    1.28    0.460    0.850 

Effective search space used: 319086165200


Query=  CM2_S47_L008_R1_001_(paired)_contig_295 Average coverage: 7,764.31
Length=639


***** No hits found *****


Lambda     K      H
    1.33    0.621     1.12 

Gapped
Lambda     K      H
    1.28    0.460    0.850 

Effective search space used: 44624802848


Query=  CM2_S47_L008_R1_001_(paired)_contig_296 Average coverage: 610.14
Length=5636


***** No hits found *****


Lambda     K      H
    1.33    0.621     1.12 

Gapped
Lambda     K      H
    1.28    0.460    0.850 

Effective search space used: 406689821464


Query=  CM2_S47_L008_R1_001_(paired)_contig_297 Average coverage: 1,302.99
Length=616


***** No hits found *****


Lambda     K      H
    1.33    0.621     1.12 

Gapped
Lambda     K      H
    1.28    0.460    0.850 

Effective search space used: 42953189712


Query=  CM2_S47_L008_R1_001_(paired)_contig_298 Average coverage: 238.35
Length=548


***** No hits found *****


Lambda     K      H
    1.33    0.621     1.12 

Gapped
Lambda     K      H
    1.28    0.460    0.850 

Effective search space used: 38011029136


Query=  CM2_S47_L008_R1_001_(paired)_contig_299 Average coverage: 368.71
Length=676


***** No hits found *****


Lambda     K      H
    1.33    0.621     1.12 

Gapped
Lambda     K      H
    1.28    0.460    0.850 

Effective search space used: 47313919632


Query=  CM2_S47_L008_R1_001_(paired)_contig_300 Average coverage: 250.49
Length=716


***** No hits found *****


Lambda     K      H
    1.33    0.621     1.12 

Gapped
Lambda     K      H
    1.28    0.460    0.850 

Effective search space used: 50221072912


Query=  CM2_S47_L008_R1_001_(paired)_contig_301 Average coverage: 1,459.52
Length=1598


***** No hits found *****


Lambda     K      H
    1.33    0.621     1.12 

Gapped
Lambda     K      H
    1.28    0.460    0.850 

Effective search space used: 114167677428


Query=  CM2_S47_L008_R1_001_(paired)_contig_302 Average coverage: 2,814.80
Length=348


***** No hits found *****


Lambda     K      H
    1.33    0.621     1.12 

Gapped
Lambda     K      H
    1.28    0.460    0.850 

Effective search space used: 23475262736


Query=  CM2_S47_L008_R1_001_(paired)_contig_303 Average coverage: 3,969.70
Length=1026


***** No hits found *****


Lambda     K      H
    1.33    0.621     1.12 

Gapped
Lambda     K      H
    1.28    0.460    0.850 

Effective search space used: 72625749000


Query=  CM2_S47_L008_R1_001_(paired)_contig_304 Average coverage: 334.28
Length=1756


***** No hits found *****


Lambda     K      H
    1.33    0.621     1.12 

Gapped
Lambda     K      H
    1.28    0.460    0.850 

Effective search space used: 125478139514


Query=  CM2_S47_L008_R1_001_(paired)_contig_305 Average coverage: 313.51
Length=1518


***** No hits found *****


Lambda     K      H
    1.33    0.621     1.12 

Gapped
Lambda     K      H
    1.28    0.460    0.850 

Effective search space used: 108357617508


Query=  CM2_S47_L008_R1_001_(paired)_contig_306 Average coverage: 10,211.07
Length=1508


***** No hits found *****


Lambda     K      H
    1.33    0.621     1.12 

Gapped
Lambda     K      H
    1.28    0.460    0.850 

Effective search space used: 107631360018


Query=  CM2_S47_L008_R1_001_(paired)_contig_307 Average coverage: 5,476.51
Length=482


***** No hits found *****


Lambda     K      H
    1.33    0.621     1.12 

Gapped
Lambda     K      H
    1.28    0.460    0.850 

Effective search space used: 33214226224


Query=  CM2_S47_L008_R1_001_(paired)_contig_308 Average coverage: 5,096.62
Length=1511


***** No hits found *****


Lambda     K      H
    1.33    0.621     1.12 

Gapped
Lambda     K      H
    1.28    0.460    0.850 

Effective search space used: 107849237265


Query=  CM2_S47_L008_R1_001_(paired)_contig_309 Average coverage: 582.92
Length=2045


***** No hits found *****


Lambda     K      H
    1.33    0.621     1.12 

Gapped
Lambda     K      H
    1.28    0.460    0.850 

Effective search space used: 146451639988


Query=  CM2_S47_L008_R1_001_(paired)_contig_310 Average coverage: 12,016.68
Length=1347


***** No hits found *****


Lambda     K      H
    1.33    0.621     1.12 

Gapped
Lambda     K      H
    1.28    0.460    0.850 

Effective search space used: 95938614429


Query=  CM2_S47_L008_R1_001_(paired)_contig_311 Average coverage: 855.22
Length=825


***** No hits found *****


Lambda     K      H
    1.33    0.621     1.12 

Gapped
Lambda     K      H
    1.28    0.460    0.850 

Effective search space used: 58027973451


Query=  CM2_S47_L008_R1_001_(paired)_contig_312 Average coverage: 14,538.94
Length=628


***** No hits found *****


Lambda     K      H
    1.33    0.621     1.12 

Gapped
Lambda     K      H
    1.28    0.460    0.850 

Effective search space used: 43825335696


Query=  CM2_S47_L008_R1_001_(paired)_contig_313 Average coverage: 5,471.95
Length=1576


***** No hits found *****


Lambda     K      H
    1.33    0.621     1.12 

Gapped
Lambda     K      H
    1.28    0.460    0.850 

Effective search space used: 112569910950


Query=  CM2_S47_L008_R1_001_(paired)_contig_314 Average coverage: 981.44
Length=299


***** No hits found *****


Lambda     K      H
    1.33    0.621     1.12 

Gapped
Lambda     K      H
    1.28    0.460    0.850 

Effective search space used: 20001276625


Query=  CM2_S47_L008_R1_001_(paired)_contig_315 Average coverage: 324.81
Length=307


***** No hits found *****


Lambda     K      H
    1.33    0.621     1.12 

Gapped
Lambda     K      H
    1.28    0.460    0.850 

Effective search space used: 20583131945


Query=  CM2_S47_L008_R1_001_(paired)_contig_316 Average coverage: 2,655.51
Length=336


***** No hits found *****


Lambda     K      H
    1.33    0.621     1.12 

Gapped
Lambda     K      H
    1.28    0.460    0.850 

Effective search space used: 22603116752


Query=  CM2_S47_L008_R1_001_(paired)_contig_317 Average coverage: 27,177.16
Length=369


***** No hits found *****


Lambda     K      H
    1.33    0.621     1.12 

Gapped
Lambda     K      H
    1.28    0.460    0.850 

Effective search space used: 25001518208


Query=  CM2_S47_L008_R1_001_(paired)_contig_318 Average coverage: 19,702.69
Length=430


***** No hits found *****


Lambda     K      H
    1.33    0.621     1.12 

Gapped
Lambda     K      H
    1.28    0.460    0.850 

Effective search space used: 29434926960


Query=  CM2_S47_L008_R1_001_(paired)_contig_319 Average coverage: 62,122.63
Length=861


***** No hits found *****


Lambda     K      H
    1.33    0.621     1.12 

Gapped
Lambda     K      H
    1.28    0.460    0.850 

Effective search space used: 60642500415


Query=  CM2_S47_L008_R1_001_(paired)_contig_320 Average coverage: 9,769.84
Length=657


***** No hits found *****


Lambda     K      H
    1.33    0.621     1.12 

Gapped
Lambda     K      H
    1.28    0.460    0.850 

Effective search space used: 45933021824


Query=  CM2_S47_L008_R1_001_(paired)_contig_321 Average coverage: 9.68
Length=1959


***** No hits found *****


Lambda     K      H
    1.33    0.621     1.12 

Gapped
Lambda     K      H
    1.28    0.460    0.850 

Effective search space used: 140210390712


Query=  CM2_S47_L008_R1_001_(paired)_contig_322 Average coverage: 9.17
Length=1296


***** No hits found *****


Lambda     K      H
    1.33    0.621     1.12 

Gapped
Lambda     K      H
    1.28    0.460    0.850 

Effective search space used: 92234701230


Query=  CM2_S47_L008_R1_001_(paired)_contig_323 Average coverage: 6,269.01
Length=5589


***** No hits found *****


Lambda     K      H
    1.33    0.621     1.12 

Gapped
Lambda     K      H
    1.28    0.460    0.850 

Effective search space used: 403281401063


Query=  CM2_S47_L008_R1_001_(paired)_contig_324 Average coverage: 5,791.33
Length=1386


***** No hits found *****


Lambda     K      H
    1.33    0.621     1.12 

Gapped
Lambda     K      H
    1.28    0.460    0.850 

Effective search space used: 98771018640


Query=  CM2_S47_L008_R1_001_(paired)_contig_325 Average coverage: 6,307.97
Length=543


***** No hits found *****


Lambda     K      H
    1.33    0.621     1.12 

Gapped
Lambda     K      H
    1.28    0.460    0.850 

Effective search space used: 37647634976


Query=  CM2_S47_L008_R1_001_(paired)_contig_326 Average coverage: 4,939.22
Length=1628


***** No hits found *****


Lambda     K      H
    1.33    0.621     1.12 

Gapped
Lambda     K      H
    1.28    0.460    0.850 

Effective search space used: 116346449898


Query=  CM2_S47_L008_R1_001_(paired)_contig_327 Average coverage: 7,495.25
Length=499


***** No hits found *****


Lambda     K      H
    1.33    0.621     1.12 

Gapped
Lambda     K      H
    1.28    0.460    0.850 

Effective search space used: 34449766368


Query=  CM2_S47_L008_R1_001_(paired)_contig_328 Average coverage: 986.89
Length=400


***** No hits found *****


Lambda     K      H
    1.33    0.621     1.12 

Gapped
Lambda     K      H
    1.28    0.460    0.850 

Effective search space used: 27254562000


Query=  CM2_S47_L008_R1_001_(paired)_contig_329 Average coverage: 3,999.55
Length=720


***** No hits found *****


Lambda     K      H
    1.33    0.621     1.12 

Gapped
Lambda     K      H
    1.28    0.460    0.850 

Effective search space used: 50511788240


Query=  CM2_S47_L008_R1_001_(paired)_contig_330 Average coverage: 6,732.21
Length=359


***** No hits found *****


Lambda     K      H
    1.33    0.621     1.12 

Gapped
Lambda     K      H
    1.28    0.460    0.850 

Effective search space used: 24274729888


Query=  CM2_S47_L008_R1_001_(paired)_contig_331 Average coverage: 8,223.68
Length=920


***** No hits found *****


Lambda     K      H
    1.33    0.621     1.12 

Gapped
Lambda     K      H
    1.28    0.460    0.850 

Effective search space used: 64927419606


Query=  CM2_S47_L008_R1_001_(paired)_contig_332 Average coverage: 7,725.86
Length=383


***** No hits found *****


Lambda     K      H
    1.33    0.621     1.12 

Gapped
Lambda     K      H
    1.28    0.460    0.850 

Effective search space used: 26019021856


Query=  CM2_S47_L008_R1_001_(paired)_contig_333 Average coverage: 597.23
Length=856


***** No hits found *****


Lambda     K      H
    1.33    0.621     1.12 

Gapped
Lambda     K      H
    1.28    0.460    0.850 

Effective search space used: 60279371670


Query=  CM2_S47_L008_R1_001_(paired)_contig_334 Average coverage: 4,714.10
Length=1030


***** No hits found *****


Lambda     K      H
    1.33    0.621     1.12 

Gapped
Lambda     K      H
    1.28    0.460    0.850 

Effective search space used: 72916251996


Query=  CM2_S47_L008_R1_001_(paired)_contig_335 Average coverage: 5,487.27
Length=461


***** No hits found *****


Lambda     K      H
    1.33    0.621     1.12 

Gapped
Lambda     K      H
    1.28    0.460    0.850 

Effective search space used: 31687970752


Query=  CM2_S47_L008_R1_001_(paired)_contig_336 Average coverage: 2,329.89
Length=807


***** No hits found *****


Lambda     K      H
    1.33    0.621     1.12 

Gapped
Lambda     K      H
    1.28    0.460    0.850 

Effective search space used: 56720709969


Query=  CM2_S47_L008_R1_001_(paired)_contig_337 Average coverage: 1,990.99
Length=612


***** No hits found *****


Lambda     K      H
    1.33    0.621     1.12 

Gapped
Lambda     K      H
    1.28    0.460    0.850 

Effective search space used: 42662474384


Query=  CM2_S47_L008_R1_001_(paired)_contig_338 Average coverage: 801.97
Length=5772


***** No hits found *****


Lambda     K      H
    1.33    0.621     1.12 

Gapped
Lambda     K      H
    1.28    0.460    0.850 

Effective search space used: 416552484752


Query=  CM2_S47_L008_R1_001_(paired)_contig_339 Average coverage: 1,762.23
Length=337


***** No hits found *****


Lambda     K      H
    1.33    0.621     1.12 

Gapped
Lambda     K      H
    1.28    0.460    0.850 

Effective search space used: 22675795584


Query=  CM2_S47_L008_R1_001_(paired)_contig_340 Average coverage: 802.91
Length=630


***** No hits found *****


Lambda     K      H
    1.33    0.621     1.12 

Gapped
Lambda     K      H
    1.28    0.460    0.850 

Effective search space used: 43970693360


Query=  CM2_S47_L008_R1_001_(paired)_contig_341 Average coverage: 7,168.25
Length=768


***** No hits found *****


Lambda     K      H
    1.33    0.621     1.12 

Gapped
Lambda     K      H
    1.28    0.460    0.850 

Effective search space used: 53888305758


Query=  CM2_S47_L008_R1_001_(paired)_contig_342 Average coverage: 1,399.87
Length=587


***** No hits found *****


Lambda     K      H
    1.33    0.621     1.12 

Gapped
Lambda     K      H
    1.28    0.460    0.850 

Effective search space used: 40845503584


Query=  CM2_S47_L008_R1_001_(paired)_contig_343 Average coverage: 1,570.31
Length=319


***** No hits found *****


Lambda     K      H
    1.33    0.621     1.12 

Gapped
Lambda     K      H
    1.28    0.460    0.850 

Effective search space used: 21455914925


Query=  CM2_S47_L008_R1_001_(paired)_contig_344 Average coverage: 6,918.62
Length=610


***** No hits found *****


Lambda     K      H
    1.33    0.621     1.12 

Gapped
Lambda     K      H
    1.28    0.460    0.850 

Effective search space used: 42517116720


Query=  CM2_S47_L008_R1_001_(paired)_contig_345 Average coverage: 3,401.92
Length=2257


***** No hits found *****


Lambda     K      H
    1.33    0.621     1.12 

Gapped
Lambda     K      H
    1.28    0.460    0.850 

Effective search space used: 161837045180


Query=  CM2_S47_L008_R1_001_(paired)_contig_346 Average coverage: 5,658.47
Length=798


***** No hits found *****


Lambda     K      H
    1.33    0.621     1.12 

Gapped
Lambda     K      H
    1.28    0.460    0.850 

Effective search space used: 56067078228


Query=  CM2_S47_L008_R1_001_(paired)_contig_347 Average coverage: 687.27
Length=2164


***** No hits found *****


Lambda     K      H
    1.33    0.621     1.12 

Gapped
Lambda     K      H
    1.28    0.460    0.850 

Effective search space used: 155087787242


Query=  CM2_S47_L008_R1_001_(paired)_contig_348 Average coverage: 21,524.06
Length=1116


***** No hits found *****


Lambda     K      H
    1.33    0.621     1.12 

Gapped
Lambda     K      H
    1.28    0.460    0.850 

Effective search space used: 79162066410


Query=  CM2_S47_L008_R1_001_(paired)_contig_349 Average coverage: 259.15
Length=2643


***** No hits found *****


Lambda     K      H
    1.33    0.621     1.12 

Gapped
Lambda     K      H
    1.28    0.460    0.850 

Effective search space used: 189850094256


Query=  CM2_S47_L008_R1_001_(paired)_contig_350 Average coverage: 910.13
Length=1574


***** No hits found *****


Lambda     K      H
    1.33    0.621     1.12 

Gapped
Lambda     K      H
    1.28    0.460    0.850 

Effective search space used: 112424659452


Query=  CM2_S47_L008_R1_001_(paired)_contig_351 Average coverage: 1,598.73
Length=869


***** No hits found *****


Lambda     K      H
    1.33    0.621     1.12 

Gapped
Lambda     K      H
    1.28    0.460    0.850 

Effective search space used: 61223506407


Query=  CM2_S47_L008_R1_001_(paired)_contig_352 Average coverage: 208.14
Length=346


***** No hits found *****


Lambda     K      H
    1.33    0.621     1.12 

Gapped
Lambda     K      H
    1.28    0.460    0.850 

Effective search space used: 23329905072


Query=  CM2_S47_L008_R1_001_(paired)_contig_353 Average coverage: 3,942.57
Length=618


***** No hits found *****


Lambda     K      H
    1.33    0.621     1.12 

Gapped
Lambda     K      H
    1.28    0.460    0.850 

Effective search space used: 43098547376


Query=  CM2_S47_L008_R1_001_(paired)_contig_354 Average coverage: 18,857.71
Length=643


***** No hits found *****


Lambda     K      H
    1.33    0.621     1.12 

Gapped
Lambda     K      H
    1.28    0.460    0.850 

Effective search space used: 44915518176


Query=  CM2_S47_L008_R1_001_(paired)_contig_355 Average coverage: 9,143.72
Length=409


***** No hits found *****


Lambda     K      H
    1.33    0.621     1.12 

Gapped
Lambda     K      H
    1.28    0.460    0.850 

Effective search space used: 27908671488


Query=  CM2_S47_L008_R1_001_(paired)_contig_356 Average coverage: 188.94
Length=931


***** No hits found *****


Lambda     K      H
    1.33    0.621     1.12 

Gapped
Lambda     K      H
    1.28    0.460    0.850 

Effective search space used: 65726302845


Query=  CM2_S47_L008_R1_001_(paired)_contig_357 Average coverage: 78.40
Length=1526


***** No hits found *****


Lambda     K      H
    1.33    0.621     1.12 

Gapped
Lambda     K      H
    1.28    0.460    0.850 

Effective search space used: 108938623500


Query=  CM2_S47_L008_R1_001_(paired)_contig_358 Average coverage: 14,018.45
Length=2168


***** No hits found *****


Lambda     K      H
    1.33    0.621     1.12 

Gapped
Lambda     K      H
    1.28    0.460    0.850 

Effective search space used: 155378077906


Query=  CM2_S47_L008_R1_001_(paired)_contig_359 Average coverage: 5,044.96
Length=357


***** No hits found *****


Lambda     K      H
    1.33    0.621     1.12 

Gapped
Lambda     K      H
    1.28    0.460    0.850 

Effective search space used: 24129372224


Query=  CM2_S47_L008_R1_001_(paired)_contig_360 Average coverage: 21,762.21
Length=706


***** No hits found *****


Lambda     K      H
    1.33    0.621     1.12 

Gapped
Lambda     K      H
    1.28    0.460    0.850 

Effective search space used: 49494284592


Query=  CM2_S47_L008_R1_001_(paired)_contig_361 Average coverage: 1,876.01
Length=3187


***** No hits found *****


Lambda     K      H
    1.33    0.621     1.12 

Gapped
Lambda     K      H
    1.28    0.460    0.850 

Effective search space used: 229329624560


Query=  CM2_S47_L008_R1_001_(paired)_contig_362 Average coverage: 183.09
Length=297


***** No hits found *****


Lambda     K      H
    1.33    0.621     1.12 

Gapped
Lambda     K      H
    1.28    0.460    0.850 

Effective search space used: 19855812795


Query=  CM2_S47_L008_R1_001_(paired)_contig_363 Average coverage: 415.44
Length=207


***** No hits found *****


Lambda     K      H
    1.33    0.621     1.12 

Gapped
Lambda     K      H
    1.28    0.460    0.850 

Effective search space used: 13309940445


Query=  CM2_S47_L008_R1_001_(paired)_contig_364 Average coverage: 606.56
Length=930


***** No hits found *****


Lambda     K      H
    1.33    0.621     1.12 

Gapped
Lambda     K      H
    1.28    0.460    0.850 

Effective search space used: 65653677096


Query=  CM2_S47_L008_R1_001_(paired)_contig_365 Average coverage: 290.65
Length=675


***** No hits found *****


Lambda     K      H
    1.33    0.621     1.12 

Gapped
Lambda     K      H
    1.28    0.460    0.850 

Effective search space used: 47241240800


Query=  CM2_S47_L008_R1_001_(paired)_contig_366 Average coverage: 7,714.77
Length=1732
                                                                      Score     E
Sequences producing significant alignments:                          (Bits)  Value

  gi|478877473|gb|AQHO01016241.1| Trypanosoma cruzi Tula cl2 Tryp...   124    3e-027


> gi|478877473|gb|AQHO01016241.1| Trypanosoma cruzi Tula cl2 Trypanosoma_cruzi_Tula_cl2-1.0.1-8929.1, 
whole genome shotgun 
sequence
Length=246

 Score =  124 bits (67),  Expect = 3e-027
 Identities = 80/86 (93%), Gaps = 1/86 (1%)
 Strand=Plus/Minus

Query  5   TGAACCTGGGAGGCGGATCTTGCGGTGAGCCGAGATCGCACCATTGCACTCCAGACTGGG  64
           |||||||||||||||||  |||| |||||||||||||||||||||||||||||| |||||
Sbjct  100 TGAACCTGGGAGGCGGAGGTTGCAGTGAGCCGAGATCGCACCATTGCACTCCAGCCTGGG  41

Query  65  CAACAAGAGCAAAATTCCGTCT-CAA  89
           |||||||||||||| ||||||| |||
Sbjct  40  CAACAAGAGCAAAACTCCGTCTACAA  15


Lambda     K      H
    1.33    0.621     1.12 

Gapped
Lambda     K      H
    1.28    0.460    0.850 

Effective search space used: 123736395530


Query=  CM2_S47_L008_R1_001_(paired)_contig_367 Average coverage: 25,382.90
Length=746


***** No hits found *****


Lambda     K      H
    1.33    0.621     1.12 

Gapped
Lambda     K      H
    1.28    0.460    0.850 

Effective search space used: 52290539280


Query=  CM2_S47_L008_R1_001_(paired)_contig_368 Average coverage: 6,131.65
Length=753


***** No hits found *****


Lambda     K      H
    1.33    0.621     1.12 

Gapped
Lambda     K      H
    1.28    0.460    0.850 

Effective search space used: 52798919523


Query=  CM2_S47_L008_R1_001_(paired)_contig_369 Average coverage: 3,547.00
Length=1549


***** No hits found *****


Lambda     K      H
    1.33    0.621     1.12 

Gapped
Lambda     K      H
    1.28    0.460    0.850 

Effective search space used: 110609015727


Query=  CM2_S47_L008_R1_001_(paired)_contig_370 Average coverage: 710.15
Length=2243


***** No hits found *****


Lambda     K      H
    1.33    0.621     1.12 

Gapped
Lambda     K      H
    1.28    0.460    0.850 

Effective search space used: 160821027856


Query=  CM2_S47_L008_R1_001_(paired)_contig_371 Average coverage: 7,746.22
Length=1004


***** No hits found *****


Lambda     K      H
    1.33    0.621     1.12 

Gapped
Lambda     K      H
    1.28    0.460    0.850 

Effective search space used: 71027982522


Query=  CM2_S47_L008_R1_001_(paired)_contig_372 Average coverage: 85,987.81
Length=449


***** No hits found *****


Lambda     K      H
    1.33    0.621     1.12 

Gapped
Lambda     K      H
    1.28    0.460    0.850 

Effective search space used: 30815824768


Query=  CM2_S47_L008_R1_001_(paired)_contig_373 Average coverage: 527.74
Length=548


***** No hits found *****


Lambda     K      H
    1.33    0.621     1.12 

Gapped
Lambda     K      H
    1.28    0.460    0.850 

Effective search space used: 38011029136


Query=  CM2_S47_L008_R1_001_(paired)_contig_374 Average coverage: 1,320.40
Length=12836


***** No hits found *****


Lambda     K      H
    1.33    0.621     1.12 

Gapped
Lambda     K      H
    1.28    0.460    0.850 

Effective search space used: 928078465500


Query=  CM2_S47_L008_R1_001_(paired)_contig_375 Average coverage: 1,108.18
Length=2822


***** No hits found *****


Lambda     K      H
    1.33    0.621     1.12 

Gapped
Lambda     K      H
    1.28    0.460    0.850 

Effective search space used: 202840601470


Query=  CM2_S47_L008_R1_001_(paired)_contig_376 Average coverage: 269.83
Length=819


***** No hits found *****


Lambda     K      H
    1.33    0.621     1.12 

Gapped
Lambda     K      H
    1.28    0.460    0.850 

Effective search space used: 57592218957


Query=  CM2_S47_L008_R1_001_(paired)_contig_377 Average coverage: 1,198.35
Length=2786


***** No hits found *****


Lambda     K      H
    1.33    0.621     1.12 

Gapped
Lambda     K      H
    1.28    0.460    0.850 

Effective search space used: 200227985494


Query=  CM2_S47_L008_R1_001_(paired)_contig_378 Average coverage: 83.25
Length=2107


***** No hits found *****


Lambda     K      H
    1.33    0.621     1.12 

Gapped
Lambda     K      H
    1.28    0.460    0.850 

Effective search space used: 150951145280


Query=  CM2_S47_L008_R1_001_(paired)_contig_379 Average coverage: 4,286.44
Length=1192


***** No hits found *****


Lambda     K      H
    1.33    0.621     1.12 

Gapped
Lambda     K      H
    1.28    0.460    0.850 

Effective search space used: 84681623334


Query=  CM2_S47_L008_R1_001_(paired)_contig_380 Average coverage:
210,234.13
Length=352


***** No hits found *****


Lambda     K      H
    1.33    0.621     1.12 

Gapped
Lambda     K      H
    1.28    0.460    0.850 

Effective search space used: 23765978064


Query=  CM2_S47_L008_R1_001_(paired)_contig_381 Average coverage: 445.24
Length=719


***** No hits found *****


Lambda     K      H
    1.33    0.621     1.12 

Gapped
Lambda     K      H
    1.28    0.460    0.850 

Effective search space used: 50439109408


Query=  CM2_S47_L008_R1_001_(paired)_contig_382 Average coverage: 761.91
Length=782


***** No hits found *****


Lambda     K      H
    1.33    0.621     1.12 

Gapped
Lambda     K      H
    1.28    0.460    0.850 

Effective search space used: 54905066244


Query=  CM2_S47_L008_R1_001_(paired)_contig_383 Average coverage: 2,301.62
Length=2495


***** No hits found *****


Lambda     K      H
    1.33    0.621     1.12 

Gapped
Lambda     K      H
    1.28    0.460    0.850 

Effective search space used: 179109339688


Query=  CM2_S47_L008_R1_001_(paired)_contig_384 Average coverage: 70,929.57
Length=409


***** No hits found *****


Lambda     K      H
    1.33    0.621     1.12 

Gapped
Lambda     K      H
    1.28    0.460    0.850 

Effective search space used: 27908671488


Query=  CM2_S47_L008_R1_001_(paired)_contig_385 Average coverage: 8,184.24
Length=4073


***** No hits found *****


Lambda     K      H
    1.33    0.621     1.12 

Gapped
Lambda     K      H
    1.28    0.460    0.850 

Effective search space used: 293341713235


Query=  CM2_S47_L008_R1_001_(paired)_contig_386 Average coverage: 24.28
Length=655


***** No hits found *****


Lambda     K      H
    1.33    0.621     1.12 

Gapped
Lambda     K      H
    1.28    0.460    0.850 

Effective search space used: 45787664160


Query=  CM2_S47_L008_R1_001_(paired)_contig_387 Average coverage: 5,820.41
Length=397


***** No hits found *****


Lambda     K      H
    1.33    0.621     1.12 

Gapped
Lambda     K      H
    1.28    0.460    0.850 

Effective search space used: 27036525504


Query=  CM2_S47_L008_R1_001_(paired)_contig_388 Average coverage: 1,805.33
Length=3060


***** No hits found *****


Lambda     K      H
    1.33    0.621     1.12 

Gapped
Lambda     K      H
    1.28    0.460    0.850 

Effective search space used: 220112895978


Query=  CM2_S47_L008_R1_001_(paired)_contig_389 Average coverage: 3,195.94
Length=501


***** No hits found *****


Lambda     K      H
    1.33    0.621     1.12 

Gapped
Lambda     K      H
    1.28    0.460    0.850 

Effective search space used: 34595124032


Query=  CM2_S47_L008_R1_001_(paired)_contig_390 Average coverage: 1,453.27
Length=2481
                                                                      Score     E
Sequences producing significant alignments:                          (Bits)  Value

  gi|478877473|gb|AQHO01016241.1| Trypanosoma cruzi Tula cl2 Tryp...   137    6e-031


> gi|478877473|gb|AQHO01016241.1| Trypanosoma cruzi Tula cl2 Trypanosoma_cruzi_Tula_cl2-1.0.1-8929.1, 
whole genome shotgun 
sequence
Length=246

 Score =  137 bits (74),  Expect = 6e-031
 Identities = 111/129 (86%), Gaps = 2/129 (1%)
 Strand=Plus/Minus

Query  1255  TCCCAGCTACTCAGGAGGCTGAGGCAGAAGAATCGTTTGAACCTGGGAGGCGGAGGTTGC  1314
             |||||||||||| |||||||||||||| ||||||| ||||||||||||||||||||||||
Sbjct  137   TCCCAGCTACTCGGGAGGCTGAGGCAGGAGAATCGCTTGAACCTGGGAGGCGGAGGTTGC  78

Query  1315  AGTGAGCTGAGATCATGCCACTGCACTCCAAAATGGGTGACA-GAGCAATACTCTGTCT-  1372
             ||||||| ||||||   ||| |||||||||   ||||  ||| |||||| |||| |||| 
Sbjct  77    AGTGAGCCGAGATCGCACCATTGCACTCCAGCCTGGGCAACAAGAGCAAAACTCCGTCTA  18

Query  1373  CAAAATAAA  1381
             ||||| |||
Sbjct  17    CAAAAAAAA  9


Lambda     K      H
    1.33    0.621     1.12 

Gapped
Lambda     K      H
    1.28    0.460    0.850 

Effective search space used: 178093322364


Query=  CM2_S47_L008_R1_001_(paired)_contig_391 Average coverage: 1,037.05
Length=1589


***** No hits found *****


Lambda     K      H
    1.33    0.621     1.12 

Gapped
Lambda     K      H
    1.28    0.460    0.850 

Effective search space used: 113514045687


Query=  CM2_S47_L008_R1_001_(paired)_contig_392 Average coverage: 24,457.21
Length=746


***** No hits found *****


Lambda     K      H
    1.33    0.621     1.12 

Gapped
Lambda     K      H
    1.28    0.460    0.850 

Effective search space used: 52290539280


Query=  CM2_S47_L008_R1_001_(paired)_contig_393 Average coverage: 9,901.61
Length=1373


***** No hits found *****


Lambda     K      H
    1.33    0.621     1.12 

Gapped
Lambda     K      H
    1.28    0.460    0.850 

Effective search space used: 97826883903


Query=  CM2_S47_L008_R1_001_(paired)_contig_394 Average coverage: 2,351.92
Length=366


***** No hits found *****


Lambda     K      H
    1.33    0.621     1.12 

Gapped
Lambda     K      H
    1.28    0.460    0.850 

Effective search space used: 24783481712


Query=  CM2_S47_L008_R1_001_(paired)_contig_395 Average coverage: 4,384.98
Length=683


***** No hits found *****


Lambda     K      H
    1.33    0.621     1.12 

Gapped
Lambda     K      H
    1.28    0.460    0.850 

Effective search space used: 47822671456


Query=  CM2_S47_L008_R1_001_(paired)_contig_396 Average coverage: 11,781.57
Length=877


***** No hits found *****


Lambda     K      H
    1.33    0.621     1.12 

Gapped
Lambda     K      H
    1.28    0.460    0.850 

Effective search space used: 61804512399


Query=  CM2_S47_L008_R1_001_(paired)_contig_397 Average coverage: 2,110.85
Length=2002


***** No hits found *****


Lambda     K      H
    1.33    0.621     1.12 

Gapped
Lambda     K      H
    1.28    0.460    0.850 

Effective search space used: 143331015350


Query=  CM2_S47_L008_R1_001_(paired)_contig_398 Average coverage: 1,936.49
Length=1355


***** No hits found *****


Lambda     K      H
    1.33    0.621     1.12 

Gapped
Lambda     K      H
    1.28    0.460    0.850 

Effective search space used: 96519620421


Query=  CM2_S47_L008_R1_001_(paired)_contig_399 Average coverage: 19,388.52
Length=263


***** No hits found *****


Lambda     K      H
    1.33    0.621     1.12 

Gapped
Lambda     K      H
    1.28    0.460    0.850 

Effective search space used: 17382927685


Query=  CM2_S47_L008_R1_001_(paired)_contig_400 Average coverage: 3,436.24
Length=354


***** No hits found *****


Lambda     K      H
    1.33    0.621     1.12 

Gapped
Lambda     K      H
    1.28    0.460    0.850 

Effective search space used: 23911335728


Query=  CM2_S47_L008_R1_001_(paired)_contig_401 Average coverage: 6,651.57
Length=1487


***** No hits found *****


Lambda     K      H
    1.33    0.621     1.12 

Gapped
Lambda     K      H
    1.28    0.460    0.850 

Effective search space used: 106106219289


Query=  CM2_S47_L008_R1_001_(paired)_contig_402 Average coverage: 500.94
Length=1024


***** No hits found *****


Lambda     K      H
    1.33    0.621     1.12 

Gapped
Lambda     K      H
    1.28    0.460    0.850 

Effective search space used: 72480497502


Query=  CM2_S47_L008_R1_001_(paired)_contig_403 Average coverage: 25.99
Length=365


***** No hits found *****


Lambda     K      H
    1.33    0.621     1.12 

Gapped
Lambda     K      H
    1.28    0.460    0.850 

Effective search space used: 24710802880


Query=  CM2_S47_L008_R1_001_(paired)_contig_404 Average coverage: 2,892.63
Length=424


***** No hits found *****


Lambda     K      H
    1.33    0.621     1.12 

Gapped
Lambda     K      H
    1.28    0.460    0.850 

Effective search space used: 28998853968


Query=  CM2_S47_L008_R1_001_(paired)_contig_405 Average coverage: 4,468.42
Length=2430


***** No hits found *****


Lambda     K      H
    1.33    0.621     1.12 

Gapped
Lambda     K      H
    1.28    0.460    0.850 

Effective search space used: 174392116398


Query=  CM2_S47_L008_R1_001_(paired)_contig_406 Average coverage: 398.41
Length=1467


***** No hits found *****


Lambda     K      H
    1.33    0.621     1.12 

Gapped
Lambda     K      H
    1.28    0.460    0.850 

Effective search space used: 104653704309


Query=  CM2_S47_L008_R1_001_(paired)_contig_407 Average coverage: 362.34
Length=638


***** No hits found *****


Lambda     K      H
    1.33    0.621     1.12 

Gapped
Lambda     K      H
    1.28    0.460    0.850 

Effective search space used: 44552124016


Query=  CM2_S47_L008_R1_001_(paired)_contig_408 Average coverage: 15,642.53
Length=651


***** No hits found *****


Lambda     K      H
    1.33    0.621     1.12 

Gapped
Lambda     K      H
    1.28    0.460    0.850 

Effective search space used: 45496948832


Query=  CM2_S47_L008_R1_001_(paired)_contig_409 Average coverage: 4,508.18
Length=958


***** No hits found *****


Lambda     K      H
    1.33    0.621     1.12 

Gapped
Lambda     K      H
    1.28    0.460    0.850 

Effective search space used: 67687198068


Query=  CM2_S47_L008_R1_001_(paired)_contig_410 Average coverage: 165.35
Length=278


***** No hits found *****


Lambda     K      H
    1.33    0.621     1.12 

Gapped
Lambda     K      H
    1.28    0.460    0.850 

Effective search space used: 18473906410


Query=  CM2_S47_L008_R1_001_(paired)_contig_411 Average coverage: 9,936.40
Length=1058


***** No hits found *****


Lambda     K      H
    1.33    0.621     1.12 

Gapped
Lambda     K      H
    1.28    0.460    0.850 

Effective search space used: 74949772968


Query=  CM2_S47_L008_R1_001_(paired)_contig_412 Average coverage: 62,891.45
Length=695


***** No hits found *****


Lambda     K      H
    1.33    0.621     1.12 

Gapped
Lambda     K      H
    1.28    0.460    0.850 

Effective search space used: 48694817440


Query=  CM2_S47_L008_R1_001_(paired)_contig_413 Average coverage: 27,626.52
Length=656


***** No hits found *****


Lambda     K      H
    1.33    0.621     1.12 

Gapped
Lambda     K      H
    1.28    0.460    0.850 

Effective search space used: 45860342992


Query=  CM2_S47_L008_R1_001_(paired)_contig_414 Average coverage: 544.52
Length=2721


***** No hits found *****


Lambda     K      H
    1.33    0.621     1.12 

Gapped
Lambda     K      H
    1.28    0.460    0.850 

Effective search space used: 195510762204


Query=  CM2_S47_L008_R1_001_(paired)_contig_415 Average coverage: 790.98
Length=302


***** No hits found *****


Lambda     K      H
    1.33    0.621     1.12 

Gapped
Lambda     K      H
    1.28    0.460    0.850 

Effective search space used: 20219472370


Query=  CM2_S47_L008_R1_001_(paired)_contig_416 Average coverage: 17,842.91
Length=509


***** No hits found *****


Lambda     K      H
    1.33    0.621     1.12 

Gapped
Lambda     K      H
    1.28    0.460    0.850 

Effective search space used: 35176554688


Query=  CM2_S47_L008_R1_001_(paired)_contig_417 Average coverage: 9,775.12
Length=432


***** No hits found *****


Lambda     K      H
    1.33    0.621     1.12 

Gapped
Lambda     K      H
    1.28    0.460    0.850 

Effective search space used: 29580284624


Query=  CM2_S47_L008_R1_001_(paired)_contig_418 Average coverage: 1,440.72
Length=503


***** No hits found *****


Lambda     K      H
    1.33    0.621     1.12 

Gapped
Lambda     K      H
    1.28    0.460    0.850 

Effective search space used: 34740481696


Query=  CM2_S47_L008_R1_001_(paired)_contig_419 Average coverage: 2,386.47
Length=998


***** No hits found *****


Lambda     K      H
    1.33    0.621     1.12 

Gapped
Lambda     K      H
    1.28    0.460    0.850 

Effective search space used: 70592228028


Query=  CM2_S47_L008_R1_001_(paired)_contig_420 Average coverage: 3,291.28
Length=569
                                                                      Score     E
Sequences producing significant alignments:                          (Bits)  Value

  gi|478877473|gb|AQHO01016241.1| Trypanosoma cruzi Tula cl2 Tryp...   178    8e-044


> gi|478877473|gb|AQHO01016241.1| Trypanosoma cruzi Tula cl2 Trypanosoma_cruzi_Tula_cl2-1.0.1-8929.1, 
whole genome shotgun 
sequence
Length=246

 Score =  178 bits (96),  Expect = 8e-044
 Identities = 191/235 (81%), Gaps = 14/235 (5%)
 Strand=Plus/Minus

Query  297  TGAGGTCAGGAGATCGAGACCATCCTGGCTAACACGGTGAAACCT-TGTCTCTACTaaaa  355
            ||||||| |||| || |||||| |||| | |||| || |||| ||  |||||||||    
Sbjct  235  TGAGGTCGGGAGTTCAAGACCAGCCTGACCAACATGGAGAAA-CTCCGTCTCTACT----  181

Query  356  aaaaaaTACAGAAAATTAGCCGGGCATGGTGGCAGGTGCCTGTAGTCCCAGCTACTCGGG  415
             ||||||||| |||||||||| ||  ||||||||  |||||||| |||||||||||||||
Sbjct  180  -AAAAATACA-AAAATTAGCCAGGTGTGGTGGCACATGCCTGTAATCCCAGCTACTCGGG  123

Query  416  AGGCTGAGGCAGGAGAATGG-TGTGA-CCAGA-AGGCGGATGTTGCAGTGAGCTGAGATG  472
            |||||||||||||||||| | | ||| || |  ||||||| |||||||||||| ||||| 
Sbjct  122  AGGCTGAGGCAGGAGAATCGCT-TGAACCTGGGAGGCGGAGGTTGCAGTGAGCCGAGATC  64

Query  473  GTGCCACTGCACTTCAGCCTGGGCGACA-GAGCGAGACTCTATCT-Caaaaaaaa  525
            |  ||| |||||| |||||||||| ||| |||| | ||||  ||| |||||||||
Sbjct  63   GCACCATTGCACTCCAGCCTGGGCAACAAGAGCAAAACTCCGTCTACAAAAAAAA  9


Lambda     K      H
    1.33    0.621     1.12 

Gapped
Lambda     K      H
    1.28    0.460    0.850 

Effective search space used: 39537284608


Query=  CM2_S47_L008_R1_001_(paired)_contig_421 Average coverage: 27,060.45
Length=394


***** No hits found *****


Lambda     K      H
    1.33    0.621     1.12 

Gapped
Lambda     K      H
    1.28    0.460    0.850 

Effective search space used: 26818489008


Query=  CM2_S47_L008_R1_001_(paired)_contig_422 Average coverage: 529.61
Length=2493


***** No hits found *****


Lambda     K      H
    1.33    0.621     1.12 

Gapped
Lambda     K      H
    1.28    0.460    0.850 

Effective search space used: 178964194356


Query=  CM2_S47_L008_R1_001_(paired)_contig_423 Average coverage: 9,740.10
Length=2098


***** No hits found *****


Lambda     K      H
    1.33    0.621     1.12 

Gapped
Lambda     K      H
    1.28    0.460    0.850 

Effective search space used: 150297991286


Query=  CM2_S47_L008_R1_001_(paired)_contig_424 Average coverage: 1,193.82
Length=354


***** No hits found *****


Lambda     K      H
    1.33    0.621     1.12 

Gapped
Lambda     K      H
    1.28    0.460    0.850 

Effective search space used: 23911335728


Query=  CM2_S47_L008_R1_001_(paired)_contig_425 Average coverage: 506.46
Length=524


***** No hits found *****


Lambda     K      H
    1.33    0.621     1.12 

Gapped
Lambda     K      H
    1.28    0.460    0.850 

Effective search space used: 36266737168


Query=  CM2_S47_L008_R1_001_(paired)_contig_426 Average coverage: 1,153.33
Length=209


***** No hits found *****


Lambda     K      H
    1.33    0.621     1.12 

Gapped
Lambda     K      H
    1.28    0.460    0.850 

Effective search space used: 13455404275


Query=  CM2_S47_L008_R1_001_(paired)_contig_427 Average coverage: 1,729.15
Length=2453


***** No hits found *****


Lambda     K      H
    1.33    0.621     1.12 

Gapped
Lambda     K      H
    1.28    0.460    0.850 

Effective search space used: 176061287716


Query=  CM2_S47_L008_R1_001_(paired)_contig_428 Average coverage: 4,009.80
Length=1373


***** No hits found *****


Lambda     K      H
    1.33    0.621     1.12 

Gapped
Lambda     K      H
    1.28    0.460    0.850 

Effective search space used: 97826883903


Query=  CM2_S47_L008_R1_001_(paired)_contig_429 Average coverage: 12,501.49
Length=1016


***** No hits found *****


Lambda     K      H
    1.33    0.621     1.12 

Gapped
Lambda     K      H
    1.28    0.460    0.850 

Effective search space used: 71899491510


Query=  CM2_S47_L008_R1_001_(paired)_contig_430 Average coverage: 25,768.93
Length=453


***** No hits found *****


Lambda     K      H
    1.33    0.621     1.12 

Gapped
Lambda     K      H
    1.28    0.460    0.850 

Effective search space used: 31106540096


Query=  CM2_S47_L008_R1_001_(paired)_contig_431 Average coverage: 11,127.60
Length=1771


***** No hits found *****


Lambda     K      H
    1.33    0.621     1.12 

Gapped
Lambda     K      H
    1.28    0.460    0.850 

Effective search space used: 126566729504


Query=  CM2_S47_L008_R1_001_(paired)_contig_432 Average coverage: 168.31
Length=1333


***** No hits found *****


Lambda     K      H
    1.33    0.621     1.12 

Gapped
Lambda     K      H
    1.28    0.460    0.850 

Effective search space used: 94921853943


Query=  CM2_S47_L008_R1_001_(paired)_contig_433 Average coverage: 1,309.35
Length=430


***** No hits found *****


Lambda     K      H
    1.33    0.621     1.12 

Gapped
Lambda     K      H
    1.28    0.460    0.850 

Effective search space used: 29434926960


Query=  CM2_S47_L008_R1_001_(paired)_contig_434 Average coverage: 61.74
Length=416


***** No hits found *****


Lambda     K      H
    1.33    0.621     1.12 

Gapped
Lambda     K      H
    1.28    0.460    0.850 

Effective search space used: 28417423312


Query=  CM2_S47_L008_R1_001_(paired)_contig_435 Average coverage: 50.43
Length=367


***** No hits found *****


Lambda     K      H
    1.33    0.621     1.12 

Gapped
Lambda     K      H
    1.28    0.460    0.850 

Effective search space used: 24856160544


Query=  CM2_S47_L008_R1_001_(paired)_contig_436 Average coverage: 692.49
Length=485


***** No hits found *****


Lambda     K      H
    1.33    0.621     1.12 

Gapped
Lambda     K      H
    1.28    0.460    0.850 

Effective search space used: 33432262720


Query=  CM2_S47_L008_R1_001_(paired)_contig_437 Average coverage: 1,884.94
Length=1121


***** No hits found *****


Lambda     K      H
    1.33    0.621     1.12 

Gapped
Lambda     K      H
    1.28    0.460    0.850 

Effective search space used: 79525195155


Query=  CM2_S47_L008_R1_001_(paired)_contig_438 Average coverage: 9,615.93
Length=608


***** No hits found *****


Lambda     K      H
    1.33    0.621     1.12 

Gapped
Lambda     K      H
    1.28    0.460    0.850 

Effective search space used: 42371759056


Query=  CM2_S47_L008_R1_001_(paired)_contig_439 Average coverage: 5,589.72
Length=2070


***** No hits found *****


Lambda     K      H
    1.33    0.621     1.12 

Gapped
Lambda     K      H
    1.28    0.460    0.850 

Effective search space used: 148265956638


Query=  CM2_S47_L008_R1_001_(paired)_contig_440 Average coverage: 821.85
Length=651


***** No hits found *****


Lambda     K      H
    1.33    0.621     1.12 

Gapped
Lambda     K      H
    1.28    0.460    0.850 

Effective search space used: 45496948832


Query=  CM2_S47_L008_R1_001_(paired)_contig_441 Average coverage: 548.43
Length=1674


***** No hits found *****


Lambda     K      H
    1.33    0.621     1.12 

Gapped
Lambda     K      H
    1.28    0.460    0.850 

Effective search space used: 119687234352


Query=  CM2_S47_L008_R1_001_(paired)_contig_442 Average coverage: 1,341.90
Length=3292


***** No hits found *****


Lambda     K      H
    1.33    0.621     1.12 

Gapped
Lambda     K      H
    1.28    0.460    0.850 

Effective search space used: 236949754490


Query=  CM2_S47_L008_R1_001_(paired)_contig_443 Average coverage: 1,321.01
Length=1537


***** No hits found *****


Lambda     K      H
    1.33    0.621     1.12 

Gapped
Lambda     K      H
    1.28    0.460    0.850 

Effective search space used: 109737506739


Query=  CM2_S47_L008_R1_001_(paired)_contig_444 Average coverage: 3,548.51
Length=509


***** No hits found *****


Lambda     K      H
    1.33    0.621     1.12 

Gapped
Lambda     K      H
    1.28    0.460    0.850 

Effective search space used: 35176554688


Query=  CM2_S47_L008_R1_001_(paired)_contig_445 Average coverage: 2,691.76
Length=1177


***** No hits found *****


Lambda     K      H
    1.33    0.621     1.12 

Gapped
Lambda     K      H
    1.28    0.460    0.850 

Effective search space used: 83592237099


Query=  CM2_S47_L008_R1_001_(paired)_contig_446 Average coverage: 38.51
Length=6366


***** No hits found *****


Lambda     K      H
    1.33    0.621     1.12 

Gapped
Lambda     K      H
    1.28    0.460    0.850 

Effective search space used: 459629117054


Query=  CM2_S47_L008_R1_001_(paired)_contig_447 Average coverage: 5,087.42
Length=2074


***** No hits found *****


Lambda     K      H
    1.33    0.621     1.12 

Gapped
Lambda     K      H
    1.28    0.460    0.850 

Effective search space used: 148556247302


Query=  CM2_S47_L008_R1_001_(paired)_contig_448 Average coverage: 11,702.54
Length=512


***** No hits found *****


Lambda     K      H
    1.33    0.621     1.12 

Gapped
Lambda     K      H
    1.28    0.460    0.850 

Effective search space used: 35394591184


Query=  CM2_S47_L008_R1_001_(paired)_contig_449 Average coverage: 10,762.63
Length=870
                                                                      Score     E
Sequences producing significant alignments:                          (Bits)  Value

  gi|478877473|gb|AQHO01016241.1| Trypanosoma cruzi Tula cl2 Tryp...   122    6e-027


> gi|478877473|gb|AQHO01016241.1| Trypanosoma cruzi Tula cl2 Trypanosoma_cruzi_Tula_cl2-1.0.1-8929.1, 
whole genome shotgun 
sequence
Length=246

 Score =  122 bits (66),  Expect = 6e-027
 Identities = 88/98 (89%), Gaps = 4/98 (4%)
 Strand=Plus/Minus

Query  769  GGTGGATGC-CTTGAGGTCAGGAGTTCAAAACCAGCCTGGCCAACAT-GAGGAAACCCCA  826
            ||||||| | | ||||||| ||||||||| ||||||||| ||||||| || ||||| || 
Sbjct  246  GGTGGAT-CACCTGAGGTCGGGAGTTCAAGACCAGCCTGACCAACATGGA-GAAACTCCG  189

Query  827  TCTCTACTAAAAATACAAAAATTAGCCAGGTGTGGTGG  864
            ||||||||||||||||||||||||||||||||||||||
Sbjct  188  TCTCTACTAAAAATACAAAAATTAGCCAGGTGTGGTGG  151


Lambda     K      H
    1.33    0.621     1.12 

Gapped
Lambda     K      H
    1.28    0.460    0.850 

Effective search space used: 61296132156


Query=  CM2_S47_L008_R1_001_(paired)_contig_450 Average coverage: 339.87
Length=687


***** No hits found *****


Lambda     K      H
    1.33    0.621     1.12 

Gapped
Lambda     K      H
    1.28    0.460    0.850 

Effective search space used: 48113386784


Query=  CM2_S47_L008_R1_001_(paired)_contig_451 Average coverage: 3,442.09
Length=2125


***** No hits found *****


Lambda     K      H
    1.33    0.621     1.12 

Gapped
Lambda     K      H
    1.28    0.460    0.850 

Effective search space used: 152257453268


Query=  CM2_S47_L008_R1_001_(paired)_contig_452 Average coverage: 4,564.07
Length=1646
                                                                      Score     E
Sequences producing significant alignments:                          (Bits)  Value

  gi|478877473|gb|AQHO01016241.1| Trypanosoma cruzi Tula cl2 Tryp...   191    3e-047


> gi|478877473|gb|AQHO01016241.1| Trypanosoma cruzi Tula cl2 Trypanosoma_cruzi_Tula_cl2-1.0.1-8929.1, 
whole genome shotgun 
sequence
Length=246

 Score =  191 bits (103),  Expect = 3e-047
 Identities = 162/190 (85%), Gaps = 5/190 (2%)
 Strand=Plus/Minus

Query  1    CTCTGCTAAAAATACAAAAAATTAGCTGGGCGCGGTGGCAGGCGCCTGTAGTCCCAGCTA  60
            |||| |||||||||| ||||||||||  || | |||||||   ||||||| |||||||||
Sbjct  187  CTCTACTAAAAATAC-AAAAATTAGCCAGGTGTGGTGGCACATGCCTGTAATCCCAGCTA  129

Query  61   CTCGGGAGGCTGAGGCAGGAGAATGGCGTGAACCCAGGAGGCGGAGCTTGCAGTGAGCCG  120
            |||||||||||||||||||||||| || ||||||  |||||||||| |||||||||||||
Sbjct  128  CTCGGGAGGCTGAGGCAGGAGAATCGCTTGAACCTGGGAGGCGGAGGTTGCAGTGAGCCG  69

Query  121  AGATCGTGCCACTGCACTCCAGCCTGGGCAACAA-AGTGAGACTCTATCT-CAGaaaaca  178
            ||||||  ||| |||||||||||||||||||||| ||  | ||||  ||| || |||| |
Sbjct  68   AGATCGCACCATTGCACTCCAGCCTGGGCAACAAGAGCAAAACTCCGTCTACAAAAAA-A  10

Query  179  aaaacaaaaa  188
            |||| |||||
Sbjct  9    AAAA-AAAAA  1


Lambda     K      H
    1.33    0.621     1.12 

Gapped
Lambda     K      H
    1.28    0.460    0.850 

Effective search space used: 117653713380


Query=  CM2_S47_L008_R1_001_(paired)_contig_453 Average coverage: 174.28
Length=2893


***** No hits found *****


Lambda     K      H
    1.33    0.621     1.12 

Gapped
Lambda     K      H
    1.28    0.460    0.850 

Effective search space used: 207993260756


Query=  CM2_S47_L008_R1_001_(paired)_contig_454 Average coverage: 294.18
Length=1765


***** No hits found *****


Lambda     K      H
    1.33    0.621     1.12 

Gapped
Lambda     K      H
    1.28    0.460    0.850 

Effective search space used: 126131293508


Query=  CM2_S47_L008_R1_001_(paired)_contig_455 Average coverage: 1,952.69
Length=351


***** No hits found *****


Lambda     K      H
    1.33    0.621     1.12 

Gapped
Lambda     K      H
    1.28    0.460    0.850 

Effective search space used: 23693299232


Query=  CM2_S47_L008_R1_001_(paired)_contig_456 Average coverage: 6,005.20
Length=1894


***** No hits found *****


Lambda     K      H
    1.33    0.621     1.12 

Gapped
Lambda     K      H
    1.28    0.460    0.850 

Effective search space used: 135493167422


Query=  CM2_S47_L008_R1_001_(paired)_contig_457 Average coverage: 916.92
Length=671


***** No hits found *****


Lambda     K      H
    1.33    0.621     1.12 

Gapped
Lambda     K      H
    1.28    0.460    0.850 

Effective search space used: 46950525472


Query=  CM2_S47_L008_R1_001_(paired)_contig_458 Average coverage: 10,691.04
Length=1277


***** No hits found *****


Lambda     K      H
    1.33    0.621     1.12 

Gapped
Lambda     K      H
    1.28    0.460    0.850 

Effective search space used: 90854811999


Query=  CM2_S47_L008_R1_001_(paired)_contig_459 Average coverage: 5,562.17
Length=2308


***** No hits found *****


Lambda     K      H
    1.33    0.621     1.12 

Gapped
Lambda     K      H
    1.28    0.460    0.850 

Effective search space used: 165538251146


Query=  CM2_S47_L008_R1_001_(paired)_contig_460 Average coverage: 1,460.72
Length=604


***** No hits found *****


Lambda     K      H
    1.33    0.621     1.12 

Gapped
Lambda     K      H
    1.28    0.460    0.850 

Effective search space used: 42081043728


Query=  CM2_S47_L008_R1_001_(paired)_contig_461 Average coverage: 8,075.35
Length=417


***** No hits found *****


Lambda     K      H
    1.33    0.621     1.12 

Gapped
Lambda     K      H
    1.28    0.460    0.850 

Effective search space used: 28490102144


Query=  CM2_S47_L008_R1_001_(paired)_contig_462 Average coverage: 33.65
Length=1249


***** No hits found *****


Lambda     K      H
    1.33    0.621     1.12 

Gapped
Lambda     K      H
    1.28    0.460    0.850 

Effective search space used: 88821291027


Query=  CM2_S47_L008_R1_001_(paired)_contig_463 Average coverage: 3,313.36
Length=1040


***** No hits found *****


Lambda     K      H
    1.33    0.621     1.12 

Gapped
Lambda     K      H
    1.28    0.460    0.850 

Effective search space used: 73642509486


Query=  CM2_S47_L008_R1_001_(paired)_contig_464 Average coverage: 254.00
Length=918


***** No hits found *****


Lambda     K      H
    1.33    0.621     1.12 

Gapped
Lambda     K      H
    1.28    0.460    0.850 

Effective search space used: 64782168108


Query=  CM2_S47_L008_R1_001_(paired)_contig_465 Average coverage: 66.44
Length=679


***** No hits found *****


Lambda     K      H
    1.33    0.621     1.12 

Gapped
Lambda     K      H
    1.28    0.460    0.850 

Effective search space used: 47531956128


Query=  CM2_S47_L008_R1_001_(paired)_contig_466 Average coverage: 17,344.15
Length=626


***** No hits found *****


Lambda     K      H
    1.33    0.621     1.12 

Gapped
Lambda     K      H
    1.28    0.460    0.850 

Effective search space used: 43679978032


Query=  CM2_S47_L008_R1_001_(paired)_contig_467 Average coverage: 9,573.18
Length=2286


***** No hits found *****


Lambda     K      H
    1.33    0.621     1.12 

Gapped
Lambda     K      H
    1.28    0.460    0.850 

Effective search space used: 163941652494


Query=  CM2_S47_L008_R1_001_(paired)_contig_468 Average coverage: 2,095.81
Length=1290


***** No hits found *****


Lambda     K      H
    1.33    0.621     1.12 

Gapped
Lambda     K      H
    1.28    0.460    0.850 

Effective search space used: 91798946736


Query=  CM2_S47_L008_R1_001_(paired)_contig_469 Average coverage: 12,019.92
Length=1675


***** No hits found *****


Lambda     K      H
    1.33    0.621     1.12 

Gapped
Lambda     K      H
    1.28    0.460    0.850 

Effective search space used: 119759860101


Query=  CM2_S47_L008_R1_001_(paired)_contig_470 Average coverage: 390.53
Length=1284


***** No hits found *****


Lambda     K      H
    1.33    0.621     1.12 

Gapped
Lambda     K      H
    1.28    0.460    0.850 

Effective search space used: 91363192242


Query=  CM2_S47_L008_R1_001_(paired)_contig_471 Average coverage: 718.98
Length=516


***** No hits found *****


Lambda     K      H
    1.33    0.621     1.12 

Gapped
Lambda     K      H
    1.28    0.460    0.850 

Effective search space used: 35685306512


Query=  CM2_S47_L008_R1_001_(paired)_contig_472 Average coverage: 1,303.51
Length=1542


***** No hits found *****


Lambda     K      H
    1.33    0.621     1.12 

Gapped
Lambda     K      H
    1.28    0.460    0.850 

Effective search space used: 110100635484


Query=  CM2_S47_L008_R1_001_(paired)_contig_473 Average coverage: 1,573.01
Length=1078


***** No hits found *****


Lambda     K      H
    1.33    0.621     1.12 

Gapped
Lambda     K      H
    1.28    0.460    0.850 

Effective search space used: 76402287948


Query=  CM2_S47_L008_R1_001_(paired)_contig_474 Average coverage: 162.94
Length=3246


***** No hits found *****


Lambda     K      H
    1.33    0.621     1.12 

Gapped
Lambda     K      H
    1.28    0.460    0.850 

Effective search space used: 233611411854


Query=  CM2_S47_L008_R1_001_(paired)_contig_475 Average coverage: 922.65
Length=1521


***** No hits found *****


Lambda     K      H
    1.33    0.621     1.12 

Gapped
Lambda     K      H
    1.28    0.460    0.850 

Effective search space used: 108575494755


Query=  CM2_S47_L008_R1_001_(paired)_contig_476 Average coverage: 482.20
Length=719


***** No hits found *****


Lambda     K      H
    1.33    0.621     1.12 

Gapped
Lambda     K      H
    1.28    0.460    0.850 

Effective search space used: 50439109408


Query=  CM2_S47_L008_R1_001_(paired)_contig_477 Average coverage: 8,427.49
Length=593


***** No hits found *****


Lambda     K      H
    1.33    0.621     1.12 

Gapped
Lambda     K      H
    1.28    0.460    0.850 

Effective search space used: 41281576576


Query=  CM2_S47_L008_R1_001_(paired)_contig_478 Average coverage: 6,491.95
Length=472


***** No hits found *****


Lambda     K      H
    1.33    0.621     1.12 

Gapped
Lambda     K      H
    1.28    0.460    0.850 

Effective search space used: 32487437904


Query=  CM2_S47_L008_R1_001_(paired)_contig_479 Average coverage: 4,890.79
Length=2484


***** No hits found *****


Lambda     K      H
    1.33    0.621     1.12 

Gapped
Lambda     K      H
    1.28    0.460    0.850 

Effective search space used: 178311040362


Query=  CM2_S47_L008_R1_001_(paired)_contig_480 Average coverage: 3,052.06
Length=736


***** No hits found *****


Lambda     K      H
    1.33    0.621     1.12 

Gapped
Lambda     K      H
    1.28    0.460    0.850 

Effective search space used: 51674649552


Query=  CM2_S47_L008_R1_001_(paired)_contig_481 Average coverage: 1,355.12
Length=731


***** No hits found *****


Lambda     K      H
    1.33    0.621     1.12 

Gapped
Lambda     K      H
    1.28    0.460    0.850 

Effective search space used: 51311255392


Query=  CM2_S47_L008_R1_001_(paired)_contig_482 Average coverage: 21,320.14
Length=613


***** No hits found *****


Lambda     K      H
    1.33    0.621     1.12 

Gapped
Lambda     K      H
    1.28    0.460    0.850 

Effective search space used: 42735153216


Query=  CM2_S47_L008_R1_001_(paired)_contig_483 Average coverage: 354.07
Length=1739


***** No hits found *****


Lambda     K      H
    1.33    0.621     1.12 

Gapped
Lambda     K      H
    1.28    0.460    0.850 

Effective search space used: 124244404192


Query=  CM2_S47_L008_R1_001_(paired)_contig_484 Average coverage: 44,845.06
Length=446


***** No hits found *****


Lambda     K      H
    1.33    0.621     1.12 

Gapped
Lambda     K      H
    1.28    0.460    0.850 

Effective search space used: 30597788272


Query=  CM2_S47_L008_R1_001_(paired)_contig_485 Average coverage: 17,086.72
Length=511


***** No hits found *****


Lambda     K      H
    1.33    0.621     1.12 

Gapped
Lambda     K      H
    1.28    0.460    0.850 

Effective search space used: 35321912352


Query=  CM2_S47_L008_R1_001_(paired)_contig_486 Average coverage: 11,375.05
Length=863


***** No hits found *****


Lambda     K      H
    1.33    0.621     1.12 

Gapped
Lambda     K      H
    1.28    0.460    0.850 

Effective search space used: 60787751913


Query=  CM2_S47_L008_R1_001_(paired)_contig_487 Average coverage: 3,692.52
Length=2462


***** No hits found *****


Lambda     K      H
    1.33    0.621     1.12 

Gapped
Lambda     K      H
    1.28    0.460    0.850 

Effective search space used: 176714441710


Query=  CM2_S47_L008_R1_001_(paired)_contig_488 Average coverage: 4,820.66
Length=1167


***** No hits found *****


Lambda     K      H
    1.33    0.621     1.12 

Gapped
Lambda     K      H
    1.28    0.460    0.850 

Effective search space used: 82865979609


Query=  CM2_S47_L008_R1_001_(paired)_contig_489 Average coverage: 17,702.53
Length=524


***** No hits found *****


Lambda     K      H
    1.33    0.621     1.12 

Gapped
Lambda     K      H
    1.28    0.460    0.850 

Effective search space used: 36266737168


Query=  CM2_S47_L008_R1_001_(paired)_contig_490 Average coverage: 26.88
Length=3631


***** No hits found *****


Lambda     K      H
    1.33    0.621     1.12 

Gapped
Lambda     K      H
    1.28    0.460    0.850 

Effective search space used: 261551888264


Query=  CM2_S47_L008_R1_001_(paired)_contig_491 Average coverage: 6,217.32
Length=884


***** No hits found *****


Lambda     K      H
    1.33    0.621     1.12 

Gapped
Lambda     K      H
    1.28    0.460    0.850 

Effective search space used: 62312892642


Query=  CM2_S47_L008_R1_001_(paired)_contig_492 Average coverage: 6,112.85
Length=367


***** No hits found *****


Lambda     K      H
    1.33    0.621     1.12 

Gapped
Lambda     K      H
    1.28    0.460    0.850 

Effective search space used: 24856160544


Query=  CM2_S47_L008_R1_001_(paired)_contig_493 Average coverage: 595.75
Length=557


***** No hits found *****


Lambda     K      H
    1.33    0.621     1.12 

Gapped
Lambda     K      H
    1.28    0.460    0.850 

Effective search space used: 38665138624


Query=  CM2_S47_L008_R1_001_(paired)_contig_494 Average coverage: 42.94
Length=1407


***** No hits found *****


Lambda     K      H
    1.33    0.621     1.12 

Gapped
Lambda     K      H
    1.28    0.460    0.850 

Effective search space used: 100296159369


Query=  CM2_S47_L008_R1_001_(paired)_contig_495 Average coverage: 960.89
Length=3517


***** No hits found *****


Lambda     K      H
    1.33    0.621     1.12 

Gapped
Lambda     K      H
    1.28    0.460    0.850 

Effective search space used: 253278604340


Query=  CM2_S47_L008_R1_001_(paired)_contig_496 Average coverage: 419.57
Length=1458


***** No hits found *****


Lambda     K      H
    1.33    0.621     1.12 

Gapped
Lambda     K      H
    1.28    0.460    0.850 

Effective search space used: 104000072568


Query=  CM2_S47_L008_R1_001_(paired)_contig_497 Average coverage: 10.45
Length=1991


***** No hits found *****


Lambda     K      H
    1.33    0.621     1.12 

Gapped
Lambda     K      H
    1.28    0.460    0.850 

Effective search space used: 142532716024


Query=  CM2_S47_L008_R1_001_(paired)_contig_498 Average coverage: 10.64
Length=1334


***** No hits found *****


Lambda     K      H
    1.33    0.621     1.12 

Gapped
Lambda     K      H
    1.28    0.460    0.850 

Effective search space used: 94994479692


Query=  CM2_S47_L008_R1_001_(paired)_contig_499 Average coverage: 863.25
Length=1877


***** No hits found *****


Lambda     K      H
    1.33    0.621     1.12 

Gapped
Lambda     K      H
    1.28    0.460    0.850 

Effective search space used: 134259432100


Query=  CM2_S47_L008_R1_001_(paired)_contig_500 Average coverage: 556.36
Length=1489


***** No hits found *****


Lambda     K      H
    1.33    0.621     1.12 

Gapped
Lambda     K      H
    1.28    0.460    0.850 

Effective search space used: 106251470787


Query=  CM2_S47_L008_R1_001_(paired)_contig_501 Average coverage: 7,725.16
Length=1126


***** No hits found *****


Lambda     K      H
    1.33    0.621     1.12 

Gapped
Lambda     K      H
    1.28    0.460    0.850 

Effective search space used: 79888323900


Query=  CM2_S47_L008_R1_001_(paired)_contig_502 Average coverage: 7,532.04
Length=521


***** No hits found *****


Lambda     K      H
    1.33    0.621     1.12 

Gapped
Lambda     K      H
    1.28    0.460    0.850 

Effective search space used: 36048700672


Query=  CM2_S47_L008_R1_001_(paired)_contig_503 Average coverage: 1,986.91
Length=1305


***** No hits found *****


Lambda     K      H
    1.33    0.621     1.12 

Gapped
Lambda     K      H
    1.28    0.460    0.850 

Effective search space used: 92888332971


Query=  CM2_S47_L008_R1_001_(paired)_contig_504 Average coverage: 20,830.31
Length=617


***** No hits found *****


Lambda     K      H
    1.33    0.621     1.12 

Gapped
Lambda     K      H
    1.28    0.460    0.850 

Effective search space used: 43025868544


Query=  CM2_S47_L008_R1_001_(paired)_contig_505 Average coverage: 2,878.87
Length=2764


***** No hits found *****


Lambda     K      H
    1.33    0.621     1.12 

Gapped
Lambda     K      H
    1.28    0.460    0.850 

Effective search space used: 198631386842


Query=  CM2_S47_L008_R1_001_(paired)_contig_506 Average coverage: 1,882.50
Length=802


***** No hits found *****


Lambda     K      H
    1.33    0.621     1.12 

Gapped
Lambda     K      H
    1.28    0.460    0.850 

Effective search space used: 56357581224


Query=  CM2_S47_L008_R1_001_(paired)_contig_507 Average coverage: 109.09
Length=4186


***** No hits found *****


Lambda     K      H
    1.33    0.621     1.12 

Gapped
Lambda     K      H
    1.28    0.460    0.850 

Effective search space used: 301536426114


Query=  CM2_S47_L008_R1_001_(paired)_contig_508 Average coverage: 2,818.12
Length=3695


***** No hits found *****


Lambda     K      H
    1.33    0.621     1.12 

Gapped
Lambda     K      H
    1.28    0.460    0.850 

Effective search space used: 266196538888


Query=  CM2_S47_L008_R1_001_(paired)_contig_509 Average coverage: 2,689.58
Length=1384


***** No hits found *****


Lambda     K      H
    1.33    0.621     1.12 

Gapped
Lambda     K      H
    1.28    0.460    0.850 

Effective search space used: 98625767142


Query=  CM2_S47_L008_R1_001_(paired)_contig_510 Average coverage: 1,113.44
Length=659


***** No hits found *****


Lambda     K      H
    1.33    0.621     1.12 

Gapped
Lambda     K      H
    1.28    0.460    0.850 

Effective search space used: 46078379488


Query=  CM2_S47_L008_R1_001_(paired)_contig_511 Average coverage: 449.09
Length=3354


***** No hits found *****


Lambda     K      H
    1.33    0.621     1.12 

Gapped
Lambda     K      H
    1.28    0.460    0.850 

Effective search space used: 241449259782


Query=  CM2_S47_L008_R1_001_(paired)_contig_512 Average coverage: 572.42
Length=1830


***** No hits found *****


Lambda     K      H
    1.33    0.621     1.12 

Gapped
Lambda     K      H
    1.28    0.460    0.850 

Effective search space used: 130848516798


Query=  CM2_S47_L008_R1_001_(paired)_contig_513 Average coverage: 159.38
Length=898


***** No hits found *****


Lambda     K      H
    1.33    0.621     1.12 

Gapped
Lambda     K      H
    1.28    0.460    0.850 

Effective search space used: 63329653128


Query=  CM2_S47_L008_R1_001_(paired)_contig_514 Average coverage: 1,730.52
Length=1513


***** No hits found *****


Lambda     K      H
    1.33    0.621     1.12 

Gapped
Lambda     K      H
    1.28    0.460    0.850 

Effective search space used: 107994488763


Query=  CM2_S47_L008_R1_001_(paired)_contig_515 Average coverage: 59.37
Length=657


***** No hits found *****


Lambda     K      H
    1.33    0.621     1.12 

Gapped
Lambda     K      H
    1.28    0.460    0.850 

Effective search space used: 45933021824


Query=  CM2_S47_L008_R1_001_(paired)_contig_516 Average coverage: 6,375.49
Length=611


***** No hits found *****


Lambda     K      H
    1.33    0.621     1.12 

Gapped
Lambda     K      H
    1.28    0.460    0.850 

Effective search space used: 42589795552


Query=  CM2_S47_L008_R1_001_(paired)_contig_517 Average coverage: 8,005.36
Length=1048


***** No hits found *****


Lambda     K      H
    1.33    0.621     1.12 

Gapped
Lambda     K      H
    1.28    0.460    0.850 

Effective search space used: 74223515478


Query=  CM2_S47_L008_R1_001_(paired)_contig_518 Average coverage: 3,554.50
Length=2306


***** No hits found *****


Lambda     K      H
    1.33    0.621     1.12 

Gapped
Lambda     K      H
    1.28    0.460    0.850 

Effective search space used: 165393105814


Query=  CM2_S47_L008_R1_001_(paired)_contig_519 Average coverage: 270.01
Length=1505


***** No hits found *****


Lambda     K      H
    1.33    0.621     1.12 

Gapped
Lambda     K      H
    1.28    0.460    0.850 

Effective search space used: 107413482771


Query=  CM2_S47_L008_R1_001_(paired)_contig_520 Average coverage: 2,938.77
Length=452


***** No hits found *****


Lambda     K      H
    1.33    0.621     1.12 

Gapped
Lambda     K      H
    1.28    0.460    0.850 

Effective search space used: 31033861264


Query=  CM2_S47_L008_R1_001_(paired)_contig_521 Average coverage: 83,083.61
Length=619


***** No hits found *****


Lambda     K      H
    1.33    0.621     1.12 

Gapped
Lambda     K      H
    1.28    0.460    0.850 

Effective search space used: 43171226208


Query=  CM2_S47_L008_R1_001_(paired)_contig_522 Average coverage: 3,581.45
Length=540
                                                                      Score     E
Sequences producing significant alignments:                          (Bits)  Value

  gi|478881319|gb|AQHO01012395.1| Trypanosoma cruzi Tula cl2 Tryp...   226    3e-058


> gi|478881319|gb|AQHO01012395.1| Trypanosoma cruzi Tula cl2 Trypanosoma_cruzi_Tula_cl2-1.0.1-5044.1, 
whole genome shotgun 
sequence
Length=718

 Score =  226 bits (122),  Expect = 3e-058
 Identities = 194/228 (85%), Gaps = 8/228 (3%)
 Strand=Plus/Plus

Query  317  ATCTCACTGGGGAGTGCCGGACAGTGGGTGCAGGACAGTGGGTGCAGTGAACCGTGCGTG  376
            |||||||| ||||||||| ||||||||| ||||| ||||| |||| | | ||| || | |
Sbjct  1    ATCTCACTAGGGAGTGCCAGACAGTGGGCGCAGGCCAGTGTGTGC-GCGCACCATGTGCG  59

Query  377  AGCTGAAGAAGGGCAAGGCATCGCCTCACC-C-GGGAAGCG-CAAGGGGTCAGGGAATTC  433
            ||| |||| ||||| |||||| |||||||| | |||||||| || ||||||||||| || 
Sbjct  60   AGCCGAAGCAGGGCGAGGCATTGCCTCACCTCGGGGAAGCGCCAGGGGGTCAGGGAGTT-  118

Query  434  CCTTTCCTAGTCAAAGAAAGGGGTGACAGAGGGCACCTGGAAAATCGGGTCACTCCCACC  493
            ||||||| ||||||||||||||||||| ||  ||||||||||||||||||||||||||||
Sbjct  119  CCTTTCCGAGTCAAAGAAAGGGGTGACGGA-CGCACCTGGAAAATCGGGTCACTCCCACC  177

Query  494  CTAATACTGCACTTTTCCA-ACGGGCTTATCAAACGGCACACCAGGAG  540
            | |||| ||| |||||| | |||||||||  ||||||| ||||| |||
Sbjct  178  CGAATATTGCGCTTTTC-AGACGGGCTTAAAAAACGGCGCACCACGAG  224


Lambda     K      H
    1.33    0.621     1.12 

Gapped
Lambda     K      H
    1.28    0.460    0.850 

Effective search space used: 37429598480


Query=  CM2_S47_L008_R1_001_(paired)_contig_523 Average coverage: 10,826.61
Length=570


***** No hits found *****


Lambda     K      H
    1.33    0.621     1.12 

Gapped
Lambda     K      H
    1.28    0.460    0.850 

Effective search space used: 39609963440


Query=  CM2_S47_L008_R1_001_(paired)_contig_524 Average coverage: 9,259.72
Length=1417


***** No hits found *****


Lambda     K      H
    1.33    0.621     1.12 

Gapped
Lambda     K      H
    1.28    0.460    0.850 

Effective search space used: 101022416859


Query=  CM2_S47_L008_R1_001_(paired)_contig_525 Average coverage: 6,944.31
Length=1637


***** No hits found *****


Lambda     K      H
    1.33    0.621     1.12 

Gapped
Lambda     K      H
    1.28    0.460    0.850 

Effective search space used: 117000081639


Query=  CM2_S47_L008_R1_001_(paired)_contig_526 Average coverage: 2,100.84
Length=286
                                                                      Score     E
Sequences producing significant alignments:                          (Bits)  Value

  gi|478877473|gb|AQHO01016241.1| Trypanosoma cruzi Tula cl2 Tryp...   235    2e-061


> gi|478877473|gb|AQHO01016241.1| Trypanosoma cruzi Tula cl2 Trypanosoma_cruzi_Tula_cl2-1.0.1-8929.1, 
whole genome shotgun 
sequence
Length=246

 Score =  235 bits (127),  Expect = 2e-061
 Identities = 198/231 (85%), Gaps = 9/231 (3%)
 Strand=Plus/Minus

Query  62   GGTGGATCA-C-GAGGTCAAGAGATCAAGACCATCCTGGCCAACATGGTGAAACCCCGTC  119
            ||||||||| | ||||||  ||| ||||||||| |||| ||||||||| ||||| |||||
Sbjct  246  GGTGGATCACCTGAGGTCGGGAGTTCAAGACCAGCCTGACCAACATGGAGAAACTCCGTC  187

Query  120  TCTACTAAAAATACAAAAATTAGCTGGGCATGGTAGTGTGC--GCCTGTAATCCCAGCTA  177
            ||||||||||||||||||||||||  ||  |||| | |  |  |||||||||||||||||
Sbjct  186  TCTACTAAAAATACAAAAATTAGCCAGGTGTGGT-G-GCACATGCCTGTAATCCCAGCTA  129

Query  178  CTCAGGAGGCTGAGGCAGGAGAATGGCTTGAACCTGGGAGGCGGAGATTGCAGTGAGCCG  237
            ||| |||||||||||||||||||| ||||||||||||||||||||| |||||||||||||
Sbjct  128  CTCGGGAGGCTGAGGCAGGAGAATCGCTTGAACCTGGGAGGCGGAGGTTGCAGTGAGCCG  69

Query  238  AGATTGTGCCACTGCACTCCAGCCTGG-CAAACA-GAGTGAGACTCCATCT  286
            |||| |  ||| ||||||||||||||| ||| || |||  | ||||| |||
Sbjct  68   AGATCGCACCATTGCACTCCAGCCTGGGCAA-CAAGAGCAAAACTCCGTCT  19


Lambda     K      H
    1.33    0.621     1.12 

Gapped
Lambda     K      H
    1.28    0.460    0.850 

Effective search space used: 19055761730


Query=  CM2_S47_L008_R1_001_(paired)_contig_527 Average coverage: 1,036.98
Length=1123


***** No hits found *****


Lambda     K      H
    1.33    0.621     1.12 

Gapped
Lambda     K      H
    1.28    0.460    0.850 

Effective search space used: 79670446653


Query=  CM2_S47_L008_R1_001_(paired)_contig_528 Average coverage: 1,957.24
Length=3606


***** No hits found *****


Lambda     K      H
    1.33    0.621     1.12 

Gapped
Lambda     K      H
    1.28    0.460    0.850 

Effective search space used: 259737571614


Query=  CM2_S47_L008_R1_001_(paired)_contig_529 Average coverage: 953.61
Length=3279


***** No hits found *****


Lambda     K      H
    1.33    0.621     1.12 

Gapped
Lambda     K      H
    1.28    0.460    0.850 

Effective search space used: 236006309832


Query=  CM2_S47_L008_R1_001_(paired)_contig_530 Average coverage: 397.58
Length=1076


***** No hits found *****


Lambda     K      H
    1.33    0.621     1.12 

Gapped
Lambda     K      H
    1.28    0.460    0.850 

Effective search space used: 76257036450


Query=  CM2_S47_L008_R1_001_(paired)_contig_531 Average coverage: 467.80
Length=471


***** No hits found *****


Lambda     K      H
    1.33    0.621     1.12 

Gapped
Lambda     K      H
    1.28    0.460    0.850 

Effective search space used: 32414759072


Query=  CM2_S47_L008_R1_001_(paired)_contig_532 Average coverage: 15,299.45
Length=872


***** No hits found *****


Lambda     K      H
    1.33    0.621     1.12 

Gapped
Lambda     K      H
    1.28    0.460    0.850 

Effective search space used: 61441383654


Query=  CM2_S47_L008_R1_001_(paired)_contig_533 Average coverage: 512.48
Length=1571


***** No hits found *****


Lambda     K      H
    1.33    0.621     1.12 

Gapped
Lambda     K      H
    1.28    0.460    0.850 

Effective search space used: 112206782205


Query=  CM2_S47_L008_R1_001_(paired)_contig_534 Average coverage: 20,133.88
Length=732


***** No hits found *****


Lambda     K      H
    1.33    0.621     1.12 

Gapped
Lambda     K      H
    1.28    0.460    0.850 

Effective search space used: 51383934224


Query=  CM2_S47_L008_R1_001_(paired)_contig_535 Average coverage: 677.47
Length=1321


***** No hits found *****


Lambda     K      H
    1.33    0.621     1.12 

Gapped
Lambda     K      H
    1.28    0.460    0.850 

Effective search space used: 94050344955


Query=  CM2_S47_L008_R1_001_(paired)_contig_536 Average coverage: 18.66
Length=377


***** No hits found *****


Lambda     K      H
    1.33    0.621     1.12 

Gapped
Lambda     K      H
    1.28    0.460    0.850 

Effective search space used: 25582948864


Query=  CM2_S47_L008_R1_001_(paired)_contig_537 Average coverage: 3,262.17
Length=2868


***** No hits found *****


Lambda     K      H
    1.33    0.621     1.12 

Gapped
Lambda     K      H
    1.28    0.460    0.850 

Effective search space used: 206178944106


Query=  CM2_S47_L008_R1_001_(paired)_contig_538 Average coverage: 61.12
Length=606


***** No hits found *****


Lambda     K      H
    1.33    0.621     1.12 

Gapped
Lambda     K      H
    1.28    0.460    0.850 

Effective search space used: 42226401392


Query=  CM2_S47_L008_R1_001_(paired)_contig_539 Average coverage: 2,023.20
Length=823


***** No hits found *****


Lambda     K      H
    1.33    0.621     1.12 

Gapped
Lambda     K      H
    1.28    0.460    0.850 

Effective search space used: 57882721953


Query=  CM2_S47_L008_R1_001_(paired)_contig_540 Average coverage: 1,194.52
Length=537


***** No hits found *****


Lambda     K      H
    1.33    0.621     1.12 

Gapped
Lambda     K      H
    1.28    0.460    0.850 

Effective search space used: 37211561984


Query=  CM2_S47_L008_R1_001_(paired)_contig_541 Average coverage: 13.33
Length=3775


***** No hits found *****


Lambda     K      H
    1.33    0.621     1.12 

Gapped
Lambda     K      H
    1.28    0.460    0.850 

Effective search space used: 272002352168


Query=  CM2_S47_L008_R1_001_(paired)_contig_542 Average coverage: 32,386.84
Length=432


***** No hits found *****


Lambda     K      H
    1.33    0.621     1.12 

Gapped
Lambda     K      H
    1.28    0.460    0.850 

Effective search space used: 29580284624


Query=  CM2_S47_L008_R1_001_(paired)_contig_543 Average coverage: 501.60
Length=313


***** No hits found *****


Lambda     K      H
    1.33    0.621     1.12 

Gapped
Lambda     K      H
    1.28    0.460    0.850 

Effective search space used: 21019523435


Query=  CM2_S47_L008_R1_001_(paired)_contig_544 Average coverage: 2,776.59
Length=2024
                                                                      Score     E
Sequences producing significant alignments:                          (Bits)  Value

  gi|478877473|gb|AQHO01016241.1| Trypanosoma cruzi Tula cl2 Tryp...   248    2e-064


> gi|478877473|gb|AQHO01016241.1| Trypanosoma cruzi Tula cl2 Trypanosoma_cruzi_Tula_cl2-1.0.1-8929.1, 
whole genome shotgun 
sequence
Length=246

 Score =  248 bits (134),  Expect = 2e-064
 Identities = 204/237 (86%), Gaps = 7/237 (2%)
 Strand=Plus/Plus

Query  874   tttttttattttttG-AGATGAAGTTTCGCTCTTGTTGCCCAGGCTGGAGTGCAATGGCG  932
             ||||||| ||||||| ||| | ||||| |||||||||||||||||||||||||||||| |
Sbjct  3     TTTTTTTTTTTTTTGTAGACGGAGTTTTGCTCTTGTTGCCCAGGCTGGAGTGCAATGGTG  62

Query  933   AGATCTCAGCTCACTGCCACCTCCTCCTCCTCCCAGGTTCAAGTGATTATCCTGCCTCAG  992
              |||||| ||||||||| |||||| ||||| |  ||||||||| |||| |||||||||||
Sbjct  63    CGATCTCGGCTCACTGCAACCTCCGCCTCC-C--AGGTTCAAGCGATTCTCCTGCCTCAG  119

Query  993   CCTCCCGAGTAGCTGGGATTACAGGCACCCAACACCAAACCCCGCTGACTTTTTGTATTT  1052
             |||||||||||||||||||||||||||     ||||| |||  ||| | |||||||||||
Sbjct  120   CCTCCCGAGTAGCTGGGATTACAGGCATGTGCCACCACACCTGGCTAA-TTTTTGTATTT  178

Query  1053  TTAGTAGAGATGGAATGTCACCATGTTGGCCAGGATGGTCTTGAAC-CCCTGACCTC  1108
             |||||||||| ||| | || ||||||||| |||| ||||||||||| ||| ||||||
Sbjct  179   TTAGTAGAGACGGAGTTTCTCCATGTTGGTCAGGCTGGTCTTGAACTCCC-GACCTC  234


 Score = 89.8 bits (48),  Expect = 1e-016
 Identities = 63/70 (90%), Gaps = 1/70 (1%)
 Strand=Plus/Plus

Query  1954  TGCTC-TGTTACCTAGGCTGGAGTGCAGTGGCACAATCTCGGCTCACTGCAACCTCCGCC  2012
             ||||| |||| || ||||||||||||| |||  | |||||||||||||||||||||||||
Sbjct  30    TGCTCTTGTTGCCCAGGCTGGAGTGCAATGGTGCGATCTCGGCTCACTGCAACCTCCGCC  89

Query  2013  TCCCAGGTTC  2022
             ||||||||||
Sbjct  90    TCCCAGGTTC  99


 Score = 67.6 bits (36),  Expect = 6e-010
 Identities = 38/39 (97%), Gaps = 0/39 (0%)
 Strand=Plus/Plus

Query  14   GCCACCACACCTGGCTAATTTTTGTATTTTCAGTAGAGA  52
            |||||||||||||||||||||||||||||| ||||||||
Sbjct  150  GCCACCACACCTGGCTAATTTTTGTATTTTTAGTAGAGA  188


Lambda     K      H
    1.33    0.621     1.12 

Gapped
Lambda     K      H
    1.28    0.460    0.850 

Effective search space used: 144927614002


Query=  CM2_S47_L008_R1_001_(paired)_contig_545 Average coverage: 5,263.19
Length=1084


***** No hits found *****


Lambda     K      H
    1.33    0.621     1.12 

Gapped
Lambda     K      H
    1.28    0.460    0.850 

Effective search space used: 76838042442


Query=  CM2_S47_L008_R1_001_(paired)_contig_546 Average coverage: 484.54
Length=1798


***** No hits found *****


Lambda     K      H
    1.33    0.621     1.12 

Gapped
Lambda     K      H
    1.28    0.460    0.850 

Effective search space used: 128526191486


Query=  CM2_S47_L008_R1_001_(paired)_contig_547 Average coverage: 145.84
Length=335


***** No hits found *****


Lambda     K      H
    1.33    0.621     1.12 

Gapped
Lambda     K      H
    1.28    0.460    0.850 

Effective search space used: 22530437920


Query=  CM2_S47_L008_R1_001_(paired)_contig_548 Average coverage: 20,395.04
Length=468


***** No hits found *****


Lambda     K      H
    1.33    0.621     1.12 

Gapped
Lambda     K      H
    1.28    0.460    0.850 

Effective search space used: 32196722576


Query=  CM2_S47_L008_R1_001_(paired)_contig_549 Average coverage: 17,920.27
Length=1822


***** No hits found *****


Lambda     K      H
    1.33    0.621     1.12 

Gapped
Lambda     K      H
    1.28    0.460    0.850 

Effective search space used: 130267935470


Query=  CM2_S47_L008_R1_001_(paired)_contig_550 Average coverage: 2,277.99
Length=388


***** No hits found *****


Lambda     K      H
    1.33    0.621     1.12 

Gapped
Lambda     K      H
    1.28    0.460    0.850 

Effective search space used: 26382416016


Query=  CM2_S47_L008_R1_001_(paired)_contig_551 Average coverage: 8,219.75
Length=1159


***** No hits found *****


Lambda     K      H
    1.33    0.621     1.12 

Gapped
Lambda     K      H
    1.28    0.460    0.850 

Effective search space used: 82284973617


Query=  CM2_S47_L008_R1_001_(paired)_contig_552 Average coverage: 1,720.37
Length=966
                                                                      Score     E
Sequences producing significant alignments:                          (Bits)  Value

  gi|478877473|gb|AQHO01016241.1| Trypanosoma cruzi Tula cl2 Tryp...   222    6e-057


> gi|478877473|gb|AQHO01016241.1| Trypanosoma cruzi Tula cl2 Trypanosoma_cruzi_Tula_cl2-1.0.1-8929.1, 
whole genome shotgun 
sequence
Length=246

 Score =  222 bits (120),  Expect = 6e-057
 Identities = 151/166 (90%), Gaps = 1/166 (0%)
 Strand=Plus/Minus

Query  714  GATCGCCTGAGGTCAGGAGTTCAAGACCAGCCTGACCAACATAGAGAAACCCCGTCTCTA  773
            |||| ||||||||| ||||||||||||||||||||||||||| ||||||| |||||||||
Sbjct  242  GATCACCTGAGGTCGGGAGTTCAAGACCAGCCTGACCAACATGGAGAAACTCCGTCTCTA  183

Query  774  CTAAAAATAC-AGAATTAGCCGGGCATGGTGGTGCACGTCTGTAATCCCAGCTACTCGGG  832
            |||||||||| | |||||||| ||  ||||||  || | |||||||||||||||||||||
Sbjct  182  CTAAAAATACAAAAATTAGCCAGGTGTGGTGGCACATGCCTGTAATCCCAGCTACTCGGG  123

Query  833  AGGCTGAGGCAGGAGAATTGCTTGAACCCGGGAGGCGGAGGTTGCA  878
            |||||||||||||||||| ||||||||| |||||||||||||||||
Sbjct  122  AGGCTGAGGCAGGAGAATCGCTTGAACCTGGGAGGCGGAGGTTGCA  77


Lambda     K      H
    1.33    0.621     1.12 

Gapped
Lambda     K      H
    1.28    0.460    0.850 

Effective search space used: 68268204060


Query=  CM2_S47_L008_R1_001_(paired)_contig_553 Average coverage: 329.60
Length=638


***** No hits found *****


Lambda     K      H
    1.33    0.621     1.12 

Gapped
Lambda     K      H
    1.28    0.460    0.850 

Effective search space used: 44552124016


Query=  CM2_S47_L008_R1_001_(paired)_contig_554 Average coverage: 40.19
Length=3016


***** No hits found *****


Lambda     K      H
    1.33    0.621     1.12 

Gapped
Lambda     K      H
    1.28    0.460    0.850 

Effective search space used: 216919698674


Query=  CM2_S47_L008_R1_001_(paired)_contig_555 Average coverage: 3,528.70
Length=941


***** No hits found *****


Lambda     K      H
    1.33    0.621     1.12 

Gapped
Lambda     K      H
    1.28    0.460    0.850 

Effective search space used: 66452560335


Query=  CM2_S47_L008_R1_001_(paired)_contig_556 Average coverage: 1,791.34
Length=843


***** No hits found *****


Lambda     K      H
    1.33    0.621     1.12 

Gapped
Lambda     K      H
    1.28    0.460    0.850 

Effective search space used: 59335236933


Query=  CM2_S47_L008_R1_001_(paired)_contig_557 Average coverage: 35.34
Length=804


***** No hits found *****


Lambda     K      H
    1.33    0.621     1.12 

Gapped
Lambda     K      H
    1.28    0.460    0.850 

Effective search space used: 56502832722


Query=  CM2_S47_L008_R1_001_(paired)_contig_558 Average coverage: 415.21
Length=7945


***** No hits found *****


Lambda     K      H
    1.33    0.621     1.12 

Gapped
Lambda     K      H
    1.28    0.460    0.850 

Effective search space used: 574137538611


Query=  CM2_S47_L008_R1_001_(paired)_contig_559 Average coverage: 1,124.66
Length=996


***** No hits found *****


Lambda     K      H
    1.33    0.621     1.12 

Gapped
Lambda     K      H
    1.28    0.460    0.850 

Effective search space used: 70446976530


Query=  CM2_S47_L008_R1_001_(paired)_contig_560 Average coverage: 4,291.16
Length=1266


***** No hits found *****


Lambda     K      H
    1.33    0.621     1.12 

Gapped
Lambda     K      H
    1.28    0.460    0.850 

Effective search space used: 90055928760


Query=  CM2_S47_L008_R1_001_(paired)_contig_561 Average coverage: 43.59
Length=4987


***** No hits found *****


Lambda     K      H
    1.33    0.621     1.12 

Gapped
Lambda     K      H
    1.28    0.460    0.850 

Effective search space used: 359624612097


Query=  CM2_S47_L008_R1_001_(paired)_contig_562 Average coverage: 12,002.30
Length=2113


***** No hits found *****


Lambda     K      H
    1.33    0.621     1.12 

Gapped
Lambda     K      H
    1.28    0.460    0.850 

Effective search space used: 151386581276


Query=  CM2_S47_L008_R1_001_(paired)_contig_563 Average coverage: 3.13
Length=449


***** No hits found *****


Lambda     K      H
    1.33    0.621     1.12 

Gapped
Lambda     K      H
    1.28    0.460    0.850 

Effective search space used: 30815824768


Query=  CM2_S47_L008_R1_001_(paired)_contig_564 Average coverage: 6.38
Length=413


***** No hits found *****


Lambda     K      H
    1.33    0.621     1.12 

Gapped
Lambda     K      H
    1.28    0.460    0.850 

Effective search space used: 28199386816


Query=  CM2_S47_L008_R1_001_(paired)_contig_565 Average coverage: 4,590.84
Length=1118


***** No hits found *****


Lambda     K      H
    1.33    0.621     1.12 

Gapped
Lambda     K      H
    1.28    0.460    0.850 

Effective search space used: 79307317908


Query=  CM2_S47_L008_R1_001_(paired)_contig_566 Average coverage: 4,305.20
Length=2109


***** No hits found *****


Lambda     K      H
    1.33    0.621     1.12 

Gapped
Lambda     K      H
    1.28    0.460    0.850 

Effective search space used: 151096290612


Query=  CM2_S47_L008_R1_001_(paired)_contig_567 Average coverage: 4,128.25
Length=1105


***** No hits found *****


Lambda     K      H
    1.33    0.621     1.12 

Gapped
Lambda     K      H
    1.28    0.460    0.850 

Effective search space used: 78363183171


Query=  CM2_S47_L008_R1_001_(paired)_contig_568 Average coverage: 2,550.15
Length=360


***** No hits found *****


Lambda     K      H
    1.33    0.621     1.12 

Gapped
Lambda     K      H
    1.28    0.460    0.850 

Effective search space used: 24347408720


Query=  CM2_S47_L008_R1_001_(paired)_contig_569 Average coverage: 2,278.97
Length=244


***** No hits found *****


Lambda     K      H
    1.33    0.621     1.12 

Gapped
Lambda     K      H
    1.28    0.460    0.850 

Effective search space used: 16001021300


Query=  CM2_S47_L008_R1_001_(paired)_contig_570 Average coverage: 2,552.70
Length=1192


***** No hits found *****


Lambda     K      H
    1.33    0.621     1.12 

Gapped
Lambda     K      H
    1.28    0.460    0.850 

Effective search space used: 84681623334


Query=  CM2_S47_L008_R1_001_(paired)_contig_571 Average coverage: 414.40
Length=383


***** No hits found *****


Lambda     K      H
    1.33    0.621     1.12 

Gapped
Lambda     K      H
    1.28    0.460    0.850 

Effective search space used: 26019021856


Query=  CM2_S47_L008_R1_001_(paired)_contig_572 Average coverage: 3,238.42
Length=2515


***** No hits found *****


Lambda     K      H
    1.33    0.621     1.12 

Gapped
Lambda     K      H
    1.28    0.460    0.850 

Effective search space used: 180560793008


Query=  CM2_S47_L008_R1_001_(paired)_contig_573 Average coverage: 7,454.13
Length=1180


***** No hits found *****


Lambda     K      H
    1.33    0.621     1.12 

Gapped
Lambda     K      H
    1.28    0.460    0.850 

Effective search space used: 83810114346


Query=  CM2_S47_L008_R1_001_(paired)_contig_574 Average coverage: 47.74
Length=1362


***** No hits found *****


Lambda     K      H
    1.33    0.621     1.12 

Gapped
Lambda     K      H
    1.28    0.460    0.850 

Effective search space used: 97028000664


Query=  CM2_S47_L008_R1_001_(paired)_contig_575 Average coverage: 3,434.07
Length=803


***** No hits found *****


Lambda     K      H
    1.33    0.621     1.12 

Gapped
Lambda     K      H
    1.28    0.460    0.850 

Effective search space used: 56430206973


Query=  CM2_S47_L008_R1_001_(paired)_contig_576 Average coverage: 5,941.80
Length=1034


***** No hits found *****


Lambda     K      H
    1.33    0.621     1.12 

Gapped
Lambda     K      H
    1.28    0.460    0.850 

Effective search space used: 73206754992


Query=  CM2_S47_L008_R1_001_(paired)_contig_577 Average coverage: 873.59
Length=1455


***** No hits found *****


Lambda     K      H
    1.33    0.621     1.12 

Gapped
Lambda     K      H
    1.28    0.460    0.850 

Effective search space used: 103782195321


Query=  CM2_S47_L008_R1_001_(paired)_contig_578 Average coverage: 1,753.75
Length=367


***** No hits found *****


Lambda     K      H
    1.33    0.621     1.12 

Gapped
Lambda     K      H
    1.28    0.460    0.850 

Effective search space used: 24856160544


Query=  CM2_S47_L008_R1_001_(paired)_contig_579 Average coverage: 973.35
Length=610


***** No hits found *****


Lambda     K      H
    1.33    0.621     1.12 

Gapped
Lambda     K      H
    1.28    0.460    0.850 

Effective search space used: 42517116720


Query=  CM2_S47_L008_R1_001_(paired)_contig_580 Average coverage: 131.60
Length=386


***** No hits found *****


Lambda     K      H
    1.33    0.621     1.12 

Gapped
Lambda     K      H
    1.28    0.460    0.850 

Effective search space used: 26237058352


Query=  CM2_S47_L008_R1_001_(paired)_contig_581 Average coverage: 478.49
Length=2003


***** No hits found *****


Lambda     K      H
    1.33    0.621     1.12 

Gapped
Lambda     K      H
    1.28    0.460    0.850 

Effective search space used: 143403588016


Query=  CM2_S47_L008_R1_001_(paired)_contig_582 Average coverage: 8,577.20
Length=2215


***** No hits found *****


Lambda     K      H
    1.33    0.621     1.12 

Gapped
Lambda     K      H
    1.28    0.460    0.850 

Effective search space used: 158788993208


Query=  CM2_S47_L008_R1_001_(paired)_contig_583 Average coverage: 1,845.03
Length=2024


***** No hits found *****


Lambda     K      H
    1.33    0.621     1.12 

Gapped
Lambda     K      H
    1.28    0.460    0.850 

Effective search space used: 144927614002


Query=  CM2_S47_L008_R1_001_(paired)_contig_584 Average coverage: 2,542.79
Length=574


***** No hits found *****


Lambda     K      H
    1.33    0.621     1.12 

Gapped
Lambda     K      H
    1.28    0.460    0.850 

Effective search space used: 39900678768


Query=  CM2_S47_L008_R1_001_(paired)_contig_585 Average coverage: 3,253.44
Length=611


***** No hits found *****


Lambda     K      H
    1.33    0.621     1.12 

Gapped
Lambda     K      H
    1.28    0.460    0.850 

Effective search space used: 42589795552


Query=  CM2_S47_L008_R1_001_(paired)_contig_586 Average coverage: 6,551.56
Length=470


***** No hits found *****


Lambda     K      H
    1.33    0.621     1.12 

Gapped
Lambda     K      H
    1.28    0.460    0.850 

Effective search space used: 32342080240


Query=  CM2_S47_L008_R1_001_(paired)_contig_587 Average coverage: 1,777.85
Length=852


***** No hits found *****


Lambda     K      H
    1.33    0.621     1.12 

Gapped
Lambda     K      H
    1.28    0.460    0.850 

Effective search space used: 59988868674


Query=  CM2_S47_L008_R1_001_(paired)_contig_588 Average coverage: 559.95
Length=2124


***** No hits found *****


Lambda     K      H
    1.33    0.621     1.12 

Gapped
Lambda     K      H
    1.28    0.460    0.850 

Effective search space used: 152184880602


Query=  CM2_S47_L008_R1_001_(paired)_contig_589 Average coverage: 361.41
Length=290


***** No hits found *****


Lambda     K      H
    1.33    0.621     1.12 

Gapped
Lambda     K      H
    1.28    0.460    0.850 

Effective search space used: 19346689390


Query=  CM2_S47_L008_R1_001_(paired)_contig_590 Average coverage: 4,541.08
Length=325


***** No hits found *****


Lambda     K      H
    1.33    0.621     1.12 

Gapped
Lambda     K      H
    1.28    0.460    0.850 

Effective search space used: 21892306415


Query=  CM2_S47_L008_R1_001_(paired)_contig_591 Average coverage: 2,526.05
Length=1192


***** No hits found *****


Lambda     K      H
    1.33    0.621     1.12 

Gapped
Lambda     K      H
    1.28    0.460    0.850 

Effective search space used: 84681623334


Query=  CM2_S47_L008_R1_001_(paired)_contig_592 Average coverage: 749.91
Length=787


***** No hits found *****


Lambda     K      H
    1.33    0.621     1.12 

Gapped
Lambda     K      H
    1.28    0.460    0.850 

Effective search space used: 55268194989


Query=  CM2_S47_L008_R1_001_(paired)_contig_593 Average coverage: 137.23
Length=648


***** No hits found *****


Lambda     K      H
    1.33    0.621     1.12 

Gapped
Lambda     K      H
    1.28    0.460    0.850 

Effective search space used: 45278912336


Query=  CM2_S47_L008_R1_001_(paired)_contig_594 Average coverage: 1,882.05
Length=5368


***** No hits found *****


Lambda     K      H
    1.33    0.621     1.12 

Gapped
Lambda     K      H
    1.28    0.460    0.850 

Effective search space used: 387254573220


Query=  CM2_S47_L008_R1_001_(paired)_contig_595 Average coverage: 1,598.60
Length=917


***** No hits found *****


Lambda     K      H
    1.33    0.621     1.12 

Gapped
Lambda     K      H
    1.28    0.460    0.850 

Effective search space used: 64709542359


Query=  CM2_S47_L008_R1_001_(paired)_contig_596 Average coverage: 193.62
Length=1298


***** No hits found *****


Lambda     K      H
    1.33    0.621     1.12 

Gapped
Lambda     K      H
    1.28    0.460    0.850 

Effective search space used: 92379952728


Query=  CM2_S47_L008_R1_001_(paired)_contig_597 Average coverage: 105.88
Length=801


***** No hits found *****


Lambda     K      H
    1.33    0.621     1.12 

Gapped
Lambda     K      H
    1.28    0.460    0.850 

Effective search space used: 56284955475


Query=  CM2_S47_L008_R1_001_(paired)_contig_598 Average coverage: 20,251.17
Length=751


***** No hits found *****


Lambda     K      H
    1.33    0.621     1.12 

Gapped
Lambda     K      H
    1.28    0.460    0.850 

Effective search space used: 52653668025


Query=  CM2_S47_L008_R1_001_(paired)_contig_599 Average coverage: 1,974.03
Length=1940


***** No hits found *****


Lambda     K      H
    1.33    0.621     1.12 

Gapped
Lambda     K      H
    1.28    0.460    0.850 

Effective search space used: 138831510058


Query=  CM2_S47_L008_R1_001_(paired)_contig_600 Average coverage: 1,035.48
Length=861


***** No hits found *****


Lambda     K      H
    1.33    0.621     1.12 

Gapped
Lambda     K      H
    1.28    0.460    0.850 

Effective search space used: 60642500415


Query=  CM2_S47_L008_R1_001_(paired)_contig_601 Average coverage: 10,399.47
Length=473


***** No hits found *****


Lambda     K      H
    1.33    0.621     1.12 

Gapped
Lambda     K      H
    1.28    0.460    0.850 

Effective search space used: 32560116736


Query=  CM2_S47_L008_R1_001_(paired)_contig_602 Average coverage: 1,627.84
Length=977


***** No hits found *****


Lambda     K      H
    1.33    0.621     1.12 

Gapped
Lambda     K      H
    1.28    0.460    0.850 

Effective search space used: 69067087299


Query=  CM2_S47_L008_R1_001_(paired)_contig_603 Average coverage: 787.19
Length=1121


***** No hits found *****


Lambda     K      H
    1.33    0.621     1.12 

Gapped
Lambda     K      H
    1.28    0.460    0.850 

Effective search space used: 79525195155


Query=  CM2_S47_L008_R1_001_(paired)_contig_604 Average coverage: 280.02
Length=259


***** No hits found *****


Lambda     K      H
    1.33    0.621     1.12 

Gapped
Lambda     K      H
    1.28    0.460    0.850 

Effective search space used: 17092000025


Query=  CM2_S47_L008_R1_001_(paired)_contig_605 Average coverage: 650.87
Length=5453


***** No hits found *****


Lambda     K      H
    1.33    0.621     1.12 

Gapped
Lambda     K      H
    1.28    0.460    0.850 

Effective search space used: 393418737775


Query=  CM2_S47_L008_R1_001_(paired)_contig_606 Average coverage: 3,478.08
Length=335


***** No hits found *****


Lambda     K      H
    1.33    0.621     1.12 

Gapped
Lambda     K      H
    1.28    0.460    0.850 

Effective search space used: 22530437920


Query=  CM2_S47_L008_R1_001_(paired)_contig_607 Average coverage: 3,467.44
Length=439


***** No hits found *****


Lambda     K      H
    1.33    0.621     1.12 

Gapped
Lambda     K      H
    1.28    0.460    0.850 

Effective search space used: 30089036448


Query=  CM2_S47_L008_R1_001_(paired)_contig_608 Average coverage: 4,388.90
Length=814


***** No hits found *****


Lambda     K      H
    1.33    0.621     1.12 

Gapped
Lambda     K      H
    1.28    0.460    0.850 

Effective search space used: 57229090212


Query=  CM2_S47_L008_R1_001_(paired)_contig_609 Average coverage: 3,565.44
Length=610


***** No hits found *****


Lambda     K      H
    1.33    0.621     1.12 

Gapped
Lambda     K      H
    1.28    0.460    0.850 

Effective search space used: 42517116720


Query=  CM2_S47_L008_R1_001_(paired)_contig_610 Average coverage: 1,053.62
Length=360


***** No hits found *****


Lambda     K      H
    1.33    0.621     1.12 

Gapped
Lambda     K      H
    1.28    0.460    0.850 

Effective search space used: 24347408720


Query=  CM2_S47_L008_R1_001_(paired)_contig_611 Average coverage: 8,494.78
Length=462


***** No hits found *****


Lambda     K      H
    1.33    0.621     1.12 

Gapped
Lambda     K      H
    1.28    0.460    0.850 

Effective search space used: 31760649584


Query=  CM2_S47_L008_R1_001_(paired)_contig_612 Average coverage: 3,562.46
Length=340


***** No hits found *****


Lambda     K      H
    1.33    0.621     1.12 

Gapped
Lambda     K      H
    1.28    0.460    0.850 

Effective search space used: 22893832080


Query=  CM2_S47_L008_R1_001_(paired)_contig_613 Average coverage: 307.93
Length=1316


***** No hits found *****


Lambda     K      H
    1.33    0.621     1.12 

Gapped
Lambda     K      H
    1.28    0.460    0.850 

Effective search space used: 93687216210


Query=  CM2_S47_L008_R1_001_(paired)_contig_614 Average coverage: 1,812.34
Length=4250


***** No hits found *****


Lambda     K      H
    1.33    0.621     1.12 

Gapped
Lambda     K      H
    1.28    0.460    0.850 

Effective search space used: 306177679426


Query=  CM2_S47_L008_R1_001_(paired)_contig_615 Average coverage: 4,455.93
Length=697


***** No hits found *****


Lambda     K      H
    1.33    0.621     1.12 

Gapped
Lambda     K      H
    1.28    0.460    0.850 

Effective search space used: 48840175104


Query=  CM2_S47_L008_R1_001_(paired)_contig_616 Average coverage: 541.74
Length=1088


***** No hits found *****


Lambda     K      H
    1.33    0.621     1.12 

Gapped
Lambda     K      H
    1.28    0.460    0.850 

Effective search space used: 77128545438


Query=  CM2_S47_L008_R1_001_(paired)_contig_617 Average coverage: 1,501.13
Length=987


***** No hits found *****


Lambda     K      H
    1.33    0.621     1.12 

Gapped
Lambda     K      H
    1.28    0.460    0.850 

Effective search space used: 69793344789


Query=  CM2_S47_L008_R1_001_(paired)_contig_618 Average coverage: 14.70
Length=927


***** No hits found *****


Lambda     K      H
    1.33    0.621     1.12 

Gapped
Lambda     K      H
    1.28    0.460    0.850 

Effective search space used: 65435799849


Query=  CM2_S47_L008_R1_001_(paired)_contig_619 Average coverage: 3,790.76
Length=1943


***** No hits found *****


Lambda     K      H
    1.33    0.621     1.12 

Gapped
Lambda     K      H
    1.28    0.460    0.850 

Effective search space used: 139049228056


Query=  CM2_S47_L008_R1_001_(paired)_contig_620 Average coverage: 881.86
Length=479


***** No hits found *****


Lambda     K      H
    1.33    0.621     1.12 

Gapped
Lambda     K      H
    1.28    0.460    0.850 

Effective search space used: 32996189728


Query=  CM2_S47_L008_R1_001_(paired)_contig_621 Average coverage: 10,268.98
Length=396


***** No hits found *****


Lambda     K      H
    1.33    0.621     1.12 

Gapped
Lambda     K      H
    1.28    0.460    0.850 

Effective search space used: 26963846672


Query=  CM2_S47_L008_R1_001_(paired)_contig_622 Average coverage: 2,930.92
Length=537


***** No hits found *****


Lambda     K      H
    1.33    0.621     1.12 

Gapped
Lambda     K      H
    1.28    0.460    0.850 

Effective search space used: 37211561984


Query=  CM2_S47_L008_R1_001_(paired)_contig_623 Average coverage: 1,258.66
Length=709


***** No hits found *****


Lambda     K      H
    1.33    0.621     1.12 

Gapped
Lambda     K      H
    1.28    0.460    0.850 

Effective search space used: 49712321088


Query=  CM2_S47_L008_R1_001_(paired)_contig_624 Average coverage: 1,850.16
Length=255


***** No hits found *****


Lambda     K      H
    1.33    0.621     1.12 

Gapped
Lambda     K      H
    1.28    0.460    0.850 

Effective search space used: 16801072365


Query=  CM2_S47_L008_R1_001_(paired)_contig_625 Average coverage: 357.44
Length=3523


***** No hits found *****


Lambda     K      H
    1.33    0.621     1.12 

Gapped
Lambda     K      H
    1.28    0.460    0.850 

Effective search space used: 253714040336


Query=  CM2_S47_L008_R1_001_(paired)_contig_626 Average coverage: 4,041.22
Length=1125


***** No hits found *****


Lambda     K      H
    1.33    0.621     1.12 

Gapped
Lambda     K      H
    1.28    0.460    0.850 

Effective search space used: 79815698151


Query=  CM2_S47_L008_R1_001_(paired)_contig_627 Average coverage: 16,860.44
Length=1707


***** No hits found *****


Lambda     K      H
    1.33    0.621     1.12 

Gapped
Lambda     K      H
    1.28    0.460    0.850 

Effective search space used: 121922078880


Query=  CM2_S47_L008_R1_001_(paired)_contig_628 Average coverage: 2,623.01
Length=1907


***** No hits found *****


Lambda     K      H
    1.33    0.621     1.12 

Gapped
Lambda     K      H
    1.28    0.460    0.850 

Effective search space used: 136436612080


Query=  CM2_S47_L008_R1_001_(paired)_contig_629 Average coverage: 6,078.94
Length=1866


***** No hits found *****


Lambda     K      H
    1.33    0.621     1.12 

Gapped
Lambda     K      H
    1.28    0.460    0.850 

Effective search space used: 133461132774


Query=  CM2_S47_L008_R1_001_(paired)_contig_630 Average coverage: 4,181.01
Length=2096


***** No hits found *****


Lambda     K      H
    1.33    0.621     1.12 

Gapped
Lambda     K      H
    1.28    0.460    0.850 

Effective search space used: 150152845954


Query=  CM2_S47_L008_R1_001_(paired)_contig_631 Average coverage: 3,977.09
Length=413


***** No hits found *****


Lambda     K      H
    1.33    0.621     1.12 

Gapped
Lambda     K      H
    1.28    0.460    0.850 

Effective search space used: 28199386816


Query=  CM2_S47_L008_R1_001_(paired)_contig_632 Average coverage: 6,501.52
Length=321


***** No hits found *****


Lambda     K      H
    1.33    0.621     1.12 

Gapped
Lambda     K      H
    1.28    0.460    0.850 

Effective search space used: 21601378755


Query=  CM2_S47_L008_R1_001_(paired)_contig_633 Average coverage: 3.18
Length=264


***** No hits found *****


Lambda     K      H
    1.33    0.621     1.12 

Gapped
Lambda     K      H
    1.28    0.460    0.850 

Effective search space used: 17455659600


Query=  CM2_S47_L008_R1_001_(paired)_contig_634 Average coverage: 1,492.83
Length=669


***** No hits found *****


Lambda     K      H
    1.33    0.621     1.12 

Gapped
Lambda     K      H
    1.28    0.460    0.850 

Effective search space used: 46805167808


Query=  CM2_S47_L008_R1_001_(paired)_contig_635 Average coverage: 1,961.32
Length=1539


***** No hits found *****


Lambda     K      H
    1.33    0.621     1.12 

Gapped
Lambda     K      H
    1.28    0.460    0.850 

Effective search space used: 109882758237


Query=  CM2_S47_L008_R1_001_(paired)_contig_636 Average coverage: 6,226.56
Length=496


***** No hits found *****


Lambda     K      H
    1.33    0.621     1.12 

Gapped
Lambda     K      H
    1.28    0.460    0.850 

Effective search space used: 34231729872


Query=  CM2_S47_L008_R1_001_(paired)_contig_637 Average coverage: 21,706.10
Length=609
                                                                      Score     E
Sequences producing significant alignments:                          (Bits)  Value

  gi|478877473|gb|AQHO01016241.1| Trypanosoma cruzi Tula cl2 Tryp...   156    4e-037


> gi|478877473|gb|AQHO01016241.1| Trypanosoma cruzi Tula cl2 Trypanosoma_cruzi_Tula_cl2-1.0.1-8929.1, 
whole genome shotgun 
sequence
Length=246

 Score =  156 bits (84),  Expect = 4e-037
 Identities = 112/125 (89%), Gaps = 3/125 (2%)
 Strand=Plus/Minus

Query  4    GGAGGCTGAGGCAGGAGAATCGCTTGAACCCAGGAGGTGGAGGTTGCAGTGAGCCGAGAT  63
            ||||||||||||||||||||||||||||||  ||||| ||||||||||||||||||||||
Sbjct  124  GGAGGCTGAGGCAGGAGAATCGCTTGAACCTGGGAGGCGGAGGTTGCAGTGAGCCGAGAT  65

Query  64   CACACCATTGCACTCCAGCCTGAGCGACA-GAGCAACACTCTGTCT-caaaaacaaacaa  121
            | |||||||||||||||||||| || ||| |||||| |||| |||| |||||| ||| ||
Sbjct  64   CGCACCATTGCACTCCAGCCTGGGCAACAAGAGCAAAACTCCGTCTACAAAAAAAAAAAA  5

Query  122  acaaa  126
            | |||
Sbjct  4    A-AAA  1


Lambda     K      H
    1.33    0.621     1.12 

Gapped
Lambda     K      H
    1.28    0.460    0.850 

Effective search space used: 42444437888


Query=  CM2_S47_L008_R1_001_(paired)_contig_638 Average coverage: 7,523.44
Length=502


***** No hits found *****


Lambda     K      H
    1.33    0.621     1.12 

Gapped
Lambda     K      H
    1.28    0.460    0.850 

Effective search space used: 34667802864


Query=  CM2_S47_L008_R1_001_(paired)_contig_639 Average coverage: 3,752.23
Length=554


***** No hits found *****


Lambda     K      H
    1.33    0.621     1.12 

Gapped
Lambda     K      H
    1.28    0.460    0.850 

Effective search space used: 38447102128


Query=  CM2_S47_L008_R1_001_(paired)_contig_640 Average coverage: 123.04
Length=4213


***** No hits found *****


Lambda     K      H
    1.33    0.621     1.12 

Gapped
Lambda     K      H
    1.28    0.460    0.850 

Effective search space used: 303494454855


Query=  CM2_S47_L008_R1_001_(paired)_contig_641 Average coverage: 76.47
Length=1377


***** No hits found *****


Lambda     K      H
    1.33    0.621     1.12 

Gapped
Lambda     K      H
    1.28    0.460    0.850 

Effective search space used: 98117386899


Query=  CM2_S47_L008_R1_001_(paired)_contig_642 Average coverage: 707.20
Length=1030


***** No hits found *****


Lambda     K      H
    1.33    0.621     1.12 

Gapped
Lambda     K      H
    1.28    0.460    0.850 

Effective search space used: 72916251996


Query=  CM2_S47_L008_R1_001_(paired)_contig_643 Average coverage: 1,129.45
Length=2086


***** No hits found *****


Lambda     K      H
    1.33    0.621     1.12 

Gapped
Lambda     K      H
    1.28    0.460    0.850 

Effective search space used: 149427119294


Query=  CM2_S47_L008_R1_001_(paired)_contig_644 Average coverage: 565.26
Length=321


***** No hits found *****


Lambda     K      H
    1.33    0.621     1.12 

Gapped
Lambda     K      H
    1.28    0.460    0.850 

Effective search space used: 21601378755


Query=  CM2_S47_L008_R1_001_(paired)_contig_645 Average coverage: 1,768.68
Length=207


***** No hits found *****


Lambda     K      H
    1.33    0.621     1.12 

Gapped
Lambda     K      H
    1.28    0.460    0.850 

Effective search space used: 13309940445


Query=  CM2_S47_L008_R1_001_(paired)_contig_646 Average coverage: 1,121.02
Length=2061


***** No hits found *****


Lambda     K      H
    1.33    0.621     1.12 

Gapped
Lambda     K      H
    1.28    0.460    0.850 

Effective search space used: 147612802644


Query=  CM2_S47_L008_R1_001_(paired)_contig_647 Average coverage: 379.60
Length=3511


***** No hits found *****


Lambda     K      H
    1.33    0.621     1.12 

Gapped
Lambda     K      H
    1.28    0.460    0.850 

Effective search space used: 252843168344


Query=  CM2_S47_L008_R1_001_(paired)_contig_648 Average coverage: 1,236.38
Length=1303


***** No hits found *****


Lambda     K      H
    1.33    0.621     1.12 

Gapped
Lambda     K      H
    1.28    0.460    0.850 

Effective search space used: 92743081473


Query=  CM2_S47_L008_R1_001_(paired)_contig_649 Average coverage: 5,089.06
Length=1706


***** No hits found *****


Lambda     K      H
    1.33    0.621     1.12 

Gapped
Lambda     K      H
    1.28    0.460    0.850 

Effective search space used: 121849506214


Query=  CM2_S47_L008_R1_001_(paired)_contig_650 Average coverage: 44,936.73
Length=683


***** No hits found *****


Lambda     K      H
    1.33    0.621     1.12 

Gapped
Lambda     K      H
    1.28    0.460    0.850 

Effective search space used: 47822671456


Query=  CM2_S47_L008_R1_001_(paired)_contig_651 Average coverage: 1,375.20
Length=275


***** No hits found *****


Lambda     K      H
    1.33    0.621     1.12 

Gapped
Lambda     K      H
    1.28    0.460    0.850 

Effective search space used: 18255710665


Query=  CM2_S47_L008_R1_001_(paired)_contig_652 Average coverage: 2,943.02
Length=1960


***** No hits found *****


Lambda     K      H
    1.33    0.621     1.12 

Gapped
Lambda     K      H
    1.28    0.460    0.850 

Effective search space used: 140282963378


Query=  CM2_S47_L008_R1_001_(paired)_contig_653 Average coverage: 1,136.25
Length=278


***** No hits found *****


Lambda     K      H
    1.33    0.621     1.12 

Gapped
Lambda     K      H
    1.28    0.460    0.850 

Effective search space used: 18473906410


Query=  CM2_S47_L008_R1_001_(paired)_contig_654 Average coverage: 4,036.25
Length=2017
                                                                      Score     E
Sequences producing significant alignments:                          (Bits)  Value

  gi|478877473|gb|AQHO01016241.1| Trypanosoma cruzi Tula cl2 Tryp...   254    5e-066


> gi|478877473|gb|AQHO01016241.1| Trypanosoma cruzi Tula cl2 Trypanosoma_cruzi_Tula_cl2-1.0.1-8929.1, 
whole genome shotgun 
sequence
Length=246

 Score =  254 bits (137),  Expect = 5e-066
 Identities = 211/246 (85%), Gaps = 7/246 (2%)
 Strand=Plus/Minus

Query  567  GGATCACCTGAGCTCAGGAGTTTGAA-ACCAGCCTGGGTAACATGGTGAAACCCCGTCTC  625
            |||||||||||| || |||| || || |||||||||   ||||||| ||||| |||||||
Sbjct  243  GGATCACCTGAGGTCGGGAG-TTCAAGACCAGCCTGACCAACATGGAGAAACTCCGTCTC  185

Query  626  TACTAAAAATAC-AAAATTAGCTGGGCATGGTGGCACATGCCTTTAATCACAGCTACTCG  684
            |||||||||||| |||||||||  ||  ||||||||||||||| ||||| ||||||||||
Sbjct  184  TACTAAAAATACAAAAATTAGCCAGGTGTGGTGGCACATGCCTGTAATCCCAGCTACTCG  125

Query  685  AGAGGCTGAGGCAGGAAAATCACTTGAA-CTCAGGAGGCAGAGGTTGCAGTAAGCCAAGA  743
             ||||||||||||||| |||| |||||| ||  |||||| ||||||||||| |||| |||
Sbjct  124  GGAGGCTGAGGCAGGAGAATCGCTTGAACCT-GGGAGGCGGAGGTTGCAGTGAGCCGAGA  66

Query  744  TCGCACCATTGCACTCCAGCCTGGGCAACAAGAGTGAAATTCTGTCT-Cataaataaata  802
            ||||||||||||||||||||||||||||||||||  ||| || |||| || ||| ||| |
Sbjct  65   TCGCACCATTGCACTCCAGCCTGGGCAACAAGAGCAAAACTCCGTCTACAAAAAAAAAAA  6

Query  803  aataaa  808
            || |||
Sbjct  5    AA-AAA  1


Lambda     K      H
    1.33    0.621     1.12 

Gapped
Lambda     K      H
    1.28    0.460    0.850 

Effective search space used: 144419605340


Query=  CM2_S47_L008_R1_001_(paired)_contig_655 Average coverage: 9,737.61
Length=887


***** No hits found *****


Lambda     K      H
    1.33    0.621     1.12 

Gapped
Lambda     K      H
    1.28    0.460    0.850 

Effective search space used: 62530769889


Query=  CM2_S47_L008_R1_001_(paired)_contig_656 Average coverage: 906.74
Length=909


***** No hits found *****


Lambda     K      H
    1.33    0.621     1.12 

Gapped
Lambda     K      H
    1.28    0.460    0.850 

Effective search space used: 64128536367


Query=  CM2_S47_L008_R1_001_(paired)_contig_657 Average coverage: 569.92
Length=319


***** No hits found *****


Lambda     K      H
    1.33    0.621     1.12 

Gapped
Lambda     K      H
    1.28    0.460    0.850 

Effective search space used: 21455914925


Query=  CM2_S47_L008_R1_001_(paired)_contig_658 Average coverage: 27.46
Length=3032


***** No hits found *****


Lambda     K      H
    1.33    0.621     1.12 

Gapped
Lambda     K      H
    1.28    0.460    0.850 

Effective search space used: 218080861330


Query=  CM2_S47_L008_R1_001_(paired)_contig_659 Average coverage: 626.91
Length=247


***** No hits found *****


Lambda     K      H
    1.33    0.621     1.12 

Gapped
Lambda     K      H
    1.28    0.460    0.850 

Effective search space used: 16219217045


Query=  CM2_S47_L008_R1_001_(paired)_contig_660 Average coverage: 332.97
Length=610


***** No hits found *****


Lambda     K      H
    1.33    0.621     1.12 

Gapped
Lambda     K      H
    1.28    0.460    0.850 

Effective search space used: 42517116720


Query=  CM2_S47_L008_R1_001_(paired)_contig_661 Average coverage: 1,147.63
Length=1291


***** No hits found *****


Lambda     K      H
    1.33    0.621     1.12 

Gapped
Lambda     K      H
    1.28    0.460    0.850 

Effective search space used: 91871572485


Query=  CM2_S47_L008_R1_001_(paired)_contig_662 Average coverage: 238.28
Length=374


***** No hits found *****


Lambda     K      H
    1.33    0.621     1.12 

Gapped
Lambda     K      H
    1.28    0.460    0.850 

Effective search space used: 25364912368


Query=  CM2_S47_L008_R1_001_(paired)_contig_663 Average coverage: 3,624.20
Length=843


***** No hits found *****


Lambda     K      H
    1.33    0.621     1.12 

Gapped
Lambda     K      H
    1.28    0.460    0.850 

Effective search space used: 59335236933


Query=  CM2_S47_L008_R1_001_(paired)_contig_664 Average coverage: 305.51
Length=1482


***** No hits found *****


Lambda     K      H
    1.33    0.621     1.12 

Gapped
Lambda     K      H
    1.28    0.460    0.850 

Effective search space used: 105743090544


Query=  CM2_S47_L008_R1_001_(paired)_contig_665 Average coverage: 3,187.11
Length=982


***** No hits found *****


Lambda     K      H
    1.33    0.621     1.12 

Gapped
Lambda     K      H
    1.28    0.460    0.850 

Effective search space used: 69430216044


Query=  CM2_S47_L008_R1_001_(paired)_contig_666 Average coverage: 4,408.19
Length=954


***** No hits found *****


Lambda     K      H
    1.33    0.621     1.12 

Gapped
Lambda     K      H
    1.28    0.460    0.850 

Effective search space used: 67396695072


Query=  CM2_S47_L008_R1_001_(paired)_contig_667 Average coverage: 249.95
Length=1168
                                                                      Score     E
Sequences producing significant alignments:                          (Bits)  Value

  gi|478877473|gb|AQHO01016241.1| Trypanosoma cruzi Tula cl2 Tryp...   268    9e-071


> gi|478877473|gb|AQHO01016241.1| Trypanosoma cruzi Tula cl2 Trypanosoma_cruzi_Tula_cl2-1.0.1-8929.1, 
whole genome shotgun 
sequence
Length=246

 Score =  268 bits (145),  Expect = 9e-071
 Identities = 214/247 (86%), Gaps = 6/247 (2%)
 Strand=Plus/Plus

Query  195  ttttatttttatttttttG-CGACCGAGTCTCACTC-TGTTGCCCAGGCTGGAATGCAGT  252
            |||| ||||| ||||||||  ||| |||| |  ||| |||||||||||||||| |||| |
Sbjct  1    TTTT-TTTTT-TTTTTTTGTAGACGGAGTTTTGCTCTTGTTGCCCAGGCTGGAGTGCAAT  58

Query  253  GGAGCGATCTCTGCTCACTGCAACCTCTGCCTCCCGGGTTCAAGCGATTCTCCT-CCTTC  311
            || |||||||| ||||||||||||||| ||||||| |||||||||||||||||| || ||
Sbjct  59   GGTGCGATCTCGGCTCACTGCAACCTCCGCCTCCCAGGTTCAAGCGATTCTCCTGCC-TC  117

Query  312  AGCCTTCTGAGTAGCCGGGATCACAGGCACCCGCCACCACGCCCAGCTAATTTTTGTATT  371
            ||||| | ||||||| ||||| |||||||   |||||||| ||  |||||||||||||||
Sbjct  118  AGCCTCCCGAGTAGCTGGGATTACAGGCATGTGCCACCACACCTGGCTAATTTTTGTATT  177

Query  372  TTTAGTAGAGACGGGGTTTCGCTATGTTGGTCAGGCTGGTCTCAAACTCCTGACCTCAGG  431
            |||||||||||||| ||||| | |||||||||||||||||||  |||||| |||||||||
Sbjct  178  TTTAGTAGAGACGGAGTTTCTCCATGTTGGTCAGGCTGGTCTTGAACTCCCGACCTCAGG  237

Query  432  TGATCCA  438
            |||||||
Sbjct  238  TGATCCA  244


Lambda     K      H
    1.33    0.621     1.12 

Gapped
Lambda     K      H
    1.28    0.460    0.850 

Effective search space used: 82938605358


Query=  CM2_S47_L008_R1_001_(paired)_contig_668 Average coverage: 792.04
Length=862


***** No hits found *****


Lambda     K      H
    1.33    0.621     1.12 

Gapped
Lambda     K      H
    1.28    0.460    0.850 

Effective search space used: 60715126164


Query=  CM2_S47_L008_R1_001_(paired)_contig_669 Average coverage: 740.13
Length=784


***** No hits found *****


Lambda     K      H
    1.33    0.621     1.12 

Gapped
Lambda     K      H
    1.28    0.460    0.850 

Effective search space used: 55050317742


Query=  CM2_S47_L008_R1_001_(paired)_contig_670 Average coverage: 1,168.89
Length=269


***** No hits found *****


Lambda     K      H
    1.33    0.621     1.12 

Gapped
Lambda     K      H
    1.28    0.460    0.850 

Effective search space used: 17819319175


Query=  CM2_S47_L008_R1_001_(paired)_contig_671 Average coverage: 3,568.00
Length=1031


***** No hits found *****


Lambda     K      H
    1.33    0.621     1.12 

Gapped
Lambda     K      H
    1.28    0.460    0.850 

Effective search space used: 72988877745


Query=  CM2_S47_L008_R1_001_(paired)_contig_672 Average coverage: 1,208.21
Length=465


***** No hits found *****


Lambda     K      H
    1.33    0.621     1.12 

Gapped
Lambda     K      H
    1.28    0.460    0.850 

Effective search space used: 31978686080


Query=  CM2_S47_L008_R1_001_(paired)_contig_673 Average coverage: 123.58
Length=1224


***** No hits found *****


Lambda     K      H
    1.33    0.621     1.12 

Gapped
Lambda     K      H
    1.28    0.460    0.850 

Effective search space used: 87005647302


Query=  CM2_S47_L008_R1_001_(paired)_contig_674 Average coverage: 1,229.42
Length=7774


***** No hits found *****


Lambda     K      H
    1.33    0.621     1.12 

Gapped
Lambda     K      H
    1.28    0.460    0.850 

Effective search space used: 561736689918


Query=  CM2_S47_L008_R1_001_(paired)_contig_675 Average coverage: 2,658.06
Length=263


***** No hits found *****


Lambda     K      H
    1.33    0.621     1.12 

Gapped
Lambda     K      H
    1.28    0.460    0.850 

Effective search space used: 17382927685


Query=  CM2_S47_L008_R1_001_(paired)_contig_676 Average coverage: 10,193.65
Length=636


***** No hits found *****


Lambda     K      H
    1.33    0.621     1.12 

Gapped
Lambda     K      H
    1.28    0.460    0.850 

Effective search space used: 44406766352


Query=  CM2_S47_L008_R1_001_(paired)_contig_677 Average coverage: 42,808.14
Length=778


***** No hits found *****


Lambda     K      H
    1.33    0.621     1.12 

Gapped
Lambda     K      H
    1.28    0.460    0.850 

Effective search space used: 54614563248


Query=  CM2_S47_L008_R1_001_(paired)_contig_678 Average coverage: 4,084.58
Length=827


***** No hits found *****


Lambda     K      H
    1.33    0.621     1.12 

Gapped
Lambda     K      H
    1.28    0.460    0.850 

Effective search space used: 58173224949


Query=  CM2_S47_L008_R1_001_(paired)_contig_679 Average coverage: 4,217.81
Length=3759


***** No hits found *****


Lambda     K      H
    1.33    0.621     1.12 

Gapped
Lambda     K      H
    1.28    0.460    0.850 

Effective search space used: 270841189512


Query=  CM2_S47_L008_R1_001_(paired)_contig_680 Average coverage: 1,566.54
Length=3197


***** No hits found *****


Lambda     K      H
    1.33    0.621     1.12 

Gapped
Lambda     K      H
    1.28    0.460    0.850 

Effective search space used: 230055351220


Query=  CM2_S47_L008_R1_001_(paired)_contig_681 Average coverage: 8,862.26
Length=498


***** No hits found *****


Lambda     K      H
    1.33    0.621     1.12 

Gapped
Lambda     K      H
    1.28    0.460    0.850 

Effective search space used: 34377087536


Query=  CM2_S47_L008_R1_001_(paired)_contig_682 Average coverage: 5,206.34
Length=1256


***** No hits found *****


Lambda     K      H
    1.33    0.621     1.12 

Gapped
Lambda     K      H
    1.28    0.460    0.850 

Effective search space used: 89329671270


Query=  CM2_S47_L008_R1_001_(paired)_contig_683 Average coverage: 7,870.23
Length=822


***** No hits found *****


Lambda     K      H
    1.33    0.621     1.12 

Gapped
Lambda     K      H
    1.28    0.460    0.850 

Effective search space used: 57810096204


Query=  CM2_S47_L008_R1_001_(paired)_contig_684 Average coverage: 1,993.15
Length=5719


***** No hits found *****


Lambda     K      H
    1.33    0.621     1.12 

Gapped
Lambda     K      H
    1.28    0.460    0.850 

Effective search space used: 412708946853


Query=  CM2_S47_L008_R1_001_(paired)_contig_685 Average coverage: 135.06
Length=2345


***** No hits found *****


Lambda     K      H
    1.33    0.621     1.12 

Gapped
Lambda     K      H
    1.28    0.460    0.850 

Effective search space used: 168223439788


Query=  CM2_S47_L008_R1_001_(paired)_contig_686 Average coverage: 2,256.71
Length=441


***** No hits found *****


Lambda     K      H
    1.33    0.621     1.12 

Gapped
Lambda     K      H
    1.28    0.460    0.850 

Effective search space used: 30234394112


Query=  CM2_S47_L008_R1_001_(paired)_contig_687 Average coverage: 1,637.57
Length=341


***** No hits found *****


Lambda     K      H
    1.33    0.621     1.12 

Gapped
Lambda     K      H
    1.28    0.460    0.850 

Effective search space used: 22966510912


Query=  CM2_S47_L008_R1_001_(paired)_contig_688 Average coverage: 9,637.03
Length=467


***** No hits found *****


Lambda     K      H
    1.33    0.621     1.12 

Gapped
Lambda     K      H
    1.28    0.460    0.850 

Effective search space used: 32124043744


Query=  CM2_S47_L008_R1_001_(paired)_contig_689 Average coverage: 75.01
Length=639


***** No hits found *****


Lambda     K      H
    1.33    0.621     1.12 

Gapped
Lambda     K      H
    1.28    0.460    0.850 

Effective search space used: 44624802848


Query=  CM2_S47_L008_R1_001_(paired)_contig_690 Average coverage: 556.35
Length=2367


***** No hits found *****


Lambda     K      H
    1.33    0.621     1.12 

Gapped
Lambda     K      H
    1.28    0.460    0.850 

Effective search space used: 169820038440


Query=  CM2_S47_L008_R1_001_(paired)_contig_691 Average coverage: 5,959.89
Length=863


***** No hits found *****


Lambda     K      H
    1.33    0.621     1.12 

Gapped
Lambda     K      H
    1.28    0.460    0.850 

Effective search space used: 60787751913


Query=  CM2_S47_L008_R1_001_(paired)_contig_692 Average coverage: 3,657.60
Length=1060


***** No hits found *****


Lambda     K      H
    1.33    0.621     1.12 

Gapped
Lambda     K      H
    1.28    0.460    0.850 

Effective search space used: 75095024466


Query=  CM2_S47_L008_R1_001_(paired)_contig_693 Average coverage: 9,869.09
Length=426


***** No hits found *****


Lambda     K      H
    1.33    0.621     1.12 

Gapped
Lambda     K      H
    1.28    0.460    0.850 

Effective search space used: 29144211632


Query=  CM2_S47_L008_R1_001_(paired)_contig_694 Average coverage: 10,612.91
Length=1892


***** No hits found *****


Lambda     K      H
    1.33    0.621     1.12 

Gapped
Lambda     K      H
    1.28    0.460    0.850 

Effective search space used: 135348022090


Query=  CM2_S47_L008_R1_001_(paired)_contig_695 Average coverage: 359.79
Length=11786


***** No hits found *****


Lambda     K      H
    1.33    0.621     1.12 

Gapped
Lambda     K      H
    1.28    0.460    0.850 

Effective search space used: 851988640500


Query=  CM2_S47_L008_R1_001_(paired)_contig_696 Average coverage: 541.17
Length=837


***** No hits found *****


Lambda     K      H
    1.33    0.621     1.12 

Gapped
Lambda     K      H
    1.28    0.460    0.850 

Effective search space used: 58899482439


Query=  CM2_S47_L008_R1_001_(paired)_contig_697 Average coverage: 10,037.95
Length=1028


***** No hits found *****


Lambda     K      H
    1.33    0.621     1.12 

Gapped
Lambda     K      H
    1.28    0.460    0.850 

Effective search space used: 72771000498


Query=  CM2_S47_L008_R1_001_(paired)_contig_698 Average coverage: 153.00
Length=2579


***** No hits found *****


Lambda     K      H
    1.33    0.621     1.12 

Gapped
Lambda     K      H
    1.28    0.460    0.850 

Effective search space used: 185205443632


Query=  CM2_S47_L008_R1_001_(paired)_contig_699 Average coverage: 363.43
Length=1996


***** No hits found *****


Lambda     K      H
    1.33    0.621     1.12 

Gapped
Lambda     K      H
    1.28    0.460    0.850 

Effective search space used: 142895579354


Query=  CM2_S47_L008_R1_001_(paired)_contig_700 Average coverage: 6,973.41
Length=662


***** No hits found *****


Lambda     K      H
    1.33    0.621     1.12 

Gapped
Lambda     K      H
    1.28    0.460    0.850 

Effective search space used: 46296415984


Query=  CM2_S47_L008_R1_001_(paired)_contig_701 Average coverage: 5,824.61
Length=366


***** No hits found *****


Lambda     K      H
    1.33    0.621     1.12 

Gapped
Lambda     K      H
    1.28    0.460    0.850 

Effective search space used: 24783481712


Query=  CM2_S47_L008_R1_001_(paired)_contig_702 Average coverage: 17,457.74
Length=1096


***** No hits found *****


Lambda     K      H
    1.33    0.621     1.12 

Gapped
Lambda     K      H
    1.28    0.460    0.850 

Effective search space used: 77709551430


Query=  CM2_S47_L008_R1_001_(paired)_contig_703 Average coverage: 1,408.29
Length=2870
                                                                      Score     E
Sequences producing significant alignments:                          (Bits)  Value

  gi|478877473|gb|AQHO01016241.1| Trypanosoma cruzi Tula cl2 Tryp...   270    7e-071


> gi|478877473|gb|AQHO01016241.1| Trypanosoma cruzi Tula cl2 Trypanosoma_cruzi_Tula_cl2-1.0.1-8929.1, 
whole genome shotgun 
sequence
Length=246

 Score =  270 bits (146),  Expect = 7e-071
 Identities = 216/248 (87%), Gaps = 11/248 (4%)
 Strand=Plus/Plus

Query  2243  ttttttttGTTTTG-AGAC--AGTTTTGCTCTTGTTGCCTAGGCTGGAGTGCGATGGTGC  2299
             |||||||| ||||| ||||  |||||||||||||||||| |||||||||||| |||||||
Sbjct  4     TTTTTTTTTTTTTGTAGACGGAGTTTTGCTCTTGTTGCCCAGGCTGGAGTGCAATGGTGC  63

Query  2300  GATCTCAGCTCACTGTAACCTCCACCTCCTAGGTTCAAAG-GATTCTCCTACCTCAGCCT  2358
             |||||| |||||||| ||||||| ||||| |||||| ||| ||||||||| |||||||||
Sbjct  64    GATCTCGGCTCACTGCAACCTCCGCCTCCCAGGTTC-AAGCGATTCTCCTGCCTCAGCCT  122

Query  2359  CCCGAGTAGCTGGGATTACAGGCACCTGCCACCATGCCCAGCTAttttttttttttGTAT  2418
             ||||||||||||||||||||||||  ||||||||  ||  |||| |||||      ||||
Sbjct  123   CCCGAGTAGCTGGGATTACAGGCATGTGCCACCACACCTGGCTAATTTTT------GTAT  176

Query  2419  TTTTAGTAGAAAGGGGGTTTCACCATGTTGGTCAGGCTGGTCTTGGACTCCTGACCTCAG  2478
             |||||||||| | || ||||| ||||||||||||||||||||||| ||||| ||||||||
Sbjct  177   TTTTAGTAGAGACGGAGTTTCTCCATGTTGGTCAGGCTGGTCTTGAACTCCCGACCTCAG  236

Query  2479  GTGATCCA  2486
             ||||||||
Sbjct  237   GTGATCCA  244


 Score =  183 bits (99),  Expect = 9e-045
 Identities = 137/155 (88%), Gaps = 4/155 (2%)
 Strand=Plus/Minus

Query  4    GTGGT-GCA-A-GCGTGTAATCCCAGCTACTCGGGAGGCTGAGGCAGAACAATCGCTTGA  60
            ||||| ||| | || |||||||||||||||||||||||||||||||| | ||||||||||
Sbjct  157  GTGGTGGCACATGCCTGTAATCCCAGCTACTCGGGAGGCTGAGGCAGGAGAATCGCTTGA  98

Query  61   ACCTGGGAGGCGGAAGTTGTGGTGAGCTGAGATTGTGCCACTGCCCTCCAGCCTGGGCAA  120
            |||||||||||||| ||||  |||||| ||||| |  ||| ||| |||||||||||||||
Sbjct  97   ACCTGGGAGGCGGAGGTTGCAGTGAGCCGAGATCGCACCATTGCACTCCAGCCTGGGCAA  38

Query  121  CAAGAGCGAGACTCCGTCTa-aaaaaaaaaaaaaa  154
            ||||||| | |||||||||| ||||||||||||||
Sbjct  37   CAAGAGCAAAACTCCGTCTACAAAAAAAAAAAAAA  3


Lambda     K      H
    1.33    0.621     1.12 

Gapped
Lambda     K      H
    1.28    0.460    0.850 

Effective search space used: 206324089438


Query=  CM2_S47_L008_R1_001_(paired)_contig_704 Average coverage: 191.35
Length=611


***** No hits found *****


Lambda     K      H
    1.33    0.621     1.12 

Gapped
Lambda     K      H
    1.28    0.460    0.850 

Effective search space used: 42589795552


Query=  CM2_S47_L008_R1_001_(paired)_contig_705 Average coverage: 249.10
Length=227


***** No hits found *****


Lambda     K      H
    1.33    0.621     1.12 

Gapped
Lambda     K      H
    1.28    0.460    0.850 

Effective search space used: 14764578745


Query=  CM2_S47_L008_R1_001_(paired)_contig_706 Average coverage: 47,312.99
Length=341


***** No hits found *****


Lambda     K      H
    1.33    0.621     1.12 

Gapped
Lambda     K      H
    1.28    0.460    0.850 

Effective search space used: 22966510912


Query=  CM2_S47_L008_R1_001_(paired)_contig_707 Average coverage: 2,782.33
Length=515


***** No hits found *****


Lambda     K      H
    1.33    0.621     1.12 

Gapped
Lambda     K      H
    1.28    0.460    0.850 

Effective search space used: 35612627680


Query=  CM2_S47_L008_R1_001_(paired)_contig_708 Average coverage: 326.21
Length=1255


***** No hits found *****


Lambda     K      H
    1.33    0.621     1.12 

Gapped
Lambda     K      H
    1.28    0.460    0.850 

Effective search space used: 89257045521


Query=  CM2_S47_L008_R1_001_(paired)_contig_709 Average coverage: 56,227.08
Length=367


***** No hits found *****


Lambda     K      H
    1.33    0.621     1.12 

Gapped
Lambda     K      H
    1.28    0.460    0.850 

Effective search space used: 24856160544


Query=  CM2_S47_L008_R1_001_(paired)_contig_710 Average coverage: 1,687.45
Length=1163


***** No hits found *****


Lambda     K      H
    1.33    0.621     1.12 

Gapped
Lambda     K      H
    1.28    0.460    0.850 

Effective search space used: 82575476613


Query=  CM2_S47_L008_R1_001_(paired)_contig_711 Average coverage: 200.30
Length=2546


***** No hits found *****


Lambda     K      H
    1.33    0.621     1.12 

Gapped
Lambda     K      H
    1.28    0.460    0.850 

Effective search space used: 182810545654


Query=  CM2_S47_L008_R1_001_(paired)_contig_712 Average coverage: 4,624.82
Length=864


***** No hits found *****


Lambda     K      H
    1.33    0.621     1.12 

Gapped
Lambda     K      H
    1.28    0.460    0.850 

Effective search space used: 60860377662


Query=  CM2_S47_L008_R1_001_(paired)_contig_713 Average coverage: 19,441.77
Length=638


***** No hits found *****


Lambda     K      H
    1.33    0.621     1.12 

Gapped
Lambda     K      H
    1.28    0.460    0.850 

Effective search space used: 44552124016


Query=  CM2_S47_L008_R1_001_(paired)_contig_714 Average coverage: 894.28
Length=1052


***** No hits found *****


Lambda     K      H
    1.33    0.621     1.12 

Gapped
Lambda     K      H
    1.28    0.460    0.850 

Effective search space used: 74514018474


Query=  CM2_S47_L008_R1_001_(paired)_contig_715 Average coverage: 252.34
Length=780


***** No hits found *****


Lambda     K      H
    1.33    0.621     1.12 

Gapped
Lambda     K      H
    1.28    0.460    0.850 

Effective search space used: 54759814746


Query=  CM2_S47_L008_R1_001_(paired)_contig_716 Average coverage: 1,228.36
Length=1753


***** No hits found *****


Lambda     K      H
    1.33    0.621     1.12 

Gapped
Lambda     K      H
    1.28    0.460    0.850 

Effective search space used: 125260421516


Query=  CM2_S47_L008_R1_001_(paired)_contig_717 Average coverage: 20,185.19
Length=466


***** No hits found *****


Lambda     K      H
    1.33    0.621     1.12 

Gapped
Lambda     K      H
    1.28    0.460    0.850 

Effective search space used: 32051364912


Query=  CM2_S47_L008_R1_001_(paired)_contig_718 Average coverage: 5,591.93
Length=1121


***** No hits found *****


Lambda     K      H
    1.33    0.621     1.12 

Gapped
Lambda     K      H
    1.28    0.460    0.850 

Effective search space used: 79525195155


Query=  CM2_S47_L008_R1_001_(paired)_contig_719 Average coverage: 240.19
Length=598


***** No hits found *****


Lambda     K      H
    1.33    0.621     1.12 

Gapped
Lambda     K      H
    1.28    0.460    0.850 

Effective search space used: 41644970736


Query=  CM2_S47_L008_R1_001_(paired)_contig_720 Average coverage: 136.76
Length=4429


***** No hits found *****


Lambda     K      H
    1.33    0.621     1.12 

Gapped
Lambda     K      H
    1.28    0.460    0.850 

Effective search space used: 319158684783


Query=  CM2_S47_L008_R1_001_(paired)_contig_721 Average coverage: 1,147.94
Length=671


***** No hits found *****


Lambda     K      H
    1.33    0.621     1.12 

Gapped
Lambda     K      H
    1.28    0.460    0.850 

Effective search space used: 46950525472


Query=  CM2_S47_L008_R1_001_(paired)_contig_722 Average coverage: 1,275.28
Length=304


***** No hits found *****


Lambda     K      H
    1.33    0.621     1.12 

Gapped
Lambda     K      H
    1.28    0.460    0.850 

Effective search space used: 20364936200


Query=  CM2_S47_L008_R1_001_(paired)_contig_723 Average coverage: 17,283.13
Length=841


***** No hits found *****


Lambda     K      H
    1.33    0.621     1.12 

Gapped
Lambda     K      H
    1.28    0.460    0.850 

Effective search space used: 59189985435


Query=  CM2_S47_L008_R1_001_(paired)_contig_724 Average coverage: 3,129.89
Length=386


***** No hits found *****


Lambda     K      H
    1.33    0.621     1.12 

Gapped
Lambda     K      H
    1.28    0.460    0.850 

Effective search space used: 26237058352


Query=  CM2_S47_L008_R1_001_(paired)_contig_725 Average coverage: 37.24
Length=2188


***** No hits found *****


Lambda     K      H
    1.33    0.621     1.12 

Gapped
Lambda     K      H
    1.28    0.460    0.850 

Effective search space used: 156829531226


Query=  CM2_S47_L008_R1_001_(paired)_contig_726 Average coverage: 445.38
Length=1229


***** No hits found *****


Lambda     K      H
    1.33    0.621     1.12 

Gapped
Lambda     K      H
    1.28    0.460    0.850 

Effective search space used: 87368776047


Query=  CM2_S47_L008_R1_001_(paired)_contig_727 Average coverage: 2,528.51
Length=3042


***** No hits found *****


Lambda     K      H
    1.33    0.621     1.12 

Gapped
Lambda     K      H
    1.28    0.460    0.850 

Effective search space used: 218806587990


Query=  CM2_S47_L008_R1_001_(paired)_contig_728 Average coverage: 14,681.78
Length=846


***** No hits found *****


Lambda     K      H
    1.33    0.621     1.12 

Gapped
Lambda     K      H
    1.28    0.460    0.850 

Effective search space used: 59553114180


Query=  CM2_S47_L008_R1_001_(paired)_contig_729 Average coverage: 971.01
Length=1908


***** No hits found *****


Lambda     K      H
    1.33    0.621     1.12 

Gapped
Lambda     K      H
    1.28    0.460    0.850 

Effective search space used: 136509184746


Query=  CM2_S47_L008_R1_001_(paired)_contig_730 Average coverage: 3,676.62
Length=1662


***** No hits found *****


Lambda     K      H
    1.33    0.621     1.12 

Gapped
Lambda     K      H
    1.28    0.460    0.850 

Effective search space used: 118815725364


Query=  CM2_S47_L008_R1_001_(paired)_contig_731 Average coverage: 20,224.79
Length=603


***** No hits found *****


Lambda     K      H
    1.33    0.621     1.12 

Gapped
Lambda     K      H
    1.28    0.460    0.850 

Effective search space used: 42008364896


Query=  CM2_S47_L008_R1_001_(paired)_contig_732 Average coverage: 9,248.69
Length=471


***** No hits found *****


Lambda     K      H
    1.33    0.621     1.12 

Gapped
Lambda     K      H
    1.28    0.460    0.850 

Effective search space used: 32414759072


Query=  CM2_S47_L008_R1_001_(paired)_contig_733 Average coverage: 2,324.80
Length=847


***** No hits found *****


Lambda     K      H
    1.33    0.621     1.12 

Gapped
Lambda     K      H
    1.28    0.460    0.850 

Effective search space used: 59625739929


Query=  CM2_S47_L008_R1_001_(paired)_contig_734 Average coverage: 1,123.94
Length=1282


***** No hits found *****


Lambda     K      H
    1.33    0.621     1.12 

Gapped
Lambda     K      H
    1.28    0.460    0.850 

Effective search space used: 91217940744


Query=  CM2_S47_L008_R1_001_(paired)_contig_735 Average coverage: 862.92
Length=7660


***** No hits found *****


Lambda     K      H
    1.33    0.621     1.12 

Gapped
Lambda     K      H
    1.28    0.460    0.850 

Effective search space used: 553469457456


Query=  CM2_S47_L008_R1_001_(paired)_contig_736 Average coverage: 42.16
Length=3838


***** No hits found *****


Lambda     K      H
    1.33    0.621     1.12 

Gapped
Lambda     K      H
    1.28    0.460    0.850 

Effective search space used: 276574430126


Query=  CM2_S47_L008_R1_001_(paired)_contig_737 Average coverage: 1,558.48
Length=519


***** No hits found *****


Lambda     K      H
    1.33    0.621     1.12 

Gapped
Lambda     K      H
    1.28    0.460    0.850 

Effective search space used: 35903343008


Query=  CM2_S47_L008_R1_001_(paired)_contig_738 Average coverage: 3,782.13
Length=1188


***** No hits found *****


Lambda     K      H
    1.33    0.621     1.12 

Gapped
Lambda     K      H
    1.28    0.460    0.850 

Effective search space used: 84391120338


Query=  CM2_S47_L008_R1_001_(paired)_contig_739 Average coverage: 2,343.81
Length=1059


***** No hits found *****


Lambda     K      H
    1.33    0.621     1.12 

Gapped
Lambda     K      H
    1.28    0.460    0.850 

Effective search space used: 75022398717


Query=  CM2_S47_L008_R1_001_(paired)_contig_740 Average coverage: 8,294.60
Length=853


***** No hits found *****


Lambda     K      H
    1.33    0.621     1.12 

Gapped
Lambda     K      H
    1.28    0.460    0.850 

Effective search space used: 60061494423


Query=  CM2_S47_L008_R1_001_(paired)_contig_741 Average coverage: 2,475.82
Length=1369


***** No hits found *****


Lambda     K      H
    1.33    0.621     1.12 

Gapped
Lambda     K      H
    1.28    0.460    0.850 

Effective search space used: 97536380907


Query=  CM2_S47_L008_R1_001_(paired)_contig_742 Average coverage: 4,508.99
Length=1732


***** No hits found *****


Lambda     K      H
    1.33    0.621     1.12 

Gapped
Lambda     K      H
    1.28    0.460    0.850 

Effective search space used: 123736395530


Query=  CM2_S47_L008_R1_001_(paired)_contig_743 Average coverage: 2,106.93
Length=866


***** No hits found *****


Lambda     K      H
    1.33    0.621     1.12 

Gapped
Lambda     K      H
    1.28    0.460    0.850 

Effective search space used: 61005629160


Query=  CM2_S47_L008_R1_001_(paired)_contig_744 Average coverage: 3,478.07
Length=393


***** No hits found *****


Lambda     K      H
    1.33    0.621     1.12 

Gapped
Lambda     K      H
    1.28    0.460    0.850 

Effective search space used: 26745810176


Query=  CM2_S47_L008_R1_001_(paired)_contig_745 Average coverage: 2,769.44
Length=4074


***** No hits found *****


Lambda     K      H
    1.33    0.621     1.12 

Gapped
Lambda     K      H
    1.28    0.460    0.850 

Effective search space used: 293414232818


Query=  CM2_S47_L008_R1_001_(paired)_contig_746 Average coverage: 13,917.94
Length=556


***** No hits found *****


Lambda     K      H
    1.33    0.621     1.12 

Gapped
Lambda     K      H
    1.28    0.460    0.850 

Effective search space used: 38592459792


Query=  CM2_S47_L008_R1_001_(paired)_contig_747 Average coverage: 408.47
Length=2212


***** No hits found *****


Lambda     K      H
    1.33    0.621     1.12 

Gapped
Lambda     K      H
    1.28    0.460    0.850 

Effective search space used: 158571275210


Query=  CM2_S47_L008_R1_001_(paired)_contig_748 Average coverage: 317.29
Length=716


***** No hits found *****


Lambda     K      H
    1.33    0.621     1.12 

Gapped
Lambda     K      H
    1.28    0.460    0.850 

Effective search space used: 50221072912


Query=  CM2_S47_L008_R1_001_(paired)_contig_749 Average coverage: 3,166.97
Length=380


***** No hits found *****


Lambda     K      H
    1.33    0.621     1.12 

Gapped
Lambda     K      H
    1.28    0.460    0.850 

Effective search space used: 25800985360


Query=  CM2_S47_L008_R1_001_(paired)_contig_750 Average coverage: 3,181.91
Length=506


***** No hits found *****


Lambda     K      H
    1.33    0.621     1.12 

Gapped
Lambda     K      H
    1.28    0.460    0.850 

Effective search space used: 34958518192


Query=  CM2_S47_L008_R1_001_(paired)_contig_751 Average coverage: 6,932.43
Length=512


***** No hits found *****


Lambda     K      H
    1.33    0.621     1.12 

Gapped
Lambda     K      H
    1.28    0.460    0.850 

Effective search space used: 35394591184


Query=  CM2_S47_L008_R1_001_(paired)_contig_752 Average coverage: 1,337.92
Length=3261


***** No hits found *****


Lambda     K      H
    1.33    0.621     1.12 

Gapped
Lambda     K      H
    1.28    0.460    0.850 

Effective search space used: 234700001844


Query=  CM2_S47_L008_R1_001_(paired)_contig_753 Average coverage: 609.48
Length=1082


***** No hits found *****


Lambda     K      H
    1.33    0.621     1.12 

Gapped
Lambda     K      H
    1.28    0.460    0.850 

Effective search space used: 76692790944


Query=  CM2_S47_L008_R1_001_(paired)_contig_754 Average coverage: 6,377.48
Length=578


***** No hits found *****


Lambda     K      H
    1.33    0.621     1.12 

Gapped
Lambda     K      H
    1.28    0.460    0.850 

Effective search space used: 40191394096


Query=  CM2_S47_L008_R1_001_(paired)_contig_755 Average coverage: 4,355.78
Length=532


***** No hits found *****


Lambda     K      H
    1.33    0.621     1.12 

Gapped
Lambda     K      H
    1.28    0.460    0.850 

Effective search space used: 36848167824


Query=  CM2_S47_L008_R1_001_(paired)_contig_756 Average coverage: 51,053.00
Length=456


***** No hits found *****


Lambda     K      H
    1.33    0.621     1.12 

Gapped
Lambda     K      H
    1.28    0.460    0.850 

Effective search space used: 31324576592


Query=  CM2_S47_L008_R1_001_(paired)_contig_757 Average coverage: 4,912.23
Length=813


***** No hits found *****


Lambda     K      H
    1.33    0.621     1.12 

Gapped
Lambda     K      H
    1.28    0.460    0.850 

Effective search space used: 57156464463


Query=  CM2_S47_L008_R1_001_(paired)_contig_758 Average coverage: 2,104.99
Length=363


***** No hits found *****


Lambda     K      H
    1.33    0.621     1.12 

Gapped
Lambda     K      H
    1.28    0.460    0.850 

Effective search space used: 24565445216


Query=  CM2_S47_L008_R1_001_(paired)_contig_759 Average coverage: 2,926.80
Length=460


***** No hits found *****


Lambda     K      H
    1.33    0.621     1.12 

Gapped
Lambda     K      H
    1.28    0.460    0.850 

Effective search space used: 31615291920


Query=  CM2_S47_L008_R1_001_(paired)_contig_760 Average coverage: 357.66
Length=1185
                                                                      Score     E
Sequences producing significant alignments:                          (Bits)  Value

  gi|478877473|gb|AQHO01016241.1| Trypanosoma cruzi Tula cl2 Tryp...   252    1e-065


> gi|478877473|gb|AQHO01016241.1| Trypanosoma cruzi Tula cl2 Trypanosoma_cruzi_Tula_cl2-1.0.1-8929.1, 
whole genome shotgun 
sequence
Length=246

 Score =  252 bits (136),  Expect = 1e-065
 Identities = 210/245 (85%), Gaps = 8/245 (3%)
 Strand=Plus/Minus

Query  911   GATCACCTGAGGTTAGGAGTTCGAGACCAGCCTGGCCAAAATGGCA-AAAC-CCTGTCTC  968
             |||||||||||||  ||||||| ||||||||||| |||| |||| | |||| || |||||
Sbjct  242   GATCACCTGAGGTCGGGAGTTCAAGACCAGCCTGACCAACATGG-AGAAACTCC-GTCTC  185

Query  969   TACTGAAAATACAAAAATTAGCCGA-GCATGGTGGTGTGCGCCTGCAATCCCAGCTACTC  1027
             |||| |||||||||||||||||| | |  ||||||     ||||| ||||||||||||||
Sbjct  184   TACTAAAAATACAAAAATTAGCC-AGGTGTGGTGGCACATGCCTGTAATCCCAGCTACTC  126

Query  1028  AGGAGGCTGCGGCAGGAGAATCGCTTGAACCCAGGAGGCAGAGGTTGCAGTGAGCCAAGA  1087
              |||||||| |||||||||||||||||||||  |||||| |||||||||||||||| |||
Sbjct  125   GGGAGGCTGAGGCAGGAGAATCGCTTGAACCTGGGAGGCGGAGGTTGCAGTGAGCCGAGA  66

Query  1088  TCGCACCATTGCACTCCAGCCTGGGCAACA-GAGCGAGACTCTGTCT-CTaaaatgaaaa  1145
             |||||||||||||||||||||||||||||| |||| | |||| |||| | ||||  ||||
Sbjct  65    TCGCACCATTGCACTCCAGCCTGGGCAACAAGAGCAAAACTCCGTCTACAAAAAAAAAAA  6

Query  1146  agaaa  1150
             | |||
Sbjct  5     AAAAA  1


Lambda     K      H
    1.33    0.621     1.12 

Gapped
Lambda     K      H
    1.28    0.460    0.850 

Effective search space used: 84173243091


Query=  CM2_S47_L008_R1_001_(paired)_contig_761 Average coverage: 5,057.62
Length=487


***** No hits found *****


Lambda     K      H
    1.33    0.621     1.12 

Gapped
Lambda     K      H
    1.28    0.460    0.850 

Effective search space used: 33577620384


Query=  CM2_S47_L008_R1_001_(paired)_contig_762 Average coverage: 8,107.73
Length=828


***** No hits found *****


Lambda     K      H
    1.33    0.621     1.12 

Gapped
Lambda     K      H
    1.28    0.460    0.850 

Effective search space used: 58245850698


Query=  CM2_S47_L008_R1_001_(paired)_contig_763 Average coverage: 946.61
Length=3894


***** No hits found *****


Lambda     K      H
    1.33    0.621     1.12 

Gapped
Lambda     K      H
    1.28    0.460    0.850 

Effective search space used: 280638499422


Query=  CM2_S47_L008_R1_001_(paired)_contig_764 Average coverage: 7,756.52
Length=411


***** No hits found *****


Lambda     K      H
    1.33    0.621     1.12 

Gapped
Lambda     K      H
    1.28    0.460    0.850 

Effective search space used: 28054029152


Query=  CM2_S47_L008_R1_001_(paired)_contig_765 Average coverage: 2,430.41
Length=402


***** No hits found *****


Lambda     K      H
    1.33    0.621     1.12 

Gapped
Lambda     K      H
    1.28    0.460    0.850 

Effective search space used: 27399919664


Query=  CM2_S47_L008_R1_001_(paired)_contig_766 Average coverage: 948.78
Length=899


***** No hits found *****


Lambda     K      H
    1.33    0.621     1.12 

Gapped
Lambda     K      H
    1.28    0.460    0.850 

Effective search space used: 63402278877


Query=  CM2_S47_L008_R1_001_(paired)_contig_767 Average coverage: 922.98
Length=543


***** No hits found *****


Lambda     K      H
    1.33    0.621     1.12 

Gapped
Lambda     K      H
    1.28    0.460    0.850 

Effective search space used: 37647634976


Query=  CM2_S47_L008_R1_001_(paired)_contig_768 Average coverage: 100.38
Length=734


***** No hits found *****


Lambda     K      H
    1.33    0.621     1.12 

Gapped
Lambda     K      H
    1.28    0.460    0.850 

Effective search space used: 51529291888


Query=  CM2_S47_L008_R1_001_(paired)_contig_769 Average coverage: 4,153.00
Length=1359


***** No hits found *****


Lambda     K      H
    1.33    0.621     1.12 

Gapped
Lambda     K      H
    1.28    0.460    0.850 

Effective search space used: 96810123417


Query=  CM2_S47_L008_R1_001_(paired)_contig_770 Average coverage: 472.14
Length=401


***** No hits found *****


Lambda     K      H
    1.33    0.621     1.12 

Gapped
Lambda     K      H
    1.28    0.460    0.850 

Effective search space used: 27327240832


Query=  CM2_S47_L008_R1_001_(paired)_contig_771 Average coverage: 7,335.24
Length=2821


***** No hits found *****


Lambda     K      H
    1.33    0.621     1.12 

Gapped
Lambda     K      H
    1.28    0.460    0.850 

Effective search space used: 202768028804


Query=  CM2_S47_L008_R1_001_(paired)_contig_772 Average coverage: 1,308.40
Length=841


***** No hits found *****


Lambda     K      H
    1.33    0.621     1.12 

Gapped
Lambda     K      H
    1.28    0.460    0.850 

Effective search space used: 59189985435


Query=  CM2_S47_L008_R1_001_(paired)_contig_773 Average coverage: 2,089.15
Length=856


***** No hits found *****


Lambda     K      H
    1.33    0.621     1.12 

Gapped
Lambda     K      H
    1.28    0.460    0.850 

Effective search space used: 60279371670


Query=  CM2_S47_L008_R1_001_(paired)_contig_774 Average coverage: 1,711.12
Length=800


***** No hits found *****


Lambda     K      H
    1.33    0.621     1.12 

Gapped
Lambda     K      H
    1.28    0.460    0.850 

Effective search space used: 56212329726


Query=  CM2_S47_L008_R1_001_(paired)_contig_775 Average coverage: 1,251.32
Length=1187


***** No hits found *****


Lambda     K      H
    1.33    0.621     1.12 

Gapped
Lambda     K      H
    1.28    0.460    0.850 

Effective search space used: 84318494589


Query=  CM2_S47_L008_R1_001_(paired)_contig_776 Average coverage: 1,513.14
Length=2670


***** No hits found *****


Lambda     K      H
    1.33    0.621     1.12 

Gapped
Lambda     K      H
    1.28    0.460    0.850 

Effective search space used: 191809556238


Query=  CM2_S47_L008_R1_001_(paired)_contig_777 Average coverage: 1,493.29
Length=894


***** No hits found *****


Lambda     K      H
    1.33    0.621     1.12 

Gapped
Lambda     K      H
    1.28    0.460    0.850 

Effective search space used: 63039150132


Query=  CM2_S47_L008_R1_001_(paired)_contig_778 Average coverage: 1,068.00
Length=1288


***** No hits found *****


Lambda     K      H
    1.33    0.621     1.12 

Gapped
Lambda     K      H
    1.28    0.460    0.850 

Effective search space used: 91653695238


Query=  CM2_S47_L008_R1_001_(paired)_contig_779 Average coverage: 98.55
Length=1740


***** No hits found *****


Lambda     K      H
    1.33    0.621     1.12 

Gapped
Lambda     K      H
    1.28    0.460    0.850 

Effective search space used: 124316976858


Query=  CM2_S47_L008_R1_001_(paired)_contig_780 Average coverage: 3,576.44
Length=4790


***** No hits found *****


Lambda     K      H
    1.33    0.621     1.12 

Gapped
Lambda     K      H
    1.28    0.460    0.850 

Effective search space used: 345338254246


Query=  CM2_S47_L008_R1_001_(paired)_contig_781 Average coverage: 8,127.20
Length=832
                                                                      Score     E
Sequences producing significant alignments:                          (Bits)  Value

  gi|478877473|gb|AQHO01016241.1| Trypanosoma cruzi Tula cl2 Tryp...   207    1e-052


> gi|478877473|gb|AQHO01016241.1| Trypanosoma cruzi Tula cl2 Trypanosoma_cruzi_Tula_cl2-1.0.1-8929.1, 
whole genome shotgun 
sequence
Length=246

 Score =  207 bits (112),  Expect = 1e-052
 Identities = 207/249 (83%), Gaps = 21/249 (8%)
 Strand=Plus/Plus

Query  29   ttttttttcttttt-tagacggagtttttttGCTC-TGTCACCCAGGCTGGAGTGCAGTG  86
            |||||||| ||||| |||||||||   |||||||| |||  |||||||||||||||| ||
Sbjct  3    TTTTTTTTTTTTTTGTAGACGGAG---TTTTGCTCTTGTTGCCCAGGCTGGAGTGCAATG  59

Query  87   GCATGATCTCAGCTCACTGCAACCTCCGCCTCCCAGGTTCAAGCAATTCTCCTGCCTCAG  146
            |   |||||| ||||||||||||||||||||||||||||||||| |||||||||||||||
Sbjct  60   GTGCGATCTCGGCTCACTGCAACCTCCGCCTCCCAGGTTCAAGCGATTCTCCTGCCTCAG  119

Query  147  CCTCCTGAGTAGCTGGGATTTCAGGC--G--CC-C-------GGCTAAttttttgtattt  194
            ||||| |||||||||||||| |||||  |  || |       ||||||||||| ||||||
Sbjct  120  CCTCCCGAGTAGCTGGGATTACAGGCATGTGCCACCACACCTGGCTAATTTTT-GTATTT  178

Query  195  tttGTAGAGATGGGGTTTCATC-ATGTTGACC-GGCTGGTCTCAAACTCCTGAGCTCAGG  252
            || ||||||| || ||||| || ||||||  | |||||||||  |||||| || ||||||
Sbjct  179  TTAGTAGAGACGGAGTTTC-TCCATGTTGGTCAGGCTGGTCTTGAACTCCCGACCTCAGG  237

Query  253  TGACCCACC  261
            ||| |||||
Sbjct  238  TGATCCACC  246


Lambda     K      H
    1.33    0.621     1.12 

Gapped
Lambda     K      H
    1.28    0.460    0.850 

Effective search space used: 58536353694


Query=  CM2_S47_L008_R1_001_(paired)_contig_782 Average coverage: 718.94
Length=961


***** No hits found *****


Lambda     K      H
    1.33    0.621     1.12 

Gapped
Lambda     K      H
    1.28    0.460    0.850 

Effective search space used: 67905075315


Query=  CM2_S47_L008_R1_001_(paired)_contig_783 Average coverage: 1,285.26
Length=736


***** No hits found *****


Lambda     K      H
    1.33    0.621     1.12 

Gapped
Lambda     K      H
    1.28    0.460    0.850 

Effective search space used: 51674649552


Query=  CM2_S47_L008_R1_001_(paired)_contig_784 Average coverage: 311.58
Length=530


***** No hits found *****


Lambda     K      H
    1.33    0.621     1.12 

Gapped
Lambda     K      H
    1.28    0.460    0.850 

Effective search space used: 36702810160


Query=  CM2_S47_L008_R1_001_(paired)_contig_785 Average coverage: 462.45
Length=821


***** No hits found *****


Lambda     K      H
    1.33    0.621     1.12 

Gapped
Lambda     K      H
    1.28    0.460    0.850 

Effective search space used: 57737470455


Query=  CM2_S47_L008_R1_001_(paired)_contig_786 Average coverage: 2,589.69
Length=475


***** No hits found *****


Lambda     K      H
    1.33    0.621     1.12 

Gapped
Lambda     K      H
    1.28    0.460    0.850 

Effective search space used: 32705474400


Query=  CM2_S47_L008_R1_001_(paired)_contig_787 Average coverage: 525.03
Length=778


***** No hits found *****


Lambda     K      H
    1.33    0.621     1.12 

Gapped
Lambda     K      H
    1.28    0.460    0.850 

Effective search space used: 54614563248


Query=  CM2_S47_L008_R1_001_(paired)_contig_788 Average coverage: 1,150.10
Length=1625


***** No hits found *****


Lambda     K      H
    1.33    0.621     1.12 

Gapped
Lambda     K      H
    1.28    0.460    0.850 

Effective search space used: 116128572651


Query=  CM2_S47_L008_R1_001_(paired)_contig_789 Average coverage: 375.09
Length=231


***** No hits found *****


Lambda     K      H
    1.33    0.621     1.12 

Gapped
Lambda     K      H
    1.28    0.460    0.850 

Effective search space used: 15055506405


Query=  CM2_S47_L008_R1_001_(paired)_contig_790 Average coverage: 3,042.91
Length=383


***** No hits found *****


Lambda     K      H
    1.33    0.621     1.12 

Gapped
Lambda     K      H
    1.28    0.460    0.850 

Effective search space used: 26019021856


Query=  CM2_S47_L008_R1_001_(paired)_contig_791 Average coverage: 6,693.58
Length=1224


***** No hits found *****


Lambda     K      H
    1.33    0.621     1.12 

Gapped
Lambda     K      H
    1.28    0.460    0.850 

Effective search space used: 87005647302


Query=  CM2_S47_L008_R1_001_(paired)_contig_792 Average coverage: 463.98
Length=338


***** No hits found *****


Lambda     K      H
    1.33    0.621     1.12 

Gapped
Lambda     K      H
    1.28    0.460    0.850 

Effective search space used: 22748474416


Query=  CM2_S47_L008_R1_001_(paired)_contig_793 Average coverage: 651.28
Length=602


***** No hits found *****


Lambda     K      H
    1.33    0.621     1.12 

Gapped
Lambda     K      H
    1.28    0.460    0.850 

Effective search space used: 41935686064


Query=  CM2_S47_L008_R1_001_(paired)_contig_794 Average coverage: 674.85
Length=1334


***** No hits found *****


Lambda     K      H
    1.33    0.621     1.12 

Gapped
Lambda     K      H
    1.28    0.460    0.850 

Effective search space used: 94994479692


Query=  CM2_S47_L008_R1_001_(paired)_contig_795 Average coverage: 395.29
Length=3539


***** No hits found *****


Lambda     K      H
    1.33    0.621     1.12 

Gapped
Lambda     K      H
    1.28    0.460    0.850 

Effective search space used: 254875202992


Query=  CM2_S47_L008_R1_001_(paired)_contig_796 Average coverage: 2,872.19
Length=627


***** No hits found *****


Lambda     K      H
    1.33    0.621     1.12 

Gapped
Lambda     K      H
    1.28    0.460    0.850 

Effective search space used: 43752656864


Query=  CM2_S47_L008_R1_001_(paired)_contig_797 Average coverage: 54.27
Length=17447


***** No hits found *****


Lambda     K      H
    1.33    0.621     1.12 

Gapped
Lambda     K      H
    1.28    0.460    0.850 

Effective search space used: 1262221497000


Query=  CM2_S47_L008_R1_001_(paired)_contig_798 Average coverage: 1,870.94
Length=2613


***** No hits found *****


Lambda     K      H
    1.33    0.621     1.12 

Gapped
Lambda     K      H
    1.28    0.460    0.850 

Effective search space used: 187672914276


Query=  CM2_S47_L008_R1_001_(paired)_contig_799 Average coverage: 364.93
Length=333


***** No hits found *****


Lambda     K      H
    1.33    0.621     1.12 

Gapped
Lambda     K      H
    1.28    0.460    0.850 

Effective search space used: 22385080256


Query=  CM2_S47_L008_R1_001_(paired)_contig_800 Average coverage: 366.27
Length=873


***** No hits found *****


Lambda     K      H
    1.33    0.621     1.12 

Gapped
Lambda     K      H
    1.28    0.460    0.850 

Effective search space used: 61514009403


Query=  CM2_S47_L008_R1_001_(paired)_contig_801 Average coverage: 2,414.74
Length=429


***** No hits found *****


Lambda     K      H
    1.33    0.621     1.12 

Gapped
Lambda     K      H
    1.28    0.460    0.850 

Effective search space used: 29362248128


Query=  CM2_S47_L008_R1_001_(paired)_contig_802 Average coverage: 1,434.35
Length=219


***** No hits found *****


Lambda     K      H
    1.33    0.621     1.12 

Gapped
Lambda     K      H
    1.28    0.460    0.850 

Effective search space used: 14182723425


Query=  CM2_S47_L008_R1_001_(paired)_contig_803 Average coverage: 9,032.70
Length=1060
                                                                      Score     E
Sequences producing significant alignments:                          (Bits)  Value

  gi|478878127|gb|AQHO01015587.1| Trypanosoma cruzi Tula cl2 Tryp...   113    4e-024


> gi|478878127|gb|AQHO01015587.1| Trypanosoma cruzi Tula cl2 Trypanosoma_cruzi_Tula_cl2-1.0.1-8266.1, 
whole genome shotgun 
sequence
Length=287

 Score =  113 bits (61),  Expect = 4e-024
 Identities = 109/132 (82%), Gaps = 3/132 (2%)
 Strand=Plus/Minus

Query  5    AAAGGAAATACCTT-CACATAAAAACTAGACAGAAGGATTCTGACAAAATTCTTTGTGAT  63
            ||||| |||| ||| | | || || ||||| ||||| ||||||  ||| || ||||||||
Sbjct  132  AAAGGGAATATCTTCCCCCTACAAGCTAGAAAGAAGCATTCTGTGAAACTTGTTTGTGAT  73

Query  64   GTGTGCATTC-A-TCAGAGAGTTGAACCTTACTTTTCATTGAGCAGTTTTGAAACACTCT  121
            ||||| | || | | | ||||||||||||| ||||| |  ||||||||||||||||||||
Sbjct  72   GTGTGTACTCAACTAACAGAGTTGAACCTTTCTTTTTACAGAGCAGTTTTGAAACACTCT  13

Query  122  TTTTGTAGAATC  133
            ||||||||||||
Sbjct  12   TTTTGTAGAATC  1


Lambda     K      H
    1.33    0.621     1.12 

Gapped
Lambda     K      H
    1.28    0.460    0.850 

Effective search space used: 75095024466


Query=  CM2_S47_L008_R1_001_(paired)_contig_804 Average coverage: 1,496.71
Length=684


***** No hits found *****


Lambda     K      H
    1.33    0.621     1.12 

Gapped
Lambda     K      H
    1.28    0.460    0.850 

Effective search space used: 47895350288


Query=  CM2_S47_L008_R1_001_(paired)_contig_805 Average coverage: 3,268.68
Length=843


***** No hits found *****


Lambda     K      H
    1.33    0.621     1.12 

Gapped
Lambda     K      H
    1.28    0.460    0.850 

Effective search space used: 59335236933


Query=  CM2_S47_L008_R1_001_(paired)_contig_806 Average coverage: 52.45
Length=13287


***** No hits found *****


Lambda     K      H
    1.33    0.621     1.12 

Gapped
Lambda     K      H
    1.28    0.460    0.850 

Effective search space used: 960760857000


Query=  CM2_S47_L008_R1_001_(paired)_contig_807 Average coverage: 344.32
Length=341


***** No hits found *****


Lambda     K      H
    1.33    0.621     1.12 

Gapped
Lambda     K      H
    1.28    0.460    0.850 

Effective search space used: 22966510912


Query=  CM2_S47_L008_R1_001_(paired)_contig_808 Average coverage: 5,378.64
Length=1379


***** No hits found *****


Lambda     K      H
    1.33    0.621     1.12 

Gapped
Lambda     K      H
    1.28    0.460    0.850 

Effective search space used: 98262638397


Query=  CM2_S47_L008_R1_001_(paired)_contig_809 Average coverage: 5,444.55
Length=486


***** No hits found *****


Lambda     K      H
    1.33    0.621     1.12 

Gapped
Lambda     K      H
    1.28    0.460    0.850 

Effective search space used: 33504941552


Query=  CM2_S47_L008_R1_001_(paired)_contig_810 Average coverage: 466.99
Length=240


***** No hits found *****


Lambda     K      H
    1.33    0.621     1.12 

Gapped
Lambda     K      H
    1.28    0.460    0.850 

Effective search space used: 15710093640


Query=  CM2_S47_L008_R1_001_(paired)_contig_811 Average coverage: 6,498.82
Length=559


***** No hits found *****


Lambda     K      H
    1.33    0.621     1.12 

Gapped
Lambda     K      H
    1.28    0.460    0.850 

Effective search space used: 38810496288


Query=  CM2_S47_L008_R1_001_(paired)_contig_812 Average coverage: 2,256.94
Length=2361


***** No hits found *****


Lambda     K      H
    1.33    0.621     1.12 

Gapped
Lambda     K      H
    1.28    0.460    0.850 

Effective search space used: 169384602444


Query=  CM2_S47_L008_R1_001_(paired)_contig_813 Average coverage: 17,678.82
Length=1157


***** No hits found *****


Lambda     K      H
    1.33    0.621     1.12 

Gapped
Lambda     K      H
    1.28    0.460    0.850 

Effective search space used: 82139722119


Query=  CM2_S47_L008_R1_001_(paired)_contig_814 Average coverage: 35.91
Length=2063
                                                                      Score     E
Sequences producing significant alignments:                          (Bits)  Value

  gi|478877473|gb|AQHO01016241.1| Trypanosoma cruzi Tula cl2 Tryp...   113    8e-024


> gi|478877473|gb|AQHO01016241.1| Trypanosoma cruzi Tula cl2 Trypanosoma_cruzi_Tula_cl2-1.0.1-8929.1, 
whole genome shotgun 
sequence
Length=246

 Score =  113 bits (61),  Expect = 8e-024
 Identities = 111/135 (82%), Gaps = 4/135 (2%)
 Strand=Plus/Minus

Query  1731  GGATTACCTGA-GTCAGGAGTTCCAGACCAGCCTAG-TCAACATGGTGAAACTCCATGTC  1788
             |||| |||||| ||| ||||||| |||||||||| |  |||||||| |||||||| | ||
Sbjct  243   GGATCACCTGAGGTCGGGAGTTCAAGACCAGCCT-GACCAACATGGAGAAACTCCGTCTC  185

Query  1789  TACTAAAAATACAAAAATTAGCCAGGCATGGTGGCTCACACCTATAACCCCAGA-ATTTA  1847
             ||||||||||||||||||||||||||  ||||||| ||  ||| ||| |||||  | |  
Sbjct  184   TACTAAAAATACAAAAATTAGCCAGGTGTGGTGGCACATGCCTGTAATCCCAGCTACTCG  125

Query  1848  GAAGGCTGAGACAGG  1862
             | |||||||| ||||
Sbjct  124   GGAGGCTGAGGCAGG  110


Lambda     K      H
    1.33    0.621     1.12 

Gapped
Lambda     K      H
    1.28    0.460    0.850 

Effective search space used: 147757947976


Query=  CM2_S47_L008_R1_001_(paired)_contig_815 Average coverage: 1,915.28
Length=1429
                                                                      Score     E
Sequences producing significant alignments:                          (Bits)  Value

  gi|478877473|gb|AQHO01016241.1| Trypanosoma cruzi Tula cl2 Tryp...   303    3e-081


> gi|478877473|gb|AQHO01016241.1| Trypanosoma cruzi Tula cl2 Trypanosoma_cruzi_Tula_cl2-1.0.1-8929.1, 
whole genome shotgun 
sequence
Length=246

 Score =  303 bits (164),  Expect = 3e-081
 Identities = 222/249 (89%), Gaps = 7/249 (2%)
 Strand=Plus/Plus

Query  471  tttttttttttcttttt-tGGATAGAGTCTTGCTC-TGTCACCCAGGCTGGAGTACAGTG  528
            ||||||||||| ||||| | ||  |||| |||||| |||  ||||||||||||| || ||
Sbjct  1    TTTTTTTTTTT-TTTTTGTAGACGGAGTTTTGCTCTTGTTGCCCAGGCTGGAGTGCAATG  59

Query  529  GTGCAATCTTGGCTCACTGCAACCTCCGCCTCCCAGGTTCAAGCAATTCTTGTGCCTCAG  588
            |||| |||| |||||||||||||||||||||||||||||||||| |||||  ||||||||
Sbjct  60   GTGCGATCTCGGCTCACTGCAACCTCCGCCTCCCAGGTTCAAGCGATTCTCCTGCCTCAG  119

Query  589  CCTCCCGAGTAGCTGGGATTACAGG--TGTCCGCCACCACACCTGGCTAATTTTTGTATT  646
            |||||||||||||||||||||||||  |||  ||||||||||||||||||||||||||||
Sbjct  120  CCTCCCGAGTAGCTGGGATTACAGGCATGT--GCCACCACACCTGGCTAATTTTTGTATT  177

Query  647  TTTAGTAGAGACGGGGTCTCACCATGTTGGCCAGGCTGGTCTTGAACTCCTGACCTCAAG  706
            |||||||||||||| || || ||||||||| ||||||||||||||||||| ||||||| |
Sbjct  178  TTTAGTAGAGACGGAGTTTCTCCATGTTGGTCAGGCTGGTCTTGAACTCCCGACCTCAGG  237

Query  707  AGATCCACC  715
             ||||||||
Sbjct  238  TGATCCACC  246


 Score =  243 bits (131),  Expect = 7e-063
 Identities = 191/220 (86%), Gaps = 3/220 (1%)
 Strand=Plus/Minus

Query  1199  GGATCA-C-GAGGTCAAGAGATCGAGACCATCCTGGCCAATATGGTGAAACCCCGTCTCT  1256
             |||||| | ||||||  ||| || |||||| |||| |||| |||| ||||| ||||||||
Sbjct  243   GGATCACCTGAGGTCGGGAGTTCAAGACCAGCCTGACCAACATGGAGAAACTCCGTCTCT  184

Query  1257  ACTAAAAATACAAAAATTAGCTGGGCGTGGTGGCGCGCGCCTGTAGTCCCAGCTACTCGG  1316
             |||||||||||||||||||||  || |||||||| |  ||||||| ||||||||||||||
Sbjct  183   ACTAAAAATACAAAAATTAGCCAGGTGTGGTGGCACATGCCTGTAATCCCAGCTACTCGG  124

Query  1317  GAGGCTGAGGCAGAAGAATTGCTTGAACCTGGGAGGCGGAGGTTGCAGTGAGCCGAGATC  1376
             ||||||||||||| ||||| ||||||||||||||||||||||||||||||||||||||||
Sbjct  123   GAGGCTGAGGCAGGAGAATCGCTTGAACCTGGGAGGCGGAGGTTGCAGTGAGCCGAGATC  64

Query  1377  ATGCCACTACACTCCAGCCTGGGCGACA-GAGCGAGACTC  1415
                ||| | ||||||||||||||| ||| |||| | ||||
Sbjct  63    GCACCATTGCACTCCAGCCTGGGCAACAAGAGCAAAACTC  24


Lambda     K      H
    1.33    0.621     1.12 

Gapped
Lambda     K      H
    1.28    0.460    0.850 

Effective search space used: 101893925847


Query=  CM2_S47_L008_R1_001_(paired)_contig_816 Average coverage: 34.33
Length=1250


***** No hits found *****


Lambda     K      H
    1.33    0.621     1.12 

Gapped
Lambda     K      H
    1.28    0.460    0.850 

Effective search space used: 88893916776


Query=  CM2_S47_L008_R1_001_(paired)_contig_817 Average coverage: 689.93
Length=614


***** No hits found *****


Lambda     K      H
    1.33    0.621     1.12 

Gapped
Lambda     K      H
    1.28    0.460    0.850 

Effective search space used: 42807832048


Query=  CM2_S47_L008_R1_001_(paired)_contig_818 Average coverage: 6,466.14
Length=284


***** No hits found *****


Lambda     K      H
    1.33    0.621     1.12 

Gapped
Lambda     K      H
    1.28    0.460    0.850 

Effective search space used: 18910297900


Query=  CM2_S47_L008_R1_001_(paired)_contig_819 Average coverage: 2,092.47
Length=623


***** No hits found *****


Lambda     K      H
    1.33    0.621     1.12 

Gapped
Lambda     K      H
    1.28    0.460    0.850 

Effective search space used: 43461941536


Query=  CM2_S47_L008_R1_001_(paired)_contig_820 Average coverage: 901.37
Length=890


***** No hits found *****


Lambda     K      H
    1.33    0.621     1.12 

Gapped
Lambda     K      H
    1.28    0.460    0.850 

Effective search space used: 62748647136


Query=  CM2_S47_L008_R1_001_(paired)_contig_821 Average coverage: 2,678.01
Length=1633


***** No hits found *****


Lambda     K      H
    1.33    0.621     1.12 

Gapped
Lambda     K      H
    1.28    0.460    0.850 

Effective search space used: 116709578643


Query=  CM2_S47_L008_R1_001_(paired)_contig_822 Average coverage: 21,995.59
Length=367


***** No hits found *****


Lambda     K      H
    1.33    0.621     1.12 

Gapped
Lambda     K      H
    1.28    0.460    0.850 

Effective search space used: 24856160544


Query=  CM2_S47_L008_R1_001_(paired)_contig_823 Average coverage: 1,006.86
Length=598
                                                                      Score     E
Sequences producing significant alignments:                          (Bits)  Value

  gi|478877473|gb|AQHO01016241.1| Trypanosoma cruzi Tula cl2 Tryp...   309    3e-083


> gi|478877473|gb|AQHO01016241.1| Trypanosoma cruzi Tula cl2 Trypanosoma_cruzi_Tula_cl2-1.0.1-8929.1, 
whole genome shotgun 
sequence
Length=246

 Score =  309 bits (167),  Expect = 3e-083
 Identities = 221/246 (89%), Gaps = 7/246 (2%)
 Strand=Plus/Plus

Query  346  tttttttctttttG-AGACGGAGTTTTGCTCTTGTTGCCCAAGCTGGAGTGCAATGATGC  404
            ||||||| |||||| |||||||||||||||||||||||||| |||||||||||||| |||
Sbjct  4    TTTTTTTTTTTTTGTAGACGGAGTTTTGCTCTTGTTGCCCAGGCTGGAGTGCAATGGTGC  63

Query  405  GATCCT-GGCTCACTGCAA-CTGCAGCCTCCCGGGTTCAGGTGATTCTCTTGCCTCAGCC  462
            ||| || |||||||||||| || | ||||||| |||||| | ||||||| ||||||||||
Sbjct  64   GAT-CTCGGCTCACTGCAACCT-CCGCCTCCCAGGTTCAAGCGATTCTCCTGCCTCAGCC  121

Query  463  TCCCTG-GCAGCTGGGATTACAGGCATGCACCACCACGCCTGGCTAATTTTTGTATTTTT  521
            |||| | | |||||||||||||||||||  ||||||| ||||||||||||||||||||||
Sbjct  122  TCCC-GAGTAGCTGGGATTACAGGCATGTGCCACCACACCTGGCTAATTTTTGTATTTTT  180

Query  522  AGTAGAGATGGGGTTTCTCCATGTTGGCCAGGCTGGTCTCAAACTCCCAACCTCAGGTGA  581
            |||||||| || ||||||||||||||| |||||||||||  ||||||| |||||||||||
Sbjct  181  AGTAGAGACGGAGTTTCTCCATGTTGGTCAGGCTGGTCTTGAACTCCCGACCTCAGGTGA  240

Query  582  TCCACC  587
            ||||||
Sbjct  241  TCCACC  246


Lambda     K      H
    1.33    0.621     1.12 

Gapped
Lambda     K      H
    1.28    0.460    0.850 

Effective search space used: 41644970736


Query=  CM2_S47_L008_R1_001_(paired)_contig_824 Average coverage: 35.51
Length=1663


***** No hits found *****


Lambda     K      H
    1.33    0.621     1.12 

Gapped
Lambda     K      H
    1.28    0.460    0.850 

Effective search space used: 118888351113


Query=  CM2_S47_L008_R1_001_(paired)_contig_825 Average coverage: 1,229.58
Length=610


***** No hits found *****


Lambda     K      H
    1.33    0.621     1.12 

Gapped
Lambda     K      H
    1.28    0.460    0.850 

Effective search space used: 42517116720


Query=  CM2_S47_L008_R1_001_(paired)_contig_826 Average coverage: 1,334.90
Length=2246


***** No hits found *****


Lambda     K      H
    1.33    0.621     1.12 

Gapped
Lambda     K      H
    1.28    0.460    0.850 

Effective search space used: 161038745854


Query=  CM2_S47_L008_R1_001_(paired)_contig_827 Average coverage: 629.89
Length=651


***** No hits found *****


Lambda     K      H
    1.33    0.621     1.12 

Gapped
Lambda     K      H
    1.28    0.460    0.850 

Effective search space used: 45496948832


Query=  CM2_S47_L008_R1_001_(paired)_contig_828 Average coverage: 5,348.76
Length=499


***** No hits found *****


Lambda     K      H
    1.33    0.621     1.12 

Gapped
Lambda     K      H
    1.28    0.460    0.850 

Effective search space used: 34449766368


Query=  CM2_S47_L008_R1_001_(paired)_contig_829 Average coverage: 3,234.21
Length=1529


***** No hits found *****


Lambda     K      H
    1.33    0.621     1.12 

Gapped
Lambda     K      H
    1.28    0.460    0.850 

Effective search space used: 109156500747


Query=  CM2_S47_L008_R1_001_(paired)_contig_830 Average coverage: 12,248.94
Length=354


***** No hits found *****


Lambda     K      H
    1.33    0.621     1.12 

Gapped
Lambda     K      H
    1.28    0.460    0.850 

Effective search space used: 23911335728


Query=  CM2_S47_L008_R1_001_(paired)_contig_831 Average coverage: 149.25
Length=461


***** No hits found *****


Lambda     K      H
    1.33    0.621     1.12 

Gapped
Lambda     K      H
    1.28    0.460    0.850 

Effective search space used: 31687970752


Query=  CM2_S47_L008_R1_001_(paired)_contig_832 Average coverage: 2,506.86
Length=1319


***** No hits found *****


Lambda     K      H
    1.33    0.621     1.12 

Gapped
Lambda     K      H
    1.28    0.460    0.850 

Effective search space used: 93905093457


Query=  CM2_S47_L008_R1_001_(paired)_contig_833 Average coverage: 13,364.36
Length=954


***** No hits found *****


Lambda     K      H
    1.33    0.621     1.12 

Gapped
Lambda     K      H
    1.28    0.460    0.850 

Effective search space used: 67396695072


Query=  CM2_S47_L008_R1_001_(paired)_contig_834 Average coverage: 3,045.21
Length=1133


***** No hits found *****


Lambda     K      H
    1.33    0.621     1.12 

Gapped
Lambda     K      H
    1.28    0.460    0.850 

Effective search space used: 80396704143


Query=  CM2_S47_L008_R1_001_(paired)_contig_835 Average coverage: 1,493.33
Length=2251


***** No hits found *****


Lambda     K      H
    1.33    0.621     1.12 

Gapped
Lambda     K      H
    1.28    0.460    0.850 

Effective search space used: 161401609184


Query=  CM2_S47_L008_R1_001_(paired)_contig_836 Average coverage: 866.73
Length=628


***** No hits found *****


Lambda     K      H
    1.33    0.621     1.12 

Gapped
Lambda     K      H
    1.28    0.460    0.850 

Effective search space used: 43825335696


Query=  CM2_S47_L008_R1_001_(paired)_contig_837 Average coverage: 347.10
Length=1489


***** No hits found *****


Lambda     K      H
    1.33    0.621     1.12 

Gapped
Lambda     K      H
    1.28    0.460    0.850 

Effective search space used: 106251470787


Query=  CM2_S47_L008_R1_001_(paired)_contig_838 Average coverage: 140.02
Length=1040


***** No hits found *****


Lambda     K      H
    1.33    0.621     1.12 

Gapped
Lambda     K      H
    1.28    0.460    0.850 

Effective search space used: 73642509486


Query=  CM2_S47_L008_R1_001_(paired)_contig_839 Average coverage: 175.02
Length=738


***** No hits found *****


Lambda     K      H
    1.33    0.621     1.12 

Gapped
Lambda     K      H
    1.28    0.460    0.850 

Effective search space used: 51820007216


Query=  CM2_S47_L008_R1_001_(paired)_contig_840 Average coverage: 236.18
Length=542


***** No hits found *****


Lambda     K      H
    1.33    0.621     1.12 

Gapped
Lambda     K      H
    1.28    0.460    0.850 

Effective search space used: 37574956144


Query=  CM2_S47_L008_R1_001_(paired)_contig_841 Average coverage: 6,953.50
Length=855


***** No hits found *****


Lambda     K      H
    1.33    0.621     1.12 

Gapped
Lambda     K      H
    1.28    0.460    0.850 

Effective search space used: 60206745921


Query=  CM2_S47_L008_R1_001_(paired)_contig_842 Average coverage: 1,538.59
Length=1633


***** No hits found *****


Lambda     K      H
    1.33    0.621     1.12 

Gapped
Lambda     K      H
    1.28    0.460    0.850 

Effective search space used: 116709578643


Query=  CM2_S47_L008_R1_001_(paired)_contig_843 Average coverage: 462.08
Length=1240


***** No hits found *****


Lambda     K      H
    1.33    0.621     1.12 

Gapped
Lambda     K      H
    1.28    0.460    0.850 

Effective search space used: 88167659286


Query=  CM2_S47_L008_R1_001_(paired)_contig_844 Average coverage: 360.76
Length=2866


***** No hits found *****


Lambda     K      H
    1.33    0.621     1.12 

Gapped
Lambda     K      H
    1.28    0.460    0.850 

Effective search space used: 206033798774


Query=  CM2_S47_L008_R1_001_(paired)_contig_845 Average coverage: 1,681.03
Length=2306


***** No hits found *****


Lambda     K      H
    1.33    0.621     1.12 

Gapped
Lambda     K      H
    1.28    0.460    0.850 

Effective search space used: 165393105814


Query=  CM2_S47_L008_R1_001_(paired)_contig_846 Average coverage: 26.73
Length=362


***** No hits found *****


Lambda     K      H
    1.33    0.621     1.12 

Gapped
Lambda     K      H
    1.28    0.460    0.850 

Effective search space used: 24492766384


Query=  CM2_S47_L008_R1_001_(paired)_contig_847 Average coverage: 23.50
Length=205


***** No hits found *****


Lambda     K      H
    1.33    0.621     1.12 

Gapped
Lambda     K      H
    1.28    0.460    0.850 

Effective search space used: 13164476615


Query=  CM2_S47_L008_R1_001_(paired)_contig_848 Average coverage: 5,181.01
Length=646


***** No hits found *****


Lambda     K      H
    1.33    0.621     1.12 

Gapped
Lambda     K      H
    1.28    0.460    0.850 

Effective search space used: 45133554672


Query=  CM2_S47_L008_R1_001_(paired)_contig_849 Average coverage: 3,734.30
Length=620


***** No hits found *****


Lambda     K      H
    1.33    0.621     1.12 

Gapped
Lambda     K      H
    1.28    0.460    0.850 

Effective search space used: 43243905040


Query=  CM2_S47_L008_R1_001_(paired)_contig_850 Average coverage: 8,243.63
Length=907


***** No hits found *****


Lambda     K      H
    1.33    0.621     1.12 

Gapped
Lambda     K      H
    1.28    0.460    0.850 

Effective search space used: 63983284869


Query=  CM2_S47_L008_R1_001_(paired)_contig_851 Average coverage: 5,700.46
Length=2363


***** No hits found *****


Lambda     K      H
    1.33    0.621     1.12 

Gapped
Lambda     K      H
    1.28    0.460    0.850 

Effective search space used: 169529747776


Query=  CM2_S47_L008_R1_001_(paired)_contig_852 Average coverage: 7,525.52
Length=278


***** No hits found *****


Lambda     K      H
    1.33    0.621     1.12 

Gapped
Lambda     K      H
    1.28    0.460    0.850 

Effective search space used: 18473906410


Query=  CM2_S47_L008_R1_001_(paired)_contig_853 Average coverage: 893.02
Length=3181


***** No hits found *****


Lambda     K      H
    1.33    0.621     1.12 

Gapped
Lambda     K      H
    1.28    0.460    0.850 

Effective search space used: 228894188564


Query=  CM2_S47_L008_R1_001_(paired)_contig_854 Average coverage: 309.33
Length=419


***** No hits found *****


Lambda     K      H
    1.33    0.621     1.12 

Gapped
Lambda     K      H
    1.28    0.460    0.850 

Effective search space used: 28635459808


Query=  CM2_S47_L008_R1_001_(paired)_contig_855 Average coverage: 1,010.05
Length=569
                                                                      Score     E
Sequences producing significant alignments:                          (Bits)  Value

  gi|478877473|gb|AQHO01016241.1| Trypanosoma cruzi Tula cl2 Tryp...   100    2e-020


> gi|478877473|gb|AQHO01016241.1| Trypanosoma cruzi Tula cl2 Trypanosoma_cruzi_Tula_cl2-1.0.1-8929.1, 
whole genome shotgun 
sequence
Length=246

 Score =  100 bits (54),  Expect = 2e-020
 Identities = 128/161 (79%), Gaps = 15/161 (9%)
 Strand=Plus/Plus

Query  1    TTCAAGCGATTCTCCCACCTCAGCCTCCCGAGTAGCTGGGATTACAGACGCCTGCCACCA  60
            |||||||||||||||  |||||||||||||||||||||||||||||| |   ||||||||
Sbjct  97   TTCAAGCGATTCTCCTGCCTCAGCCTCCCGAGTAGCTGGGATTACAGGCATGTGCCACCA  156

Query  61   TGGCCAC-CTAATTTtgtgtgtgtgtgtgtgtTTAGTAGAGATGGGGTTTCAC-ACTGTT  118
               ||   |||||||| ||| | | | | |    |||||||| || ||||| | | ||||
Sbjct  157  CA-CCTGGCTAATTTT-TGTAT-T-T-T-T----AGTAGAGACGGAGTTTCTCCA-TGTT  205

Query  119  GGCCAGGCTGGTCTCGAACTCCTAACCTC-G-TGATCCACC  157
            || ||||||||||| |||||||  ||||| | |||||||||
Sbjct  206  GGTCAGGCTGGTCTTGAACTCCCGACCTCAGGTGATCCACC  246


Lambda     K      H
    1.33    0.621     1.12 

Gapped
Lambda     K      H
    1.28    0.460    0.850 

Effective search space used: 39537284608


Query=  CM2_S47_L008_R1_001_(paired)_contig_856 Average coverage: 10,013.10
Length=1577


***** No hits found *****


Lambda     K      H
    1.33    0.621     1.12 

Gapped
Lambda     K      H
    1.28    0.460    0.850 

Effective search space used: 112642536699


Query=  CM2_S47_L008_R1_001_(paired)_contig_857 Average coverage: 1,317.87
Length=668


***** No hits found *****


Lambda     K      H
    1.33    0.621     1.12 

Gapped
Lambda     K      H
    1.28    0.460    0.850 

Effective search space used: 46732488976


Query=  CM2_S47_L008_R1_001_(paired)_contig_858 Average coverage: 181.43
Length=1954


***** No hits found *****


Lambda     K      H
    1.33    0.621     1.12 

Gapped
Lambda     K      H
    1.28    0.460    0.850 

Effective search space used: 139847527382


Query=  CM2_S47_L008_R1_001_(paired)_contig_859 Average coverage: 988.42
Length=1098


***** No hits found *****


Lambda     K      H
    1.33    0.621     1.12 

Gapped
Lambda     K      H
    1.28    0.460    0.850 

Effective search space used: 77854802928


Query=  CM2_S47_L008_R1_001_(paired)_contig_860 Average coverage: 1,729.20
Length=2638


***** No hits found *****


Lambda     K      H
    1.33    0.621     1.12 

Gapped
Lambda     K      H
    1.28    0.460    0.850 

Effective search space used: 189487230926


Query=  CM2_S47_L008_R1_001_(paired)_contig_861 Average coverage: 434.04
Length=250


***** No hits found *****


Lambda     K      H
    1.33    0.621     1.12 

Gapped
Lambda     K      H
    1.28    0.460    0.850 

Effective search space used: 16437412790


Query=  CM2_S47_L008_R1_001_(paired)_contig_862 Average coverage: 632.79
Length=752


***** No hits found *****


Lambda     K      H
    1.33    0.621     1.12 

Gapped
Lambda     K      H
    1.28    0.460    0.850 

Effective search space used: 52726293774


Query=  CM2_S47_L008_R1_001_(paired)_contig_863 Average coverage: 1,617.72
Length=640


***** No hits found *****


Lambda     K      H
    1.33    0.621     1.12 

Gapped
Lambda     K      H
    1.28    0.460    0.850 

Effective search space used: 44697481680


Query=  CM2_S47_L008_R1_001_(paired)_contig_864 Average coverage: 4,512.27
Length=883


***** No hits found *****


Lambda     K      H
    1.33    0.621     1.12 

Gapped
Lambda     K      H
    1.28    0.460    0.850 

Effective search space used: 62240266893


Query=  CM2_S47_L008_R1_001_(paired)_contig_865 Average coverage: 1,631.76
Length=2478


***** No hits found *****


Lambda     K      H
    1.33    0.621     1.12 

Gapped
Lambda     K      H
    1.28    0.460    0.850 

Effective search space used: 177875604366


Query=  CM2_S47_L008_R1_001_(paired)_contig_866 Average coverage: 920.09
Length=324


***** No hits found *****


Lambda     K      H
    1.33    0.621     1.12 

Gapped
Lambda     K      H
    1.28    0.460    0.850 

Effective search space used: 21819574500


Query=  CM2_S47_L008_R1_001_(paired)_contig_867 Average coverage: 2,112.32
Length=351


***** No hits found *****


Lambda     K      H
    1.33    0.621     1.12 

Gapped
Lambda     K      H
    1.28    0.460    0.850 

Effective search space used: 23693299232


Query=  CM2_S47_L008_R1_001_(paired)_contig_868 Average coverage: 1,329.41
Length=604


***** No hits found *****


Lambda     K      H
    1.33    0.621     1.12 

Gapped
Lambda     K      H
    1.28    0.460    0.850 

Effective search space used: 42081043728


Query=  CM2_S47_L008_R1_001_(paired)_contig_869 Average coverage: 72.80
Length=332


***** No hits found *****


Lambda     K      H
    1.33    0.621     1.12 

Gapped
Lambda     K      H
    1.28    0.460    0.850 

Effective search space used: 22312401424


Query=  CM2_S47_L008_R1_001_(paired)_contig_870 Average coverage: 4,649.22
Length=916


***** No hits found *****


Lambda     K      H
    1.33    0.621     1.12 

Gapped
Lambda     K      H
    1.28    0.460    0.850 

Effective search space used: 64636916610


Query=  CM2_S47_L008_R1_001_(paired)_contig_871 Average coverage: 2,031.18
Length=1746


***** No hits found *****


Lambda     K      H
    1.33    0.621     1.12 

Gapped
Lambda     K      H
    1.28    0.460    0.850 

Effective search space used: 124752412854


Query=  CM2_S47_L008_R1_001_(paired)_contig_872 Average coverage: 33,824.40
Length=727


***** No hits found *****


Lambda     K      H
    1.33    0.621     1.12 

Gapped
Lambda     K      H
    1.28    0.460    0.850 

Effective search space used: 51020540064


Query=  CM2_S47_L008_R1_001_(paired)_contig_873 Average coverage: 4,308.82
Length=584


***** No hits found *****


Lambda     K      H
    1.33    0.621     1.12 

Gapped
Lambda     K      H
    1.28    0.460    0.850 

Effective search space used: 40627467088


Query=  CM2_S47_L008_R1_001_(paired)_contig_874 Average coverage: 4,895.55
Length=964


***** No hits found *****


Lambda     K      H
    1.33    0.621     1.12 

Gapped
Lambda     K      H
    1.28    0.460    0.850 

Effective search space used: 68122952562


Query=  CM2_S47_L008_R1_001_(paired)_contig_875 Average coverage: 15,742.35
Length=416


***** No hits found *****


Lambda     K      H
    1.33    0.621     1.12 

Gapped
Lambda     K      H
    1.28    0.460    0.850 

Effective search space used: 28417423312


Query=  CM2_S47_L008_R1_001_(paired)_contig_876 Average coverage: 3,220.38
Length=2706


***** No hits found *****


Lambda     K      H
    1.33    0.621     1.12 

Gapped
Lambda     K      H
    1.28    0.460    0.850 

Effective search space used: 194422172214


Query=  CM2_S47_L008_R1_001_(paired)_contig_877 Average coverage: 16,311.29
Length=380


***** No hits found *****


Lambda     K      H
    1.33    0.621     1.12 

Gapped
Lambda     K      H
    1.28    0.460    0.850 

Effective search space used: 25800985360


Query=  CM2_S47_L008_R1_001_(paired)_contig_878 Average coverage: 682.03
Length=1030


***** No hits found *****


Lambda     K      H
    1.33    0.621     1.12 

Gapped
Lambda     K      H
    1.28    0.460    0.850 

Effective search space used: 72916251996


Query=  CM2_S47_L008_R1_001_(paired)_contig_879 Average coverage: 445.44
Length=1528


***** No hits found *****


Lambda     K      H
    1.33    0.621     1.12 

Gapped
Lambda     K      H
    1.28    0.460    0.850 

Effective search space used: 109083874998


Query=  CM2_S47_L008_R1_001_(paired)_contig_880 Average coverage: 227.35
Length=319


***** No hits found *****


Lambda     K      H
    1.33    0.621     1.12 

Gapped
Lambda     K      H
    1.28    0.460    0.850 

Effective search space used: 21455914925


Query=  CM2_S47_L008_R1_001_(paired)_contig_881 Average coverage: 167.03
Length=304


***** No hits found *****


Lambda     K      H
    1.33    0.621     1.12 

Gapped
Lambda     K      H
    1.28    0.460    0.850 

Effective search space used: 20364936200


Query=  CM2_S47_L008_R1_001_(paired)_contig_882 Average coverage: 51.57
Length=1887


***** No hits found *****


Lambda     K      H
    1.33    0.621     1.12 

Gapped
Lambda     K      H
    1.28    0.460    0.850 

Effective search space used: 134985158760


Query=  CM2_S47_L008_R1_001_(paired)_contig_883 Average coverage: 188.70
Length=720


***** No hits found *****


Lambda     K      H
    1.33    0.621     1.12 

Gapped
Lambda     K      H
    1.28    0.460    0.850 

Effective search space used: 50511788240


Query=  CM2_S47_L008_R1_001_(paired)_contig_884 Average coverage: 48.20
Length=473


***** No hits found *****


Lambda     K      H
    1.33    0.621     1.12 

Gapped
Lambda     K      H
    1.28    0.460    0.850 

Effective search space used: 32560116736


Query=  CM2_S47_L008_R1_001_(paired)_contig_885 Average coverage: 269.28
Length=693


***** No hits found *****


Lambda     K      H
    1.33    0.621     1.12 

Gapped
Lambda     K      H
    1.28    0.460    0.850 

Effective search space used: 48549459776


Query=  CM2_S47_L008_R1_001_(paired)_contig_886 Average coverage: 2,582.89
Length=1080


***** No hits found *****


Lambda     K      H
    1.33    0.621     1.12 

Gapped
Lambda     K      H
    1.28    0.460    0.850 

Effective search space used: 76547539446


Query=  CM2_S47_L008_R1_001_(paired)_contig_887 Average coverage: 2,936.13
Length=939


***** No hits found *****


Lambda     K      H
    1.33    0.621     1.12 

Gapped
Lambda     K      H
    1.28    0.460    0.850 

Effective search space used: 66307308837


Query=  CM2_S47_L008_R1_001_(paired)_contig_888 Average coverage: 343.42
Length=1105


***** No hits found *****


Lambda     K      H
    1.33    0.621     1.12 

Gapped
Lambda     K      H
    1.28    0.460    0.850 

Effective search space used: 78363183171


Query=  CM2_S47_L008_R1_001_(paired)_contig_889 Average coverage: 109.49
Length=358


***** No hits found *****


Lambda     K      H
    1.33    0.621     1.12 

Gapped
Lambda     K      H
    1.28    0.460    0.850 

Effective search space used: 24202051056


Query=  CM2_S47_L008_R1_001_(paired)_contig_890 Average coverage: 66.05
Length=13422


***** No hits found *****


Lambda     K      H
    1.33    0.621     1.12 

Gapped
Lambda     K      H
    1.28    0.460    0.850 

Effective search space used: 970543834500


Query=  CM2_S47_L008_R1_001_(paired)_contig_891 Average coverage: 4,378.58
Length=1464


***** No hits found *****


Lambda     K      H
    1.33    0.621     1.12 

Gapped
Lambda     K      H
    1.28    0.460    0.850 

Effective search space used: 104435827062


Query=  CM2_S47_L008_R1_001_(paired)_contig_892 Average coverage: 3,596.52
Length=611


***** No hits found *****


Lambda     K      H
    1.33    0.621     1.12 

Gapped
Lambda     K      H
    1.28    0.460    0.850 

Effective search space used: 42589795552


Query=  CM2_S47_L008_R1_001_(paired)_contig_893 Average coverage: 1,876.06
Length=572


***** No hits found *****


Lambda     K      H
    1.33    0.621     1.12 

Gapped
Lambda     K      H
    1.28    0.460    0.850 

Effective search space used: 39755321104


Query=  CM2_S47_L008_R1_001_(paired)_contig_894 Average coverage: 2,133.42
Length=388


***** No hits found *****


Lambda     K      H
    1.33    0.621     1.12 

Gapped
Lambda     K      H
    1.28    0.460    0.850 

Effective search space used: 26382416016


Query=  CM2_S47_L008_R1_001_(paired)_contig_895 Average coverage: 2,262.95
Length=907


***** No hits found *****


Lambda     K      H
    1.33    0.621     1.12 

Gapped
Lambda     K      H
    1.28    0.460    0.850 

Effective search space used: 63983284869


Query=  CM2_S47_L008_R1_001_(paired)_contig_896 Average coverage: 10,004.03
Length=4017


***** No hits found *****


Lambda     K      H
    1.33    0.621     1.12 

Gapped
Lambda     K      H
    1.28    0.460    0.850 

Effective search space used: 289280616587


Query=  CM2_S47_L008_R1_001_(paired)_contig_897 Average coverage: 1,001.85
Length=482


***** No hits found *****


Lambda     K      H
    1.33    0.621     1.12 

Gapped
Lambda     K      H
    1.28    0.460    0.850 

Effective search space used: 33214226224


Query=  CM2_S47_L008_R1_001_(paired)_contig_898 Average coverage: 769.54
Length=2611


***** No hits found *****


Lambda     K      H
    1.33    0.621     1.12 

Gapped
Lambda     K      H
    1.28    0.460    0.850 

Effective search space used: 187527768944


Query=  CM2_S47_L008_R1_001_(paired)_contig_899 Average coverage: 2,350.63
Length=1411


***** No hits found *****


Lambda     K      H
    1.33    0.621     1.12 

Gapped
Lambda     K      H
    1.28    0.460    0.850 

Effective search space used: 100586662365


Query=  CM2_S47_L008_R1_001_(paired)_contig_900 Average coverage: 3,334.52
Length=504


***** No hits found *****


Lambda     K      H
    1.33    0.621     1.12 

Gapped
Lambda     K      H
    1.28    0.460    0.850 

Effective search space used: 34813160528


Query=  CM2_S47_L008_R1_001_(paired)_contig_901 Average coverage: 1,430.74
Length=1082
                                                                      Score     E
Sequences producing significant alignments:                          (Bits)  Value

  gi|478877473|gb|AQHO01016241.1| Trypanosoma cruzi Tula cl2 Tryp...   182    1e-044


> gi|478877473|gb|AQHO01016241.1| Trypanosoma cruzi Tula cl2 Trypanosoma_cruzi_Tula_cl2-1.0.1-8929.1, 
whole genome shotgun 
sequence
Length=246

 Score =  182 bits (98),  Expect = 1e-044
 Identities = 202/251 (80%), Gaps = 11/251 (4%)
 Strand=Plus/Minus

Query  124  GGTGGATCA-C-GAAGTCAGGAGTTCGAGATCAGCCTGAGAAACATGGTGGAACACTATC  181
            ||||||||| | || ||| ||||||| ||| ||||||||  ||||||| | ||| |  ||
Sbjct  246  GGTGGATCACCTGAGGTCGGGAGTTCAAGACCAGCCTGACCAACATGGAGAAACTCCGTC  187

Query  182  TCTACTAAAAATACAAAAATTAGCCAGGCGTGGTGGTG--TGCACCTGTATTCCCAGCTA  239
            |||||||||||||||||||||||||||| |||||||    ||| | |||| |||||||||
Sbjct  186  TCTACTAAAAATACAAAAATTAGCCAGGTGTGGTGGCACATGC-C-TGTAATCCCAGCTA  129

Query  240  CTCAGGAGGATGAGGTAGGTGGATCATTTGAGCCTGGGAGGCCAAGGCTGCAGTGAGGTG  299
            ||| ||||| ||||| ||| | |||  |||| ||||||||||  ||| |||||||||  |
Sbjct  128  CTCGGGAGGCTGAGGCAGGAGAATCGCTTGAACCTGGGAGGCGGAGGTTGCAGTGAGCCG  69

Query  300  AGATGGTGCCATTGCACTCCAGTCTGGGCGACC-GAGCGAGACTCTGTCT-caaaactaa  357
            |||| |  |||||||||||||| |||||| ||  |||| | |||| |||| |||||  ||
Sbjct  68   AGATCGCACCATTGCACTCCAGCCTGGGCAACAAGAGCAAAACTCCGTCTACAAAAA-AA  10

Query  358  acaaaacaaaa  368
            | |||| ||||
Sbjct  9    A-AAAA-AAAA  1


Lambda     K      H
    1.33    0.621     1.12 

Gapped
Lambda     K      H
    1.28    0.460    0.850 

Effective search space used: 76692790944


Query=  CM2_S47_L008_R1_001_(paired)_contig_902 Average coverage: 4,476.68
Length=900


***** No hits found *****


Lambda     K      H
    1.33    0.621     1.12 

Gapped
Lambda     K      H
    1.28    0.460    0.850 

Effective search space used: 63474904626


Query=  CM2_S47_L008_R1_001_(paired)_contig_903 Average coverage: 8,031.26
Length=375


***** No hits found *****


Lambda     K      H
    1.33    0.621     1.12 

Gapped
Lambda     K      H
    1.28    0.460    0.850 

Effective search space used: 25437591200


Query=  CM2_S47_L008_R1_001_(paired)_contig_904 Average coverage: 1,753.96
Length=1004


***** No hits found *****


Lambda     K      H
    1.33    0.621     1.12 

Gapped
Lambda     K      H
    1.28    0.460    0.850 

Effective search space used: 71027982522


Query=  CM2_S47_L008_R1_001_(paired)_contig_905 Average coverage: 400.29
Length=2043


***** No hits found *****


Lambda     K      H
    1.33    0.621     1.12 

Gapped
Lambda     K      H
    1.28    0.460    0.850 

Effective search space used: 146306494656


Query=  CM2_S47_L008_R1_001_(paired)_contig_906 Average coverage: 1,326.92
Length=982


***** No hits found *****


Lambda     K      H
    1.33    0.621     1.12 

Gapped
Lambda     K      H
    1.28    0.460    0.850 

Effective search space used: 69430216044


Query=  CM2_S47_L008_R1_001_(paired)_contig_907 Average coverage: 92.54
Length=1649


***** No hits found *****


Lambda     K      H
    1.33    0.621     1.12 

Gapped
Lambda     K      H
    1.28    0.460    0.850 

Effective search space used: 117871590627


Query=  CM2_S47_L008_R1_001_(paired)_contig_908 Average coverage: 11,968.66
Length=1451


***** No hits found *****


Lambda     K      H
    1.33    0.621     1.12 

Gapped
Lambda     K      H
    1.28    0.460    0.850 

Effective search space used: 103491692325


Query=  CM2_S47_L008_R1_001_(paired)_contig_909 Average coverage: 15,346.49
Length=1288


***** No hits found *****


Lambda     K      H
    1.33    0.621     1.12 

Gapped
Lambda     K      H
    1.28    0.460    0.850 

Effective search space used: 91653695238


Query=  CM2_S47_L008_R1_001_(paired)_contig_910 Average coverage: 1,093.61
Length=1243


***** No hits found *****


Lambda     K      H
    1.33    0.621     1.12 

Gapped
Lambda     K      H
    1.28    0.460    0.850 

Effective search space used: 88385536533


Query=  CM2_S47_L008_R1_001_(paired)_contig_911 Average coverage: 3,873.87
Length=504


***** No hits found *****


Lambda     K      H
    1.33    0.621     1.12 

Gapped
Lambda     K      H
    1.28    0.460    0.850 

Effective search space used: 34813160528


Query=  CM2_S47_L008_R1_001_(paired)_contig_912 Average coverage: 121.93
Length=3150


***** No hits found *****


Lambda     K      H
    1.33    0.621     1.12 

Gapped
Lambda     K      H
    1.28    0.460    0.850 

Effective search space used: 226644435918


Query=  CM2_S47_L008_R1_001_(paired)_contig_913 Average coverage: 93.15
Length=1578


***** No hits found *****


Lambda     K      H
    1.33    0.621     1.12 

Gapped
Lambda     K      H
    1.28    0.460    0.850 

Effective search space used: 112715162448


Query=  CM2_S47_L008_R1_001_(paired)_contig_914 Average coverage: 222.30
Length=2835


***** No hits found *****


Lambda     K      H
    1.33    0.621     1.12 

Gapped
Lambda     K      H
    1.28    0.460    0.850 

Effective search space used: 203784046128


Query=  CM2_S47_L008_R1_001_(paired)_contig_915 Average coverage: 13,749.60
Length=500


***** No hits found *****


Lambda     K      H
    1.33    0.621     1.12 

Gapped
Lambda     K      H
    1.28    0.460    0.850 

Effective search space used: 34522445200


Query=  CM2_S47_L008_R1_001_(paired)_contig_916 Average coverage: 10,391.28
Length=415


***** No hits found *****


Lambda     K      H
    1.33    0.621     1.12 

Gapped
Lambda     K      H
    1.28    0.460    0.850 

Effective search space used: 28344744480


Query=  CM2_S47_L008_R1_001_(paired)_contig_917 Average coverage: 204.45
Length=2403


***** No hits found *****


Lambda     K      H
    1.33    0.621     1.12 

Gapped
Lambda     K      H
    1.28    0.460    0.850 

Effective search space used: 172432654416


Query=  CM2_S47_L008_R1_001_(paired)_contig_918 Average coverage: 269.05
Length=946


***** No hits found *****


Lambda     K      H
    1.33    0.621     1.12 

Gapped
Lambda     K      H
    1.28    0.460    0.850 

Effective search space used: 66815689080


Query=  CM2_S47_L008_R1_001_(paired)_contig_919 Average coverage: 271.62
Length=278


***** No hits found *****


Lambda     K      H
    1.33    0.621     1.12 

Gapped
Lambda     K      H
    1.28    0.460    0.850 

Effective search space used: 18473906410


Query=  CM2_S47_L008_R1_001_(paired)_contig_920 Average coverage: 937.67
Length=1707


***** No hits found *****


Lambda     K      H
    1.33    0.621     1.12 

Gapped
Lambda     K      H
    1.28    0.460    0.850 

Effective search space used: 121922078880


Query=  CM2_S47_L008_R1_001_(paired)_contig_921 Average coverage: 365.23
Length=536


***** No hits found *****


Lambda     K      H
    1.33    0.621     1.12 

Gapped
Lambda     K      H
    1.28    0.460    0.850 

Effective search space used: 37138883152


Query=  CM2_S47_L008_R1_001_(paired)_contig_922 Average coverage: 226.83
Length=293


***** No hits found *****


Lambda     K      H
    1.33    0.621     1.12 

Gapped
Lambda     K      H
    1.28    0.460    0.850 

Effective search space used: 19564885135


Query=  CM2_S47_L008_R1_001_(paired)_contig_923 Average coverage: 340.22
Length=321


***** No hits found *****


Lambda     K      H
    1.33    0.621     1.12 

Gapped
Lambda     K      H
    1.28    0.460    0.850 

Effective search space used: 21601378755


Query=  CM2_S47_L008_R1_001_(paired)_contig_924 Average coverage: 440.44
Length=455
                                                                      Score     E
Sequences producing significant alignments:                          (Bits)  Value

  gi|478877473|gb|AQHO01016241.1| Trypanosoma cruzi Tula cl2 Tryp...   163    2e-039


> gi|478877473|gb|AQHO01016241.1| Trypanosoma cruzi Tula cl2 Trypanosoma_cruzi_Tula_cl2-1.0.1-8929.1, 
whole genome shotgun 
sequence
Length=246

 Score =  163 bits (88),  Expect = 2e-039
 Identities = 188/234 (80%), Gaps = 16/234 (6%)
 Strand=Plus/Minus

Query  218  GGAGTTTGAGACCAGCCTGGGCAACATGACAAAAACT-CGTCTCTACTAAAAATACAAAA  276
            ||||||  |||||||||||  |||||||  | ||||| ||||||||||||||||||||||
Sbjct  227  GGAGTTCAAGACCAGCCTGACCAACATG-GAGAAACTCCGTCTCTACTAAAAATACAAAA  169

Query  277  ATTAGCTGGGAGTGGTGGCACATACCTGTGGTCCCAGCTACTCAGGAGGCTGAGGTGGGA  336
            ||||||  || |||||||||||| |||||  |||||||||||| |||||||||||  |||
Sbjct  168  ATTAGCCAGGTGTGGTGGCACATGCCTGTAATCCCAGCTACTCGGGAGGCTGAGGCAGGA  109

Query  337  AGA-TCTCTT-AAGCCCAGGAGGTCA-AGGCTATAGTGAGCC-ATGA-CTGCACAACTGT  391
             || || ||| || ||  ||||| |  ||| |  |||||||| | || | |||| | || 
Sbjct  108  -GAATCGCTTGAA-CCTGGGAGG-CGGAGGTTGCAGTGAGCCGA-GATC-GCACCATTGC  54

Query  392  GCTCTAGCCTGGGCAACA-GAGTGAGAC-CCTGTCT-Caaaaaaaaaaaaaaaa  442
             ||| ||||||||||||| |||  | || || |||| |||||||||||||||||
Sbjct  53   ACTCCAGCCTGGGCAACAAGAGCAAAACTCC-GTCTACAAAAAAAAAAAAAAAA  1


Lambda     K      H
    1.33    0.621     1.12 

Gapped
Lambda     K      H
    1.28    0.460    0.850 

Effective search space used: 31251897760


Query=  CM2_S47_L008_R1_001_(paired)_contig_925 Average coverage: 446.64
Length=521


***** No hits found *****


Lambda     K      H
    1.33    0.621     1.12 

Gapped
Lambda     K      H
    1.28    0.460    0.850 

Effective search space used: 36048700672


Query=  CM2_S47_L008_R1_001_(paired)_contig_926 Average coverage: 3,021.92
Length=544


***** No hits found *****


Lambda     K      H
    1.33    0.621     1.12 

Gapped
Lambda     K      H
    1.28    0.460    0.850 

Effective search space used: 37720313808


Query=  CM2_S47_L008_R1_001_(paired)_contig_927 Average coverage: 207.43
Length=326


***** No hits found *****


Lambda     K      H
    1.33    0.621     1.12 

Gapped
Lambda     K      H
    1.28    0.460    0.850 

Effective search space used: 21965038330


Query=  CM2_S47_L008_R1_001_(paired)_contig_928 Average coverage: 2,068.16
Length=559


***** No hits found *****


Lambda     K      H
    1.33    0.621     1.12 

Gapped
Lambda     K      H
    1.28    0.460    0.850 

Effective search space used: 38810496288


Query=  CM2_S47_L008_R1_001_(paired)_contig_929 Average coverage: 73.78
Length=391


***** No hits found *****


Lambda     K      H
    1.33    0.621     1.12 

Gapped
Lambda     K      H
    1.28    0.460    0.850 

Effective search space used: 26600452512


Query=  CM2_S47_L008_R1_001_(paired)_contig_930 Average coverage: 41.47
Length=1071


***** No hits found *****


Lambda     K      H
    1.33    0.621     1.12 

Gapped
Lambda     K      H
    1.28    0.460    0.850 

Effective search space used: 75893907705


Query=  CM2_S47_L008_R1_001_(paired)_contig_931 Average coverage: 33.53
Length=462


***** No hits found *****


Lambda     K      H
    1.33    0.621     1.12 

Gapped
Lambda     K      H
    1.28    0.460    0.850 

Effective search space used: 31760649584


Query=  CM2_S47_L008_R1_001_(paired)_contig_932 Average coverage: 4,046.52
Length=3069


***** No hits found *****


Lambda     K      H
    1.33    0.621     1.12 

Gapped
Lambda     K      H
    1.28    0.460    0.850 

Effective search space used: 220766049972


Query=  CM2_S47_L008_R1_001_(paired)_contig_933 Average coverage: 2,694.66
Length=1832


***** No hits found *****


Lambda     K      H
    1.33    0.621     1.12 

Gapped
Lambda     K      H
    1.28    0.460    0.850 

Effective search space used: 130993662130


Query=  CM2_S47_L008_R1_001_(paired)_contig_934 Average coverage: 1,953.89
Length=2407
                                                                      Score     E
Sequences producing significant alignments:                          (Bits)  Value

  gi|478877473|gb|AQHO01016241.1| Trypanosoma cruzi Tula cl2 Tryp...   320    5e-086


> gi|478877473|gb|AQHO01016241.1| Trypanosoma cruzi Tula cl2 Trypanosoma_cruzi_Tula_cl2-1.0.1-8929.1, 
whole genome shotgun 
sequence
Length=246

 Score =  320 bits (173),  Expect = 5e-086
 Identities = 221/244 (90%), Gaps = 4/244 (1%)
 Strand=Plus/Minus

Query  83   GGATCACCTGAGGTTGGGAGTTCGAGACCAGCCTGACCAACATGGAGAAACCCCATCTGT  142
            |||||||||||||| |||||||| ||||||||||||||||||||||||||| || ||| |
Sbjct  243  GGATCACCTGAGGTCGGGAGTTCAAGACCAGCCTGACCAACATGGAGAAACTCCGTCTCT  184

Query  143  ACTAAAAATAC-AAAATTAGCCTGGTGTGATGGTGA-ATCCCTGTAATCCCAGCTACTCA  200
            ||||||||||| |||||||||| |||||| |||  | || ||||||||||||||||||| 
Sbjct  183  ACTAAAAATACAAAAATTAGCCAGGTGTGGTGG-CACATGCCTGTAATCCCAGCTACTCG  125

Query  201  GGAGGCTGAGGCAGGAGAATCGCTTGAACCTGGGAGGCGGAGGTTTCAGTGAGCTGAGAT  260
            ||||||||||||||||||||||||||||||||||||||||||||| |||||||| |||||
Sbjct  124  GGAGGCTGAGGCAGGAGAATCGCTTGAACCTGGGAGGCGGAGGTTGCAGTGAGCCGAGAT  65

Query  261  TGCGCCATTGCACTCCAGCCTGGGTAACAAGAATGAAACTCCATCT-Caaaaaaaaaaaa  319
             || |||||||||||||||||||| |||||||   ||||||| ||| |||||||||||||
Sbjct  64   CGCACCATTGCACTCCAGCCTGGGCAACAAGAGCAAAACTCCGTCTACAAAAAAAAAAAA  5

Query  320  aaaa  323
            ||||
Sbjct  4    AAAA  1


Lambda     K      H
    1.33    0.621     1.12 

Gapped
Lambda     K      H
    1.28    0.460    0.850 

Effective search space used: 172722945080


Query=  CM2_S47_L008_R1_001_(paired)_contig_935 Average coverage: 19.62
Length=2281


***** No hits found *****


Lambda     K      H
    1.33    0.621     1.12 

Gapped
Lambda     K      H
    1.28    0.460    0.850 

Effective search space used: 163578789164


Query=  CM2_S47_L008_R1_001_(paired)_contig_936 Average coverage: 3,593.10
Length=703


***** No hits found *****


Lambda     K      H
    1.33    0.621     1.12 

Gapped
Lambda     K      H
    1.28    0.460    0.850 

Effective search space used: 49276248096


Query=  CM2_S47_L008_R1_001_(paired)_contig_937 Average coverage: 347.45
Length=1010


***** No hits found *****


Lambda     K      H
    1.33    0.621     1.12 

Gapped
Lambda     K      H
    1.28    0.460    0.850 

Effective search space used: 71463737016


Query=  CM2_S47_L008_R1_001_(paired)_contig_938 Average coverage: 79.08
Length=328


***** No hits found *****


Lambda     K      H
    1.33    0.621     1.12 

Gapped
Lambda     K      H
    1.28    0.460    0.850 

Effective search space used: 22110502160


Query=  CM2_S47_L008_R1_001_(paired)_contig_939 Average coverage: 982.52
Length=629


***** No hits found *****


Lambda     K      H
    1.33    0.621     1.12 

Gapped
Lambda     K      H
    1.28    0.460    0.850 

Effective search space used: 43898014528


Query=  CM2_S47_L008_R1_001_(paired)_contig_940 Average coverage: 4,091.47
Length=554


***** No hits found *****


Lambda     K      H
    1.33    0.621     1.12 

Gapped
Lambda     K      H
    1.28    0.460    0.850 

Effective search space used: 38447102128


Query=  CM2_S47_L008_R1_001_(paired)_contig_941 Average coverage: 948.74
Length=1551


***** No hits found *****


Lambda     K      H
    1.33    0.621     1.12 

Gapped
Lambda     K      H
    1.28    0.460    0.850 

Effective search space used: 110754267225


Query=  CM2_S47_L008_R1_001_(paired)_contig_942 Average coverage: 490.55
Length=1182


***** No hits found *****


Lambda     K      H
    1.33    0.621     1.12 

Gapped
Lambda     K      H
    1.28    0.460    0.850 

Effective search space used: 83955365844


Query=  CM2_S47_L008_R1_001_(paired)_contig_943 Average coverage: 1,073.07
Length=496


***** No hits found *****


Lambda     K      H
    1.33    0.621     1.12 

Gapped
Lambda     K      H
    1.28    0.460    0.850 

Effective search space used: 34231729872


Query=  CM2_S47_L008_R1_001_(paired)_contig_944 Average coverage: 8,644.22
Length=833


***** No hits found *****


Lambda     K      H
    1.33    0.621     1.12 

Gapped
Lambda     K      H
    1.28    0.460    0.850 

Effective search space used: 58608979443


Query=  CM2_S47_L008_R1_001_(paired)_contig_945 Average coverage: 41,185.09
Length=441


***** No hits found *****


Lambda     K      H
    1.33    0.621     1.12 

Gapped
Lambda     K      H
    1.28    0.460    0.850 

Effective search space used: 30234394112


Query=  CM2_S47_L008_R1_001_(paired)_contig_946 Average coverage: 9,689.43
Length=292


***** No hits found *****


Lambda     K      H
    1.33    0.621     1.12 

Gapped
Lambda     K      H
    1.28    0.460    0.850 

Effective search space used: 19492153220


Query=  CM2_S47_L008_R1_001_(paired)_contig_947 Average coverage: 141.29
Length=381


***** No hits found *****


Lambda     K      H
    1.33    0.621     1.12 

Gapped
Lambda     K      H
    1.28    0.460    0.850 

Effective search space used: 25873664192


Query=  CM2_S47_L008_R1_001_(paired)_contig_948 Average coverage: 9,584.75
Length=366


***** No hits found *****


Lambda     K      H
    1.33    0.621     1.12 

Gapped
Lambda     K      H
    1.28    0.460    0.850 

Effective search space used: 24783481712


Query=  CM2_S47_L008_R1_001_(paired)_contig_949 Average coverage: 5,452.47
Length=1011


***** No hits found *****


Lambda     K      H
    1.33    0.621     1.12 

Gapped
Lambda     K      H
    1.28    0.460    0.850 

Effective search space used: 71536362765


Query=  CM2_S47_L008_R1_001_(paired)_contig_950 Average coverage: 1,434.79
Length=2692


***** No hits found *****


Lambda     K      H
    1.33    0.621     1.12 

Gapped
Lambda     K      H
    1.28    0.460    0.850 

Effective search space used: 193406154890


Query=  CM2_S47_L008_R1_001_(paired)_contig_951 Average coverage: 2,935.06
Length=2027
                                                                      Score     E
Sequences producing significant alignments:                          (Bits)  Value

  gi|478877473|gb|AQHO01016241.1| Trypanosoma cruzi Tula cl2 Tryp...  95.3    3e-018


> gi|478877473|gb|AQHO01016241.1| Trypanosoma cruzi Tula cl2 Trypanosoma_cruzi_Tula_cl2-1.0.1-8929.1, 
whole genome shotgun 
sequence
Length=246

 Score = 95.3 bits (51),  Expect = 3e-018
 Identities = 79/92 (85%), Gaps = 3/92 (3%)
 Strand=Plus/Minus

Query  1038  GGAGGCGGAGGTTGTGGTGAGCCAAGATCGCACCATTGCACTCCAGCCTGGGGCA-CGAG  1096
             ||||||||||||||  ||||||| |||||||||||||||||||||||||||| || | ||
Sbjct  92    GGAGGCGGAGGTTGCAGTGAGCCGAGATCGCACCATTGCACTCCAGCCTGGG-CAACAAG  34

Query  1097  AATGAAACTCCATCT-Caaaaataaaataaaa  1127
             |   ||||||| ||| |||||| |||| ||||
Sbjct  33    AGCAAAACTCCGTCTACAAAAAAAAAAAAAAA  2


Lambda     K      H
    1.33    0.621     1.12 

Gapped
Lambda     K      H
    1.28    0.460    0.850 

Effective search space used: 145145332000


Query=  CM2_S47_L008_R1_001_(paired)_contig_952 Average coverage: 7,688.08
Length=448


***** No hits found *****


Lambda     K      H
    1.33    0.621     1.12 

Gapped
Lambda     K      H
    1.28    0.460    0.850 

Effective search space used: 30743145936


Query=  CM2_S47_L008_R1_001_(paired)_contig_953 Average coverage: 191.80
Length=1450


***** No hits found *****


Lambda     K      H
    1.33    0.621     1.12 

Gapped
Lambda     K      H
    1.28    0.460    0.850 

Effective search space used: 103419066576


Query=  CM2_S47_L008_R1_001_(paired)_contig_954 Average coverage: 4,750.29
Length=405


***** No hits found *****


Lambda     K      H
    1.33    0.621     1.12 

Gapped
Lambda     K      H
    1.28    0.460    0.850 

Effective search space used: 27617956160


Query=  CM2_S47_L008_R1_001_(paired)_contig_955 Average coverage: 6,984.13
Length=2259


***** No hits found *****


Lambda     K      H
    1.33    0.621     1.12 

Gapped
Lambda     K      H
    1.28    0.460    0.850 

Effective search space used: 161982190512


Query=  CM2_S47_L008_R1_001_(paired)_contig_956 Average coverage: 1,765.82
Length=504


***** No hits found *****


Lambda     K      H
    1.33    0.621     1.12 

Gapped
Lambda     K      H
    1.28    0.460    0.850 

Effective search space used: 34813160528


Query=  CM2_S47_L008_R1_001_(paired)_contig_957 Average coverage: 1,633.36
Length=4064


***** No hits found *****


Lambda     K      H
    1.33    0.621     1.12 

Gapped
Lambda     K      H
    1.28    0.460    0.850 

Effective search space used: 292689036988


Query=  CM2_S47_L008_R1_001_(paired)_contig_958 Average coverage: 162.28
Length=781


***** No hits found *****


Lambda     K      H
    1.33    0.621     1.12 

Gapped
Lambda     K      H
    1.28    0.460    0.850 

Effective search space used: 54832440495


Query=  CM2_S47_L008_R1_001_(paired)_contig_959 Average coverage: 240.48
Length=735


***** No hits found *****


Lambda     K      H
    1.33    0.621     1.12 

Gapped
Lambda     K      H
    1.28    0.460    0.850 

Effective search space used: 51601970720


Query=  CM2_S47_L008_R1_001_(paired)_contig_960 Average coverage: 1,074.16
Length=1941


***** No hits found *****


Lambda     K      H
    1.33    0.621     1.12 

Gapped
Lambda     K      H
    1.28    0.460    0.850 

Effective search space used: 138904082724


Query=  CM2_S47_L008_R1_001_(paired)_contig_961 Average coverage: 6,180.11
Length=621


***** No hits found *****


Lambda     K      H
    1.33    0.621     1.12 

Gapped
Lambda     K      H
    1.28    0.460    0.850 

Effective search space used: 43316583872


Query=  CM2_S47_L008_R1_001_(paired)_contig_962 Average coverage: 1,500.07
Length=1092


***** No hits found *****


Lambda     K      H
    1.33    0.621     1.12 

Gapped
Lambda     K      H
    1.28    0.460    0.850 

Effective search space used: 77419048434


Query=  CM2_S47_L008_R1_001_(paired)_contig_963 Average coverage: 501.27
Length=221


***** No hits found *****


Lambda     K      H
    1.33    0.621     1.12 

Gapped
Lambda     K      H
    1.28    0.460    0.850 

Effective search space used: 14328187255


Query=  CM2_S47_L008_R1_001_(paired)_contig_964 Average coverage: 661.95
Length=414


***** No hits found *****


Lambda     K      H
    1.33    0.621     1.12 

Gapped
Lambda     K      H
    1.28    0.460    0.850 

Effective search space used: 28272065648


Query=  CM2_S47_L008_R1_001_(paired)_contig_965 Average coverage: 1,627.77
Length=532


***** No hits found *****


Lambda     K      H
    1.33    0.621     1.12 

Gapped
Lambda     K      H
    1.28    0.460    0.850 

Effective search space used: 36848167824


Query=  CM2_S47_L008_R1_001_(paired)_contig_966 Average coverage: 3,132.96
Length=802


***** No hits found *****


Lambda     K      H
    1.33    0.621     1.12 

Gapped
Lambda     K      H
    1.28    0.460    0.850 

Effective search space used: 56357581224


Query=  CM2_S47_L008_R1_001_(paired)_contig_967 Average coverage: 375.53
Length=1669


***** No hits found *****


Lambda     K      H
    1.33    0.621     1.12 

Gapped
Lambda     K      H
    1.28    0.460    0.850 

Effective search space used: 119324105607


Query=  CM2_S47_L008_R1_001_(paired)_contig_968 Average coverage: 380.03
Length=556


***** No hits found *****


Lambda     K      H
    1.33    0.621     1.12 

Gapped
Lambda     K      H
    1.28    0.460    0.850 

Effective search space used: 38592459792


Query=  CM2_S47_L008_R1_001_(paired)_contig_969 Average coverage: 1,502.52
Length=531


***** No hits found *****


Lambda     K      H
    1.33    0.621     1.12 

Gapped
Lambda     K      H
    1.28    0.460    0.850 

Effective search space used: 36775488992


Query=  CM2_S47_L008_R1_001_(paired)_contig_970 Average coverage: 1,317.60
Length=1058


***** No hits found *****


Lambda     K      H
    1.33    0.621     1.12 

Gapped
Lambda     K      H
    1.28    0.460    0.850 

Effective search space used: 74949772968


Query=  CM2_S47_L008_R1_001_(paired)_contig_971 Average coverage: 3,685.19
Length=317


***** No hits found *****


Lambda     K      H
    1.33    0.621     1.12 

Gapped
Lambda     K      H
    1.28    0.460    0.850 

Effective search space used: 21310451095


Query=  CM2_S47_L008_R1_001_(paired)_contig_972 Average coverage: 4,023.67
Length=823


***** No hits found *****


Lambda     K      H
    1.33    0.621     1.12 

Gapped
Lambda     K      H
    1.28    0.460    0.850 

Effective search space used: 57882721953


Query=  CM2_S47_L008_R1_001_(paired)_contig_973 Average coverage: 664.20
Length=623


***** No hits found *****


Lambda     K      H
    1.33    0.621     1.12 

Gapped
Lambda     K      H
    1.28    0.460    0.850 

Effective search space used: 43461941536


Query=  CM2_S47_L008_R1_001_(paired)_contig_974 Average coverage: 1,833.26
Length=1324


***** No hits found *****


Lambda     K      H
    1.33    0.621     1.12 

Gapped
Lambda     K      H
    1.28    0.460    0.850 

Effective search space used: 94268222202


Query=  CM2_S47_L008_R1_001_(paired)_contig_975 Average coverage: 3,370.84
Length=2527


***** No hits found *****


Lambda     K      H
    1.33    0.621     1.12 

Gapped
Lambda     K      H
    1.28    0.460    0.850 

Effective search space used: 181431665000


Query=  CM2_S47_L008_R1_001_(paired)_contig_976 Average coverage: 14,315.66
Length=812


***** No hits found *****


Lambda     K      H
    1.33    0.621     1.12 

Gapped
Lambda     K      H
    1.28    0.460    0.850 

Effective search space used: 57083838714


Query=  CM2_S47_L008_R1_001_(paired)_contig_977 Average coverage: 5,915.56
Length=1165


***** No hits found *****


Lambda     K      H
    1.33    0.621     1.12 

Gapped
Lambda     K      H
    1.28    0.460    0.850 

Effective search space used: 82720728111


Query=  CM2_S47_L008_R1_001_(paired)_contig_978 Average coverage: 192.13
Length=549


***** No hits found *****


Lambda     K      H
    1.33    0.621     1.12 

Gapped
Lambda     K      H
    1.28    0.460    0.850 

Effective search space used: 38083707968


Query=  CM2_S47_L008_R1_001_(paired)_contig_979 Average coverage: 5,686.52
Length=380


***** No hits found *****


Lambda     K      H
    1.33    0.621     1.12 

Gapped
Lambda     K      H
    1.28    0.460    0.850 

Effective search space used: 25800985360


Query=  CM2_S47_L008_R1_001_(paired)_contig_980 Average coverage: 1,674.08
Length=879


***** No hits found *****


Lambda     K      H
    1.33    0.621     1.12 

Gapped
Lambda     K      H
    1.28    0.460    0.850 

Effective search space used: 61949763897


Query=  CM2_S47_L008_R1_001_(paired)_contig_981 Average coverage: 323.64
Length=3919


***** No hits found *****


Lambda     K      H
    1.33    0.621     1.12 

Gapped
Lambda     K      H
    1.28    0.460    0.850 

Effective search space used: 282452816072


Query=  CM2_S47_L008_R1_001_(paired)_contig_982 Average coverage: 8,092.92
Length=488


***** No hits found *****


Lambda     K      H
    1.33    0.621     1.12 

Gapped
Lambda     K      H
    1.28    0.460    0.850 

Effective search space used: 33650299216


Query=  CM2_S47_L008_R1_001_(paired)_contig_983 Average coverage: 16,891.26
Length=398


***** No hits found *****


Lambda     K      H
    1.33    0.621     1.12 

Gapped
Lambda     K      H
    1.28    0.460    0.850 

Effective search space used: 27109204336


Query=  CM2_S47_L008_R1_001_(paired)_contig_984 Average coverage: 2,390.40
Length=1817


***** No hits found *****


Lambda     K      H
    1.33    0.621     1.12 

Gapped
Lambda     K      H
    1.28    0.460    0.850 

Effective search space used: 129905072140


Query=  CM2_S47_L008_R1_001_(paired)_contig_985 Average coverage: 1,009.27
Length=1722


***** No hits found *****


Lambda     K      H
    1.33    0.621     1.12 

Gapped
Lambda     K      H
    1.28    0.460    0.850 

Effective search space used: 123010668870


Query=  CM2_S47_L008_R1_001_(paired)_contig_986 Average coverage: 748.54
Length=316


***** No hits found *****


Lambda     K      H
    1.33    0.621     1.12 

Gapped
Lambda     K      H
    1.28    0.460    0.850 

Effective search space used: 21237719180


Query=  CM2_S47_L008_R1_001_(paired)_contig_987 Average coverage: 963.07
Length=274


***** No hits found *****


Lambda     K      H
    1.33    0.621     1.12 

Gapped
Lambda     K      H
    1.28    0.460    0.850 

Effective search space used: 18182978750


Query=  CM2_S47_L008_R1_001_(paired)_contig_988 Average coverage: 290.09
Length=1086


***** No hits found *****


Lambda     K      H
    1.33    0.621     1.12 

Gapped
Lambda     K      H
    1.28    0.460    0.850 

Effective search space used: 76983293940


Query=  CM2_S47_L008_R1_001_(paired)_contig_989 Average coverage: 1,169.95
Length=625


***** No hits found *****


Lambda     K      H
    1.33    0.621     1.12 

Gapped
Lambda     K      H
    1.28    0.460    0.850 

Effective search space used: 43607299200


Query=  CM2_S47_L008_R1_001_(paired)_contig_990 Average coverage: 1,022.73
Length=1243


***** No hits found *****


Lambda     K      H
    1.33    0.621     1.12 

Gapped
Lambda     K      H
    1.28    0.460    0.850 

Effective search space used: 88385536533


Query=  CM2_S47_L008_R1_001_(paired)_contig_991 Average coverage: 459.90
Length=1026


***** No hits found *****


Lambda     K      H
    1.33    0.621     1.12 

Gapped
Lambda     K      H
    1.28    0.460    0.850 

Effective search space used: 72625749000


Query=  CM2_S47_L008_R1_001_(paired)_contig_992 Average coverage: 776.19
Length=3562


***** No hits found *****


Lambda     K      H
    1.33    0.621     1.12 

Gapped
Lambda     K      H
    1.28    0.460    0.850 

Effective search space used: 256544374310


Query=  CM2_S47_L008_R1_001_(paired)_contig_993 Average coverage: 610.74
Length=394


***** No hits found *****


Lambda     K      H
    1.33    0.621     1.12 

Gapped
Lambda     K      H
    1.28    0.460    0.850 

Effective search space used: 26818489008


Query=  CM2_S47_L008_R1_001_(paired)_contig_994 Average coverage: 454.28
Length=599


***** No hits found *****


Lambda     K      H
    1.33    0.621     1.12 

Gapped
Lambda     K      H
    1.28    0.460    0.850 

Effective search space used: 41717649568


Query=  CM2_S47_L008_R1_001_(paired)_contig_995 Average coverage: 2,750.86
Length=703


***** No hits found *****


Lambda     K      H
    1.33    0.621     1.12 

Gapped
Lambda     K      H
    1.28    0.460    0.850 

Effective search space used: 49276248096


Query=  CM2_S47_L008_R1_001_(paired)_contig_996 Average coverage: 211.17
Length=1991


***** No hits found *****


Lambda     K      H
    1.33    0.621     1.12 

Gapped
Lambda     K      H
    1.28    0.460    0.850 

Effective search space used: 142532716024


Query=  CM2_S47_L008_R1_001_(paired)_contig_997 Average coverage: 104.55
Length=508


***** No hits found *****


Lambda     K      H
    1.33    0.621     1.12 

Gapped
Lambda     K      H
    1.28    0.460    0.850 

Effective search space used: 35103875856


Query=  CM2_S47_L008_R1_001_(paired)_contig_998 Average coverage: 8,301.94
Length=390


***** No hits found *****


Lambda     K      H
    1.33    0.621     1.12 

Gapped
Lambda     K      H
    1.28    0.460    0.850 

Effective search space used: 26527773680


Query=  CM2_S47_L008_R1_001_(paired)_contig_999 Average coverage: 1,428.50
Length=1079
                                                                      Score     E
Sequences producing significant alignments:                          (Bits)  Value

  gi|478877473|gb|AQHO01016241.1| Trypanosoma cruzi Tula cl2 Tryp...   237    2e-061


> gi|478877473|gb|AQHO01016241.1| Trypanosoma cruzi Tula cl2 Trypanosoma_cruzi_Tula_cl2-1.0.1-8929.1, 
whole genome shotgun 
sequence
Length=246

 Score =  237 bits (128),  Expect = 2e-061
 Identities = 188/217 (86%), Gaps = 3/217 (1%)
 Strand=Plus/Plus

Query  754  TTTTTTGTTTGTTTG-AGACGGAGTCTTGCT-GTGTT-TCCAGGCTGGAGTGCAGTGGCG  810
            |||||| ||| |||| ||||||||| |||||  ||||  ||||||||||||||| ||| |
Sbjct  3    TTTTTTTTTTTTTTGTAGACGGAGTTTTGCTCTTGTTGCCCAGGCTGGAGTGCAATGGTG  62

Query  811  CGATCTCAGCTCACTGCAACCTCCGCCTCCCAAGTTCAAGTGATTCTCCCGCCTCAGCCT  870
            ||||||| |||||||||||||||||||||||| ||||||| |||||||| ||||||||||
Sbjct  63   CGATCTCGGCTCACTGCAACCTCCGCCTCCCAGGTTCAAGCGATTCTCCTGCCTCAGCCT  122

Query  871  CCCGAGTGGCTGGGACTACAGGCGCACGCCAGCATGCCCAGCTAATTTTTGTATTTTTAG  930
            ||||||| ||||||| |||||||    |||| ||  ||  ||||||||||||||||||||
Sbjct  123  CCCGAGTAGCTGGGATTACAGGCATGTGCCACCACACCTGGCTAATTTTTGTATTTTTAG  182

Query  931  TAGAGACGGGGTTTCACCATGTTGGTCAGGATGATCT  967
            ||||||||| ||||| |||||||||||||| || |||
Sbjct  183  TAGAGACGGAGTTTCTCCATGTTGGTCAGGCTGGTCT  219


Lambda     K      H
    1.33    0.621     1.12 

Gapped
Lambda     K      H
    1.28    0.460    0.850 

Effective search space used: 76474913697


Query=  CM2_S47_L008_R1_001_(paired)_contig_1000 Average coverage: 178.99
Length=29024


***** No hits found *****


Lambda     K      H
    1.33    0.621     1.12 

Gapped
Lambda     K      H
    1.28    0.460    0.850 

Effective search space used: 2099554612498


Query=  CM2_S47_L008_R1_001_(paired)_contig_1001 Average coverage: 1,400.61
Length=369


***** No hits found *****


Lambda     K      H
    1.33    0.621     1.12 

Gapped
Lambda     K      H
    1.28    0.460    0.850 

Effective search space used: 25001518208


Query=  CM2_S47_L008_R1_001_(paired)_contig_1002 Average coverage: 2,636.37
Length=275


***** No hits found *****


Lambda     K      H
    1.33    0.621     1.12 

Gapped
Lambda     K      H
    1.28    0.460    0.850 

Effective search space used: 18255710665


Query=  CM2_S47_L008_R1_001_(paired)_contig_1003 Average coverage: 5,853.04
Length=691


***** No hits found *****


Lambda     K      H
    1.33    0.621     1.12 

Gapped
Lambda     K      H
    1.28    0.460    0.850 

Effective search space used: 48404102112


Query=  CM2_S47_L008_R1_001_(paired)_contig_1004 Average coverage: 1,350.44
Length=608
                                                                      Score     E
Sequences producing significant alignments:                          (Bits)  Value

  gi|478877473|gb|AQHO01016241.1| Trypanosoma cruzi Tula cl2 Tryp...   213    2e-054


> gi|478877473|gb|AQHO01016241.1| Trypanosoma cruzi Tula cl2 Trypanosoma_cruzi_Tula_cl2-1.0.1-8929.1, 
whole genome shotgun 
sequence
Length=246

 Score =  213 bits (115),  Expect = 2e-054
 Identities = 134/143 (93%), Gaps = 2/143 (1%)
 Strand=Plus/Plus

Query  467  ttttattttttatttttG-AGACAGAGTTTTGCTCTTGTTGCCCAGGCTGGAGTGCAATG  525
            |||| |||||| |||||| |||| ||||||||||||||||||||||||||||||||||||
Sbjct  1    TTTT-TTTTTTTTTTTTGTAGACGGAGTTTTGCTCTTGTTGCCCAGGCTGGAGTGCAATG  59

Query  526  GTGTGATCTCGGCTCACTGCAACCTCCACCTCCTGGGTTCAAGCGATTCTCCTGCCTCAG  585
            ||| ||||||||||||||||||||||| |||||  |||||||||||||||||||||||||
Sbjct  60   GTGCGATCTCGGCTCACTGCAACCTCCGCCTCCCAGGTTCAAGCGATTCTCCTGCCTCAG  119

Query  586  CCTCCTGAGTAGCTGGGATTACA  608
            ||||| |||||||||||||||||
Sbjct  120  CCTCCCGAGTAGCTGGGATTACA  142


Lambda     K      H
    1.33    0.621     1.12 

Gapped
Lambda     K      H
    1.28    0.460    0.850 

Effective search space used: 42371759056


Query=  CM2_S47_L008_R1_001_(paired)_contig_1005 Average coverage: 327.43
Length=398


***** No hits found *****


Lambda     K      H
    1.33    0.621     1.12 

Gapped
Lambda     K      H
    1.28    0.460    0.850 

Effective search space used: 27109204336


Query=  CM2_S47_L008_R1_001_(paired)_contig_1006 Average coverage: 7,657.29
Length=899


***** No hits found *****


Lambda     K      H
    1.33    0.621     1.12 

Gapped
Lambda     K      H
    1.28    0.460    0.850 

Effective search space used: 63402278877


Query=  CM2_S47_L008_R1_001_(paired)_contig_1007 Average coverage: 1,709.95
Length=597


***** No hits found *****


Lambda     K      H
    1.33    0.621     1.12 

Gapped
Lambda     K      H
    1.28    0.460    0.850 

Effective search space used: 41572291904


Query=  CM2_S47_L008_R1_001_(paired)_contig_1008 Average coverage: 317.44
Length=1032


***** No hits found *****


Lambda     K      H
    1.33    0.621     1.12 

Gapped
Lambda     K      H
    1.28    0.460    0.850 

Effective search space used: 73061503494


Query=  CM2_S47_L008_R1_001_(paired)_contig_1009 Average coverage: 559.42
Length=692


***** No hits found *****


Lambda     K      H
    1.33    0.621     1.12 

Gapped
Lambda     K      H
    1.28    0.460    0.850 

Effective search space used: 48476780944


Query=  CM2_S47_L008_R1_001_(paired)_contig_1010 Average coverage: 1,748.18
Length=1324


***** No hits found *****


Lambda     K      H
    1.33    0.621     1.12 

Gapped
Lambda     K      H
    1.28    0.460    0.850 

Effective search space used: 94268222202


Query=  CM2_S47_L008_R1_001_(paired)_contig_1011 Average coverage: 347.01
Length=213


***** No hits found *****


Lambda     K      H
    1.33    0.621     1.12 

Gapped
Lambda     K      H
    1.28    0.460    0.850 

Effective search space used: 13746331935


Query=  CM2_S47_L008_R1_001_(paired)_contig_1012 Average coverage: 9,893.54
Length=635


***** No hits found *****


Lambda     K      H
    1.33    0.621     1.12 

Gapped
Lambda     K      H
    1.28    0.460    0.850 

Effective search space used: 44334087520


Query=  CM2_S47_L008_R1_001_(paired)_contig_1013 Average coverage: 1,036.47
Length=879


***** No hits found *****


Lambda     K      H
    1.33    0.621     1.12 

Gapped
Lambda     K      H
    1.28    0.460    0.850 

Effective search space used: 61949763897


Query=  CM2_S47_L008_R1_001_(paired)_contig_1014 Average coverage: 3,546.86
Length=2114


***** No hits found *****


Lambda     K      H
    1.33    0.621     1.12 

Gapped
Lambda     K      H
    1.28    0.460    0.850 

Effective search space used: 151459153942


Query=  CM2_S47_L008_R1_001_(paired)_contig_1015 Average coverage: 5,094.44
Length=1308


***** No hits found *****


Lambda     K      H
    1.33    0.621     1.12 

Gapped
Lambda     K      H
    1.28    0.460    0.850 

Effective search space used: 93106210218


Query=  CM2_S47_L008_R1_001_(paired)_contig_1016 Average coverage: 2,523.18
Length=1063


***** No hits found *****


Lambda     K      H
    1.33    0.621     1.12 

Gapped
Lambda     K      H
    1.28    0.460    0.850 

Effective search space used: 75312901713


Query=  CM2_S47_L008_R1_001_(paired)_contig_1017 Average coverage: 2,378.63
Length=676


***** No hits found *****


Lambda     K      H
    1.33    0.621     1.12 

Gapped
Lambda     K      H
    1.28    0.460    0.850 

Effective search space used: 47313919632


Query=  CM2_S47_L008_R1_001_(paired)_contig_1018 Average coverage: 2,419.03
Length=1290


***** No hits found *****


Lambda     K      H
    1.33    0.621     1.12 

Gapped
Lambda     K      H
    1.28    0.460    0.850 

Effective search space used: 91798946736


Query=  CM2_S47_L008_R1_001_(paired)_contig_1019 Average coverage: 1,945.92
Length=687


***** No hits found *****


Lambda     K      H
    1.33    0.621     1.12 

Gapped
Lambda     K      H
    1.28    0.460    0.850 

Effective search space used: 48113386784


Query=  CM2_S47_L008_R1_001_(paired)_contig_1020 Average coverage: 3,795.75
Length=365


***** No hits found *****


Lambda     K      H
    1.33    0.621     1.12 

Gapped
Lambda     K      H
    1.28    0.460    0.850 

Effective search space used: 24710802880


Query=  CM2_S47_L008_R1_001_(paired)_contig_1021 Average coverage: 2,798.81
Length=442


***** No hits found *****


Lambda     K      H
    1.33    0.621     1.12 

Gapped
Lambda     K      H
    1.28    0.460    0.850 

Effective search space used: 30307072944


Query=  CM2_S47_L008_R1_001_(paired)_contig_1022 Average coverage: 2,884.70
Length=615


***** No hits found *****


Lambda     K      H
    1.33    0.621     1.12 

Gapped
Lambda     K      H
    1.28    0.460    0.850 

Effective search space used: 42880510880


Query=  CM2_S47_L008_R1_001_(paired)_contig_1023 Average coverage: 398.15
Length=755


***** No hits found *****


Lambda     K      H
    1.33    0.621     1.12 

Gapped
Lambda     K      H
    1.28    0.460    0.850 

Effective search space used: 52944171021


Query=  CM2_S47_L008_R1_001_(paired)_contig_1024 Average coverage: 815.01
Length=532


***** No hits found *****


Lambda     K      H
    1.33    0.621     1.12 

Gapped
Lambda     K      H
    1.28    0.460    0.850 

Effective search space used: 36848167824


Query=  CM2_S47_L008_R1_001_(paired)_contig_1025 Average coverage: 5,520.87
Length=584


***** No hits found *****


Lambda     K      H
    1.33    0.621     1.12 

Gapped
Lambda     K      H
    1.28    0.460    0.850 

Effective search space used: 40627467088


Query=  CM2_S47_L008_R1_001_(paired)_contig_1026 Average coverage: 3,749.47
Length=820


***** No hits found *****


Lambda     K      H
    1.33    0.621     1.12 

Gapped
Lambda     K      H
    1.28    0.460    0.850 

Effective search space used: 57664844706


Query=  CM2_S47_L008_R1_001_(paired)_contig_1027 Average coverage: 7,662.94
Length=400


***** No hits found *****


Lambda     K      H
    1.33    0.621     1.12 

Gapped
Lambda     K      H
    1.28    0.460    0.850 

Effective search space used: 27254562000


Query=  CM2_S47_L008_R1_001_(paired)_contig_1028 Average coverage: 2,524.32
Length=758


***** No hits found *****


Lambda     K      H
    1.33    0.621     1.12 

Gapped
Lambda     K      H
    1.28    0.460    0.850 

Effective search space used: 53162048268


Query=  CM2_S47_L008_R1_001_(paired)_contig_1029 Average coverage: 184.04
Length=2797


***** No hits found *****


Lambda     K      H
    1.33    0.621     1.12 

Gapped
Lambda     K      H
    1.28    0.460    0.850 

Effective search space used: 201026284820


Query=  CM2_S47_L008_R1_001_(paired)_contig_1030 Average coverage: 327.08
Length=1425


***** No hits found *****


Lambda     K      H
    1.33    0.621     1.12 

Gapped
Lambda     K      H
    1.28    0.460    0.850 

Effective search space used: 101603422851


Query=  CM2_S47_L008_R1_001_(paired)_contig_1031 Average coverage: 403.05
Length=276


***** No hits found *****


Lambda     K      H
    1.33    0.621     1.12 

Gapped
Lambda     K      H
    1.28    0.460    0.850 

Effective search space used: 18328442580


Query=  CM2_S47_L008_R1_001_(paired)_contig_1032 Average coverage: 411.68
Length=1994


***** No hits found *****


Lambda     K      H
    1.33    0.621     1.12 

Gapped
Lambda     K      H
    1.28    0.460    0.850 

Effective search space used: 142750434022


Query=  CM2_S47_L008_R1_001_(paired)_contig_1033 Average coverage: 2,478.46
Length=652


***** No hits found *****


Lambda     K      H
    1.33    0.621     1.12 

Gapped
Lambda     K      H
    1.28    0.460    0.850 

Effective search space used: 45569627664


Query=  CM2_S47_L008_R1_001_(paired)_contig_1034 Average coverage: 25.05
Length=3143


***** No hits found *****


Lambda     K      H
    1.33    0.621     1.12 

Gapped
Lambda     K      H
    1.28    0.460    0.850 

Effective search space used: 226136427256


Query=  CM2_S47_L008_R1_001_(paired)_contig_1035 Average coverage: 2,615.66
Length=585


***** No hits found *****


Lambda     K      H
    1.33    0.621     1.12 

Gapped
Lambda     K      H
    1.28    0.460    0.850 

Effective search space used: 40700145920


Query=  CM2_S47_L008_R1_001_(paired)_contig_1036 Average coverage: 3,645.87
Length=1180


***** No hits found *****


Lambda     K      H
    1.33    0.621     1.12 

Gapped
Lambda     K      H
    1.28    0.460    0.850 

Effective search space used: 83810114346


Query=  CM2_S47_L008_R1_001_(paired)_contig_1037 Average coverage: 2,833.83
Length=533


***** No hits found *****


Lambda     K      H
    1.33    0.621     1.12 

Gapped
Lambda     K      H
    1.28    0.460    0.850 

Effective search space used: 36920846656


Query=  CM2_S47_L008_R1_001_(paired)_contig_1038 Average coverage: 1,379.36
Length=554


***** No hits found *****


Lambda     K      H
    1.33    0.621     1.12 

Gapped
Lambda     K      H
    1.28    0.460    0.850 

Effective search space used: 38447102128


Query=  CM2_S47_L008_R1_001_(paired)_contig_1039 Average coverage: 1,915.54
Length=434


***** No hits found *****


Lambda     K      H
    1.33    0.621     1.12 

Gapped
Lambda     K      H
    1.28    0.460    0.850 

Effective search space used: 29725642288


Query=  CM2_S47_L008_R1_001_(paired)_contig_1040 Average coverage: 1,635.30
Length=297


***** No hits found *****


Lambda     K      H
    1.33    0.621     1.12 

Gapped
Lambda     K      H
    1.28    0.460    0.850 

Effective search space used: 19855812795


Query=  CM2_S47_L008_R1_001_(paired)_contig_1041 Average coverage: 480.60
Length=298


***** No hits found *****


Lambda     K      H
    1.33    0.621     1.12 

Gapped
Lambda     K      H
    1.28    0.460    0.850 

Effective search space used: 19928544710


Query=  CM2_S47_L008_R1_001_(paired)_contig_1042 Average coverage: 183.48
Length=1025


***** No hits found *****


Lambda     K      H
    1.33    0.621     1.12 

Gapped
Lambda     K      H
    1.28    0.460    0.850 

Effective search space used: 72553123251


Query=  CM2_S47_L008_R1_001_(paired)_contig_1043 Average coverage: 1,180.57
Length=1314


***** No hits found *****


Lambda     K      H
    1.33    0.621     1.12 

Gapped
Lambda     K      H
    1.28    0.460    0.850 

Effective search space used: 93541964712


Query=  CM2_S47_L008_R1_001_(paired)_contig_1044 Average coverage: 95.30
Length=550


***** No hits found *****


Lambda     K      H
    1.33    0.621     1.12 

Gapped
Lambda     K      H
    1.28    0.460    0.850 

Effective search space used: 38156386800


Query=  CM2_S47_L008_R1_001_(paired)_contig_1045 Average coverage: 4,395.98
Length=273


***** No hits found *****


Lambda     K      H
    1.33    0.621     1.12 

Gapped
Lambda     K      H
    1.28    0.460    0.850 

Effective search space used: 18110246835


Query=  CM2_S47_L008_R1_001_(paired)_contig_1046 Average coverage: 304.54
Length=437


***** No hits found *****


Lambda     K      H
    1.33    0.621     1.12 

Gapped
Lambda     K      H
    1.28    0.460    0.850 

Effective search space used: 29943678784


Query=  CM2_S47_L008_R1_001_(paired)_contig_1047 Average coverage: 1,471.48
Length=487


***** No hits found *****


Lambda     K      H
    1.33    0.621     1.12 

Gapped
Lambda     K      H
    1.28    0.460    0.850 

Effective search space used: 33577620384


Query=  CM2_S47_L008_R1_001_(paired)_contig_1048 Average coverage: 864.96
Length=385


***** No hits found *****


Lambda     K      H
    1.33    0.621     1.12 

Gapped
Lambda     K      H
    1.28    0.460    0.850 

Effective search space used: 26164379520


Query=  CM2_S47_L008_R1_001_(paired)_contig_1049 Average coverage: 4,411.11
Length=1505


***** No hits found *****


Lambda     K      H
    1.33    0.621     1.12 

Gapped
Lambda     K      H
    1.28    0.460    0.850 

Effective search space used: 107413482771


Query=  CM2_S47_L008_R1_001_(paired)_contig_1050 Average coverage: 1,647.30
Length=1164


***** No hits found *****


Lambda     K      H
    1.33    0.621     1.12 

Gapped
Lambda     K      H
    1.28    0.460    0.850 

Effective search space used: 82648102362


Query=  CM2_S47_L008_R1_001_(paired)_contig_1051 Average coverage: 1,157.79
Length=1475


***** No hits found *****


Lambda     K      H
    1.33    0.621     1.12 

Gapped
Lambda     K      H
    1.28    0.460    0.850 

Effective search space used: 105234710301


Query=  CM2_S47_L008_R1_001_(paired)_contig_1052 Average coverage: 751.64
Length=405


***** No hits found *****


Lambda     K      H
    1.33    0.621     1.12 

Gapped
Lambda     K      H
    1.28    0.460    0.850 

Effective search space used: 27617956160


Query=  CM2_S47_L008_R1_001_(paired)_contig_1053 Average coverage: 779.19
Length=474


***** No hits found *****


Lambda     K      H
    1.33    0.621     1.12 

Gapped
Lambda     K      H
    1.28    0.460    0.850 

Effective search space used: 32632795568


Query=  CM2_S47_L008_R1_001_(paired)_contig_1054 Average coverage: 1,697.52
Length=1252
                                                                      Score     E
Sequences producing significant alignments:                          (Bits)  Value

  gi|478881319|gb|AQHO01012395.1| Trypanosoma cruzi Tula cl2 Tryp...   929    0.0   
  gi|478881375|gb|AQHO01012339.1| Trypanosoma cruzi Tula cl2 Tryp...   342    6e-093


> gi|478881319|gb|AQHO01012395.1| Trypanosoma cruzi Tula cl2 Trypanosoma_cruzi_Tula_cl2-1.0.1-5044.1, 
whole genome shotgun 
sequence
Length=718

 Score =  929 bits (503),  Expect = 0.0
 Identities = 655/726 (90%), Gaps = 20/726 (2%)
 Strand=Plus/Plus

Query  374   ATCTCACTAGGGAGTGCCAGACAGTGGGTGCAGGACAGTGGGTGCAGCGCACCGTGCACG  433
             |||||||||||||||||||||||||||| ||||| ||||| |||| ||||||| ||  ||
Sbjct  1     ATCTCACTAGGGAGTGCCAGACAGTGGGCGCAGGCCAGTGTGTGC-GCGCACCATGTGCG  59

Query  434   AGCCGAAGCAGGGCGAGGCATTGCCTCAC-TCGGG-AAGCACAAGGGG-TCAGGGAGTTC  490
             ||||||||||||||||||||||||||||| ||||| |||| | ||||| |||||||||||
Sbjct  60    AGCCGAAGCAGGGCGAGGCATTGCCTCACCTCGGGGAAGCGCCAGGGGGTCAGGGAGTTC  119

Query  491   CCTTTCCTAGTCAAAGAAAGGGGTGACAGAAGGCATCTGGAAAATCGGGTCACTCCCACC  550
             | ||||| ||||||||||||||||||| || | || ||||||||||||||||||||||||
Sbjct  120   C-TTTCCGAGTCAAAGAAAGGGGTGACGGACG-CACCTGGAAAATCGGGTCACTCCCACC  177

Query  551   CTAATACTGTGCTTTTCCGACAGGCTTAAAAAGCGGTGCACCAGGAGATTATA-TCCCGC  609
             | |||| || ||||||| ||| |||||||||| ||| |||||| |||| |||| |||| |
Sbjct  178   CGAATATTGCGCTTTTCAGACGGGCTTAAAAAACGGCGCACCACGAGACTATACTCCCAC  237

Query  610   ACCTGGCTCGGAGGGTCCTACGCCCACGGAGTCTCGCTGGTTGCTAGCACAGCAGTCTGA  669
             ||||||||||||||||||||||||||||||| ||||||  ||||||||||||||||||||
Sbjct  238   ACCTGGCTCGGAGGGTCCTACGCCCACGGAGCCTCGCTCATTGCTAGCACAGCAGTCTGA  297

Query  670   GATCAAACTGCAAGGT-GGCAGGGAGGCTGGGGGAGGGGCGCCTGCCATTGCCCAGGCTT  728
             |||||||||||||||  ||||| |||||||||||||||||||| ||||||||||||||||
Sbjct  298   GATCAAACTGCAAGGCAGGCAGCGAGGCTGGGGGAGGGGCGCCCGCCATTGCCCAGGCTT  357

Query  729   GCTTAGGTAAACAAAGCAGCCAGGAAGCTGGAACTGGGTGGAGCCCACCACAGCTCAAGG  788
             | | ||||||||||||||||  |||| ||  |||||||||||||||||||||||||||||
Sbjct  358   G-T-AGGTAAACAAAGCAGC--GGAAACTCAAACTGGGTGGAGCCCACCACAGCTCAAGG  413

Query  789   AGGCCTGCCTGCCTCTGTAGGCTCCACCTCTGGGGGCAGGGCACAGACAAACTAAAAGAC  848
             |||||||||||||||||||| ||||||||||||||||||||||||||||||| |||||||
Sbjct  414   AGGCCTGCCTGCCTCTGTAG-CTCCACCTCTGGGGGCAGGGCACAGACAAAC-AAAAGAC  471

Query  849   AGCAGTAACCTCTGCAGACTTAAATGTCCCTGTCTGACAGCTTTGAAGAGAGCAGTGGCT  908
             ||||| |||||||||||||||||||||||||||||||||||||||||||||| ||||| |
Sbjct  472   AGCAGAAACCTCTGCAGACTTAAATGTCCCTGTCTGACAGCTTTGAAGAGAGTAGTGGTT  531

Query  909   CTCCCAGCATGCAGCTGGAGATTTGAGAATGGGCAGACTGCCTCCTCAAGTGGGTCCCTG  968
             |||||||||||||||||||||| |||||| || |||||||| ||||||||||||||||||
Sbjct  532   CTCCCAGCATGCAGCTGGAGATCTGAGAACGG-CAGACTGCTTCCTCAAGTGGGTCCCTG  590

Query  969   ACCCCTGA----CCTCCGAGCAGCCTAACTGGGAGGCACCCCCCAGTAGGGGCAGACTGA  1024
             ||| ||||    ||| | || |||||||||||||||||| || |||||||||||||||||
Sbjct  591   ACCTCTGAGTAGCCTGCAAGTAGCCTAACTGGGAGGCACACCGCAGTAGGGGCAGACTGA  650

Query  1025  CACCTCACACGGCC-GGGTACTCCTCTGAGACAAAACTTCCAGAGGAATGATCAGACAGC  1083
             | ||||||| |||| |||||| |||||||||  || ||||||||||||||||||| ||||
Sbjct  651   CGCCTCACATGGCCTGGGTACCCCTCTGAGATGAAGCTTCCAGAGGAATGATCAGGCAGC  710

Query  1084  AGCATT  1089
             | ||||
Sbjct  711   AACATT  716


> gi|478881375|gb|AQHO01012339.1| Trypanosoma cruzi Tula cl2 Trypanosoma_cruzi_Tula_cl2-1.0.1-4988.1, 
whole genome shotgun 
sequence
Length=731

 Score =  342 bits (185),  Expect = 6e-093
 Identities = 329/397 (82%), Gaps = 16/397 (4%)
 Strand=Plus/Minus

Query  842   AAAAGACAGCAGTAACCTCTGCAGACTTAAATGTCCCTGTCTGACAGCTTTGAAGAGAGC  901
             ||||| |||||| ||| ||||||||||| ||  ||||||||||||||||  |||||||||
Sbjct  731   AAAAGGCAGCAGAAACTTCTGCAGACTTTAACATCCCTGTCTGACAGCTCCGAAGAGAGC  672

Query  902   AGTGGCTCTCCCAGCATGCAGCTGGAGATTTGAGAATGGGCAGACTGCCTCCTCAAGTGG  961
             ||||  ||||||||||||  | | ||| |  | |||||| ||||||||||||||||||||
Sbjct  671   AGTGTTTCTCCCAGCATGGTGTTTGAGCTCAGGGAATGGACAGACTGCCTCCTCAAGTGG  612

Query  962   GTCCCTGACCCCTGACCTCCGAGCAGCCTAACTGGGAGGCACCCCCCAGTAGGGGCA-GA  1020
             |||||||||||| |   |  |   |||||||||||||| |||| || ||||| || | ||
Sbjct  611   GTCCCTGACCCCCG---T--GT--AGCCTAACTGGGAGACACCTCCAAGTAGCGG-ATGA  560

Query  1021  CTGACACCTCACAC-GGCCGGGTACTCCTCTGAGACAAAACTTCCAGAGGAATGATCAGA  1079
             ||||||||||| || ||| || | | |||||| ||| || |||||||||||| |||||| 
Sbjct  559   CTGACACCTCATACAGGCAGG-TGCCCCTCTGGGACGAACCTTCCAGAGGAAGGATCAGG  501

Query  1080  CAGCAGCATTCGCGGTTCACGAAA-ATCCT-CTGCTCTGCAGCCACCACTACTGATACCC  1137
             ||||| |||| |  ||||  | || ||  | ||| ||||||||| || ||  ||||||||
Sbjct  500   CAGCAACATTTGTTGTTCT-GCAATATT-TGCTGTTCTGCAGCCTCCGCTGGTGATACCC  443

Query  1138  AGGCAAACAGGG-TCTGGAGTGGACCTCTAGCAAACTCCAACAGGCCTGCAGCTGAGGGT  1196
             |||||||||||| ||||||||||||||| ||||||||||||||| |||||||||||||| 
Sbjct  442   AGGCAAACAGGGGTCTGGAGTGGACCTCCAGCAAACTCCAACAGACCTGCAGCTGAGGGA  383

Query  1197  CCTGTCTGTTAGAAGGAAAACTAACAAACATAAAGGA  1233
             | || ||||||||||||||||||||||||| ||||||
Sbjct  382   CTTGACTGTTAGAAGGAAAACTAACAAACAGAAAGGA  346


Lambda     K      H
    1.33    0.621     1.12 

Gapped
Lambda     K      H
    1.28    0.460    0.850 

Effective search space used: 89039168274


Query=  CM2_S47_L008_R1_001_(paired)_contig_1055 Average coverage: 547.17
Length=1356
                                                                      Score     E
Sequences producing significant alignments:                          (Bits)  Value

  gi|478881319|gb|AQHO01012395.1| Trypanosoma cruzi Tula cl2 Tryp...   752    0.0   
  gi|478881375|gb|AQHO01012339.1| Trypanosoma cruzi Tula cl2 Tryp...   503    3e-141


> gi|478881319|gb|AQHO01012395.1| Trypanosoma cruzi Tula cl2 Trypanosoma_cruzi_Tula_cl2-1.0.1-5044.1, 
whole genome shotgun 
sequence
Length=718

 Score =  752 bits (407),  Expect = 0.0
 Identities = 630/731 (86%), Gaps = 42/731 (5%)
 Strand=Plus/Minus

Query  440   CAAATGCTGCTGCCTGATTGTTCCTCTGGAAGTTTTGTCTCAGAGGGGTA-CCGGGCCGT  498
             |||||| |||||||||||  |||||||||||| ||  ||||||||||||| || |||| |
Sbjct  718   CAAATGTTGCTGCCTGATCATTCCTCTGGAAGCTTCATCTCAGAGGGGTACCCAGGCCAT  659

Query  499   GTGAGTTGTCAGTCTGCCCCTACTG-GGCGGTGCCTCCCAGTTAGGCTAC-T-C-GG---  551
             |||||  |||||||||||||||||| ||  |||||||||||||||||||| | | ||   
Sbjct  658   GTGAGGCGTCAGTCTGCCCCTACTGCGG-TGTGCCTCCCAGTTAGGCTACTTGCAGGCTA  600

Query  552   ----G-GGTCAGGGACCCACTTGAGGAGGCAGTCTGTCCATTTTCAGATCTCAAGCTGCA  606
                 | ||||||||||||||||||||| |||||||| || || ||||||||| |||||||
Sbjct  599   CTCAGAGGTCAGGGACCCACTTGAGGAAGCAGTCTG-CCGTTCTCAGATCTCCAGCTGCA  541

Query  607   TGCTGGGAGAACCACTACTGTCTTCAAAGCTGTCAGACAGGGACATTTAAGTCTGCAGAG  666
             ||||||||||||||||||| ||||||||||||||||||||||||||||||||||||||||
Sbjct  540   TGCTGGGAGAACCACTACTCTCTTCAAAGCTGTCAGACAGGGACATTTAAGTCTGCAGAG  481

Query  667   GTTAT-TGCTGTCTTTTGTTTGT--G--CCCTGCCCCTAGAGGTGGATCCTACAGAGGCA  721
             ||| | |||||||||||||||||  |  ||||||||| ||||||||| | ||||||||||
Sbjct  480   GTT-TCTGCTGTCTTTTGTTTGTCTGTGCCCTGCCCCCAGAGGTGGAGC-TACAGAGGCA  423

Query  722   GGC---C-TCCTTGAGCTGTGGTGGGCTCCACCCAGTTCGAGCTTCCTGGCTGCTTTGTT  777
             |||   | |||||||||||||||||||||||||||||| ||| |||| | ||||||||||
Sbjct  422   GGCAGGCCTCCTTGAGCTGTGGTGGGCTCCACCCAGTTTGAGTTTCC-G-CTGCTTTGTT  365

Query  778   TACCTACTCAAGCCTGAGCAATGGCAGGCGCCCCTCCCCCAGCCTCGCTGC-TGCCTTGC  836
             |||||||  ||||||| |||||||| ||||||||||||||||||||||||| ||||||||
Sbjct  364   TACCTAC--AAGCCTGGGCAATGGCGGGCGCCCCTCCCCCAGCCTCGCTGCCTGCCTTGC  307

Query  837   AGTTTGATCTCAGACTGCTGTGCTAGCAATGAGTGAGGCTCCATGGGTGTAGAACCCTCC  896
             ||||||||||||||||||||||||||||||||| |||||||| |||| |||| |||||||
Sbjct  306   AGTTTGATCTCAGACTGCTGTGCTAGCAATGAGCGAGGCTCCGTGGGCGTAGGACCCTCC  247

Query  897   GAGCCAGGTGTGGGA-TATAATCT-GCTGGGGTGCCGTTTTTTAAGCCCAT-TGGAAAAG  953
             ||||||||||||||| |||| ||| | ||| | |||||||||||||||| | || |||||
Sbjct  246   GAGCCAGGTGTGGGAGTATAGTCTCG-TGGTGCGCCGTTTTTTAAGCCCGTCTG-AAAAG  189

Query  954   CGCAGTATTAGGGTGGGGGTGACCCGATTTTCCAGGTGCCATTTGTCACCCCTTTCTTTA  1013
             |||| |||| ||||||| |||||||||||||||||||||  |  ||||||||||||||| 
Sbjct  188   CGCAATATTCGGGTGGGAGTGACCCGATTTTCCAGGTGCG-TCCGTCACCCCTTTCTTTG  130

Query  1014  ACTATGAAAGGGAATTCCCCGACCCCTTG-CTCTTCCC-G-GGTGAGGGGATGCCTCACC  1070
             |||  |||||| || |||| |||||| || | |||||| | |||||||  ||||||| ||
Sbjct  129   ACTCGGAAAGG-AACTCCCTGACCCCCTGGCGCTTCCCCGAGGTGAGGCAATGCCTCGCC  71

Query  1071  CTGCTTTGGCTCACGCAGGGTGAGCTGCACCCACTGTACTGCACCCTCTGACTGACACTC  1130
             |||||| ||||| | || |||| || |||| |||||  |||| ||| ||| ||| |||||
Sbjct  70    CTGCTTCGGCTCGCACATGGTGCGC-GCACACACTGGCCTGCGCCCACTGTCTGGCACTC  12

Query  1131  CCCAGTGAGAT  1141
             || ||||||||
Sbjct  11    CCTAGTGAGAT  1


> gi|478881375|gb|AQHO01012339.1| Trypanosoma cruzi Tula cl2 Trypanosoma_cruzi_Tula_cl2-1.0.1-4988.1, 
whole genome shotgun 
sequence
Length=731

 Score =  503 bits (272),  Expect = 3e-141
 Identities = 491/591 (83%), Gaps = 38/591 (6%)
 Strand=Plus/Plus

Query  124  CTCCGTCCAGCTTTGTTCCATTGCTGGTGAGTAGCTGC-ATTCCTTTGGAGGAGAAGAGG  182
            ||| |||||| ||| |||||||||||| ||| |||||| | |||||||||||||||||| 
Sbjct  147  CTCTGTCCAGTTTTATTCCATTGCTGGCGAGGAGCTGCGA-TCCTTTGGAGGAGAAGAGA  205

Query  183  CGCTCT-GATTTTAGAGTTTCCAGTTTTTCTGCTATGGTTTTTCCCCATCTTTGTGGTTT  241
              |||| | |||| || ||| ||| ||||||||| |||||| ||||||||||||||||||
Sbjct  206  AACTCTGGTTTTTGGAATTTTCAGCTTTTCTGCTCTGGTTTCTCCCCATCTTTGTGGTTT  265

Query  242  TATCTACCTTTGGTCTTTGATGATGGTGACGTACAGA-------------T-GA-G---T  283
            |||||| || |||||||||||| ||||||| ||||||             | || |   |
Sbjct  266  TATCTA-CTCTGGTCTTTGATGTTGGTGACCTACAGATGGGGTTTTGGTGTGGATGTCCT  324

Query  284  TTTTG--G-TGTGGATG----TCCTTTCTGTTTGTTAGTTTTCCTTCTAACAGTCAGGGC  336
            |||||  | ||| ||||    ||||||||||||||||||||||||||||||||||| | |
Sbjct  325  TTTTGTTGATGTTGATGCTATTCCTTTCTGTTTGTTAGTTTTCCTTCTAACAGTCAAGTC  384

Query  337  CCTCAGCTGCAGGTCTGTTGGAGTTTTCTGGAGGTCCACTCCAGA-CCCTGTTTGCTTGG  395
            |||||||||||||||||||||||||| |||||||||||||||||| |||||||||| |||
Sbjct  385  CCTCAGCTGCAGGTCTGTTGGAGTTTGCTGGAGGTCCACTCCAGACCCCTGTTTGCCTGG  444

Query  396  GTATCAGCAGCGGTGGCTGCAGAACAGCGGATATTTG-TGAACCGCAAATGCTGCTGCCT  454
            |||||| |||||| ||||||||||||||  ||| |||  ||||  |||||| ||||||||
Sbjct  445  GTATCACCAGCGGAGGCTGCAGAACAGCAAATA-TTGCAGAACAACAAATGTTGCTGCCT  503

Query  455  GATTGTTCCTCTGGAAGTTTTGTCTCAGAGGGGTACCGGGCC-GTGTGAGTTGTCAGTC-  512
            |||  |||||||||||| || ||| |||||||| |||  ||| || |||| |||||||| 
Sbjct  504  GATCCTTCCTCTGGAAGGTTCGTCCCAGAGGGGCACC-TGCCTGTATGAGGTGTCAGTCA  562

Query  513  TGCCCCTACTGGGCGGTGCCTCCCAGTTAGGCTACTCGGGGGTCAGGGACCCACTTGAGG  572
            | || ||||| || |||| |||||||||||||||| ||||||||||||||||||||||||
Sbjct  563  T-CCGCTACTTGGAGGTGTCTCCCAGTTAGGCTACACGGGGGTCAGGGACCCACTTGAGG  621

Query  573  AGGCAGTCTGTCCATTTTCAGATCTCAAGCTGCATGCTGGGAGAACCACTACTGTCTTCA  632
            ||||||||||||||||  | || ||||| |  ||||||||||||| |||| || ||||| 
Sbjct  622  AGGCAGTCTGTCCATTCCCTGAGCTCAAACACCATGCTGGGAGAAACACTGCTCTCTTCG  681

Query  633  AAGCTGTCAGACAGGGACATTTAAGTCTGCAGAGGTTAT-TGCTGTCTTTT  682
             ||||||||||||||||  || ||||||||||| ||| | ||||| |||||
Sbjct  682  GAGCTGTCAGACAGGGATGTTAAAGTCTGCAGAAGTT-TCTGCTGCCTTTT  731


Lambda     K      H
    1.33    0.621     1.12 

Gapped
Lambda     K      H
    1.28    0.460    0.850 

Effective search space used: 96592246170


Query=  CM2_S47_L008_R1_001_(paired)_contig_1056 Average coverage: 204.22
Length=296
                                                                      Score     E
Sequences producing significant alignments:                          (Bits)  Value

  gi|478881319|gb|AQHO01012395.1| Trypanosoma cruzi Tula cl2 Tryp...   387    6e-107


> gi|478881319|gb|AQHO01012395.1| Trypanosoma cruzi Tula cl2 Trypanosoma_cruzi_Tula_cl2-1.0.1-5044.1, 
whole genome shotgun 
sequence
Length=718

 Score =  387 bits (209),  Expect = 6e-107
 Identities = 258/280 (92%), Gaps = 9/280 (3%)
 Strand=Plus/Minus

Query  20   AGGTTAGTGCTGTCTTTTTGTTTGTCTGTGCCCTG-CCCCAGAGGTGGAGCCTACAGAGG  78
            |||||  ||||||| |||||||||||||||||||| |||||||||||||| |||||||||
Sbjct  482  AGGTTTCTGCTGTC-TTTTGTTTGTCTGTGCCCTGCCCCCAGAGGTGGAG-CTACAGAGG  425

Query  79   CAGGCAGGCTTCCTTGAGCTGTGGTGGGCTCCACCCAGTTCGAGCTTCCCAGCTGCTTTG  138
            ||||||||| |||||||||||||||||||||||||||||| ||| || || |||||||||
Sbjct  424  CAGGCAGGCCTCCTTGAGCTGTGGTGGGCTCCACCCAGTTTGAG-TTTCC-GCTGCTTTG  367

Query  139  TTTACCTAAGCAAGCCTGGGCAATGGCGGGAGCCCCTCCCCCAGCCTCGCTG-CGGCCTT  197
            ||||||| | |||||||||||||||||||| ||||||||||||||||||||| | |||||
Sbjct  366  TTTACCT-A-CAAGCCTGGGCAATGGCGGGCGCCCCTCCCCCAGCCTCGCTGCCTGCCTT  309

Query  198  GCAGTTTGATCTCAGACCGCTGTGCTAGCAATCAGCGAGACTCCGTGGGCGTAGGACCCT  257
            ||||||||||||||||| |||||||||||||| |||||| ||||||||||||||||||||
Sbjct  308  GCAGTTTGATCTCAGACTGCTGTGCTAGCAATGAGCGAGGCTCCGTGGGCGTAGGACCCT  249

Query  258  CCGAGCCAGGTGCAGGA-TATAGTCTCCTGGTGCGCCGTT  296
            ||||||||||||  ||| ||||||||| ||||||||||||
Sbjct  248  CCGAGCCAGGTGTGGGAGTATAGTCTCGTGGTGCGCCGTT  209


Lambda     K      H
    1.33    0.621     1.12 

Gapped
Lambda     K      H
    1.28    0.460    0.850 

Effective search space used: 19783080880


Query=  CM2_S47_L008_R1_001_(paired)_contig_1057 Average coverage: 35.08
Length=464


***** No hits found *****


Lambda     K      H
    1.33    0.621     1.12 

Gapped
Lambda     K      H
    1.28    0.460    0.850 

Effective search space used: 31906007248


Query=  CM2_S47_L008_R1_001_(paired)_contig_1058 Average coverage:
17,675.37
Length=1086


***** No hits found *****


Lambda     K      H
    1.33    0.621     1.12 

Gapped
Lambda     K      H
    1.28    0.460    0.850 

Effective search space used: 76983293940


Query=  CM2_S47_L008_R1_001_(paired)_contig_1059 Average coverage:
11,267.65
Length=452


***** No hits found *****


Lambda     K      H
    1.33    0.621     1.12 

Gapped
Lambda     K      H
    1.28    0.460    0.850 

Effective search space used: 31033861264


Query=  CM2_S47_L008_R1_001_(paired)_contig_1060 Average coverage: 1,951.53
Length=2838


***** No hits found *****


Lambda     K      H
    1.33    0.621     1.12 

Gapped
Lambda     K      H
    1.28    0.460    0.850 

Effective search space used: 204001764126


Query=  CM2_S47_L008_R1_001_(paired)_contig_1061 Average coverage: 2,318.32
Length=428


***** No hits found *****


Lambda     K      H
    1.33    0.621     1.12 

Gapped
Lambda     K      H
    1.28    0.460    0.850 

Effective search space used: 29289569296


Query=  CM2_S47_L008_R1_001_(paired)_contig_1062 Average coverage: 2,187.85
Length=366


***** No hits found *****


Lambda     K      H
    1.33    0.621     1.12 

Gapped
Lambda     K      H
    1.28    0.460    0.850 

Effective search space used: 24783481712


Query=  CM2_S47_L008_R1_001_(paired)_contig_1063 Average coverage: 38.53
Length=649


***** No hits found *****


Lambda     K      H
    1.33    0.621     1.12 

Gapped
Lambda     K      H
    1.28    0.460    0.850 

Effective search space used: 45351591168


Query=  CM2_S47_L008_R1_001_(paired)_contig_1064 Average coverage: 342.37
Length=579


***** No hits found *****


Lambda     K      H
    1.33    0.621     1.12 

Gapped
Lambda     K      H
    1.28    0.460    0.850 

Effective search space used: 40264072928


Query=  CM2_S47_L008_R1_001_(paired)_contig_1065 Average coverage: 388.28
Length=494


***** No hits found *****


Lambda     K      H
    1.33    0.621     1.12 

Gapped
Lambda     K      H
    1.28    0.460    0.850 

Effective search space used: 34086372208


Query=  CM2_S47_L008_R1_001_(paired)_contig_1066 Average coverage: 372.42
Length=1920


***** No hits found *****


Lambda     K      H
    1.33    0.621     1.12 

Gapped
Lambda     K      H
    1.28    0.460    0.850 

Effective search space used: 137380056738


Query=  CM2_S47_L008_R1_001_(paired)_contig_1067 Average coverage: 4,134.77
Length=487


***** No hits found *****


Lambda     K      H
    1.33    0.621     1.12 

Gapped
Lambda     K      H
    1.28    0.460    0.850 

Effective search space used: 33577620384


Query=  CM2_S47_L008_R1_001_(paired)_contig_1068 Average coverage: 4,540.58
Length=398


***** No hits found *****


Lambda     K      H
    1.33    0.621     1.12 

Gapped
Lambda     K      H
    1.28    0.460    0.850 

Effective search space used: 27109204336


Query=  CM2_S47_L008_R1_001_(paired)_contig_1069 Average coverage: 3,976.79
Length=1545


***** No hits found *****


Lambda     K      H
    1.33    0.621     1.12 

Gapped
Lambda     K      H
    1.28    0.460    0.850 

Effective search space used: 110318512731


Query=  CM2_S47_L008_R1_001_(paired)_contig_1070 Average coverage: 1,138.61
Length=3858


***** No hits found *****


Lambda     K      H
    1.33    0.621     1.12 

Gapped
Lambda     K      H
    1.28    0.460    0.850 

Effective search space used: 278025883446


Query=  CM2_S47_L008_R1_001_(paired)_contig_1071 Average coverage: 654.13
Length=1209


***** No hits found *****


Lambda     K      H
    1.33    0.621     1.12 

Gapped
Lambda     K      H
    1.28    0.460    0.850 

Effective search space used: 85916261067


Query=  CM2_S47_L008_R1_001_(paired)_contig_1072 Average coverage: 1,239.16
Length=412


***** No hits found *****


Lambda     K      H
    1.33    0.621     1.12 

Gapped
Lambda     K      H
    1.28    0.460    0.850 

Effective search space used: 28126707984


Query=  CM2_S47_L008_R1_001_(paired)_contig_1073 Average coverage: 944.22
Length=511


***** No hits found *****


Lambda     K      H
    1.33    0.621     1.12 

Gapped
Lambda     K      H
    1.28    0.460    0.850 

Effective search space used: 35321912352


Query=  CM2_S47_L008_R1_001_(paired)_contig_1074 Average coverage: 394.91
Length=397


***** No hits found *****


Lambda     K      H
    1.33    0.621     1.12 

Gapped
Lambda     K      H
    1.28    0.460    0.850 

Effective search space used: 27036525504


Query=  CM2_S47_L008_R1_001_(paired)_contig_1075 Average coverage: 4,099.67
Length=825


***** No hits found *****


Lambda     K      H
    1.33    0.621     1.12 

Gapped
Lambda     K      H
    1.28    0.460    0.850 

Effective search space used: 58027973451


Query=  CM2_S47_L008_R1_001_(paired)_contig_1076 Average coverage: 882.31
Length=2118


***** No hits found *****


Lambda     K      H
    1.33    0.621     1.12 

Gapped
Lambda     K      H
    1.28    0.460    0.850 

Effective search space used: 151749444606


Query=  CM2_S47_L008_R1_001_(paired)_contig_1077 Average coverage: 786.52
Length=1283


***** No hits found *****


Lambda     K      H
    1.33    0.621     1.12 

Gapped
Lambda     K      H
    1.28    0.460    0.850 

Effective search space used: 91290566493


Query=  CM2_S47_L008_R1_001_(paired)_contig_1078 Average coverage: 1,606.42
Length=822


***** No hits found *****


Lambda     K      H
    1.33    0.621     1.12 

Gapped
Lambda     K      H
    1.28    0.460    0.850 

Effective search space used: 57810096204


Query=  CM2_S47_L008_R1_001_(paired)_contig_1079 Average coverage: 1,324.85
Length=404


***** No hits found *****


Lambda     K      H
    1.33    0.621     1.12 

Gapped
Lambda     K      H
    1.28    0.460    0.850 

Effective search space used: 27545277328


Query=  CM2_S47_L008_R1_001_(paired)_contig_1080 Average coverage: 1,692.13
Length=1596


***** No hits found *****


Lambda     K      H
    1.33    0.621     1.12 

Gapped
Lambda     K      H
    1.28    0.460    0.850 

Effective search space used: 114022425930


Query=  CM2_S47_L008_R1_001_(paired)_contig_1081 Average coverage: 3,899.69
Length=1436


***** No hits found *****


Lambda     K      H
    1.33    0.621     1.12 

Gapped
Lambda     K      H
    1.28    0.460    0.850 

Effective search space used: 102402306090


Query=  CM2_S47_L008_R1_001_(paired)_contig_1082 Average coverage: 3,010.22
Length=353


***** No hits found *****


Lambda     K      H
    1.33    0.621     1.12 

Gapped
Lambda     K      H
    1.28    0.460    0.850 

Effective search space used: 23838656896


Query=  CM2_S47_L008_R1_001_(paired)_contig_1083 Average coverage: 4,271.22
Length=2040


***** No hits found *****


Lambda     K      H
    1.33    0.621     1.12 

Gapped
Lambda     K      H
    1.28    0.460    0.850 

Effective search space used: 146088776658


Query=  CM2_S47_L008_R1_001_(paired)_contig_1084 Average coverage: 2,789.48
Length=503


***** No hits found *****


Lambda     K      H
    1.33    0.621     1.12 

Gapped
Lambda     K      H
    1.28    0.460    0.850 

Effective search space used: 34740481696


Query=  CM2_S47_L008_R1_001_(paired)_contig_1085 Average coverage: 7,677.25
Length=1166


***** No hits found *****


Lambda     K      H
    1.33    0.621     1.12 

Gapped
Lambda     K      H
    1.28    0.460    0.850 

Effective search space used: 82793353860


Query=  CM2_S47_L008_R1_001_(paired)_contig_1086 Average coverage: 2,615.51
Length=598


***** No hits found *****


Lambda     K      H
    1.33    0.621     1.12 

Gapped
Lambda     K      H
    1.28    0.460    0.850 

Effective search space used: 41644970736


Query=  CM2_S47_L008_R1_001_(paired)_contig_1087 Average coverage: 4,389.08
Length=546


***** No hits found *****


Lambda     K      H
    1.33    0.621     1.12 

Gapped
Lambda     K      H
    1.28    0.460    0.850 

Effective search space used: 37865671472


Query=  CM2_S47_L008_R1_001_(paired)_contig_1088 Average coverage: 3,374.86
Length=2103
                                                                      Score     E
Sequences producing significant alignments:                          (Bits)  Value

  gi|478877473|gb|AQHO01016241.1| Trypanosoma cruzi Tula cl2 Tryp...   226    1e-057


> gi|478877473|gb|AQHO01016241.1| Trypanosoma cruzi Tula cl2 Trypanosoma_cruzi_Tula_cl2-1.0.1-8929.1, 
whole genome shotgun 
sequence
Length=246

 Score =  226 bits (122),  Expect = 1e-057
 Identities = 207/246 (84%), Gaps = 14/246 (5%)
 Strand=Plus/Minus

Query  1005  GATCACTTGAGGTCAGGAGTTTGAGACCTGCCTGGCC-ACAATGGTGAAAC-CCTGTCTC  1062
             |||||| ||||||| ||||||  ||||| ||||| || || |||| ||||| || |||||
Sbjct  242   GATCACCTGAGGTCGGGAGTTCAAGACCAGCCTGACCAAC-ATGGAGAAACTCC-GTCTC  185

Query  1063  TACTAAAAATACAAAAATTAGCTGGGCGTGGTGATGCAC--GCCTGTAGTCCCAGCTACT  1120
             ||||||||||||||||||||||  || ||||||  ||||  ||||||| |||||||||||
Sbjct  184   TACTAAAAATACAAAAATTAGCCAGGTGTGGTG--GCACATGCCTGTAATCCCAGCTACT  127

Query  1121  CGGGAGGCTGAGGCAGGAGAATCA-TATGAACCCAGGAGACAGAGGTTGCAGTGAGCCTA  1179
             |||||||||||||||||||||||  | ||||||  |||| | |||||||||||||||| |
Sbjct  126   CGGGAGGCTGAGGCAGGAGAATCGCT-TGAACCTGGGAGGCGGAGGTTGCAGTGAGCCGA  68

Query  1180  GATCTTGCCATTGCACTCCAGCCTGGGCGACATAGTG-AGA-CTCTGTCTCACCaaaaaa  1237
             ||||   ||||||||||||||||||||| ||| || | | | ||| |||| || ||||||
Sbjct  67    GATCGCACCATTGCACTCCAGCCTGGGCAACA-AGAGCAAAACTCCGTCT-ACAAAAAAA  10

Query  1238  aaaaaa  1243
             ||||||
Sbjct  9     AAAAAA  4


Lambda     K      H
    1.33    0.621     1.12 

Gapped
Lambda     K      H
    1.28    0.460    0.850 

Effective search space used: 150660854616


Query=  CM2_S47_L008_R1_001_(paired)_contig_1089 Average coverage: 741.41
Length=2018


***** No hits found *****


Lambda     K      H
    1.33    0.621     1.12 

Gapped
Lambda     K      H
    1.28    0.460    0.850 

Effective search space used: 144492178006


Query=  CM2_S47_L008_R1_001_(paired)_contig_1090 Average coverage: 2,654.84
Length=1245


***** No hits found *****


Lambda     K      H
    1.33    0.621     1.12 

Gapped
Lambda     K      H
    1.28    0.460    0.850 

Effective search space used: 88530788031


Query=  CM2_S47_L008_R1_001_(paired)_contig_1091 Average coverage: 2,502.90
Length=2955


***** No hits found *****


Lambda     K      H
    1.33    0.621     1.12 

Gapped
Lambda     K      H
    1.28    0.460    0.850 

Effective search space used: 212492766048


Query=  CM2_S47_L008_R1_001_(paired)_contig_1092 Average coverage: 2,500.73
Length=585


***** No hits found *****


Lambda     K      H
    1.33    0.621     1.12 

Gapped
Lambda     K      H
    1.28    0.460    0.850 

Effective search space used: 40700145920


Query=  CM2_S47_L008_R1_001_(paired)_contig_1093 Average coverage: 1,909.40
Length=284


***** No hits found *****


Lambda     K      H
    1.33    0.621     1.12 

Gapped
Lambda     K      H
    1.28    0.460    0.850 

Effective search space used: 18910297900


Query=  CM2_S47_L008_R1_001_(paired)_contig_1094 Average coverage: 906.62
Length=1174
                                                                      Score     E
Sequences producing significant alignments:                          (Bits)  Value

  gi|478877473|gb|AQHO01016241.1| Trypanosoma cruzi Tula cl2 Tryp...   246    4e-064


> gi|478877473|gb|AQHO01016241.1| Trypanosoma cruzi Tula cl2 Trypanosoma_cruzi_Tula_cl2-1.0.1-8929.1, 
whole genome shotgun 
sequence
Length=246

 Score =  246 bits (133),  Expect = 4e-064
 Identities = 203/235 (86%), Gaps = 11/235 (4%)
 Strand=Plus/Plus

Query  14   TTTTTTG-AGAC--AGTCTCACTC-TGTCACCCAGGCTGGAGTGCAGTGGCGTGATCTCG  69
            ||||||| ||||  ||| |  ||| |||  |||||||||||||||| ||| | |||||||
Sbjct  11   TTTTTTGTAGACGGAGTTTTGCTCTTGTTGCCCAGGCTGGAGTGCAATGGTGCGATCTCG  70

Query  70   GCTCACTGCAACCTCCGCCTCCCGGGTTCACGCCATTCTCCTGTCTCAGCCTCCCGAGTA  129
            ||||||||||||||||||||||| |||||| || ||||||||| ||||||||||||||||
Sbjct  71   GCTCACTGCAACCTCCGCCTCCCAGGTTCAAGCGATTCTCCTGCCTCAGCCTCCCGAGTA  130

Query  130  GCTGGGATTACAGG--TGTACACCACCACGCCTGGCTAATTTTTGTATTTTTAAGTAGAG  187
            ||||||||||||||  ||| | | ||||| ||||||||||||||||||||||| ||||||
Sbjct  131  GCTGGGATTACAGGCATGTGC-C-ACCACACCTGGCTAATTTTTGTATTTTTA-GTAGAG  187

Query  188  ATGGAGCTTCACCATATTGGCCAGGCTGGTCTCGAACTCCTGACCTC-G-TGATC  240
            | |||| ||| |||| |||| ||||||||||| ||||||| |||||| | |||||
Sbjct  188  ACGGAGTTTCTCCATGTTGGTCAGGCTGGTCTTGAACTCCCGACCTCAGGTGATC  242


Lambda     K      H
    1.33    0.621     1.12 

Gapped
Lambda     K      H
    1.28    0.460    0.850 

Effective search space used: 83374359852


Query=  CM2_S47_L008_R1_001_(paired)_contig_1095 Average coverage: 708.06
Length=7056


***** No hits found *****


Lambda     K      H
    1.33    0.621     1.12 

Gapped
Lambda     K      H
    1.28    0.460    0.850 

Effective search space used: 509667629324


Query=  CM2_S47_L008_R1_001_(paired)_contig_1096 Average coverage: 4,603.13
Length=926


***** No hits found *****


Lambda     K      H
    1.33    0.621     1.12 

Gapped
Lambda     K      H
    1.28    0.460    0.850 

Effective search space used: 65363174100


Query=  CM2_S47_L008_R1_001_(paired)_contig_1097 Average coverage: 75.79
Length=2421


***** No hits found *****


Lambda     K      H
    1.33    0.621     1.12 

Gapped
Lambda     K      H
    1.28    0.460    0.850 

Effective search space used: 173738962404


Query=  CM2_S47_L008_R1_001_(paired)_contig_1098 Average coverage: 1,106.29
Length=2527


***** No hits found *****


Lambda     K      H
    1.33    0.621     1.12 

Gapped
Lambda     K      H
    1.28    0.460    0.850 

Effective search space used: 181431665000


Query=  CM2_S47_L008_R1_001_(paired)_contig_1099 Average coverage: 2,568.50
Length=1365


***** No hits found *****


Lambda     K      H
    1.33    0.621     1.12 

Gapped
Lambda     K      H
    1.28    0.460    0.850 

Effective search space used: 97245877911


Query=  CM2_S47_L008_R1_001_(paired)_contig_1100 Average coverage: 4,782.51
Length=753


***** No hits found *****


Lambda     K      H
    1.33    0.621     1.12 

Gapped
Lambda     K      H
    1.28    0.460    0.850 

Effective search space used: 52798919523


Query=  CM2_S47_L008_R1_001_(paired)_contig_1101 Average coverage: 2,919.97
Length=1338


***** No hits found *****


Lambda     K      H
    1.33    0.621     1.12 

Gapped
Lambda     K      H
    1.28    0.460    0.850 

Effective search space used: 95284982688


Query=  CM2_S47_L008_R1_001_(paired)_contig_1102 Average coverage: 668.36
Length=528


***** No hits found *****


Lambda     K      H
    1.33    0.621     1.12 

Gapped
Lambda     K      H
    1.28    0.460    0.850 

Effective search space used: 36557452496


Query=  CM2_S47_L008_R1_001_(paired)_contig_1103 Average coverage: 1,600.02
Length=492


***** No hits found *****


Lambda     K      H
    1.33    0.621     1.12 

Gapped
Lambda     K      H
    1.28    0.460    0.850 

Effective search space used: 33941014544


Query=  CM2_S47_L008_R1_001_(paired)_contig_1104 Average coverage: 373.96
Length=580


***** No hits found *****


Lambda     K      H
    1.33    0.621     1.12 

Gapped
Lambda     K      H
    1.28    0.460    0.850 

Effective search space used: 40336751760


Query=  CM2_S47_L008_R1_001_(paired)_contig_1105 Average coverage: 1,996.50
Length=611


***** No hits found *****


Lambda     K      H
    1.33    0.621     1.12 

Gapped
Lambda     K      H
    1.28    0.460    0.850 

Effective search space used: 42589795552


Query=  CM2_S47_L008_R1_001_(paired)_contig_1106 Average coverage: 2,287.06
Length=341


***** No hits found *****


Lambda     K      H
    1.33    0.621     1.12 

Gapped
Lambda     K      H
    1.28    0.460    0.850 

Effective search space used: 22966510912


Query=  CM2_S47_L008_R1_001_(paired)_contig_1107 Average coverage:
16,208.48
Length=450


***** No hits found *****


Lambda     K      H
    1.33    0.621     1.12 

Gapped
Lambda     K      H
    1.28    0.460    0.850 

Effective search space used: 30888503600


Query=  CM2_S47_L008_R1_001_(paired)_contig_1108 Average coverage: 518.53
Length=253


***** No hits found *****


Lambda     K      H
    1.33    0.621     1.12 

Gapped
Lambda     K      H
    1.28    0.460    0.850 

Effective search space used: 16655608535


Query=  CM2_S47_L008_R1_001_(paired)_contig_1109 Average coverage: 3,639.99
Length=406


***** No hits found *****


Lambda     K      H
    1.33    0.621     1.12 

Gapped
Lambda     K      H
    1.28    0.460    0.850 

Effective search space used: 27690634992


Query=  CM2_S47_L008_R1_001_(paired)_contig_1110 Average coverage: 1,022.98
Length=3202


***** No hits found *****


Lambda     K      H
    1.33    0.621     1.12 

Gapped
Lambda     K      H
    1.28    0.460    0.850 

Effective search space used: 230418214550


Query=  CM2_S47_L008_R1_001_(paired)_contig_1111 Average coverage: 5,349.11
Length=408


***** No hits found *****


Lambda     K      H
    1.33    0.621     1.12 

Gapped
Lambda     K      H
    1.28    0.460    0.850 

Effective search space used: 27835992656


Query=  CM2_S47_L008_R1_001_(paired)_contig_1112 Average coverage: 1,370.61
Length=1462


***** No hits found *****


Lambda     K      H
    1.33    0.621     1.12 

Gapped
Lambda     K      H
    1.28    0.460    0.850 

Effective search space used: 104290575564


Query=  CM2_S47_L008_R1_001_(paired)_contig_1113 Average coverage: 9,061.05
Length=649


***** No hits found *****


Lambda     K      H
    1.33    0.621     1.12 

Gapped
Lambda     K      H
    1.28    0.460    0.850 

Effective search space used: 45351591168


Query=  CM2_S47_L008_R1_001_(paired)_contig_1114 Average coverage: 128.16
Length=765


***** No hits found *****


Lambda     K      H
    1.33    0.621     1.12 

Gapped
Lambda     K      H
    1.28    0.460    0.850 

Effective search space used: 53670428511


Query=  CM2_S47_L008_R1_001_(paired)_contig_1115 Average coverage:
12,351.28
Length=930


***** No hits found *****


Lambda     K      H
    1.33    0.621     1.12 

Gapped
Lambda     K      H
    1.28    0.460    0.850 

Effective search space used: 65653677096


Query=  CM2_S47_L008_R1_001_(paired)_contig_1116 Average coverage: 6,738.79
Length=712


***** No hits found *****


Lambda     K      H
    1.33    0.621     1.12 

Gapped
Lambda     K      H
    1.28    0.460    0.850 

Effective search space used: 49930357584


Query=  CM2_S47_L008_R1_001_(paired)_contig_1117 Average coverage: 5,177.50
Length=797


***** No hits found *****


Lambda     K      H
    1.33    0.621     1.12 

Gapped
Lambda     K      H
    1.28    0.460    0.850 

Effective search space used: 55994452479


Query=  CM2_S47_L008_R1_001_(paired)_contig_1118 Average coverage: 1,296.72
Length=827


***** No hits found *****


Lambda     K      H
    1.33    0.621     1.12 

Gapped
Lambda     K      H
    1.28    0.460    0.850 

Effective search space used: 58173224949


Query=  CM2_S47_L008_R1_001_(paired)_contig_1119 Average coverage: 5,093.45
Length=444


***** No hits found *****


Lambda     K      H
    1.33    0.621     1.12 

Gapped
Lambda     K      H
    1.28    0.460    0.850 

Effective search space used: 30452430608


Query=  CM2_S47_L008_R1_001_(paired)_contig_1120 Average coverage: 3,783.40
Length=304


***** No hits found *****


Lambda     K      H
    1.33    0.621     1.12 

Gapped
Lambda     K      H
    1.28    0.460    0.850 

Effective search space used: 20364936200


Query=  CM2_S47_L008_R1_001_(paired)_contig_1121 Average coverage: 3,337.61
Length=3165


***** No hits found *****


Lambda     K      H
    1.33    0.621     1.12 

Gapped
Lambda     K      H
    1.28    0.460    0.850 

Effective search space used: 227733025908


Query=  CM2_S47_L008_R1_001_(paired)_contig_1122 Average coverage: 1,484.16
Length=497


***** No hits found *****


Lambda     K      H
    1.33    0.621     1.12 

Gapped
Lambda     K      H
    1.28    0.460    0.850 

Effective search space used: 34304408704


Query=  CM2_S47_L008_R1_001_(paired)_contig_1123 Average coverage: 3,617.32
Length=444


***** No hits found *****


Lambda     K      H
    1.33    0.621     1.12 

Gapped
Lambda     K      H
    1.28    0.460    0.850 

Effective search space used: 30452430608


Query=  CM2_S47_L008_R1_001_(paired)_contig_1124 Average coverage: 2,152.73
Length=1528
                                                                      Score     E
Sequences producing significant alignments:                          (Bits)  Value

  gi|478877473|gb|AQHO01016241.1| Trypanosoma cruzi Tula cl2 Tryp...   220    4e-056


> gi|478877473|gb|AQHO01016241.1| Trypanosoma cruzi Tula cl2 Trypanosoma_cruzi_Tula_cl2-1.0.1-8929.1, 
whole genome shotgun 
sequence
Length=246

 Score =  220 bits (119),  Expect = 4e-056
 Identities = 182/212 (85%), Gaps = 6/212 (2%)
 Strand=Plus/Minus

Query  931   AGACCAGCCTGGTCAACATGGTGAAACCCCATCTCTACTAAAAATACAAACATTAGCTGG  990
             |||||||||||  |||||||| ||||| || ||||||||||||||||||| ||||||  |
Sbjct  219   AGACCAGCCTGACCAACATGGAGAAACTCCGTCTCTACTAAAAATACAAAAATTAGCCAG  160

Query  991   GCT-TGGTGGCACACACCTGT--TCCCAGCTACTTGGGAGGCTGAGGCAGGAGAATCGCT  1047
             | | ||||||||||  |||||  ||||||||||| |||||||||||||||||||||||||
Sbjct  159   G-TGTGGTGGCACATGCCTGTAATCCCAGCTACTCGGGAGGCTGAGGCAGGAGAATCGCT  101

Query  1048  TGAACCCGGGAAGCAGAGGTTACAGTAAGACGAGATCTCGCCGCTGCACTCCAGCCTGGG  1107
             |||||| |||| || |||||| |||| || ||||||| | ||  ||||||||||||||||
Sbjct  100   TGAACCTGGGAGGCGGAGGTTGCAGTGAGCCGAGATCGCACCATTGCACTCCAGCCTGGG  41

Query  1108  CAACA-GAGCAAGACTCTGCCT-Caaaaaaaa  1137
             ||||| |||||| |||| | || |||||||||
Sbjct  40    CAACAAGAGCAAAACTCCGTCTACAAAAAAAA  9


Lambda     K      H
    1.33    0.621     1.12 

Gapped
Lambda     K      H
    1.28    0.460    0.850 

Effective search space used: 109083874998


Query=  CM2_S47_L008_R1_001_(paired)_contig_1125 Average coverage: 828.13
Length=465


***** No hits found *****


Lambda     K      H
    1.33    0.621     1.12 

Gapped
Lambda     K      H
    1.28    0.460    0.850 

Effective search space used: 31978686080


Query=  CM2_S47_L008_R1_001_(paired)_contig_1126 Average coverage: 1,760.60
Length=497


***** No hits found *****


Lambda     K      H
    1.33    0.621     1.12 

Gapped
Lambda     K      H
    1.28    0.460    0.850 

Effective search space used: 34304408704


Query=  CM2_S47_L008_R1_001_(paired)_contig_1127 Average coverage: 3,105.64
Length=984


***** No hits found *****


Lambda     K      H
    1.33    0.621     1.12 

Gapped
Lambda     K      H
    1.28    0.460    0.850 

Effective search space used: 69575467542


Query=  CM2_S47_L008_R1_001_(paired)_contig_1128 Average coverage: 1,800.01
Length=2207


***** No hits found *****


Lambda     K      H
    1.33    0.621     1.12 

Gapped
Lambda     K      H
    1.28    0.460    0.850 

Effective search space used: 158208411880


Query=  CM2_S47_L008_R1_001_(paired)_contig_1129 Average coverage: 154.28
Length=3058


***** No hits found *****


Lambda     K      H
    1.33    0.621     1.12 

Gapped
Lambda     K      H
    1.28    0.460    0.850 

Effective search space used: 219967750646


Query=  CM2_S47_L008_R1_001_(paired)_contig_1130 Average coverage: 91.57
Length=328


***** No hits found *****


Lambda     K      H
    1.33    0.621     1.12 

Gapped
Lambda     K      H
    1.28    0.460    0.850 

Effective search space used: 22110502160


Query=  CM2_S47_L008_R1_001_(paired)_contig_1131 Average coverage: 758.97
Length=646


***** No hits found *****


Lambda     K      H
    1.33    0.621     1.12 

Gapped
Lambda     K      H
    1.28    0.460    0.850 

Effective search space used: 45133554672


Query=  CM2_S47_L008_R1_001_(paired)_contig_1132 Average coverage: 1,228.36
Length=2956


***** No hits found *****


Lambda     K      H
    1.33    0.621     1.12 

Gapped
Lambda     K      H
    1.28    0.460    0.850 

Effective search space used: 212565338714


Query=  CM2_S47_L008_R1_001_(paired)_contig_1133 Average coverage: 1,939.60
Length=501


***** No hits found *****


Lambda     K      H
    1.33    0.621     1.12 

Gapped
Lambda     K      H
    1.28    0.460    0.850 

Effective search space used: 34595124032


Query=  CM2_S47_L008_R1_001_(paired)_contig_1134 Average coverage: 1,641.55
Length=3437


***** No hits found *****


Lambda     K      H
    1.33    0.621     1.12 

Gapped
Lambda     K      H
    1.28    0.460    0.850 

Effective search space used: 247472791060


Query=  CM2_S47_L008_R1_001_(paired)_contig_1135 Average coverage: 4,644.24
Length=527


***** No hits found *****


Lambda     K      H
    1.33    0.621     1.12 

Gapped
Lambda     K      H
    1.28    0.460    0.850 

Effective search space used: 36484773664


Query=  CM2_S47_L008_R1_001_(paired)_contig_1136 Average coverage: 385.51
Length=263


***** No hits found *****


Lambda     K      H
    1.33    0.621     1.12 

Gapped
Lambda     K      H
    1.28    0.460    0.850 

Effective search space used: 17382927685


Query=  CM2_S47_L008_R1_001_(paired)_contig_1137 Average coverage: 348.61
Length=1098


***** No hits found *****


Lambda     K      H
    1.33    0.621     1.12 

Gapped
Lambda     K      H
    1.28    0.460    0.850 

Effective search space used: 77854802928


Query=  CM2_S47_L008_R1_001_(paired)_contig_1138 Average coverage: 237.22
Length=272


***** No hits found *****


Lambda     K      H
    1.33    0.621     1.12 

Gapped
Lambda     K      H
    1.28    0.460    0.850 

Effective search space used: 18037514920


Query=  CM2_S47_L008_R1_001_(paired)_contig_1139 Average coverage: 831.64
Length=2852


***** No hits found *****


Lambda     K      H
    1.33    0.621     1.12 

Gapped
Lambda     K      H
    1.28    0.460    0.850 

Effective search space used: 205017781450


Query=  CM2_S47_L008_R1_001_(paired)_contig_1140 Average coverage: 361.74
Length=2571


***** No hits found *****


Lambda     K      H
    1.33    0.621     1.12 

Gapped
Lambda     K      H
    1.28    0.460    0.850 

Effective search space used: 184624862304


Query=  CM2_S47_L008_R1_001_(paired)_contig_1141 Average coverage: 2,233.27
Length=1698


***** No hits found *****


Lambda     K      H
    1.33    0.621     1.12 

Gapped
Lambda     K      H
    1.28    0.460    0.850 

Effective search space used: 121430252328


Query=  CM2_S47_L008_R1_001_(paired)_contig_1142 Average coverage: 225.27
Length=494


***** No hits found *****


Lambda     K      H
    1.33    0.621     1.12 

Gapped
Lambda     K      H
    1.28    0.460    0.850 

Effective search space used: 34086372208


Query=  CM2_S47_L008_R1_001_(paired)_contig_1143 Average coverage: 1,888.59
Length=661


***** No hits found *****


Lambda     K      H
    1.33    0.621     1.12 

Gapped
Lambda     K      H
    1.28    0.460    0.850 

Effective search space used: 46223737152


Query=  CM2_S47_L008_R1_001_(paired)_contig_1144 Average coverage: 2,049.46
Length=947


***** No hits found *****


Lambda     K      H
    1.33    0.621     1.12 

Gapped
Lambda     K      H
    1.28    0.460    0.850 

Effective search space used: 66888314829


Query=  CM2_S47_L008_R1_001_(paired)_contig_1145 Average coverage: 324.75
Length=1037


***** No hits found *****


Lambda     K      H
    1.33    0.621     1.12 

Gapped
Lambda     K      H
    1.28    0.460    0.850 

Effective search space used: 73424632239


Query=  CM2_S47_L008_R1_001_(paired)_contig_1146 Average coverage: 822.62
Length=847


***** No hits found *****


Lambda     K      H
    1.33    0.621     1.12 

Gapped
Lambda     K      H
    1.28    0.460    0.850 

Effective search space used: 59625739929


Query=  CM2_S47_L008_R1_001_(paired)_contig_1147 Average coverage: 3,025.36
Length=294


***** No hits found *****


Lambda     K      H
    1.33    0.621     1.12 

Gapped
Lambda     K      H
    1.28    0.460    0.850 

Effective search space used: 19637617050


Query=  CM2_S47_L008_R1_001_(paired)_contig_1148 Average coverage: 1,804.01
Length=360


***** No hits found *****


Lambda     K      H
    1.33    0.621     1.12 

Gapped
Lambda     K      H
    1.28    0.460    0.850 

Effective search space used: 24347408720


Query=  CM2_S47_L008_R1_001_(paired)_contig_1149 Average coverage: 86.18
Length=292


***** No hits found *****


Lambda     K      H
    1.33    0.621     1.12 

Gapped
Lambda     K      H
    1.28    0.460    0.850 

Effective search space used: 19492153220


Query=  CM2_S47_L008_R1_001_(paired)_contig_1150 Average coverage: 135.87
Length=258


***** No hits found *****


Lambda     K      H
    1.33    0.621     1.12 

Gapped
Lambda     K      H
    1.28    0.460    0.850 

Effective search space used: 17019268110


Query=  CM2_S47_L008_R1_001_(paired)_contig_1151 Average coverage:
48,067.27
Length=372


***** No hits found *****


Lambda     K      H
    1.33    0.621     1.12 

Gapped
Lambda     K      H
    1.28    0.460    0.850 

Effective search space used: 25219554704


Query=  CM2_S47_L008_R1_001_(paired)_contig_1152 Average coverage: 705.03
Length=777


***** No hits found *****


Lambda     K      H
    1.33    0.621     1.12 

Gapped
Lambda     K      H
    1.28    0.460    0.850 

Effective search space used: 54541937499


Query=  CM2_S47_L008_R1_001_(paired)_contig_1153 Average coverage: 2,381.86
Length=342


***** No hits found *****


Lambda     K      H
    1.33    0.621     1.12 

Gapped
Lambda     K      H
    1.28    0.460    0.850 

Effective search space used: 23039189744


Query=  CM2_S47_L008_R1_001_(paired)_contig_1154 Average coverage: 220.55
Length=388


***** No hits found *****


Lambda     K      H
    1.33    0.621     1.12 

Gapped
Lambda     K      H
    1.28    0.460    0.850 

Effective search space used: 26382416016


Query=  CM2_S47_L008_R1_001_(paired)_contig_1155 Average coverage: 405.12
Length=439


***** No hits found *****


Lambda     K      H
    1.33    0.621     1.12 

Gapped
Lambda     K      H
    1.28    0.460    0.850 

Effective search space used: 30089036448


Query=  CM2_S47_L008_R1_001_(paired)_contig_1156 Average coverage: 459.92
Length=789


***** No hits found *****


Lambda     K      H
    1.33    0.621     1.12 

Gapped
Lambda     K      H
    1.28    0.460    0.850 

Effective search space used: 55413446487


Query=  CM2_S47_L008_R1_001_(paired)_contig_1157 Average coverage: 1,935.27
Length=1298
                                                                      Score     E
Sequences producing significant alignments:                          (Bits)  Value

  gi|478881375|gb|AQHO01012339.1| Trypanosoma cruzi Tula cl2 Tryp...   185    1e-045


> gi|478881375|gb|AQHO01012339.1| Trypanosoma cruzi Tula cl2 Trypanosoma_cruzi_Tula_cl2-1.0.1-4988.1, 
whole genome shotgun 
sequence
Length=731

 Score =  185 bits (100),  Expect = 1e-045
 Identities = 163/193 (84%), Gaps = 5/193 (2%)
 Strand=Plus/Plus

Query  47   CTGTTTGTTAGTTTTCCTTCTAACAGACAGGACCCTCAGCTGCAGGTCTGTTGGAGTTTG  106
            |||||||||||||||||||||||||| || | ||||||||||||||||||||||||||||
Sbjct  352  CTGTTTGTTAGTTTTCCTTCTAACAGTCAAGTCCCTCAGCTGCAGGTCTGTTGGAGTTTG  411

Query  107  CTAGAGGTCCACTCCAGACCC-TGTTTGCATGGGTACCAGCAGCGGTGGCTGCAGAACA-  164
            || |||||||||||||||||| ||||||| |||||| || |||||| |||||||||||| 
Sbjct  412  CTGGAGGTCCACTCCAGACCCCTGTTTGCCTGGGTATCACCAGCGGAGGCTGCAGAACAG  471

Query  165  CTGGATTTT-CGTGAACCGCGAATGCTGCTGTCTGATTGTTCCCCTGGAAGTTTTGTCTC  223
            |   || || |  ||||  | |||| ||||| |||||  |||| ||||||| || ||| |
Sbjct  472  CAA-ATATTGCA-GAACAACAAATGTTGCTGCCTGATCCTTCCTCTGGAAGGTTCGTCCC  529

Query  224  AGAGGAGTACCTG  236
            ||||| | |||||
Sbjct  530  AGAGGGGCACCTG  542


Lambda     K      H
    1.33    0.621     1.12 

Gapped
Lambda     K      H
    1.28    0.460    0.850 

Effective search space used: 92379952728


Query=  CM2_S47_L008_R1_001_(paired)_contig_1158 Average coverage: 4,846.27
Length=754


***** No hits found *****


Lambda     K      H
    1.33    0.621     1.12 

Gapped
Lambda     K      H
    1.28    0.460    0.850 

Effective search space used: 52871545272


Query=  CM2_S47_L008_R1_001_(paired)_contig_1159 Average coverage: 5,526.97
Length=791


***** No hits found *****


Lambda     K      H
    1.33    0.621     1.12 

Gapped
Lambda     K      H
    1.28    0.460    0.850 

Effective search space used: 55558697985


Query=  CM2_S47_L008_R1_001_(paired)_contig_1160 Average coverage: 868.04
Length=383


***** No hits found *****


Lambda     K      H
    1.33    0.621     1.12 

Gapped
Lambda     K      H
    1.28    0.460    0.850 

Effective search space used: 26019021856


Query=  CM2_S47_L008_R1_001_(paired)_contig_1161 Average coverage: 731.51
Length=345


***** No hits found *****


Lambda     K      H
    1.33    0.621     1.12 

Gapped
Lambda     K      H
    1.28    0.460    0.850 

Effective search space used: 23257226240


Query=  CM2_S47_L008_R1_001_(paired)_contig_1162 Average coverage: 3,390.45
Length=445


***** No hits found *****


Lambda     K      H
    1.33    0.621     1.12 

Gapped
Lambda     K      H
    1.28    0.460    0.850 

Effective search space used: 30525109440


Query=  CM2_S47_L008_R1_001_(paired)_contig_1163 Average coverage: 2,461.06
Length=825


***** No hits found *****


Lambda     K      H
    1.33    0.621     1.12 

Gapped
Lambda     K      H
    1.28    0.460    0.850 

Effective search space used: 58027973451


Query=  CM2_S47_L008_R1_001_(paired)_contig_1164 Average coverage: 1,906.42
Length=754


***** No hits found *****


Lambda     K      H
    1.33    0.621     1.12 

Gapped
Lambda     K      H
    1.28    0.460    0.850 

Effective search space used: 52871545272


Query=  CM2_S47_L008_R1_001_(paired)_contig_1165 Average coverage: 1,535.69
Length=491


***** No hits found *****


Lambda     K      H
    1.33    0.621     1.12 

Gapped
Lambda     K      H
    1.28    0.460    0.850 

Effective search space used: 33868335712


Query=  CM2_S47_L008_R1_001_(paired)_contig_1166 Average coverage: 4,273.91
Length=618


***** No hits found *****


Lambda     K      H
    1.33    0.621     1.12 

Gapped
Lambda     K      H
    1.28    0.460    0.850 

Effective search space used: 43098547376


Query=  CM2_S47_L008_R1_001_(paired)_contig_1167 Average coverage: 121.32
Length=595


***** No hits found *****


Lambda     K      H
    1.33    0.621     1.12 

Gapped
Lambda     K      H
    1.28    0.460    0.850 

Effective search space used: 41426934240


Query=  CM2_S47_L008_R1_001_(paired)_contig_1168 Average coverage: 135.78
Length=1182


***** No hits found *****


Lambda     K      H
    1.33    0.621     1.12 

Gapped
Lambda     K      H
    1.28    0.460    0.850 

Effective search space used: 83955365844


Query=  CM2_S47_L008_R1_001_(paired)_contig_1169 Average coverage: 574.92
Length=1104


***** No hits found *****


Lambda     K      H
    1.33    0.621     1.12 

Gapped
Lambda     K      H
    1.28    0.460    0.850 

Effective search space used: 78290557422


Query=  CM2_S47_L008_R1_001_(paired)_contig_1170 Average coverage: 940.41
Length=326


***** No hits found *****


Lambda     K      H
    1.33    0.621     1.12 

Gapped
Lambda     K      H
    1.28    0.460    0.850 

Effective search space used: 21965038330


Query=  CM2_S47_L008_R1_001_(paired)_contig_1171 Average coverage: 817.88
Length=896


***** No hits found *****


Lambda     K      H
    1.33    0.621     1.12 

Gapped
Lambda     K      H
    1.28    0.460    0.850 

Effective search space used: 63184401630


Query=  CM2_S47_L008_R1_001_(paired)_contig_1172 Average coverage: 5,087.67
Length=355


***** No hits found *****


Lambda     K      H
    1.33    0.621     1.12 

Gapped
Lambda     K      H
    1.28    0.460    0.850 

Effective search space used: 23984014560


Query=  CM2_S47_L008_R1_001_(paired)_contig_1173 Average coverage:
16,454.17
Length=694


***** No hits found *****


Lambda     K      H
    1.33    0.621     1.12 

Gapped
Lambda     K      H
    1.28    0.460    0.850 

Effective search space used: 48622138608


Query=  CM2_S47_L008_R1_001_(paired)_contig_1174 Average coverage: 4,851.29
Length=449


***** No hits found *****


Lambda     K      H
    1.33    0.621     1.12 

Gapped
Lambda     K      H
    1.28    0.460    0.850 

Effective search space used: 30815824768


Query=  CM2_S47_L008_R1_001_(paired)_contig_1175 Average coverage: 331.18
Length=1461


***** No hits found *****


Lambda     K      H
    1.33    0.621     1.12 

Gapped
Lambda     K      H
    1.28    0.460    0.850 

Effective search space used: 104217949815


Query=  CM2_S47_L008_R1_001_(paired)_contig_1176 Average coverage: 2,047.52
Length=1908
                                                                      Score     E
Sequences producing significant alignments:                          (Bits)  Value

  gi|478877473|gb|AQHO01016241.1| Trypanosoma cruzi Tula cl2 Tryp...   231    2e-059


> gi|478877473|gb|AQHO01016241.1| Trypanosoma cruzi Tula cl2 Trypanosoma_cruzi_Tula_cl2-1.0.1-8929.1, 
whole genome shotgun 
sequence
Length=246

 Score =  231 bits (125),  Expect = 2e-059
 Identities = 208/246 (84%), Gaps = 14/246 (5%)
 Strand=Plus/Minus

Query  1076  GATCA-C-GAGGTCAAGAGATGGAGACCATCCTGGCCAACATGGAGAAAC-CCTGTCTCT  1132
             ||||| | ||||||  ||| |  |||||| |||| ||||||||||||||| || ||||||
Sbjct  242   GATCACCTGAGGTCGGGAGTTCAAGACCAGCCTGACCAACATGGAGAAACTCC-GTCTCT  184

Query  1133  ACCAAAAATGCAAAAATTAG-CTGGGGTTGGTGGTGCGTGCCTGTAATCCCAGCTACTCG  1191
             || |||||| |||||||||| | || | ||||||  | ||||||||||||||||||||||
Sbjct  183   ACTAAAAATACAAAAATTAGCCAGGTG-TGGTGGCACATGCCTGTAATCCCAGCTACTCG  125

Query  1192  GGAGGCTGAGGCAGGAGAATTGCTTAAACCTGGGAGGCAGAGGTTGCAGTGAGCCGAGAT  1251
             |||||||||||||||||||| |||| |||||||||||| |||||||||||||||||||||
Sbjct  124   GGAGGCTGAGGCAGGAGAATCGCTTGAACCTGGGAGGCGGAGGTTGCAGTGAGCCGAGAT  65

Query  1252  CGC-C-ACTGCAATCCAGCCTGGTG-A-CA-GAGGGAGACTCTGCCT-Caaaaaaaaaag  1305
             ||| | | |||| |||||||||| | | || |||  | |||| | || ||||||||||| 
Sbjct  64    CGCACCATTGCACTCCAGCCTGG-GCAACAAGAGCAAAACTCCGTCTACAAAAAAAAAA-  7

Query  1306  aaaaaa  1311
             ||||||
Sbjct  6     AAAAAA  1


Lambda     K      H
    1.33    0.621     1.12 

Gapped
Lambda     K      H
    1.28    0.460    0.850 

Effective search space used: 136509184746


Query=  CM2_S47_L008_R1_001_(paired)_contig_1177 Average coverage: 529.04
Length=718


***** No hits found *****


Lambda     K      H
    1.33    0.621     1.12 

Gapped
Lambda     K      H
    1.28    0.460    0.850 

Effective search space used: 50366430576


Query=  CM2_S47_L008_R1_001_(paired)_contig_1178 Average coverage: 1,523.31
Length=970


***** No hits found *****


Lambda     K      H
    1.33    0.621     1.12 

Gapped
Lambda     K      H
    1.28    0.460    0.850 

Effective search space used: 68558707056


Query=  CM2_S47_L008_R1_001_(paired)_contig_1179 Average coverage: 1,376.30
Length=487
                                                                      Score     E
Sequences producing significant alignments:                          (Bits)  Value

  gi|478877473|gb|AQHO01016241.1| Trypanosoma cruzi Tula cl2 Tryp...   137    1e-031


> gi|478877473|gb|AQHO01016241.1| Trypanosoma cruzi Tula cl2 Trypanosoma_cruzi_Tula_cl2-1.0.1-8929.1, 
whole genome shotgun 
sequence
Length=246

 Score =  137 bits (74),  Expect = 1e-031
 Identities = 97/108 (89%), Gaps = 1/108 (0%)
 Strand=Plus/Minus

Query  1    GAGAATGGCTTGAACCCGGGAGGCAGAGGTTGTGGTGAGCCAAGATCGCACCATTGCACT  60
            |||||| ||||||||| ||||||| |||||||  ||||||| ||||||||||||||||||
Sbjct  110  GAGAATCGCTTGAACCTGGGAGGCGGAGGTTGCAGTGAGCCGAGATCGCACCATTGCACT  51

Query  61   CCAGCCTGGGCAACAAGAGCAAAACTCCATCT-Caataaataaataaa  107
            |||||||||||||||||||||||||||| ||| ||| ||| ||| |||
Sbjct  50   CCAGCCTGGGCAACAAGAGCAAAACTCCGTCTACAAAAAAAAAAAAAA  3


Lambda     K      H
    1.33    0.621     1.12 

Gapped
Lambda     K      H
    1.28    0.460    0.850 

Effective search space used: 33577620384


Query=  CM2_S47_L008_R1_001_(paired)_contig_1180 Average coverage:
39,838.32
Length=376


***** No hits found *****


Lambda     K      H
    1.33    0.621     1.12 

Gapped
Lambda     K      H
    1.28    0.460    0.850 

Effective search space used: 25510270032


Query=  CM2_S47_L008_R1_001_(paired)_contig_1181 Average coverage: 1,987.81
Length=820


***** No hits found *****


Lambda     K      H
    1.33    0.621     1.12 

Gapped
Lambda     K      H
    1.28    0.460    0.850 

Effective search space used: 57664844706


Query=  CM2_S47_L008_R1_001_(paired)_contig_1182 Average coverage: 2,289.80
Length=488


***** No hits found *****


Lambda     K      H
    1.33    0.621     1.12 

Gapped
Lambda     K      H
    1.28    0.460    0.850 

Effective search space used: 33650299216


Query=  CM2_S47_L008_R1_001_(paired)_contig_1183 Average coverage: 2,960.64
Length=1282


***** No hits found *****


Lambda     K      H
    1.33    0.621     1.12 

Gapped
Lambda     K      H
    1.28    0.460    0.850 

Effective search space used: 91217940744


Query=  CM2_S47_L008_R1_001_(paired)_contig_1184 Average coverage: 3,229.32
Length=900


***** No hits found *****


Lambda     K      H
    1.33    0.621     1.12 

Gapped
Lambda     K      H
    1.28    0.460    0.850 

Effective search space used: 63474904626


Query=  CM2_S47_L008_R1_001_(paired)_contig_1185 Average coverage: 2,257.91
Length=500


***** No hits found *****


Lambda     K      H
    1.33    0.621     1.12 

Gapped
Lambda     K      H
    1.28    0.460    0.850 

Effective search space used: 34522445200


Query=  CM2_S47_L008_R1_001_(paired)_contig_1186 Average coverage: 6.56
Length=341


***** No hits found *****


Lambda     K      H
    1.33    0.621     1.12 

Gapped
Lambda     K      H
    1.28    0.460    0.850 

Effective search space used: 22966510912


Query=  CM2_S47_L008_R1_001_(paired)_contig_1187 Average coverage: 7,174.34
Length=1369


***** No hits found *****


Lambda     K      H
    1.33    0.621     1.12 

Gapped
Lambda     K      H
    1.28    0.460    0.850 

Effective search space used: 97536380907


Query=  CM2_S47_L008_R1_001_(paired)_contig_1188 Average coverage: 1,744.51
Length=1313


***** No hits found *****


Lambda     K      H
    1.33    0.621     1.12 

Gapped
Lambda     K      H
    1.28    0.460    0.850 

Effective search space used: 93469338963


Query=  CM2_S47_L008_R1_001_(paired)_contig_1189 Average coverage: 1,100.06
Length=414


***** No hits found *****


Lambda     K      H
    1.33    0.621     1.12 

Gapped
Lambda     K      H
    1.28    0.460    0.850 

Effective search space used: 28272065648


Query=  CM2_S47_L008_R1_001_(paired)_contig_1190 Average coverage: 447.49
Length=401


***** No hits found *****


Lambda     K      H
    1.33    0.621     1.12 

Gapped
Lambda     K      H
    1.28    0.460    0.850 

Effective search space used: 27327240832


Query=  CM2_S47_L008_R1_001_(paired)_contig_1191 Average coverage: 870.99
Length=467


***** No hits found *****


Lambda     K      H
    1.33    0.621     1.12 

Gapped
Lambda     K      H
    1.28    0.460    0.850 

Effective search space used: 32124043744


Query=  CM2_S47_L008_R1_001_(paired)_contig_1192 Average coverage: 5,185.62
Length=2133


***** No hits found *****


Lambda     K      H
    1.33    0.621     1.12 

Gapped
Lambda     K      H
    1.28    0.460    0.850 

Effective search space used: 152838034596


Query=  CM2_S47_L008_R1_001_(paired)_contig_1193 Average coverage: 9.11
Length=703


***** No hits found *****


Lambda     K      H
    1.33    0.621     1.12 

Gapped
Lambda     K      H
    1.28    0.460    0.850 

Effective search space used: 49276248096


Query=  CM2_S47_L008_R1_001_(paired)_contig_1194 Average coverage: 34.98
Length=2594


***** No hits found *****


Lambda     K      H
    1.33    0.621     1.12 

Gapped
Lambda     K      H
    1.28    0.460    0.850 

Effective search space used: 186294033622


Query=  CM2_S47_L008_R1_001_(paired)_contig_1195 Average coverage: 1,522.36
Length=256


***** No hits found *****


Lambda     K      H
    1.33    0.621     1.12 

Gapped
Lambda     K      H
    1.28    0.460    0.850 

Effective search space used: 16873804280


Query=  CM2_S47_L008_R1_001_(paired)_contig_1196 Average coverage: 1,531.65
Length=2302


***** No hits found *****


Lambda     K      H
    1.33    0.621     1.12 

Gapped
Lambda     K      H
    1.28    0.460    0.850 

Effective search space used: 165102815150


Query=  CM2_S47_L008_R1_001_(paired)_contig_1197 Average coverage: 1,611.34
Length=632


***** No hits found *****


Lambda     K      H
    1.33    0.621     1.12 

Gapped
Lambda     K      H
    1.28    0.460    0.850 

Effective search space used: 44116051024


Query=  CM2_S47_L008_R1_001_(paired)_contig_1198 Average coverage: 2,107.55
Length=1590


***** No hits found *****


Lambda     K      H
    1.33    0.621     1.12 

Gapped
Lambda     K      H
    1.28    0.460    0.850 

Effective search space used: 113586671436


Query=  CM2_S47_L008_R1_001_(paired)_contig_1199 Average coverage: 210.98
Length=1530


***** No hits found *****


Lambda     K      H
    1.33    0.621     1.12 

Gapped
Lambda     K      H
    1.28    0.460    0.850 

Effective search space used: 109229126496


Query=  CM2_S47_L008_R1_001_(paired)_contig_1200 Average coverage: 963.86
Length=984


***** No hits found *****


Lambda     K      H
    1.33    0.621     1.12 

Gapped
Lambda     K      H
    1.28    0.460    0.850 

Effective search space used: 69575467542


Query=  CM2_S47_L008_R1_001_(paired)_contig_1201 Average coverage: 4,154.84
Length=1746


***** No hits found *****


Lambda     K      H
    1.33    0.621     1.12 

Gapped
Lambda     K      H
    1.28    0.460    0.850 

Effective search space used: 124752412854


Query=  CM2_S47_L008_R1_001_(paired)_contig_1202 Average coverage: 8,532.48
Length=796


***** No hits found *****


Lambda     K      H
    1.33    0.621     1.12 

Gapped
Lambda     K      H
    1.28    0.460    0.850 

Effective search space used: 55921826730


Query=  CM2_S47_L008_R1_001_(paired)_contig_1203 Average coverage: 325.24
Length=1119


***** No hits found *****


Lambda     K      H
    1.33    0.621     1.12 

Gapped
Lambda     K      H
    1.28    0.460    0.850 

Effective search space used: 79379943657


Query=  CM2_S47_L008_R1_001_(paired)_contig_1204 Average coverage: 776.65
Length=2333


***** No hits found *****


Lambda     K      H
    1.33    0.621     1.12 

Gapped
Lambda     K      H
    1.28    0.460    0.850 

Effective search space used: 167352567796


Query=  CM2_S47_L008_R1_001_(paired)_contig_1205 Average coverage: 2,615.24
Length=705


***** No hits found *****


Lambda     K      H
    1.33    0.621     1.12 

Gapped
Lambda     K      H
    1.28    0.460    0.850 

Effective search space used: 49421605760


Query=  CM2_S47_L008_R1_001_(paired)_contig_1206 Average coverage: 322.97
Length=1298


***** No hits found *****


Lambda     K      H
    1.33    0.621     1.12 

Gapped
Lambda     K      H
    1.28    0.460    0.850 

Effective search space used: 92379952728


Query=  CM2_S47_L008_R1_001_(paired)_contig_1207 Average coverage: 3,627.13
Length=2210


***** No hits found *****


Lambda     K      H
    1.33    0.621     1.12 

Gapped
Lambda     K      H
    1.28    0.460    0.850 

Effective search space used: 158426129878


Query=  CM2_S47_L008_R1_001_(paired)_contig_1208 Average coverage: 1,810.87
Length=2321
                                                                      Score     E
Sequences producing significant alignments:                          (Bits)  Value

  gi|478877473|gb|AQHO01016241.1| Trypanosoma cruzi Tula cl2 Tryp...   235    2e-060


> gi|478877473|gb|AQHO01016241.1| Trypanosoma cruzi Tula cl2 Trypanosoma_cruzi_Tula_cl2-1.0.1-8929.1, 
whole genome shotgun 
sequence
Length=246

 Score =  235 bits (127),  Expect = 2e-060
 Identities = 212/251 (84%), Gaps = 14/251 (5%)
 Strand=Plus/Minus

Query  1651  GGTGGATCA-C-AAGGTCAAGAGATCGAA-ACCATCCTGGCCAACATGGCGAAAC-CCTG  1706
             ||||||||| |  |||||  ||| || || |||| |||| ||||||||| ||||| || |
Sbjct  246   GGTGGATCACCTGAGGTCGGGAGTTC-AAGACCAGCCTGACCAACATGGAGAAACTCC-G  189

Query  1707  TCTCTACTAAAAATACAAAAATTAGCTGGGCGTGGTGGTGCGCAT--CTGTAGTCCCAGC  1764
             ||||||||||||||||||||||||||  || ||||| | || |||  ||||| |||||||
Sbjct  188   TCTCTACTAAAAATACAAAAATTAGCCAGGTGTGGT-G-GCACATGCCTGTAATCCCAGC  131

Query  1765  TACTCAGGAGGCTGAGGCAGGAGAATCGCTTGAACCCAGGTGATGGAGGCTGCAGTAAGC  1824
             ||||| ||||||||||||||||||||||||||||||  || |  ||||| |||||| |||
Sbjct  130   TACTCGGGAGGCTGAGGCAGGAGAATCGCTTGAACCTGGGAGGCGGAGGTTGCAGTGAGC  71

Query  1825  CGAGATCGCGCCACTGCAGTCCAGCCTGG-CAACA-GAGCAAGACTCCGTCT-Caaaaaa  1881
             ||||||||| ||| |||| |||||||||| ||||| |||||| ||||||||| |||||||
Sbjct  70    CGAGATCGCACCATTGCACTCCAGCCTGGGCAACAAGAGCAAAACTCCGTCTACAAAAAA  11

Query  1882  ataaaataaaa  1892
             | |||| ||||
Sbjct  10    AAAAAA-AAAA  1


Lambda     K      H
    1.33    0.621     1.12 

Gapped
Lambda     K      H
    1.28    0.460    0.850 

Effective search space used: 166481695804


Query=  CM2_S47_L008_R1_001_(paired)_contig_1209 Average coverage: 81.67
Length=1026


***** No hits found *****


Lambda     K      H
    1.33    0.621     1.12 

Gapped
Lambda     K      H
    1.28    0.460    0.850 

Effective search space used: 72625749000


Query=  CM2_S47_L008_R1_001_(paired)_contig_1210 Average coverage: 4,140.19
Length=1527


***** No hits found *****


Lambda     K      H
    1.33    0.621     1.12 

Gapped
Lambda     K      H
    1.28    0.460    0.850 

Effective search space used: 109011249249


Query=  CM2_S47_L008_R1_001_(paired)_contig_1211 Average coverage: 531.47
Length=804


***** No hits found *****


Lambda     K      H
    1.33    0.621     1.12 

Gapped
Lambda     K      H
    1.28    0.460    0.850 

Effective search space used: 56502832722


Query=  CM2_S47_L008_R1_001_(paired)_contig_1212 Average coverage: 2,349.75
Length=745


***** No hits found *****


Lambda     K      H
    1.33    0.621     1.12 

Gapped
Lambda     K      H
    1.28    0.460    0.850 

Effective search space used: 52217913531


Query=  CM2_S47_L008_R1_001_(paired)_contig_1213 Average coverage: 465.97
Length=1236


***** No hits found *****


Lambda     K      H
    1.33    0.621     1.12 

Gapped
Lambda     K      H
    1.28    0.460    0.850 

Effective search space used: 87877156290


Query=  CM2_S47_L008_R1_001_(paired)_contig_1214 Average coverage: 661.10
Length=614


***** No hits found *****


Lambda     K      H
    1.33    0.621     1.12 

Gapped
Lambda     K      H
    1.28    0.460    0.850 

Effective search space used: 42807832048


Query=  CM2_S47_L008_R1_001_(paired)_contig_1215 Average coverage: 1,615.05
Length=1469


***** No hits found *****


Lambda     K      H
    1.33    0.621     1.12 

Gapped
Lambda     K      H
    1.28    0.460    0.850 

Effective search space used: 104798955807


Query=  CM2_S47_L008_R1_001_(paired)_contig_1216 Average coverage: 1,369.04
Length=857


***** No hits found *****


Lambda     K      H
    1.33    0.621     1.12 

Gapped
Lambda     K      H
    1.28    0.460    0.850 

Effective search space used: 60351997419


Query=  CM2_S47_L008_R1_001_(paired)_contig_1217 Average coverage: 9,910.20
Length=571


***** No hits found *****


Lambda     K      H
    1.33    0.621     1.12 

Gapped
Lambda     K      H
    1.28    0.460    0.850 

Effective search space used: 39682642272


Query=  CM2_S47_L008_R1_001_(paired)_contig_1218 Average coverage: 80.45
Length=8426


***** No hits found *****


Lambda     K      H
    1.33    0.621     1.12 

Gapped
Lambda     K      H
    1.28    0.460    0.850 

Effective search space used: 609019458034


Query=  CM2_S47_L008_R1_001_(paired)_contig_1219 Average coverage: 1,813.26
Length=706


***** No hits found *****


Lambda     K      H
    1.33    0.621     1.12 

Gapped
Lambda     K      H
    1.28    0.460    0.850 

Effective search space used: 49494284592


Query=  CM2_S47_L008_R1_001_(paired)_contig_1220 Average coverage: 3,215.81
Length=682


***** No hits found *****


Lambda     K      H
    1.33    0.621     1.12 

Gapped
Lambda     K      H
    1.28    0.460    0.850 

Effective search space used: 47749992624


Query=  CM2_S47_L008_R1_001_(paired)_contig_1221 Average coverage: 3,286.05
Length=413


***** No hits found *****


Lambda     K      H
    1.33    0.621     1.12 

Gapped
Lambda     K      H
    1.28    0.460    0.850 

Effective search space used: 28199386816


Query=  CM2_S47_L008_R1_001_(paired)_contig_1222 Average coverage: 5,135.24
Length=655


***** No hits found *****


Lambda     K      H
    1.33    0.621     1.12 

Gapped
Lambda     K      H
    1.28    0.460    0.850 

Effective search space used: 45787664160


Query=  CM2_S47_L008_R1_001_(paired)_contig_1223 Average coverage: 7,846.85
Length=1465


***** No hits found *****


Lambda     K      H
    1.33    0.621     1.12 

Gapped
Lambda     K      H
    1.28    0.460    0.850 

Effective search space used: 104508452811


Query=  CM2_S47_L008_R1_001_(paired)_contig_1224 Average coverage: 2,009.51
Length=416


***** No hits found *****


Lambda     K      H
    1.33    0.621     1.12 

Gapped
Lambda     K      H
    1.28    0.460    0.850 

Effective search space used: 28417423312


Query=  CM2_S47_L008_R1_001_(paired)_contig_1225 Average coverage: 12.82
Length=5119


***** No hits found *****


Lambda     K      H
    1.33    0.621     1.12 

Gapped
Lambda     K      H
    1.28    0.460    0.850 

Effective search space used: 369197197053


Query=  CM2_S47_L008_R1_001_(paired)_contig_1226 Average coverage: 2,372.75
Length=969


***** No hits found *****


Lambda     K      H
    1.33    0.621     1.12 

Gapped
Lambda     K      H
    1.28    0.460    0.850 

Effective search space used: 68486081307


Query=  CM2_S47_L008_R1_001_(paired)_contig_1227 Average coverage: 29.24
Length=300


***** No hits found *****


Lambda     K      H
    1.33    0.621     1.12 

Gapped
Lambda     K      H
    1.28    0.460    0.850 

Effective search space used: 20074008540


Query=  CM2_S47_L008_R1_001_(paired)_contig_1228 Average coverage: 2,385.92
Length=2340


***** No hits found *****


Lambda     K      H
    1.33    0.621     1.12 

Gapped
Lambda     K      H
    1.28    0.460    0.850 

Effective search space used: 167860576458


Query=  CM2_S47_L008_R1_001_(paired)_contig_1229 Average coverage: 490.65
Length=204


***** No hits found *****


Lambda     K      H
    1.33    0.621     1.12 

Gapped
Lambda     K      H
    1.28    0.460    0.850 

Effective search space used: 13091744700


Query=  CM2_S47_L008_R1_001_(paired)_contig_1230 Average coverage: 951.72
Length=447


***** No hits found *****


Lambda     K      H
    1.33    0.621     1.12 

Gapped
Lambda     K      H
    1.28    0.460    0.850 

Effective search space used: 30670467104


Query=  CM2_S47_L008_R1_001_(paired)_contig_1231 Average coverage: 26.41
Length=1470


***** No hits found *****


Lambda     K      H
    1.33    0.621     1.12 

Gapped
Lambda     K      H
    1.28    0.460    0.850 

Effective search space used: 104871581556


Query=  CM2_S47_L008_R1_001_(paired)_contig_1232 Average coverage: 29.41
Length=739


***** No hits found *****


Lambda     K      H
    1.33    0.621     1.12 

Gapped
Lambda     K      H
    1.28    0.460    0.850 

Effective search space used: 51782159037


Query=  CM2_S47_L008_R1_001_(paired)_contig_1233 Average coverage: 774.77
Length=2173


***** No hits found *****


Lambda     K      H
    1.33    0.621     1.12 

Gapped
Lambda     K      H
    1.28    0.460    0.850 

Effective search space used: 155740941236


Query=  CM2_S47_L008_R1_001_(paired)_contig_1234 Average coverage: 5,708.13
Length=1037
                                                                      Score     E
Sequences producing significant alignments:                          (Bits)  Value

  gi|478877473|gb|AQHO01016241.1| Trypanosoma cruzi Tula cl2 Tryp...   209    5e-053


> gi|478877473|gb|AQHO01016241.1| Trypanosoma cruzi Tula cl2 Trypanosoma_cruzi_Tula_cl2-1.0.1-8929.1, 
whole genome shotgun 
sequence
Length=246

 Score =  209 bits (113),  Expect = 5e-053
 Identities = 159/181 (87%), Gaps = 3/181 (1%)
 Strand=Plus/Minus

Query  74   GATCACCTGAGGTCAGGAGGTGGAGACCAGGCTGGCCTACATGGCGAAACCCCGTCTCTA  133
            |||||||||||||| |||| |  ||||||| ||| || |||||| ||||| |||||||||
Sbjct  242  GATCACCTGAGGTCGGGAGTTCAAGACCAGCCTGACCAACATGGAGAAACTCCGTCTCTA  183

Query  134  CTAAAAATACAAAAATATTAGCCAGGTGTGGTGGCTTGTGCCTGTAGTCCCAGTTACTTG  193
            |||||||||| |||| |||||||||||||||||||   |||||||| |||||| |||| |
Sbjct  182  CTAAAAATAC-AAAA-ATTAGCCAGGTGTGGTGGCACATGCCTGTAATCCCAGCTACTCG  125

Query  194  GGAGGCTGAGACACGAGAATAGCTT-AACCTGGGAGGCGGAGGTTGCAGTGAGCTGAGAT  252
            |||||||||| || |||||| |||| |||||||||||||||||||||||||||| |||||
Sbjct  124  GGAGGCTGAGGCAGGAGAATCGCTTGAACCTGGGAGGCGGAGGTTGCAGTGAGCCGAGAT  65

Query  253  C  253
            |
Sbjct  64   C  64


Lambda     K      H
    1.33    0.621     1.12 

Gapped
Lambda     K      H
    1.28    0.460    0.850 

Effective search space used: 73424632239


Query=  CM2_S47_L008_R1_001_(paired)_contig_1235 Average coverage: 424.15
Length=378


***** No hits found *****


Lambda     K      H
    1.33    0.621     1.12 

Gapped
Lambda     K      H
    1.28    0.460    0.850 

Effective search space used: 25655627696


Query=  CM2_S47_L008_R1_001_(paired)_contig_1236 Average coverage: 35.22
Length=923


***** No hits found *****


Lambda     K      H
    1.33    0.621     1.12
[truncated: 6,962,385 more chars]
