# Supplementary material for: Gut Microbiome of an 11th Century A.D. Pre-Columbian Andean Mummy
Source: PLoS One. 2015 Sep 30;10(9):e0138135. doi: 10.1371/journal.pone.0138135 (PMC4589460; doi:10.1371/journal.pone.0138135)
Supplement: S9 Dataset — (FA) [file pone.0138135.s009.fa]

>T_cruzi_ribosomal_RNA_large_subunit_alpha_modern 
GCGTGGAGGTTTGTAACGAAGCCTTGGGAGTGATCCCGGGTCGAACAGCCTCTAGTGCAG
ATCTTGGTGGTAGTAGCAAA
>T_cruzi_ribosomal_RNA_large_subunit_alpha_ancient 
GCGTGGAGGCCCGTGACGAAGCCTAGGGAGTGATCCCGGGTAGAACGGCCTCTAGTGCAG
ATCTTGGTGGAAGTAGCAAA
>T_cruzi_strain_Esmeraldo 
GCGTGGAGGTAAGGACGAAGCTGATGGCGTGAGCCTCAGATGGACCAGCCTCTAGTGCAG
ATCTTGGTTGGCGTAGCAAA
>Leishmania_donovani 
GCCTGGAGGTTAGGACGAAGCTTATGGCGTGAGCCTAAGATGGACCGGCCTCTAGTGCAG
ATCTTGGTTGGCGTAGCAAA
