# Supplementary material for: Gut Microbiome of an 11th Century A.D. Pre-Columbian Andean Mummy
Source: PLoS One. 2015 Sep 30;10(9):e0138135. doi: 10.1371/journal.pone.0138135 (PMC4589460; doi:10.1371/journal.pone.0138135)
Supplement: S10 Dataset — (FA) [file pone.0138135.s010.fa]

>HPV_type_21_ancient_E2_CM2 
GTGGCATCTCTCCTGACGACGTGGGAAAGTCTCTTCAATCAGTTAGTACAAGAAATACAG
GTCGACTTGGAAGATTACTGGACGAAGCTCTCGATCCCCCAGTAATCTTAGTCAGGGGGG
AACCCAATACGCTAAAATGCTTTCGCAATAGAGCCAAGCTTAAATACGCAGGGTTGTATA
AGGCTTTCAGTACGGCCTGGTCGTGGGTGGCTGGAGATGGTACTGAGCGTCTAG
>HPV_type_21_modern_E2 
GTGGCGTCTCTCCTGGTGAAGTGGGAGGGTCACTTCGATCAGTTAGTTCAAAGCATACAG
GACGACTTGGAAGATTACTGGAAGAAGCTCGCGACCCCCCAGTAATCATTGTCAAAGGGG
CGGCTAACACACTGAAAAATGTCCGCAACAGAGCTAAAATTAAATACATGGGACTGTTTA
GGTCATTTAGTACTACCTGGTCATGGGTGGCAGGAGATGGCACTGAGCGTCTAG
>HPV_type_49_ancient_CM3_E2 
GTGGCATCTCGCCTGACAAGGTGGGATCAAGAGTACAAACAGTTAGTGGACGACATCTTG
GACGACTTGGAAGGTTATTGGAGGAGGCTAGCGATCCTCCAGTAATACTTTTGCGAGGAG
ACCCAAATATTCTAAAATGTTACAGATACAGAGATAAGAAACGTAAATTAGGTTTAGTAA
AACATTATAGTACCACGTGGTCATGGGTAGGTGTAGATGGCAATGAAAGAATAG
>HPV_type_49_modern_E2 
TTGGCATCTCGCCTGACAAGGTGGGATCAAGAGTACAAACAGTTAGTGGACGACATCTTG
GACGACTTGGAAGGTTACTGGAGGAGGCTAGCGATCCTCCAGTAATACTTTTGCGAGGAG
ACCCAAATATTTTAAAATGTTACAGATACAGAGATAAGAAGCGTAAATTAGGTTTAGTAA
AACATTATAGTACCACCTGGTCATGGGTTGGTGTAGATGGCAATGAAAGAATAG
>HPV_type_49_ancient_E1_CM3 
ATGCTACCGATCCTTGTTGGCAATATATAGATACATATTTAAGAAATGGTCTCGATGGAA
ATGTTGTAAGTGTGGATTGCAAACATAAAACCCCTATGCAAATCAGGTTTCCACCATTGT
TAATAACTTCAAATTATAATATTAAAGCCAATGATAAATATAAGTTTTTGTACAGTAGAA
TTGCAATATTTGAATTTAAACATAAGTTCCCATTCAAAGAGGATGGTACCCCTGTATTTC
A
>HPV_type_49_modern_E1 
ATGCTACCGATCCTTGTTGGCAATATATAGATACATATTTAAGAAATGGTCTCGATGGAA
ATGTTGTAAGTGTGGATTGCAAACATAAAACCCCTATGCAAATTAGGTTCCCACCATTGT
TAATAACTTCAAATTATAATATTAAAGCTAATGATAAATATAAGTTTTTGTACAGTAGAA
TTGCAATATTTGAATTTAAACATAAGTTCCCATTCAAAGAGGATGGTACCCCTGTATTTC
A
