# Supplementary material for: Gut Microbiome of an 11th Century A.D. Pre-Columbian Andean Mummy
Source: PLoS One. 2015 Sep 30;10(9):e0138135. doi: 10.1371/journal.pone.0138135 (PMC4589460; doi:10.1371/journal.pone.0138135)
Supplement: S11 Dataset — (TXT) [file pone.0138135.s011.txt]

BLASTX 2.2.22+


Reference: Stephen F. Altschul, Thomas L. Madden, Alejandro A.
Schaffer, Jinghui Zhang, Zheng Zhang, Webb Miller, and David J.
Lipman (1997), "Gapped BLAST and PSI-BLAST: a new generation of
protein database search programs", Nucleic Acids Res. 25:3389-3402.


Database: CARDS_Database.fa
           2,993 sequences; 937,042 total letters


Query=  CM2_S47_L008_R1_001_(paired)_contig_1 Average coverage: 1,613.41
Length=2101


***** No hits found *****


Lambda     K      H
   0.318    0.134    0.401 

Gapped
Lambda     K      H
   0.267   0.0410    0.140 

Effective search space used: 412278696


Query=  CM2_S47_L008_R1_001_(paired)_contig_2 Average coverage: 9,502.71
Length=6902


***** No hits found *****


Lambda     K      H
   0.318    0.134    0.401 

Gapped
Lambda     K      H
   0.267   0.0410    0.140 

Effective search space used: 1424726363


Query=  CM2_S47_L008_R1_001_(paired)_contig_3 Average coverage: 2,245.06
Length=2479


***** No hits found *****


Lambda     K      H
   0.318    0.134    0.401 

Gapped
Lambda     K      H
   0.267   0.0410    0.140 

Effective search space used: 494280105


Query=  CM2_S47_L008_R1_001_(paired)_contig_4 Average coverage: 9,352.69
Length=1978


***** No hits found *****


Lambda     K      H
   0.318    0.134    0.401 

Gapped
Lambda     K      H
   0.267   0.0410    0.140 

Effective search space used: 387044372


Query=  CM2_S47_L008_R1_001_(paired)_contig_5 Average coverage: 3,649.53
Length=928


***** No hits found *****


Lambda     K      H
   0.318    0.134    0.401 

Gapped
Lambda     K      H
   0.267   0.0410    0.140 

Effective search space used: 158370852


Query=  CM2_S47_L008_R1_001_(paired)_contig_6 Average coverage: 8,922.77
Length=692


***** No hits found *****


Lambda     K      H
   0.318    0.134    0.401 

Gapped
Lambda     K      H
   0.267   0.0410    0.140 

Effective search space used: 106945376


Query=  CM2_S47_L008_R1_001_(paired)_contig_7 Average coverage: 381.93
Length=2631


***** No hits found *****


Lambda     K      H
   0.318    0.134    0.401 

Gapped
Lambda     K      H
   0.267   0.0410    0.140 

Effective search space used: 525457864


Query=  CM2_S47_L008_R1_001_(paired)_contig_8 Average coverage: 37,149.94
Length=623


***** No hits found *****


Lambda     K      H
   0.318    0.134    0.401 

Gapped
Lambda     K      H
   0.267   0.0410    0.140 

Effective search space used: 91855530


Query=  CM2_S47_L008_R1_001_(paired)_contig_9 Average coverage: 8,160.76
Length=1595


***** No hits found *****


Lambda     K      H
   0.318    0.134    0.401 

Gapped
Lambda     K      H
   0.267   0.0410    0.140 

Effective search space used: 302441580


Query=  CM2_S47_L008_R1_001_(paired)_contig_10 Average coverage: 148,647.89
Length=1225


***** No hits found *****


Lambda     K      H
   0.318    0.134    0.401 

Gapped
Lambda     K      H
   0.267   0.0410    0.140 

Effective search space used: 222144120


Query=  CM2_S47_L008_R1_001_(paired)_contig_11 Average coverage: 3,724.12
Length=674


***** No hits found *****


Lambda     K      H
   0.318    0.134    0.401 

Gapped
Lambda     K      H
   0.267   0.0410    0.140 

Effective search space used: 102723848


Query=  CM2_S47_L008_R1_001_(paired)_contig_12 Average coverage: 338.69
Length=347


***** No hits found *****


Lambda     K      H
   0.318    0.134    0.401 

Gapped
Lambda     K      H
   0.267   0.0410    0.140 

Effective search space used: 32738940


Query=  CM2_S47_L008_R1_001_(paired)_contig_13 Average coverage: 990.60
Length=495


***** No hits found *****


Lambda     K      H
   0.318    0.134    0.401 

Gapped
Lambda     K      H
   0.267   0.0410    0.140 

Effective search space used: 64131030


Query=  CM2_S47_L008_R1_001_(paired)_contig_14 Average coverage: 35,217.75
Length=1897


***** No hits found *****


Lambda     K      H
   0.318    0.134    0.401 

Gapped
Lambda     K      H
   0.267   0.0410    0.140 

Effective search space used: 368774795


Query=  CM2_S47_L008_R1_001_(paired)_contig_15 Average coverage: 29,271.18
Length=780


***** No hits found *****


Lambda     K      H
   0.318    0.134    0.401 

Gapped
Lambda     K      H
   0.267   0.0410    0.140 

Effective search space used: 126807695


Query=  CM2_S47_L008_R1_001_(paired)_contig_16 Average coverage: 7,427.07
Length=1283


***** No hits found *****


Lambda     K      H
   0.318    0.134    0.401 

Gapped
Lambda     K      H
   0.267   0.0410    0.140 

Effective search space used: 235171090


Query=  CM2_S47_L008_R1_001_(paired)_contig_17 Average coverage: 148,811.64
Length=1921


***** No hits found *****


Lambda     K      H
   0.318    0.134    0.401 

Gapped
Lambda     K      H
   0.267   0.0410    0.140 

Effective search space used: 374188003


Query=  CM2_S47_L008_R1_001_(paired)_contig_18 Average coverage: 149.72
Length=8220


***** No hits found *****


Lambda     K      H
   0.318    0.134    0.401 

Gapped
Lambda     K      H
   0.267   0.0410    0.140 

Effective search space used: 1700729376


Query=  CM2_S47_L008_R1_001_(paired)_contig_19 Average coverage: 1,074.67
Length=847


***** No hits found *****


Lambda     K      H
   0.318    0.134    0.401 

Gapped
Lambda     K      H
   0.267   0.0410    0.140 

Effective search space used: 140915604


Query=  CM2_S47_L008_R1_001_(paired)_contig_20 Average coverage: 65,514.91
Length=1993


***** No hits found *****


Lambda     K      H
   0.318    0.134    0.401 

Gapped
Lambda     K      H
   0.267   0.0410    0.140 

Effective search space used: 388027008


Query=  CM2_S47_L008_R1_001_(paired)_contig_21 Average coverage: 227,448.83
Length=1225


***** No hits found *****


Lambda     K      H
   0.318    0.134    0.401 

Gapped
Lambda     K      H
   0.267   0.0410    0.140 

Effective search space used: 222144120


Query=  CM2_S47_L008_R1_001_(paired)_contig_22 Average coverage: 1,035.24
Length=11042


***** No hits found *****


Lambda     K      H
   0.318    0.134    0.401 

Gapped
Lambda     K      H
   0.267   0.0410    0.140 

Effective search space used: 2283116360


Query=  CM2_S47_L008_R1_001_(paired)_contig_23 Average coverage: 5,757.98
Length=829


***** No hits found *****


Lambda     K      H
   0.318    0.134    0.401 

Gapped
Lambda     K      H
   0.267   0.0410    0.140 

Effective search space used: 136729992


Query=  CM2_S47_L008_R1_001_(paired)_contig_24 Average coverage: 4,633.68
Length=5456
                                                                      Score     E
Sequences producing significant alignments:                          (Bits)  Value

  KF823969.1.gene5.p01 VanHB. vanHB Curated. Encoded by gene vanH...   102    1e-022
  AF310956.2.gene5.p01 D-2-hydroxyacid dehydrogenase. Encoded by ...   102    1e-022
  AF155139.2.gene6.p01 putative lactate dehydrogenase VanHE. vanH...   100    7e-022
  FJ349556.1.gene5.p01 VanHM. Encoded by gene vanHM. D-lactate de...  98.2    3e-021
  DQ018711.1.gene4.p01 VanH. vanHA Curated. Deydrogenase. Encoded...  97.4    6e-021
  KF478993.1.gene2.p01 VanH. vanHO Curated. Encoded by gene VanH....  95.5    2e-020
  AY082011.1.gene6.p01 D-lactate dehydrogenase. vanHD Curated. En...  93.2    1e-019
  NC_003197.1.1255791.p01 DNA-binding transcriptional regulator S...  47.4    7e-006
  CP001138.1.gene4488.p01 transposon tn10 tetd protein. Identifie...  47.4    7e-006
  U00096.3.gene4166.p01 superoxide response regulon transcription...  45.1    3e-005
  NC_007779.1.12933024.p01 DNA-binding transcriptional dual regul...  45.1    3e-005
  JQ727667.1.gene1.p01 RobA. Encoded by gene robA. robA Curated. ...  45.1    3e-005
  AP009048.1.gene4111.p01 DNA-binding transcriptional dual regula...  45.1    3e-005
  NC_002695.1.914293.p01 DNA-binding transcriptional regulator So...  45.1    3e-005
  NC_020418.1.14669634.p01 hypothetical protein. Encoded by gene ...  41.6    4e-004
  JF916464.1.gene5.p01 TetD. tetD Curated. Encoded by gene tetD. ...  41.6    4e-004
  BX664015.1.gene213.p01 araC-family regulatory protein located o...  41.6    4e-004
  AF326777.3.gene22.p01 putative transcriptional regulator TetD. ...  41.6    4e-004
  NC_010558.1.6276025.p01 TetD. Encoded by gene TetD. Identical t...  41.6    4e-004


> KF823969.1.gene5.p01 VanHB. vanHB Curated. Encoded by gene vanHB. 
ARO:1000001 process or component of antibiotic biology 
or chemistry. ARO:3002943 vanHB. [Enterococcus faecium]
Length=323

 Score =  102 bits (255),  Expect = 1e-022
 Identities = 82/252 (32%), Positives = 126/252 (50%), Gaps = 17/252 (6%)
 Frame = +2

Query  1715  LQQDFDVIVPNPKNGDINAQFNEALPHVHGLIGVGRK--LGRAQLENASKLEV--VSSVS  1882
             L  DF +I P   +  I+A  N  L   +  + VG K  +  A +    K+ V  +S+ S
Sbjct  23    LSPDFHII-PTLISDAISAD-NAKLAAGNQCVSVGHKSEVSEATILALRKVGVKYISTRS  80

Query  1883  VGYDNYDLAYFNERGIMLTNTPDVLTESTADLAFALLMSSARRVAELDAWTKAGQWQATV  2062
             +G D+ D       GI +  T     +S AD A  L++ + R             ++   
Sbjct  81    IGCDHIDTTAAERMGISV-GTVAYSPDSVADYALMLMLMAIRGAKPTMHAVAQQDFRLD-  138

Query  2063  GAPLFGSDVHGKTLGIVGMGNIGAAIARRGRLGFNMPIIYSGNSRKTELEQELGAQFRSL  2242
                + G ++   T+G++G G+IG A+ +R R GF   ++   NSRK +      A +  L
Sbjct  139   --RIRGKELGDMTVGVIGTGHIGQAVVKRLR-GFGCHVLAYDNSRKMD------ADYVQL  189

Query  2243  DQLLAEADFVCLVVPLSEKTRHLISHRELALMKPSAILVNIARGPVVDEQALIEALQNNR  2422
             D+LL  +D V L VPL   TRHLI  +++  MK  A L+N  RG +VD  AL+EAL++ +
Sbjct  190   DELLKNSDIVTLHVPLCADTRHLIGQKQIGEMKQGAFLINTGRGALVDTGALVEALESGK  249

Query  2423  IRGAGLDVYEKE  2458
             + GA LDV E E
Sbjct  250   LGGAALDVLEGE  261


> AF310956.2.gene5.p01 D-2-hydroxyacid dehydrogenase. Encoded by 
gene vanHB2. ARO:1000001 process or component of antibiotic 
biology or chemistry. ARO:3002943 vanHB. [Enterococcus faecium]
Length=323

 Score =  102 bits (255),  Expect = 1e-022
 Identities = 82/252 (32%), Positives = 126/252 (50%), Gaps = 17/252 (6%)
 Frame = +2

Query  1715  LQQDFDVIVPNPKNGDINAQFNEALPHVHGLIGVGRK--LGRAQLENASKLEV--VSSVS  1882
             L  DF +I P   +  I+A  N  L   +  + VG K  +  A +    K+ V  +S+ S
Sbjct  23    LSPDFHII-PTLISDAISAD-NAKLAAGNQCVSVGHKSEVSEATILALRKVGVKYISTRS  80

Query  1883  VGYDNYDLAYFNERGIMLTNTPDVLTESTADLAFALLMSSARRVAELDAWTKAGQWQATV  2062
             +G D+ D       GI +  T     +S AD A  L++ + R             ++   
Sbjct  81    IGCDHIDTTAAERMGISV-GTVAYSPDSVADYALMLMLMAIRGAKPTMHAVAQQDFRLD-  138

Query  2063  GAPLFGSDVHGKTLGIVGMGNIGAAIARRGRLGFNMPIIYSGNSRKTELEQELGAQFRSL  2242
                + G ++   T+G++G G+IG A+ +R R GF   ++   NSRK +      A +  L
Sbjct  139   --RIRGKELGDMTVGVIGTGHIGQAVVKRLR-GFGCHVLAYDNSRKMD------ADYVQL  189

Query  2243  DQLLAEADFVCLVVPLSEKTRHLISHRELALMKPSAILVNIARGPVVDEQALIEALQNNR  2422
             D+LL  +D V L VPL   TRHLI  +++  MK  A L+N  RG +VD  AL+EAL++ +
Sbjct  190   DELLKNSDIVTLHVPLCADTRHLIGQKQIGEMKQGAFLINTGRGALVDTGALVEALESGK  249

Query  2423  IRGAGLDVYEKE  2458
             + GA LDV E E
Sbjct  250   LGGAALDVLEGE  261


> AF155139.2.gene6.p01 putative lactate dehydrogenase VanHE. vanHF 
Curated. Encoded by gene vanHE. ARO:1000001 process or component 
of antibiotic biology or chemistry. ARO:3002945 vanHF. 
[Paenibacillus popilliae ATCC 14706]
Length=322

 Score =  100 bits (249),  Expect = 7e-022
 Identities = 73/248 (29%), Positives = 124/248 (50%), Gaps = 29/248 (11%)
 Frame = +2

Query  1853  SKLEVVSSVSVGYDNYDLAYFNERGIMLTNTPDVLTESTADLAFALLMSSARRVAELDAW  2032
             S ++ +S+ S+G ++ D+      GI + N      +S AD    L++ + R    + + 
Sbjct  70    SGVKYISTRSIGCNHIDVKAAESMGIAVGNVA-YSPDSVADYTLMLMLMAIRNAKSIVSR  128

Query  2033  TKAGQWQATVGAPLFGSDVHGKTLGIVGMGNIGAAIARRGRLGFNMPIIYSGNSRKTELE  2212
              +   ++      + G ++   T+G++G G IG A+  R R GF   ++  G+S+     
Sbjct  129   AEKYDFRLDT---VPGKELREMTVGVLGTGQIGKAVIERLR-GFGCHVLAYGHSK-----  179

Query  2213  QELGAQFRSLDQLLAEADFVCLVVPLSEKTRHLISHRELALMKPSAILVNIARGPVVDEQ  2392
              E  A + SL++LL ++D + + VPL   T H+I H ++  +K  A L+N ARG +VD  
Sbjct  180   -EAAANYVSLNELLQKSDILTIHVPLGTDTYHMIGHEQIEAVKQGAFLINTARGGLVDTG  238

Query  2393  ALIEALQNNRIRGAGLDVYEKE------PLAESP--------LFQLKNAVTLPH----IG  2518
             ALI+AL+N R+ GA LDV E E         + P        L ++ N +  PH     G
Sbjct  239   ALIKALENGRLGGAALDVLEGEEGLFYFDCTQKPIDNQLLLKLHKMPNVIITPHTAYYTG  298

Query  2519  SATHETRE  2542
              A ++T E
Sbjct  299   RALYDTVE  306


> FJ349556.1.gene5.p01 VanHM. Encoded by gene vanHM. D-lactate 
dehydrogenase. vanHM Curated. ARO:3002947 vanHM. ARO:1000001 
process or component of antibiotic biology or chemistry. [Enterococcus 
faecium]
Length=326

 Score = 98.2 bits (243),  Expect = 3e-021
 Identities = 60/202 (29%), Positives = 110/202 (54%), Gaps = 11/202 (5%)
 Frame = +2

Query  1853  SKLEVVSSVSVGYDNYDLAYFNERGIMLTNTPDVLTESTADLAFALLMSSARRVAELDAW  2032
             S ++ +S+ S+GY++ D+    + GI + N      +S AD    L++ + R        
Sbjct  74    SGVKYISTRSIGYNHIDMKAAEKMGIAVENVT-YSPDSVADYTLMLILMAIRHTKSTLCS  132

Query  2033  TKAGQWQATVGAPLFGSDVHGKTLGIVGMGNIGAAIARRGRLGFNMPIIYSGNSRKTELE  2212
              +   ++      + G  +   T+G++G G+IG A+  R + GF   ++  GN++     
Sbjct  133   MEKHDFRLN---SVRGKVLRDLTVGVLGTGHIGKAVIERLQ-GFGGHVLAYGNNK-----  183

Query  2213  QELGAQFRSLDQLLAEADFVCLVVPLSEKTRHLISHRELALMKPSAILVNIARGPVVDEQ  2392
              E  A + S ++LL ++D + + VPLS+ T H+I H ++  MK  A L+N ARG ++D +
Sbjct  184   -EATANYVSFNELLQKSDILTIHVPLSDDTYHMIGHEQIKAMKQGAFLINTARGGLIDTE  242

Query  2393  ALIEALQNNRIRGAGLDVYEKE  2458
              L++AL++ ++ GA LDV E E
Sbjct  243   VLVKALEDGKLGGAALDVLEGE  264


> DQ018711.1.gene4.p01 VanH. vanHA Curated. Deydrogenase. Encoded 
by gene vanH. ARO:1000001 process or component of antibiotic 
biology or chemistry. ARO:3002942 vanHA. [Paenibacillus 
apiarius]
Length=322

 Score = 97.4 bits (241),  Expect = 6e-021
 Identities = 67/241 (27%), Positives = 119/241 (49%), Gaps = 25/241 (10%)
 Frame = +2

Query  1853  SKLEVVSSVSVGYDNYDLAYFNERGIMLTNTPDVLTESTADLAFALLMSSARRVAELDAW  2032
             S ++ +S+ S+GY++ D+      GI + N      +S AD    L++ + R    +   
Sbjct  70    SGVKYISTRSIGYNHIDMKAAESMGIAVGNVA-YSPDSVADYTLMLMLMAVRNAKSIVRS  128

Query  2033  TKAGQWQATVGAPLFGSDVHGKTLGIVGMGNIGAAIARRGRLGFNMPIIYSGNSRKTELE  2212
              +   ++      + G  +   T+G++G G+IG  +  R R GF   ++  G+++     
Sbjct  129   VEKHDFKLD---SVRGKVLRDMTVGVLGTGHIGKRVIERLR-GFGCHVLAYGHNK-----  179

Query  2213  QELGAQFRSLDQLLAEADFVCLVVPLSEKTRHLISHRELALMKPSAILVNIARGPVVDEQ  2392
              E  A + SL++LL ++D + + VPLS  T H+I   ++  MK  A L+N ARG ++D  
Sbjct  180   -EAAANYVSLNELLQKSDILTIHVPLSADTYHMIGREQIKAMKQGAFLINTARGGLIDTD  238

Query  2393  ALIEALQNNRIRGAGLDVYEKE-----------PLAESPLFQLK---NAVTLPHIGSATH  2530
              L++AL+N ++ GA LDV E E           P+    L +L+   N +  PH    T 
Sbjct  239   VLVKALENGKLGGAALDVLEGEEGLFYFDCTQKPIDNQFLLKLQRMPNVIITPHTAYYTE  298

Query  2531  E  2533
             +
Sbjct  299   Q  299


> KF478993.1.gene2.p01 VanH. vanHO Curated. Encoded by gene VanH. 
D-lactate dehydrogenase. ARO:1000001 process or component 
of antibiotic biology or chemistry. ARO:3002948 vanHO. [Rhodococcus 
equi]
Length=350

 Score = 95.5 bits (236),  Expect = 2e-020
 Identities = 63/216 (29%), Positives = 108/216 (50%), Gaps = 18/216 (8%)
 Frame = +2

Query  1832  RAQLENASKL-------EVVSSVSVGYDNYDLAYFNERGIMLTNTPDVLTESTADLAFAL  1990
             + Q++N++ L       E +S+ SVGY++ D+ +    GI + N  D   +S  D    L
Sbjct  85    KTQIDNSTLLALSRVGVEYISTRSVGYNHIDVEFAASIGISVGNV-DYSPDSVGDYTLML  143

Query  1991  LMSSARRVAELDAWTKAGQWQATVGAPLFGSDVHGKTLGIVGMGNIGAAIARRGRLGFNM  2170
             ++ + R    +        ++        G ++   T+G++G G IG A+  R + GF  
Sbjct  144   MLMTVRHAKSIVRRADTHDYRLN---DTRGRELRDLTVGVIGTGRIGTAVIDRLQ-GFGC  199

Query  2171  PIIYSGNSRKTELEQELGAQFRSLDQLLAEADFVCLVVPLSEKTRHLISHRELALMKPSA  2350
              ++   +           A +  LD+LL ++D V L  PL+  T HL+  + +  MK  A
Sbjct  200   RVLAHDSG------PHASADYVPLDELLRQSDIVTLHTPLTADTHHLLDRQRIDQMKHGA  253

Query  2351  ILVNIARGPVVDEQALIEALQNNRIRGAGLDVYEKE  2458
              +VN  RGP++D +AL+ AL++ R+ GA LDV E E
Sbjct  254   YIVNTGRGPLLDTEALLSALESGRLGGAALDVVEGE  289


> AY082011.1.gene6.p01 D-lactate dehydrogenase. vanHD Curated. 
Encoded by gene vanHD. ARO:1000001 process or component of antibiotic 
biology or chemistry. ARO:3002944 vanHD. [Enterococcus 
faecium]
Length=323

 Score = 93.2 bits (230),  Expect = 1e-019
 Identities = 77/268 (28%), Positives = 126/268 (47%), Gaps = 19/268 (7%)
 Frame = +2

Query  1670  TVLAFSRITPPMIERLQQDFDVIVPNPKNGDINAQFNEALPHVHGLIGVGRKLGRAQ---  1840
             TV    R    +  +L  ++ V V   +  D+ ++ N  L      + V  K   ++   
Sbjct  8     TVFGCERDEAAVFRKLSSEYGVTVSLIE--DVVSEHNAKLADGCQCVSVSHKAELSEQLL  65

Query  1841  --LENASKLEVVSSVSVGYDNYDLAYFNERGIMLTNTPDVLTESTADLAFALLMSSARRV  2014
               L++A  ++ +S+ S+G+++ D+    + G M   T      S AD    L++   R  
Sbjct  66    LALKHAG-VKYISTRSIGFNHIDIQAAGQLG-MAVGTVAYSPGSVADYTVMLMLMLLRGT  123

Query  2015  AELDAWTKAGQWQATVGAPLFGSDVHGKTLGIVGMGNIGAAIARRGRLGFNMPIIYSGNS  2194
               +    +  Q Q        G ++   T+G++G G IG A+  R   G    ++    +
Sbjct  124   KSV---LRGTQKQNYCLNDCRGKELQDLTVGVLGTGRIGQAVMERLE-GIGCKVLAYDRT  179

Query  2195  RKTELEQELGAQFRSLDQLLAEADFVCLVVPLSEKTRHLISHRELALMKPSAILVNIARG  2374
              K       GA + S  +LL  +D V L VPL+E TRH+I   +L +MK  A+L+N ARG
Sbjct  180   HKA------GANYVSFCELLKSSDIVTLHVPLAEDTRHMIGREQLEMMKREALLINTARG  233

Query  2375  PVVDEQALIEALQNNRIRGAGLDVYEKE  2458
              +VD  AL+ AL+  +I GA LDV E E
Sbjct  234   ALVDTAALVAALKEQKIGGAALDVLEGE  261


> NC_003197.1.1255791.p01 DNA-binding transcriptional regulator 
SoxS. SserovarssoxS Curated. Regulates genes involved in response 
to oxidative stress. Encoded by gene soxS. ARO:1000001 
process or component of antibiotic biology or chemistry. ARO:3003383 
Salmonella serovars soxS mutants. [Salmonella enterica 
subsp. enterica serovar Typhimurium str. LT2]
Length=107

 Score = 47.4 bits (111),  Expect = 7e-006
 Identities = 33/103 (32%), Positives = 56/103 (54%), Gaps = 2/103 (1%)
 Frame = +2

Query  4922  AHQR--RQLVEFIDHQMAEAISLGQLAGLCALSEYHFARMFRVSFGLPPHQYVlarrlsr  5095
             +HQ+  + L+E+ID  + + +++  +A     S+++  RMFR        +Y+  RRL  
Sbjct  2     SHQQIIQTLIEWIDEHIDQPLNIDVVAKKSGYSKWYLQRMFRTVTHQTLGEYIRQRRLLL  61

Query  5096  arellrGTSQPLGDIALACGFASASHFTNRFRQALGGTPGEYR  5224
             A   LR T +P+ DIA+  G+ S   F+  FR+    TP +YR
Sbjct  62    AAVELRTTERPIFDIAMDLGYVSQQTFSRVFRREFDRTPSDYR  104


> CP001138.1.gene4488.p01 transposon tn10 tetd protein. Identified 
by match to protein family HMM PF00165. Encoded by gene 
SeAg_B4524. ARO:1000001 process or component of antibiotic biology 
or chemistry. ARO:3003383 Salmonella serovars soxS mutants. 
[Salmonella enterica subsp. enterica serovar Agona str. 
SL483]
Length=107

 Score = 47.4 bits (111),  Expect = 7e-006
 Identities = 33/103 (32%), Positives = 56/103 (54%), Gaps = 2/103 (1%)
 Frame = +2

Query  4922  AHQR--RQLVEFIDHQMAEAISLGQLAGLCALSEYHFARMFRVSFGLPPHQYVlarrlsr  5095
             +HQ+  + L+E+ID  + + +++  +A     S+++  RMFR        +Y+  RRL  
Sbjct  2     SHQQIIQTLIEWIDEHIDQPLNIDVVAKKSGYSKWYLQRMFRTVTHQTLGEYIRQRRLLL  61

Query  5096  arellrGTSQPLGDIALACGFASASHFTNRFRQALGGTPGEYR  5224
             A   LR T +P+ DIA+  G+ S   F+  FR+    TP +YR
Sbjct  62    AAVELRTTERPIFDIAMDLGYVSQQTFSRVFRREFDRTPSDYR  104


> U00096.3.gene4166.p01 superoxide response regulon transcriptional 
activator; autoregulator. Regulation of superoxide response 
regulon; GO_component: GO:0005737 - cytoplasm; GO_function: 
GO:0016563 - transcription activator activity; GO_process: 
GO:0006350 - transcription; GO_process: GO:0006805 - xenobiotic 
metabolic process. Encoded by gene soxS. EcolisoxS Curated. 
ARO:1000001 process or component of antibiotic biology 
or chemistry. ARO:3003511 Escherichia coli soxS mutant. [Escherichia 
coli str. K-12 substr. MG1655]
Length=107

 Score = 45.1 bits (105),  Expect = 3e-005
 Identities = 32/103 (31%), Positives = 54/103 (52%), Gaps = 2/103 (1%)
 Frame = +2

Query  4922  AHQR--RQLVEFIDHQMAEAISLGQLAGLCALSEYHFARMFRVSFGLPPHQYVlarrlsr  5095
             +HQ+  + L+ +ID  + + +++  +A     S+++  RMFR         Y+  RRL  
Sbjct  2     SHQKIIQDLIAWIDEHIDQPLNIDVVAKKSGYSKWYLQRMFRTVTHQTLGDYIRQRRLLL  61

Query  5096  arellrGTSQPLGDIALACGFASASHFTNRFRQALGGTPGEYR  5224
             A   LR T +P+ DIA+  G+ S   F+  FR+    TP +YR
Sbjct  62    AAVELRTTERPIFDIAMDLGYVSQQTFSRVFRRQFDRTPSDYR  104


> NC_007779.1.12933024.p01 DNA-binding transcriptional dual regulator. 
soxS Curated. ECK4054:JW4023:b4062. Encoded by gene 
soxS. ARO:1000001 process or component of antibiotic biology 
or chemistry. ARO:3003511 Escherichia coli soxS mutant. [Escherichia 
coli str. K-12 substr. W3110]
Length=107

 Score = 45.1 bits (105),  Expect = 3e-005
 Identities = 32/103 (31%), Positives = 54/103 (52%), Gaps = 2/103 (1%)
 Frame = +2

Query  4922  AHQR--RQLVEFIDHQMAEAISLGQLAGLCALSEYHFARMFRVSFGLPPHQYVlarrlsr  5095
             +HQ+  + L+ +ID  + + +++  +A     S+++  RMFR         Y+  RRL  
Sbjct  2     SHQKIIQDLIAWIDEHIDQPLNIDVVAKKSGYSKWYLQRMFRTVTHQTLGDYIRQRRLLL  61

Query  5096  arellrGTSQPLGDIALACGFASASHFTNRFRQALGGTPGEYR  5224
             A   LR T +P+ DIA+  G+ S   F+  FR+    TP +YR
Sbjct  62    AAVELRTTERPIFDIAMDLGYVSQQTFSRVFRRQFDRTPSDYR  104


> JQ727667.1.gene1.p01 RobA. Encoded by gene robA. robA Curated. 
ARO:1000001 process or component of antibiotic biology or 
chemistry. ARO:3000825 robA. [Enterobacter cloacae]
Length=289

 Score = 45.1 bits (105),  Expect = 3e-005
 Identities = 34/99 (34%), Positives = 55/99 (55%), Gaps = 0/99 (0%)
 Frame = +2

Query  4934  RQLVEFIDHQMAEAISLGQLAGLCALSEYHFARMFRVSFGLPPHQYVlarrlsrarellr  5113
             R L+ +++  + + +SL  +A     S++H  RMF+   G     Y+ ARRLS++   LR
Sbjct  8     RDLLTWLEGHLDQPLSLDNVAAKAGYSKWHLQRMFKDVTGHAIGAYIRARRLSKSAVALR  67

Query  5114  GTSQPLGDIALACGFASASHFTNRFRQALGGTPGEYRQA  5230
              T++P+ DIAL   F S   FT  F++    TP  YR++
Sbjct  68    LTARPILDIALQYRFDSQQTFTRAFKKQFSLTPALYRRS  106


> AP009048.1.gene4111.p01 DNA-binding transcriptional dual regulator. 
ECK4054:JW4023:b4062. Encoded by gene soxS. ARO:1000001 
process or component of antibiotic biology or chemistry. 
ARO:3003511 Escherichia coli soxS mutant. [Escherichia coli 
str. K-12 substr. W3110]
Length=107

 Score = 45.1 bits (105),  Expect = 3e-005
 Identities = 32/103 (31%), Positives = 54/103 (52%), Gaps = 2/103 (1%)
 Frame = +2

Query  4922  AHQR--RQLVEFIDHQMAEAISLGQLAGLCALSEYHFARMFRVSFGLPPHQYVlarrlsr  5095
             +HQ+  + L+ +ID  + + +++  +A     S+++  RMFR         Y+  RRL  
Sbjct  2     SHQKIIQDLIAWIDEHIDQPLNIDVVAKKSGYSKWYLQRMFRTVTHQTLGDYIRQRRLLL  61

Query  5096  arellrGTSQPLGDIALACGFASASHFTNRFRQALGGTPGEYR  5224
             A   LR T +P+ DIA+  G+ S   F+  FR+    TP +YR
Sbjct  62    AAVELRTTERPIFDIAMDLGYVSQQTFSRVFRRQFDRTPSDYR  104


> NC_002695.1.914293.p01 DNA-binding transcriptional regulator 
SoxS. Regulates genes involved in response to oxidative stress. 
Encoded by gene ECs5044. ARO:1000001 process or component 
of antibiotic biology or chemistry. ARO:3003511 Escherichia 
coli soxS mutant. [Escherichia coli O157:H7 str. Sakai]
Length=107

 Score = 45.1 bits (105),  Expect = 3e-005
 Identities = 32/103 (31%), Positives = 54/103 (52%), Gaps = 2/103 (1%)
 Frame = +2

Query  4922  AHQR--RQLVEFIDHQMAEAISLGQLAGLCALSEYHFARMFRVSFGLPPHQYVlarrlsr  5095
             +HQ+  + L+ +ID  + + +++  +A     S+++  RMFR         Y+  RRL  
Sbjct  2     SHQKIIQDLIAWIDEHIDQPLNIDVVAKKSGYSKWYLQRMFRTVTHQTLGDYIRQRRLLL  61

Query  5096  arellrGTSQPLGDIALACGFASASHFTNRFRQALGGTPGEYR  5224
             A   LR T +P+ DIA+  G+ S   F+  FR+    TP +YR
Sbjct  62    AAVELRTTERPIFDIAMDLGYVSQQTFSRVFRRQFDRTPSDYR  104


> NC_020418.1.14669634.p01 hypothetical protein. Encoded by gene 
MU9_423. ARO:1000001 process or component of antibiotic biology 
or chemistry. ARO:3000168 tetD. [Morganella morganii subsp. 
morganii KT]
Length=138

 Score = 41.6 bits (96),  Expect = 4e-004
 Identities = 30/98 (30%), Positives = 55/98 (56%), Gaps = 0/98 (0%)
 Frame = +2

Query  4934  RQLVEFIDHQMAEAISLGQLAGLCALSEYHFARMFRVSFGLPPHQYVlarrlsrarellr  5113
             + ++ +I+H + +++ L  +A     ++++F R+F+   G+    Y+ ARRL++A   LR
Sbjct  31    KDVLLWIEHNLDQSLLLDDVANKAGYTKWYFQRLFKKVTGVTLASYIRARRLTKAAVELR  90

Query  5114  GTSQPLGDIALACGFASASHFTNRFRQALGGTPGEYRQ  5227
              T + + +IAL   F S   FT RF+     TP  YR+
Sbjct  91    LTKKTILEIALKYQFDSQQSFTRRFKYIFKVTPSYYRR  128


> JF916464.1.gene5.p01 TetD. tetD Curated. Encoded by gene tetD. 
ARO:1000001 process or component of antibiotic biology or 
chemistry. ARO:3000168 tetD. [Escherichia coli]
Length=138

 Score = 41.6 bits (96),  Expect = 4e-004
 Identities = 30/98 (30%), Positives = 55/98 (56%), Gaps = 0/98 (0%)
 Frame = +2

Query  4934  RQLVEFIDHQMAEAISLGQLAGLCALSEYHFARMFRVSFGLPPHQYVlarrlsrarellr  5113
             + ++ +I+H + +++ L  +A     ++++F R+F+   G+    Y+ ARRL++A   LR
Sbjct  31    KDVLLWIEHNLDQSLLLDDVANKAGYTKWYFQRLFKKVTGVTLASYIRARRLTKAAVELR  90

Query  5114  GTSQPLGDIALACGFASASHFTNRFRQALGGTPGEYRQ  5227
              T + + +IAL   F S   FT RF+     TP  YR+
Sbjct  91    LTKKTILEIALKYQFDSQQSFTRRFKYIFKVTPSYYRR  128


> BX664015.1.gene213.p01 araC-family regulatory protein located 
on Tn10. Encoded by gene tetD. Similar to Escherichia coli 
transposon Tn10 TetD protein SWALL:TETD_ECOLI (SWALL:P28816) 
(138 aa) fasta scores: E(): 5.6e-53, 98.55% id in 138 aa, and 
to Salmonella typhimurium TetD protein SWALL:BAB91574 (EMBL:AP005147) 
(138 aa) fasta scores: E(): 1.2e-53, 100% id in 
138 aa. ARO:1000001 process or component of antibiotic biology 
or chemistry. ARO:3000168 tetD. [Serratia marcescens]
Length=138

 Score = 41.6 bits (96),  Expect = 4e-004
 Identities = 30/98 (30%), Positives = 55/98 (56%), Gaps = 0/98 (0%)
 Frame = +2

Query  4934  RQLVEFIDHQMAEAISLGQLAGLCALSEYHFARMFRVSFGLPPHQYVlarrlsrarellr  5113
             + ++ +I+H + +++ L  +A     ++++F R+F+   G+    Y+ ARRL++A   LR
Sbjct  31    KDVLLWIEHNLDQSLLLDDVANKAGYTKWYFQRLFKKVTGVTLASYIRARRLTKAAVELR  90

Query  5114  GTSQPLGDIALACGFASASHFTNRFRQALGGTPGEYRQ  5227
              T + + +IAL   F S   FT RF+     TP  YR+
Sbjct  91    LTKKTILEIALKYQFDSQQSFTRRFKYIFKVTPSYYRR  128


> AF326777.3.gene22.p01 putative transcriptional regulator TetD. 
Encoded by gene tetD. Putative regulator of tet operon; similar 
to TetD on plasmid R100. ARO:1000001 process or component 
of antibiotic biology or chemistry. ARO:3000168 tetD. [Shigella 
flexneri 2a]
Length=138

 Score = 41.6 bits (96),  Expect = 4e-004
 Identities = 30/98 (30%), Positives = 55/98 (56%), Gaps = 0/98 (0%)
 Frame = +2

Query  4934  RQLVEFIDHQMAEAISLGQLAGLCALSEYHFARMFRVSFGLPPHQYVlarrlsrarellr  5113
             + ++ +I+H + +++ L  +A     ++++F R+F+   G+    Y+ ARRL++A   LR
Sbjct  31    KDVLLWIEHNLDQSLLLDDVANKAGYTKWYFQRLFKKVTGVTLASYIRARRLTKAAVELR  90

Query  5114  GTSQPLGDIALACGFASASHFTNRFRQALGGTPGEYRQ  5227
              T + + +IAL   F S   FT RF+     TP  YR+
Sbjct  91    LTKKTILEIALKYQFDSQQSFTRRFKYIFKVTPSYYRR  128


> NC_010558.1.6276025.p01 TetD. Encoded by gene TetD. Identical 
to TetD protein [Plasmid R100]. ARO:1000001 process or component 
of antibiotic biology or chemistry. ARO:3000168 tetD. 
[Escherichia coli 1520]
Length=138

 Score = 41.6 bits (96),  Expect = 4e-004
 Identities = 30/98 (30%), Positives = 55/98 (56%), Gaps = 0/98 (0%)
 Frame = +2

Query  4934  RQLVEFIDHQMAEAISLGQLAGLCALSEYHFARMFRVSFGLPPHQYVlarrlsrarellr  5113
             + ++ +I+H + +++ L  +A     ++++F R+F+   G+    Y+ ARRL++A   LR
Sbjct  31    KDVLLWIEHNLDQSLLLDDVANKAGYTKWYFQRLFKKVTGVTLASYIRARRLTKAAVELR  90

Query  5114  GTSQPLGDIALACGFASASHFTNRFRQALGGTPGEYRQ  5227
              T + + +IAL   F S   FT RF+     TP  YR+
Sbjct  91    LTKKTILEIALKYQFDSQQSFTRRFKYIFKVTPSYYRR  128


Lambda     K      H
   0.318    0.134    0.401 

Gapped
Lambda     K      H
   0.267   0.0410    0.140 

Effective search space used: 1124614161


Query=  CM2_S47_L008_R1_001_(paired)_contig_25 Average coverage: 1,795.82
Length=1789


***** No hits found *****


Lambda     K      H
   0.318    0.134    0.401 

Gapped
Lambda     K      H
   0.267   0.0410    0.140 

Effective search space used: 344415359


Query=  CM2_S47_L008_R1_001_(paired)_contig_26 Average coverage: 2,124.52
Length=346


***** No hits found *****


Lambda     K      H
   0.318    0.134    0.401 

Gapped
Lambda     K      H
   0.267   0.0410    0.140 

Effective search space used: 32738940


Query=  CM2_S47_L008_R1_001_(paired)_contig_27 Average coverage: 2,103.19
Length=540


***** No hits found *****


Lambda     K      H
   0.318    0.134    0.401 

Gapped
Lambda     K      H
   0.267   0.0410    0.140 

Effective search space used: 73795696


Query=  CM2_S47_L008_R1_001_(paired)_contig_28 Average coverage: 32,330.28
Length=500


***** No hits found *****


Lambda     K      H
   0.318    0.134    0.401 

Gapped
Lambda     K      H
   0.267   0.0410    0.140 

Effective search space used: 64843597


Query=  CM2_S47_L008_R1_001_(paired)_contig_29 Average coverage: 387.78
Length=2303


***** No hits found *****


Lambda     K      H
   0.318    0.134    0.401 

Gapped
Lambda     K      H
   0.267   0.0410    0.140 

Effective search space used: 454710870


Query=  CM2_S47_L008_R1_001_(paired)_contig_30 Average coverage: 1,675.34
Length=1320


***** No hits found *****


Lambda     K      H
   0.318    0.134    0.401 

Gapped
Lambda     K      H
   0.267   0.0410    0.140 

Effective search space used: 244084280


Query=  CM2_S47_L008_R1_001_(paired)_contig_31 Average coverage: 474.60
Length=732


***** No hits found *****


Lambda     K      H
   0.318    0.134    0.401 

Gapped
Lambda     K      H
   0.267   0.0410    0.140 

Effective search space used: 115598175


Query=  CM2_S47_L008_R1_001_(paired)_contig_32 Average coverage: 9,659.68
Length=491


***** No hits found *****


Lambda     K      H
   0.318    0.134    0.401 

Gapped
Lambda     K      H
   0.267   0.0410    0.140 

Effective search space used: 62705896


Query=  CM2_S47_L008_R1_001_(paired)_contig_33 Average coverage: 15,414.09
Length=857


***** No hits found *****


Lambda     K      H
   0.318    0.134    0.401 

Gapped
Lambda     K      H
   0.267   0.0410    0.140 

Effective search space used: 143008410


Query=  CM2_S47_L008_R1_001_(paired)_contig_34 Average coverage: 76.47
Length=822


***** No hits found *****


Lambda     K      H
   0.318    0.134    0.401 

Gapped
Lambda     K      H
   0.267   0.0410    0.140 

Effective search space used: 135334788


Query=  CM2_S47_L008_R1_001_(paired)_contig_35 Average coverage: 91,144.33
Length=889


***** No hits found *****


Lambda     K      H
   0.318    0.134    0.401 

Gapped
Lambda     K      H
   0.267   0.0410    0.140 

Effective search space used: 149340935


Query=  CM2_S47_L008_R1_001_(paired)_contig_36 Average coverage: 44,105.14
Length=514


***** No hits found *****


Lambda     K      H
   0.318    0.134    0.401 

Gapped
Lambda     K      H
   0.267   0.0410    0.140 

Effective search space used: 68406432


Query=  CM2_S47_L008_R1_001_(paired)_contig_37 Average coverage: 523.36
Length=836


***** No hits found *****


Lambda     K      H
   0.318    0.134    0.401 

Gapped
Lambda     K      H
   0.267   0.0410    0.140 

Effective search space used: 138125196


Query=  CM2_S47_L008_R1_001_(paired)_contig_38 Average coverage: 46,686.62
Length=382


***** No hits found *****


Lambda     K      H
   0.318    0.134    0.401 

Gapped
Lambda     K      H
   0.267   0.0410    0.140 

Effective search space used: 40574184


Query=  CM2_S47_L008_R1_001_(paired)_contig_39 Average coverage: 19,803.29
Length=5828


***** No hits found *****


Lambda     K      H
   0.318    0.134    0.401 

Gapped
Lambda     K      H
   0.267   0.0410    0.140 

Effective search space used: 1199372044


Query=  CM2_S47_L008_R1_001_(paired)_contig_40 Average coverage: 30,984.53
Length=518


***** No hits found *****


Lambda     K      H
   0.318    0.134    0.401 

Gapped
Lambda     K      H
   0.267   0.0410    0.140 

Effective search space used: 69118999


Query=  CM2_S47_L008_R1_001_(paired)_contig_41 Average coverage: 583.65
Length=1350


***** No hits found *****


Lambda     K      H
   0.318    0.134    0.401 

Gapped
Lambda     K      H
   0.267   0.0410    0.140 

Effective search space used: 250940580


Query=  CM2_S47_L008_R1_001_(paired)_contig_42 Average coverage: 1,775.01
Length=2320


***** No hits found *****


Lambda     K      H
   0.318    0.134    0.401 

Gapped
Lambda     K      H
   0.267   0.0410    0.140 

Effective search space used: 458734860


Query=  CM2_S47_L008_R1_001_(paired)_contig_43 Average coverage: 95,739.81
Length=640


***** No hits found *****


Lambda     K      H
   0.318    0.134    0.401 

Gapped
Lambda     K      H
   0.267   0.0410    0.140 

Effective search space used: 96095016


Query=  CM2_S47_L008_R1_001_(paired)_contig_44 Average coverage: 788.73
Length=852


***** No hits found *****


Lambda     K      H
   0.318    0.134    0.401 

Gapped
Lambda     K      H
   0.267   0.0410    0.140 

Effective search space used: 142310808


Query=  CM2_S47_L008_R1_001_(paired)_contig_45 Average coverage: 4,790.79
Length=560


***** No hits found *****


Lambda     K      H
   0.318    0.134    0.401 

Gapped
Lambda     K      H
   0.267   0.0410    0.140 

Effective search space used: 78053140


Query=  CM2_S47_L008_R1_001_(paired)_contig_46 Average coverage: 38,146.15
Length=1559


***** No hits found *****


Lambda     K      H
   0.318    0.134    0.401 

Gapped
Lambda     K      H
   0.267   0.0410    0.140 

Effective search space used: 294285852


Query=  CM2_S47_L008_R1_001_(paired)_contig_47 Average coverage: 1,879.04
Length=3720


***** No hits found *****


Lambda     K      H
   0.318    0.134    0.401 

Gapped
Lambda     K      H
   0.267   0.0410    0.140 

Effective search space used: 759615528


Query=  CM2_S47_L008_R1_001_(paired)_contig_48 Average coverage: 22,179.48
Length=1237


***** No hits found *****


Lambda     K      H
   0.318    0.134    0.401 

Gapped
Lambda     K      H
   0.267   0.0410    0.140 

Effective search space used: 224886640


Query=  CM2_S47_L008_R1_001_(paired)_contig_49 Average coverage: 47,582.85
Length=1642


***** No hits found *****


Lambda     K      H
   0.318    0.134    0.401 

Gapped
Lambda     K      H
   0.267   0.0410    0.140 

Effective search space used: 313315884


Query=  CM2_S47_L008_R1_001_(paired)_contig_50 Average coverage: 51,458.35
Length=556


***** No hits found *****


Lambda     K      H
   0.318    0.134    0.401 

Gapped
Lambda     K      H
   0.267   0.0410    0.140 

Effective search space used: 77343566


Query=  CM2_S47_L008_R1_001_(paired)_contig_51 Average coverage: 12,145.61
Length=1179


***** No hits found *****


Lambda     K      H
   0.318    0.134    0.401 

Gapped
Lambda     K      H
   0.267   0.0410    0.140 

Effective search space used: 213473130


Query=  CM2_S47_L008_R1_001_(paired)_contig_52 Average coverage: 3,847.63
Length=278


***** No hits found *****


Lambda     K      H
   0.318    0.134    0.401 

Gapped
Lambda     K      H
   0.267   0.0410    0.140 

Effective search space used: 23388539


Query=  CM2_S47_L008_R1_001_(paired)_contig_53 Average coverage: 858.47
Length=2242


***** No hits found *****


Lambda     K      H
   0.318    0.134    0.401 

Gapped
Lambda     K      H
   0.267   0.0410    0.140 

Effective search space used: 443940622


Query=  CM2_S47_L008_R1_001_(paired)_contig_54 Average coverage: 49.39
Length=2828
                                                                      Score     E
Sequences producing significant alignments:                          (Bits)  Value

  AP008955.1.gene4662.p01 conserved hypothetical protein. Encoded...   101    2e-022
  NC_012491.1.7717399.p01 chloramphenicol/florfenicol resistance ...   101    2e-022
  NC_006582.1.3201806.p01 chloramphenicol/florfenicol resistance ...  94.7    2e-020
  NC_009725.1.5463020.p01 chloramphenicol/florfenicol resistance ...  92.4    9e-020
  AM408573.1.gene10.p01 rRNA methylase. Encoded by gene cfr. cfrA...  89.0    1e-018
  KF152885.1.gene55.p01 florfenicol/chloramphenicol resistance pr...  89.0    1e-018
  NC_005076.1.2538429.p01 florfenicol/chloramphenicol resistance ...  89.0    1e-018
  AJ249217.gene.p01 cfr* protein. Cfr 23S ribosomal RNA methyltra...  89.0    1e-018


> AP008955.1.gene4662.p01 conserved hypothetical protein. Encoded 
by gene BBR47_45040. ARO:1000001 process or component of 
antibiotic biology or chemistry. ARO:3002815 clbB. [Brevibacillus 
brevis NBRC 100599]
Length=343

 Score =  101 bits (252),  Expect = 2e-022
 Identities = 78/193 (40%), Positives = 113/193 (58%), Gaps = 10/193 (5%)
 Frame = +2

Query  1196  NIVMMGMGEPLYNFDAVRDALLIVGDNEGIGISRRRITLSTSGVVPNI-KRTGEEIGVML  1372
             +I  MGMGE L N   + +A+ I+ D    G+  RRIT+ST G++P I K T E   V L
Sbjct  149   SISFMGMGEALAN-PHIFEAMTILTDPYLFGLGHRRITISTIGLLPGIDKLTREFPQVNL  207

Query  1373  AISLHAVRDELRNELVPLNRKYPIKELLQACRDYPGASNARRITFEYVMLKGVNdsldda  1552
               SLH+  D+ R+EL+P+N ++P++++L A  D       R++   Y++L+GVNDS   A
Sbjct  208   TFSLHSPFDDQRSELMPINDRFPVRDVLIAL-DRHIRETGRKVYIAYILLRGVNDSTAHA  266

Query  1553  kllvkllkGIPA-----KINLIPFNPWPGT--AYECSDWEQIEKFSEYIFNAGYSSPVRT  1711
             + + +LL+G  A      +NLIPFN    T  +Y  SD  +I+ F   + + G S  VRT
Sbjct  267   EAVAELLRGRGAWEHLYHVNLIPFNSTEVTPDSYRQSDPSRIKAFVRILKSRGISVTVRT  326

Query  1712  PRGRDILAACGQL  1750
               G DI AACGQL
Sbjct  327   QFGSDINAACGQL  339


 Score = 56.2 bits (134),  Expect = 8e-009
 Identities = 39/133 (29%), Positives = 66/133 (49%), Gaps = 10/133 (7%)
 Frame = -2

Query  439  QASQRKMRTQQLWNWMYFRGAKSFAEMTNVSKDMRAELEKHFTVDRPEVV-AEQISNDGT  263
            +  Q + R  Q+ + ++ +    +  MT + K +R EL +    +   +   +++++   
Sbjct  16   ECKQPEYRYAQIMDAIFKQNIGEYERMTILPKFLRDELNRILGPNVCSIAPVKELTSKQV  75

Query  262  RKWLLRLPSGDKVERAHEVECVYIPETDRG--TLCVSSQVGCTLNCSFCHTGTQRLVRNL  89
             K L  +P  ++VE    V   Y    +RG  + C+S+Q GC   C FC TGT  L RNL
Sbjct  76   SKVLFAIPGDEQVEA---VRLTY----ERGWKSYCISTQCGCGFRCKFCATGTIGLKRNL  128

Query  88   TAGEIVGQVMVAR  50
            TA EI  Q++  R
Sbjct  129  TADEITDQLLYFR  141


> NC_012491.1.7717399.p01 chloramphenicol/florfenicol resistance 
protein. clbB Curated. Encoded by gene BBR47_45040. ARO:1000001 
process or component of antibiotic biology or chemistry. 
ARO:3002815 clbB. [Brevibacillus brevis NBRC 100599]
Length=343

 Score =  101 bits (252),  Expect = 2e-022
 Identities = 78/193 (40%), Positives = 113/193 (58%), Gaps = 10/193 (5%)
 Frame = +2

Query  1196  NIVMMGMGEPLYNFDAVRDALLIVGDNEGIGISRRRITLSTSGVVPNI-KRTGEEIGVML  1372
             +I  MGMGE L N   + +A+ I+ D    G+  RRIT+ST G++P I K T E   V L
Sbjct  149   SISFMGMGEALAN-PHIFEAMTILTDPYLFGLGHRRITISTIGLLPGIDKLTREFPQVNL  207

Query  1373  AISLHAVRDELRNELVPLNRKYPIKELLQACRDYPGASNARRITFEYVMLKGVNdsldda  1552
               SLH+  D+ R+EL+P+N ++P++++L A  D       R++   Y++L+GVNDS   A
Sbjct  208   TFSLHSPFDDQRSELMPINDRFPVRDVLIAL-DRHIRETGRKVYIAYILLRGVNDSTAHA  266

Query  1553  kllvkllkGIPA-----KINLIPFNPWPGT--AYECSDWEQIEKFSEYIFNAGYSSPVRT  1711
             + + +LL+G  A      +NLIPFN    T  +Y  SD  +I+ F   + + G S  VRT
Sbjct  267   EAVAELLRGRGAWEHLYHVNLIPFNSTEVTPDSYRQSDPSRIKAFVRILKSRGISVTVRT  326

Query  1712  PRGRDILAACGQL  1750
               G DI AACGQL
Sbjct  327   QFGSDINAACGQL  339


 Score = 56.2 bits (134),  Expect = 8e-009
 Identities = 39/133 (29%), Positives = 66/133 (49%), Gaps = 10/133 (7%)
 Frame = -2

Query  439  QASQRKMRTQQLWNWMYFRGAKSFAEMTNVSKDMRAELEKHFTVDRPEVV-AEQISNDGT  263
            +  Q + R  Q+ + ++ +    +  MT + K +R EL +    +   +   +++++   
Sbjct  16   ECKQPEYRYAQIMDAIFKQNIGEYERMTILPKFLRDELNRILGPNVCSIAPVKELTSKQV  75

Query  262  RKWLLRLPSGDKVERAHEVECVYIPETDRG--TLCVSSQVGCTLNCSFCHTGTQRLVRNL  89
             K L  +P  ++VE    V   Y    +RG  + C+S+Q GC   C FC TGT  L RNL
Sbjct  76   SKVLFAIPGDEQVEA---VRLTY----ERGWKSYCISTQCGCGFRCKFCATGTIGLKRNL  128

Query  88   TAGEIVGQVMVAR  50
            TA EI  Q++  R
Sbjct  129  TADEITDQLLYFR  141


> NC_006582.1.3201806.p01 chloramphenicol/florfenicol resistance 
protein. clbC Curated. Encoded by gene ABC1074. ARO:1000001 
process or component of antibiotic biology or chemistry. ARO:3002816 
clbC. [Bacillus clausii KSM-K16]
Length=350

 Score = 94.7 bits (234),  Expect = 2e-020
 Identities = 72/192 (37%), Positives = 108/192 (56%), Gaps = 9/192 (4%)
 Frame = +2

Query  1196  NIVMMGMGEPLYNFDAVRDALLIVGDNEGIGISRRRITLSTSGVVPNIKRTGEEIGVM-L  1372
             ++  MGMGE L N   + DAL ++ D +   +S RRIT+ST G++PNI+R       M L
Sbjct  152   SVSFMGMGEALANV-RIFDALNVLVDRQLFALSPRRITVSTVGIIPNIQRMTSSFPQMNL  210

Query  1373  AISLHAVRDELRNELVPLNRKYPIKELLQACRDYPGASNARRITFEYVMLKGVNdsldda  1552
               SLH+   + R+EL+P+N KYP+ +++    D       R++   YVML+GVNDS   A
Sbjct  211   TFSLHSPFHDQRSELMPINNKYPLDQVMNVL-DQHIHETGRKVYIAYVMLRGVNDSEKHA  269

Query  1553  kllvkllkGIP----AKINLIPFNPWPGTA--YECSDWEQIEKFSEYIFNAGYSSPVRTP  1714
             + LVK +          +NLI +NP  GT   Y  +  E+++ F   + +A     +R+ 
Sbjct  270   EALVKRILNNRYPHLYHVNLIRYNPTVGTPENYGQTIEEKLQTFYRVVKSARIPVTIRSQ  329

Query  1715  RGRDILAACGQL  1750
              GR+I AACGQL
Sbjct  330   FGREIDAACGQL  341


 Score = 55.5 bits (132),  Expect = 1e-008
 Identities = 44/144 (30%), Positives = 71/144 (49%), Gaps = 8/144 (5%)
 Frame = -2

Query  484  LSHAEISDRLAEIGVQASQRKMRTQQLWNWMYFRGAKSFAEMTNVSKDMRAELEKHF--T  311
            ++HA   +RL       ++   R +Q+   ++     +F +MT + K +R  L   F  +
Sbjct  4    VNHATKYERLKHFLNALNEPTYRYKQITEAIFKHRIGAFNKMTTLPKALRESLINEFGPS  63

Query  310  VDRPEVVAEQISNDGTRKWLLRLPSGDKVERAHEVECVYIPETDRGTLCVSSQVGCTLNC  131
            +   E V E  S   T K LL++   ++VE    V   Y  E    + C+SSQ GC L C
Sbjct  64   ILTVEPVLETTSQQVT-KVLLKVAGNNQVEA---VRMHY--EAGWESFCISSQCGCGLGC  117

Query  130  SFCHTGTQRLVRNLTAGEIVGQVM  59
            +FC TG   L +NL+A E+  Q++
Sbjct  118  TFCSTGAIGLKQNLSADEMTDQLL  141


> NC_009725.1.5463020.p01 chloramphenicol/florfenicol resistance 
protein. clbA Curated. Encoded by gene RBAM_005660. ARO:3002814 
clbA. ARO:1000001 process or component of antibiotic biology 
or chemistry. [Bacillus amyloliquefaciens subsp. plantarum 
str. FZB42]
Length=349

 Score = 92.4 bits (228),  Expect = 9e-020
 Identities = 65/201 (32%), Positives = 113/201 (56%), Gaps = 10/201 (4%)
 Frame = +2

Query  1190  VTNIVMMGMGEPLYNFDAVRDALLIVGDNEGIGISRRRITLSTSGVVPNIKRTGEEIG-V  1366
             + +I  MGMGE L N   V DAL ++ + E   +S RR+++ST G++P IK+  ++   V
Sbjct  147   IDSISFMGMGEALANVQ-VFDALHVLTNPELFALSPRRLSISTIGIIPGIKKITQDYPQV  205

Query  1367  MLAISLHAVRDELRNELVPLNRKYPIKELLQACRDYPGASNARRITFEYVMLKGVN----  1534
              L  SLH+  +E R++L+P+N +YP+ E++    ++   + +R++   Y+ML GVN    
Sbjct  206   NLTFSLHSPFNEQRSKLMPINERYPLLEVMDTLDEHIRVT-SRKVYIAYIMLPGVNDSID  264

Query  1535  -dslddakllvkllkGIPAKINLIPFNPWPGT--AYECSDWEQIEKFSEYIFNAGYSSPV  1705
               +     L  +  +G    +N+I +NP   +   +E  + +Q+  F + + +AG +  V
Sbjct  265   HANEVVNLLRSRYKRGNLFHVNIIRYNPTVSSPMRFEEVNEKQVVNFYKKLKSAGINVTV  324

Query  1706  RTPRGRDILAACGQLKSETEK  1768
             R+  G DI AACGQL    +K
Sbjct  325   RSQFGIDIDAACGQLYGNYQK  345


 Score = 49.3 bits (116),  Expect = 9e-007
 Identities = 38/134 (28%), Positives = 59/134 (44%), Gaps = 4/134 (2%)
 Frame = -2

Query  460  RLAEIGVQASQRKMRTQQLWNWMYFRGAKSFAEMTNVSKDMRAELEKHFTVDRPEVVAEQ  281
            R+ E   Q      R  Q+ N ++      F E+T + K +R  L + F      +   +
Sbjct  9    RIQEFLKQNKFPDFRMNQIKNAVFQGRINHFNEITVLPKSLRKLLIEEFGESILNIAPLK  68

Query  280  ISNDGTRKWLLRLPSGDKVERAHEVECVYIPETDRGTLCVSSQVGCTLNCSFCHTGTQRL  101
            + +      +L   SGD  E+   V   Y  +    + C+SSQ GC   C FC TG   L
Sbjct  69   VQHSEQVTKVLFEISGD--EKIETVNMKY--KAGWESFCISSQCGCHFGCKFCATGDIGL  124

Query  100  VRNLTAGEIVGQVM  59
             RNLT+ E+  Q++
Sbjct  125  KRNLTSDEMTDQIL  138


> AM408573.1.gene10.p01 rRNA methylase. Encoded by gene cfr. cfrA 
Curated. ARO:1000001 process or component of antibiotic biology 
or chemistry. ARO:3003441 cfrA. [Staphylococcus warneri]
Length=349

 Score = 89.0 bits (219),  Expect = 1e-018
 Identities = 67/196 (34%), Positives = 107/196 (54%), Gaps = 10/196 (5%)
 Frame = +2

Query  1187  RVTNIVMMGMGEPLYNFDAVRDALLIVGDNEGIGISRRRITLSTSGVVPNIKRTGEEIG-  1363
             ++ +I  MGMGE L N   V DAL    D     +S RR+++ST G++P+IK+  +E   
Sbjct  148   QIDSISFMGMGEALANRQ-VFDALDSFTDPNLFALSPRRLSISTIGIIPSIKKITQEYPQ  206

Query  1364  VMLAISLHAVRDELRNELVPLNRKYPIKELLQACRDYPGASNARRITFEYVMLKGVN---  1534
             V L  SLH+   E R++L+P+N +YPI E++    ++   + +R++   Y+ML GVN   
Sbjct  207   VNLTFSLHSPYSEERSKLMPINDRYPIDEVMNILDEHIRLT-SRKVYIAYIMLPGVNDSL  265

Query  1535  --dslddakllvkllkGIPAKINLIPFNPWPGT--AYECSDWEQIEKFSEYIFNAGYSSP  1702
                +   + L  +   G    +NLI +NP       Y  ++  Q+E F + + +AG    
Sbjct  266   EHANEVVSLLKSRYKSGKLYHVNLIRYNPTISAPEMYGEANEGQVEAFYKVLKSAGIHVT  325

Query  1703  VRTPRGRDILAACGQL  1750
             +R+  G DI AACGQL
Sbjct  326   IRSQFGIDIDAACGQL  341


 Score = 55.5 bits (132),  Expect = 1e-008
 Identities = 41/122 (33%), Positives = 60/122 (49%), Gaps = 8/122 (6%)
 Frame = -2

Query  418  RTQQLWNWMYFRGAKSFAEMTNVSKDMRAELEKHF--TVDRPEVVAEQISNDGTRKWLLR  245
            R +Q+ N ++ +    F +M  + K +R +L  +F  TV   +++AEQ S   T+     
Sbjct  25   RIKQITNAIFKQRISRFEDMKVLPKLLREDLINNFGETVLNIKLLAEQNSEQVTKV----  80

Query  244  LPSGDKVERAHEVECVYIPETDRGTLCVSSQVGCTLNCSFCHTGTQRLVRNLTAGEIVGQ  65
            L    K ER   V   Y  +    + C+SSQ GC   C FC TG   L +NLT  EI  Q
Sbjct  81   LFEVSKNERVETVNMKY--KAGWESFCISSQCGCNFGCKFCATGDIGLKKNLTVDEITDQ  138

Query  64   VM  59
            V+
Sbjct  139  VL  140


> KF152885.1.gene55.p01 florfenicol/chloramphenicol resistance 
protein. Encoded by gene cfr. ARO:1000001 process or component 
of antibiotic biology or chemistry. ARO:3003441 cfrA. [Escherichia 
coli]
Length=349

 Score = 89.0 bits (219),  Expect = 1e-018
 Identities = 67/196 (34%), Positives = 107/196 (54%), Gaps = 10/196 (5%)
 Frame = +2

Query  1187  RVTNIVMMGMGEPLYNFDAVRDALLIVGDNEGIGISRRRITLSTSGVVPNIKRTGEEIG-  1363
             ++ +I  MGMGE L N   V DAL    D     +S RR+++ST G++P+IK+  +E   
Sbjct  148   QIDSISFMGMGEALANRQ-VFDALDSFTDPNLFALSPRRLSISTIGIIPSIKKITQEYPQ  206

Query  1364  VMLAISLHAVRDELRNELVPLNRKYPIKELLQACRDYPGASNARRITFEYVMLKGVN---  1534
             V L  SLH+   E R++L+P+N +YPI E++    ++   + +R++   Y+ML GVN   
Sbjct  207   VNLTFSLHSPYSEERSKLMPINDRYPIDEVMNILDEHIRLT-SRKVYIAYIMLPGVNDSL  265

Query  1535  --dslddakllvkllkGIPAKINLIPFNPWPGT--AYECSDWEQIEKFSEYIFNAGYSSP  1702
                +   + L  +   G    +NLI +NP       Y  ++  Q+E F + + +AG    
Sbjct  266   EHANEVVSLLKSRYKSGKLYHVNLIRYNPTISAPEMYGEANEGQVEAFYKVLKSAGIHVT  325

Query  1703  VRTPRGRDILAACGQL  1750
             +R+  G DI AACGQL
Sbjct  326   IRSQFGIDIDAACGQL  341


 Score = 55.5 bits (132),  Expect = 1e-008
 Identities = 41/122 (33%), Positives = 60/122 (49%), Gaps = 8/122 (6%)
 Frame = -2

Query  418  RTQQLWNWMYFRGAKSFAEMTNVSKDMRAELEKHF--TVDRPEVVAEQISNDGTRKWLLR  245
            R +Q+ N ++ +    F +M  + K +R +L  +F  TV   +++AEQ S   T+     
Sbjct  25   RIKQITNAIFKQRISRFEDMKVLPKLLREDLINNFGETVLNIKLLAEQNSEQVTKV----  80

Query  244  LPSGDKVERAHEVECVYIPETDRGTLCVSSQVGCTLNCSFCHTGTQRLVRNLTAGEIVGQ  65
            L    K ER   V   Y  +    + C+SSQ GC   C FC TG   L +NLT  EI  Q
Sbjct  81   LFEVSKNERVETVNMKY--KAGWESFCISSQCGCNFGCKFCATGDIGLKKNLTVDEITDQ  138

Query  64   VM  59
            V+
Sbjct  139  VL  140


> NC_005076.1.2538429.p01 florfenicol/chloramphenicol resistance 
protein. Encoded by gene cfr. ARO:1000001 process or component 
of antibiotic biology or chemistry. ARO:3003441 cfrA. [Staphylococcus 
sciuri]
Length=349

 Score = 89.0 bits (219),  Expect = 1e-018
 Identities = 67/196 (34%), Positives = 107/196 (54%), Gaps = 10/196 (5%)
 Frame = +2

Query  1187  RVTNIVMMGMGEPLYNFDAVRDALLIVGDNEGIGISRRRITLSTSGVVPNIKRTGEEIG-  1363
             ++ +I  MGMGE L N   V DAL    D     +S RR+++ST G++P+IK+  +E   
Sbjct  148   QIDSISFMGMGEALANRQ-VFDALDSFTDPNLFALSPRRLSISTIGIIPSIKKITQEYPQ  206

Query  1364  VMLAISLHAVRDELRNELVPLNRKYPIKELLQACRDYPGASNARRITFEYVMLKGVN---  1534
             V L  SLH+   E R++L+P+N +YPI E++    ++   + +R++   Y+ML GVN   
Sbjct  207   VNLTFSLHSPYSEERSKLMPINDRYPIDEVMNILDEHIRLT-SRKVYIAYIMLPGVNDSL  265

Query  1535  --dslddakllvkllkGIPAKINLIPFNPWPGT--AYECSDWEQIEKFSEYIFNAGYSSP  1702
                +   + L  +   G    +NLI +NP       Y  ++  Q+E F + + +AG    
Sbjct  266   EHANEVVSLLKSRYKSGKLYHVNLIRYNPTISAPEMYGEANEGQVEAFYKVLKSAGIHVT  325

Query  1703  VRTPRGRDILAACGQL  1750
             +R+  G DI AACGQL
Sbjct  326   IRSQFGIDIDAACGQL  341


 Score = 55.5 bits (132),  Expect = 1e-008
 Identities = 41/122 (33%), Positives = 60/122 (49%), Gaps = 8/122 (6%)
 Frame = -2

Query  418  RTQQLWNWMYFRGAKSFAEMTNVSKDMRAELEKHF--TVDRPEVVAEQISNDGTRKWLLR  245
            R +Q+ N ++ +    F +M  + K +R +L  +F  TV   +++AEQ S   T+     
Sbjct  25   RIKQITNAIFKQRISRFEDMKVLPKLLREDLINNFGETVLNIKLLAEQNSEQVTKV----  80

Query  244  LPSGDKVERAHEVECVYIPETDRGTLCVSSQVGCTLNCSFCHTGTQRLVRNLTAGEIVGQ  65
            L    K ER   V   Y  +    + C+SSQ GC   C FC TG   L +NLT  EI  Q
Sbjct  81   LFEVSKNERVETVNMKY--KAGWESFCISSQCGCNFGCKFCATGDIGLKKNLTVDEITDQ  138

Query  64   VM  59
            V+
Sbjct  139  VL  140


> AJ249217.gene.p01 cfr* protein. Cfr 23S ribosomal RNA methyltransferase. 
Encoded by gene cfr*. ARO:1000001 process or component 
of antibiotic biology or chemistry. ARO:3003441 cfrA. 
[Staphylococcus sciuri]
Length=349

 Score = 89.0 bits (219),  Expect = 1e-018
 Identities = 67/196 (34%), Positives = 107/196 (54%), Gaps = 10/196 (5%)
 Frame = +2

Query  1187  RVTNIVMMGMGEPLYNFDAVRDALLIVGDNEGIGISRRRITLSTSGVVPNIKRTGEEIG-  1363
             ++ +I  MGMGE L N   V DAL    D     +S RR+++ST G++P+IK+  +E   
Sbjct  148   QIDSISFMGMGEALANRQ-VFDALDSFTDPNLFALSPRRLSISTIGIIPSIKKITQEYPQ  206

Query  1364  VMLAISLHAVRDELRNELVPLNRKYPIKELLQACRDYPGASNARRITFEYVMLKGVN---  1534
             V L  SLH+   E R++L+P+N +YPI E++    ++   + +R++   Y+ML GVN   
Sbjct  207   VNLTFSLHSPYSEERSKLMPINDRYPIDEVMNILDEHIRLT-SRKVYIAYIMLPGVNDSL  265

Query  1535  --dslddakllvkllkGIPAKINLIPFNPWPGT--AYECSDWEQIEKFSEYIFNAGYSSP  1702
                +   + L  +   G    +NLI +NP       Y  ++  Q+E F + + +AG    
Sbjct  266   EHANEVVSLLKSRYKSGKLYHVNLIRYNPTISAPEMYGEANEGQVEAFYKVLKSAGIHVT  325

Query  1703  VRTPRGRDILAACGQL  1750
             +R+  G DI AACGQL
Sbjct  326   IRSQFGIDIDAACGQL  341


 Score = 55.5 bits (132),  Expect = 1e-008
 Identities = 41/122 (33%), Positives = 60/122 (49%), Gaps = 8/122 (6%)
 Frame = -2

Query  418  RTQQLWNWMYFRGAKSFAEMTNVSKDMRAELEKHF--TVDRPEVVAEQISNDGTRKWLLR  245
            R +Q+ N ++ +    F +M  + K +R +L  +F  TV   +++AEQ S   T+     
Sbjct  25   RIKQITNAIFKQRISRFEDMKVLPKLLREDLINNFGETVLNIKLLAEQNSEQVTKV----  80

Query  244  LPSGDKVERAHEVECVYIPETDRGTLCVSSQVGCTLNCSFCHTGTQRLVRNLTAGEIVGQ  65
            L    K ER   V   Y  +    + C+SSQ GC   C FC TG   L +NLT  EI  Q
Sbjct  81   LFEVSKNERVETVNMKY--KAGWESFCISSQCGCNFGCKFCATGDIGLKKNLTVDEITDQ  138

Query  64   VM  59
            V+
Sbjct  139  VL  140


Lambda     K      H
   0.318    0.134    0.401 

Gapped
Lambda     K      H
   0.267   0.0410    0.140 

Effective search space used: 568856544


Query=  CM2_S47_L008_R1_001_(paired)_contig_55 Average coverage: 7,713.78
Length=602


***** No hits found *****


Lambda     K      H
   0.318    0.134    0.401 

Gapped
Lambda     K      H
   0.267   0.0410    0.140 

Effective search space used: 86909463


Query=  CM2_S47_L008_R1_001_(paired)_contig_56 Average coverage: 7,743.11
Length=748


***** No hits found *****


Lambda     K      H
   0.318    0.134    0.401 

Gapped
Lambda     K      H
   0.267   0.0410    0.140 

Effective search space used: 119101150


Query=  CM2_S47_L008_R1_001_(paired)_contig_57 Average coverage: 86,853.88
Length=1139


***** No hits found *****


Lambda     K      H
   0.318    0.134    0.401 

Gapped
Lambda     K      H
   0.267   0.0410    0.140 

Effective search space used: 203832408


Query=  CM2_S47_L008_R1_001_(paired)_contig_58 Average coverage: 4,589.40
Length=875


***** No hits found *****


Lambda     K      H
   0.318    0.134    0.401 

Gapped
Lambda     K      H
   0.267   0.0410    0.140 

Effective search space used: 145867890


Query=  CM2_S47_L008_R1_001_(paired)_contig_59 Average coverage: 7,254.77
Length=1387


***** No hits found *****


Lambda     K      H
   0.318    0.134    0.401 

Gapped
Lambda     K      H
   0.267   0.0410    0.140 

Effective search space used: 257354149


Query=  CM2_S47_L008_R1_001_(paired)_contig_60 Average coverage: 1,466.64
Length=521


***** No hits found *****


Lambda     K      H
   0.318    0.134    0.401 

Gapped
Lambda     K      H
   0.267   0.0410    0.140 

Effective search space used: 69831566


Query=  CM2_S47_L008_R1_001_(paired)_contig_61 Average coverage: 476.89
Length=26937
                                                                      Score     E
Sequences producing significant alignments:                          (Bits)  Value

  L20573.1.gene1.p01 Unknown product. bcrA Curated. Encoded by ge...  91.3    2e-018
  AY768532.1.gene1.p01 MacB. ABC transporter. Encoded by gene mac...  82.8    7e-016
  BA000017.4.gene1914.p01 ABC transporter homolog. sav1866 Curate...  74.7    2e-013
  NC_009782.1.5560577.p01 ABC transporter. Encoded by gene SAHV_1...  74.7    2e-013
  NC_013450.8614654.p01 toxin exporting ABC transporter, permease...  74.7    2e-013
  NC_010079.5775747.p01 ABC transporter ATP-binding protein. Homo...  74.7    2e-013
  NC_009641.5331045.p01 ABC transporter ATP-binding protein. Homo...  74.7    2e-013
  NC_009632.5317485.p01 ABC transporter related. Encoded by gene ...  74.7    2e-013
  NC_009487.5167700.p01 ABC transporter related. Homology: ABC tr...  74.7    2e-013
  NC_007795.3921883.p01 ABC transporter, ATP-binding/permease pro...  74.7    2e-013
  NC_007793.3914980.p01 hypothetical protein. identified by match...  74.7    2e-013
  NC_003923.1003921.p01 hypothetical protein. Homology: ABC trans...  74.7    2e-013
  NC_002953.2862566.p01 ABC transporter ATP-binding protein. Enco...  74.7    2e-013
  NC_002952.2861198.p01 ABC transporter ATP-binding protein. Simi...  74.7    2e-013
  NC_002951.3237541.p01 toxin exporting ABC transporter, permease...  74.7    2e-013
  NC_002758.1121879.p01 ABC transporter. Encoded by gene SAV1866....  74.7    2e-013
  NC_002745.1124566.p01 hypothetical protein. Homology: ABC trans...  74.7    2e-013
  DQ516970.1.gene1.p01 multidrug transporter. lmrD Curated. Encod...  73.6    4e-013
  DQ516954.1.gene1.p01 multidrug transporter. Encoded by gene lmr...  73.2    6e-013
  AF170880.4.gene1.p01 NovA. novA Curated. ABC transporter. Encod...  72.4    1e-012
  M80346.gene.p01 car(A) protein. carA Curated. Encoded by gene c...  65.1    2e-010
  AY509111.gene.p01 otrC protein. Encoded by gene otrC. otrC Cura...  59.3    9e-009
  X63451.gene.p01 srm(B) protein. srmB Curated. Encoded by gene s...  58.9    1e-008
  M57437.gene.p01 tlcC protein. Encoded by gene tlcC. tlrC Curate...  58.9    1e-008
  GQ205627.2.gene1.p01 ABC transporter. vgaD Curated. Confers res...  57.4    3e-008
  FR772051.1.gene9.p01 ABC transporter. vgaE Curated. Encoded by ...  54.7    2e-007
  L36601.gene.p01 ole(B) protein. Encoded by gene ole(B). oleB Cu...  53.9    4e-007
  HM990671.1.gene3.p01 Lsa(C). lsaC Curated. Encoded by gene Lsa(...  53.1    6e-007
  U82085.gene.p01 vgaB protein. vgaB Curated. Encoded by gene vga...  53.1    6e-007
  DQ823382.1.gene1.p01 lincosamide-streptogramin A resistance pro...  52.0    1e-006
  AY587982.1.gene1.p01 Lsa. lsaA Curated. Lincosamide and strepto...  50.4    4e-006
  KC539823.1.gene1.p01 ABC superfamily ATP binding cassette trans...  50.4    4e-006
  AF274302.1.gene5.p01 Mel. Orf2; putative ATP-binding protein; s...  50.1    5e-006
  NC_012469.1.7685970.p01 Mel protein. Identified by match to pro...  50.1    5e-006
  AY004350.gene.p01 msrC protein. msrC Curated. Encoded by gene m...  49.3    9e-006
  AF313494.1.gene1.p01 MsrC. Similar to Enterococcus faecium acqu...  48.9    1e-005
  CP003022.1.gene337.p01 macrolide efflux protein. Encoded by gen...  46.6    6e-005
  NC_007682.3.4246769.p01 macrolide efflux protein. msrE Curated....  46.6    6e-005
  HQ451074.1.gene26.p01 macrolide efflux protein. Encoded by gene...  46.6    6e-005
  NC_010481.6155782.p01 macrolide efflux protein. Encoded by gene...  46.6    6e-005
  EF102240.1.gene3.p01 Mel. Encoded by gene mel. Macrolide efflux...  46.6    6e-005
  HE999704.1.gene1047.p01 Erythromycin resistance ATP-binding pro...  44.3    3e-004


> L20573.1.gene1.p01 Unknown product. bcrA Curated. Encoded by 
gene bcrA. TTG start codon. ARO:1000001 process or component 
of antibiotic biology or chemistry. ARO:3002987 bcrA. [Bacillus 
licheniformis]
Length=306

 Score = 91.3 bits (225),  Expect = 2e-018
 Identities = 66/216 (30%), Positives = 116/216 (53%), Gaps = 17/216 (7%)
 Frame = -2

Query  10829  GHIKAVDGVSVAVRKGETLGVVGESGSGKTTLGLALLRLIS-SDGPIVFLGKEIQGLSFK  10653
              G  K+VD +++ V++G+  G +G +G+GKTT    LL LI  + G I   G+      FK
Sbjct  15     GSQKSVDHLNINVKQGDIYGFLGRNGAGKTTTIRMLLGLIKPTSGQIEIFGENF----FK  70

Query  10652  DVRPFRRDMQIVFQDP--FGSLSPRMSVGDIIAEGISVHQPRLSEEEREAKVIKALNEVG  10479
              + +   R +  + + P  + +L+ R ++  I A+ I +H+    +E         L  VG
Sbjct  71     NKKEILRRIGSIVEVPGFYANLTARENLL-INAKIIGIHKKNAIDE--------VLEIVG  121

Query  10478  LDPATRFRYPHEFSGGQRQRISVARAVVLEPSFVVLDEPTSALDMLFQAQMVALLRDLQR  10299
              L   T+ +   +FS G +QR+ +ARA++  P  ++LDEPT+ LD +   +M  L+  L +
Sbjct  122    LQHETK-KLVGKFSLGMKQRLGIARALLHYPELLILDEPTNGLDPIGIKEMRRLIHSLAK  180

Query  10298  KLDLTYMFISHDLRVVASLASHLIVMRHGKVVEEGP  10191
              + ++T    SH L  +  L  H+ ++  GK++EE P
Sbjct  181    ERNITIFISSHILSEIEQLVDHVGIIHEGKLLEEIP  216


 Score = 60.5 bits (145),  Expect = 4e-009
 Identities = 48/198 (24%), Positives = 100/198 (50%), Gaps = 16/198 (8%)
 Frame = -1

Query  5700  RAIDQVSLDIRSGARIGLFGPNGSGKSTLLRLIAGVYPATSGRIEVRG--------RVMP  5545
             +++D ++++++ G   G  G NG+GK+T +R++ G+   TSG+IE+ G         ++ 
Sbjct  18    KSVDHLNINVKQGDIYGFLGRNGAGKTTTIRMLLGLIKPTSGQIEIFGENFFKNKKEILR  77

Query  5544  LLGLSA---GANLDLVATDNISLLLRIGGRRPTPAIIDDIWAFTELEDRMRRLPLRTFSS  5374
              +G      G   +L A +N+ +  +I G     A ID++     L+   ++L +  FS 
Sbjct  78    RIGSIVEVPGFYANLTARENLLINAKIIGIHKKNA-IDEVLEIVGLQHETKKL-VGKFSL  135

Query  5373  GMLMRVLFATATAFPADILLLDEWLSVVDERFSAKAERRLLGLV--DGAAIVMLASHDQE  5200
             GM  R+  A A     ++L+LDE  + +D     K  RRL+  +  +    + ++SH   
Sbjct  136   GMKQRLGIARALLHYPELLILDEPTNGLDP-IGIKEMRRLIHSLAKERNITIFISSHILS  194

Query  5199  LLRRVCNRIVPLDRGRIV  5146
              + ++ + +  +  G+++
Sbjct  195   EIEQLVDHVGIIHEGKLL  212


 Score = 53.5 bits (127),  Expect = 5e-007
 Identities = 57/240 (23%), Positives = 112/240 (46%), Gaps = 23/240 (9%)
 Frame = -2

Query  11705  LLSVSDLSVAFHQQGRATTAVDHVSFDIKRGECVALVGEsgsgksvsalsvlklLPYPVA  11526
              ++  +DL+  +  Q     +VDH++ ++K+G+    +G +G+GK+ +   +L      + 
Sbjct  4      IIKTTDLTKMYGSQ----KSVDHLNINVKQGDIYGFLGRNGAGKTTTIRMLLG-----LI  54

Query  11525  SHPSGSIRFKGRDLLPLSEGEMREIRGSDISIIFQEPMTSLNPLHTIERQISEILQLHQP  11346
                 SG I   G +     +  +R I GS + +          P         E L ++  
Sbjct  55     KPTSGQIEIFGENFFKNKKEILRRI-GSIVEV----------PGFYANLTARENLLINAK  103

Query  11345  ISNSAARKRVLELLTQVGIPEPETRLGSYPHQLSGGQRQRVMIAMALANEPDLLIADEPT  11166
              I     +  + E+L  VG+     +L     + S G +QR+ IA AL + P+LLI DEPT
Sbjct  104    IIGIHKKNAIDEVLEIVGLQHETKKLVG---KFSLGMKQRLGIARALLHYPELLILDEPT  160

Query  11165  TALDVTVqaqilalladirarLGMSLLFITHDLGIVRRIADRVCVMNGGKIVEQGPVEQV  10986
                LD     ++  L+  +     +++   +H L  + ++ D V +++ GK++E+ P + +
Sbjct  161    NGLDPIGIKEMRRLIHSLAKERNITIFISSHILSEIEQLVDHVGIIHEGKLLEEIPFDHL  220


> AY768532.1.gene1.p01 MacB. ABC transporter. Encoded by gene macB. 
macB Curated. ARO:3000535 macB. ARO:1000001 process or 
component of antibiotic biology or chemistry. [Neisseria gonorrhoeae]
Length=644

 Score = 82.8 bits (203),  Expect = 7e-016
 Identities = 59/220 (26%), Positives = 118/220 (53%), Gaps = 13/220 (5%)
 Frame = -2

Query  10844  FRSTVGHIKAVDGVSVAVRKGETLGVVGESGSGKTTLGLALLRLISSDGPIVFLGKEIQG  10665
              F S    +  +  +S+++ KG+ + ++G+SGSGK+TL + +L  + + G   +    I G
Sbjct  13     FGSGENRVHILKDISLSIEKGDFVAIIGQSGSGKSTL-MNILGCLDTAGSGSY---RIDG  68

Query  10664  LSFKDVRPFRRDMQIVFQDPFGSLSPRMSVGDIIAEGISVHQPR----LSEEEREAKVIK  10497
              +    ++P   ++  + ++ FG +  R ++   +    +V  P     +  +ER A+  K
Sbjct  69     IETAKMQP--DELAALRRERFGFIFQRYNLLSSLTARDNVALPAVYMGMGGKERSARADK  126

Query  10496  ALNEVGLDPATRFRYPHEFSGGQRQRISVARAVVLEPSFVVLDEPTSALDMLFQAQMVAL  10317
               L ++GL  +     P E SGGQ+QR+S+ARA++     +  DEPT ALD      ++ +
Sbjct  127    LLQDLGL-ASKEGNKPGELSGGQQQRVSIARALMNGGEIIFADEPTGALDTASGKNVMEI  185

Query  10316  LRDLQRKLDLTYMFISHDLRVVASLASHLIVMRHGKVVEE  10197
              +R L  +   T + ++HD  + A+ A+ +I +R G+++ +
Sbjct  186    IRRL-HEAGHTVIMVTHDPGIAAN-ANRVIEIRDGEIISD  223


 Score = 70.5 bits (171),  Expect = 4e-012
 Identities = 65/210 (30%), Positives = 106/210 (50%), Gaps = 15/210 (7%)
 Frame = -2

Query  11636  VSFDIKRGECVALVGEsgsgksvsalsvlklLPYPVASHPSGSIRFKGRDLLPLSEGEMR  11457
              +S  I++G+ VA++G+SGSGKS     +       + +  SGS R  G +   +   E+ 
Sbjct  26     ISLSIEKGDFVAIIGQSGSGKSTLMNILGC-----LDTAGSGSYRIDGIETAKMQPDELA  80

Query  11456  EIRGSDISIIFQEPMTSLNPLHTIERQISEILQ-LHQPISNSAARKRVLELLTQVGIPEP  11280
               +R      IFQ      N L ++  + +  L  ++  +       R  +LL  +G+   
Sbjct  81     ALRRERFGFIFQR----YNLLSSLTARDNVALPAVYMGMGGKERSARADKLLQDLGLASK  136

Query  11279  ETRLGSYPHQLSGGQRQRVMIAMALANEPDLLIADEPTTALDVTVqaqilalladirarL  11100
              E   G+ P +LSGGQ+QRV IA AL N  +++ ADEPT ALD T   + +  +       
Sbjct  137    E---GNKPGELSGGQQQRVSIARALMNGGEIIFADEPTGALD-TASGKNVMEIIRRLHEA  192

Query  11099  GMSLLFITHDLGIVRRIADRVCVMNGGKIV  11010
              G +++ +THD GI    A+RV  +  G+I+
Sbjct  193    GHTVIMVTHDPGIAAN-ANRVIEIRDGEII  221


 Score = 48.5 bits (114),  Expect = 2e-005
 Identities = 53/223 (23%), Positives = 89/223 (39%), Gaps = 24/223 (10%)
 Frame = -1

Query  5757  IKRRLMNRLLGEADGAHAVRAIDQVSLDIRSGARIGLFGPNGSGKSTLLRLIAGVYPATS  5578
             I+ + +NR  G   G + V  +  +SL I  G  + + G +GSGKSTL+ ++  +  A S
Sbjct  4     IECKNINRYFGS--GENRVHILKDISLSIEKGDFVAIIGQSGSGKSTLMNILGCLDTAGS  61

Query  5577  GRIEVRGRVMPLLGLSAGANL----------------DLVATDNISL---LLRIGGRRPT  5455
             G   + G     +     A L                 L A DN++L    + +GG+  +
Sbjct  62    GSYRIDGIETAKMQPDELAALRRERFGFIFQRYNLLSSLTARDNVALPAVYMGMGGKERS  121

Query  5454  PAIIDDIWAFTELEDRMRRLPLRTFSSGMLMRVLFATATAFPADILLLDEWLSVVDERFS  5275
              A  D +     L  +    P    S G   RV  A A     +I+  DE    +D    
Sbjct  122   -ARADKLLQDLGLASKEGNKP-GELSGGQQQRVSIARALMNGGEIIFADEPTGALDTASG  179

Query  5274  AKAERRLLGLVDGAAIVMLASHDQELLRRVCNRIVPLDRGRIV  5146
                   +  L +    V++ +HD  +     NR++ +  G I+
Sbjct  180   KNVMEIIRRLHEAGHTVIMVTHDPGIAAN-ANRVIEIRDGEII  221


> BA000017.4.gene1914.p01 ABC transporter homolog. sav1866 Curated. 
Encoded by gene SAV1866. ARO:3000489 sav1866. ARO:1000001 
process or component of antibiotic biology or chemistry. 
[Staphylococcus aureus subsp. aureus Mu50]
Length=578

 Score = 74.7 bits (182),  Expect = 2e-013
 Identities = 65/214 (30%), Positives = 108/214 (50%), Gaps = 26/214 (12%)
 Frame = -2

Query  10805  VSVAVRKGETLGVVGESGSGKTTLGLALLRLIS-SDGPIVFLGKEIQGLSFKD--VRPFR  10635
              +++++ KGET+  VG SG GK+TL   + R    + G I+     I G + KD      R
Sbjct  360    INLSIEKGETVAFVGMSGGGKSTLINLIPRFYDVTSGQIL-----IDGHNIKDFLTGSLR  414

Query  10634  RDMQIVFQDPFGSLSPRMSVGDIIAEGISVHQPRLSEEE--REAKVIKALNEV-----GL  10476
                + +V QD        +   D + E I + +P  ++EE    AK+  A + +     G 
Sbjct  415    NQIGLVQQD-------NILFSDTVKENILLGRPTATDEEVVEAAKMANAHDFIMNLPQGY  467

Query  10475  DPATRFRYPHEFSGGQRQRISVARAVVLEPSFVVLDEPTSALDMLFQAQMVALLRDLQRK  10296
              D     R   + SGGQ+QR+S+AR  +  P  ++LDE TSALD+  ++ +   L  L + 
Sbjct  468    DTEVGERGV-KLSGGQKQRLSIARIFLNNPPILILDEATSALDLESESIIQEALDVLSK-  525

Query  10295  LDLTYMFISHDLRVVASLASHLIVMRHGKVVEEG  10194
               D T + ++H L  +   A  ++V+ +G +VE G
Sbjct  526    -DRTTLIVAHRLSTITH-ADKIVVIENGHIVETG  557


 Score = 52.8 bits (125),  Expect = 8e-007
 Identities = 64/235 (27%), Positives = 107/235 (45%), Gaps = 30/235 (12%)
 Frame = -2

Query  11681  VAFHQQGRATTAVDHVSFDIKRGECVALVGEsgsgksvsalsvlklLPYPVASHPSGSIR  11502
              V+F         +  ++  I++GE VA VG SG GKS     + +   Y V S   G I 
Sbjct  345    VSFQYNDNEAPILKDINLSIEKGETVAFVGMSGGGKSTLINLIPRF--YDVTS---GQIL  399

Query  11501  FKGRDLLPLSEGEMREIRGSDISIIFQEPMTSLNPLHTIERQISEILQLHQPISNSAARK  11322
                G ++     G +R    + I ++ Q+ +            + E + L +P   +A  +
Sbjct  400    IDGHNIKDFLTGSLR----NQIGLVQQDNIL-------FSDTVKENILLGRP---TATDE  445

Query  11321  RVLELLTQ-------VGIPEP-ETRLGSYPHQLSGGQRQRVMIAMALANEPDLLIADEPT  11166
               V+E           + +P+  +T +G    +LSGGQ+QR+ IA    N P +LI DE T
Sbjct  446    EVVEAAKMANAHDFIMNLPQGYDTEVGERGVKLSGGQKQRLSIARIFLNNPPILILDEAT  505

Query  11165  TALDVTVqaqilalladirarLGMSLLFITHDLGIVRRIADRVCVMNGGKIVEQG  11001
              +ALD  ++++ +   A        + L + H L  +   AD++ V+  G IVE G
Sbjct  506    SALD--LESESIIQEALDVLSKDRTTLIVAHRLSTITH-ADKIVVIENGHIVETG  557


 Score = 45.8 bits (107),  Expect = 1e-004
 Identities = 49/200 (24%), Positives = 78/200 (39%), Gaps = 19/200 (9%)
 Frame = -1

Query  5694  IDQVSLDIRSGARIGLFGPNGSGKSTLLRLIAGVYPATSGRIEVRG-RVMPLLGLSAGAN  5518
             +  ++L I  G  +   G +G GKSTL+ LI   Y  TSG+I + G  +   L  S    
Sbjct  357   LKDINLSIEKGETVAFVGMSGGGKSTLINLIPRFYDVTSGQILIDGHNIKDFLTGSLRNQ  416

Query  5517  LDLVATDNISLL------LRIGGRRPTPAIIDDIWAFTELEDRMRRLPLR----------  5386
             + LV  DNI         + +G    T   + +        D +  LP            
Sbjct  417   IGLVQQDNILFSDTVKENILLGRPTATDEEVVEAAKMANAHDFIMNLPQGYDTEVGERGV  476

Query  5385  TFSSGMLMRVLFATATAFPADILLLDEWLSVVDERFSAKAERRLLGLVDGAAIVMLASHD  5206
               S G   R+  A        IL+LDE  S +D   S    +  L ++      ++ +H 
Sbjct  477   KLSGGQKQRLSIARIFLNNPPILILDEATSALDLE-SESIIQEALDVLSKDRTTLIVAHR  535

Query  5205  QELLRRVCNRIVPLDRGRIV  5146
                +    ++IV ++ G IV
Sbjct  536   LSTITH-ADKIVVIENGHIV  554


> NC_009782.1.5560577.p01 ABC transporter. Encoded by gene SAHV_1851. 
ARO:3000489 sav1866. ARO:1000001 process or component 
of antibiotic biology or chemistry. [Staphylococcus aureus 
subsp. aureus Mu3]
Length=578

 Score = 74.7 bits (182),  Expect = 2e-013
 Identities = 65/214 (30%), Positives = 108/214 (50%), Gaps = 26/214 (12%)
 Frame = -2

Query  10805  VSVAVRKGETLGVVGESGSGKTTLGLALLRLIS-SDGPIVFLGKEIQGLSFKD--VRPFR  10635
              +++++ KGET+  VG SG GK+TL   + R    + G I+     I G + KD      R
Sbjct  360    INLSIEKGETVAFVGMSGGGKSTLINLIPRFYDVTSGQIL-----IDGHNIKDFLTGSLR  414

Query  10634  RDMQIVFQDPFGSLSPRMSVGDIIAEGISVHQPRLSEEE--REAKVIKALNEV-----GL  10476
                + +V QD        +   D + E I + +P  ++EE    AK+  A + +     G 
Sbjct  415    NQIGLVQQD-------NILFSDTVKENILLGRPTATDEEVVEAAKMANAHDFIMNLPQGY  467

Query  10475  DPATRFRYPHEFSGGQRQRISVARAVVLEPSFVVLDEPTSALDMLFQAQMVALLRDLQRK  10296
              D     R   + SGGQ+QR+S+AR  +  P  ++LDE TSALD+  ++ +   L  L + 
Sbjct  468    DTEVGERGV-KLSGGQKQRLSIARIFLNNPPILILDEATSALDLESESIIQEALDVLSK-  525

Query  10295  LDLTYMFISHDLRVVASLASHLIVMRHGKVVEEG  10194
               D T + ++H L  +   A  ++V+ +G +VE G
Sbjct  526    -DRTTLIVAHRLSTITH-ADKIVVIENGHIVETG  557


 Score = 52.8 bits (125),  Expect = 8e-007
 Identities = 64/235 (27%), Positives = 107/235 (45%), Gaps = 30/235 (12%)
 Frame = -2

Query  11681  VAFHQQGRATTAVDHVSFDIKRGECVALVGEsgsgksvsalsvlklLPYPVASHPSGSIR  11502
              V+F         +  ++  I++GE VA VG SG GKS     + +   Y V S   G I 
Sbjct  345    VSFQYNDNEAPILKDINLSIEKGETVAFVGMSGGGKSTLINLIPRF--YDVTS---GQIL  399

Query  11501  FKGRDLLPLSEGEMREIRGSDISIIFQEPMTSLNPLHTIERQISEILQLHQPISNSAARK  11322
                G ++     G +R    + I ++ Q+ +            + E + L +P   +A  +
Sbjct  400    IDGHNIKDFLTGSLR----NQIGLVQQDNIL-------FSDTVKENILLGRP---TATDE  445

Query  11321  RVLELLTQ-------VGIPEP-ETRLGSYPHQLSGGQRQRVMIAMALANEPDLLIADEPT  11166
               V+E           + +P+  +T +G    +LSGGQ+QR+ IA    N P +LI DE T
Sbjct  446    EVVEAAKMANAHDFIMNLPQGYDTEVGERGVKLSGGQKQRLSIARIFLNNPPILILDEAT  505

Query  11165  TALDVTVqaqilalladirarLGMSLLFITHDLGIVRRIADRVCVMNGGKIVEQG  11001
              +ALD  ++++ +   A        + L + H L  +   AD++ V+  G IVE G
Sbjct  506    SALD--LESESIIQEALDVLSKDRTTLIVAHRLSTITH-ADKIVVIENGHIVETG  557


 Score = 45.8 bits (107),  Expect = 1e-004
 Identities = 49/200 (24%), Positives = 78/200 (39%), Gaps = 19/200 (9%)
 Frame = -1

Query  5694  IDQVSLDIRSGARIGLFGPNGSGKSTLLRLIAGVYPATSGRIEVRG-RVMPLLGLSAGAN  5518
             +  ++L I  G  +   G +G GKSTL+ LI   Y  TSG+I + G  +   L  S    
Sbjct  357   LKDINLSIEKGETVAFVGMSGGGKSTLINLIPRFYDVTSGQILIDGHNIKDFLTGSLRNQ  416

Query  5517  LDLVATDNISLL------LRIGGRRPTPAIIDDIWAFTELEDRMRRLPLR----------  5386
             + LV  DNI         + +G    T   + +        D +  LP            
Sbjct  417   IGLVQQDNILFSDTVKENILLGRPTATDEEVVEAAKMANAHDFIMNLPQGYDTEVGERGV  476

Query  5385  TFSSGMLMRVLFATATAFPADILLLDEWLSVVDERFSAKAERRLLGLVDGAAIVMLASHD  5206
               S G   R+  A        IL+LDE  S +D   S    +  L ++      ++ +H 
Sbjct  477   KLSGGQKQRLSIARIFLNNPPILILDEATSALDLE-SESIIQEALDVLSKDRTTLIVAHR  535

Query  5205  QELLRRVCNRIVPLDRGRIV  5146
                +    ++IV ++ G IV
Sbjct  536   LSTITH-ADKIVVIENGHIV  554


> NC_013450.8614654.p01 toxin exporting ABC transporter, permease. 
Encoded by gene SAAV_1916. ARO:3000489 sav1866. ARO:1000001 
process or component of antibiotic biology or chemistry. 
[Staphylococcus aureus subsp. aureus ED98]
Length=578

 Score = 74.7 bits (182),  Expect = 2e-013
 Identities = 65/214 (30%), Positives = 108/214 (50%), Gaps = 26/214 (12%)
 Frame = -2

Query  10805  VSVAVRKGETLGVVGESGSGKTTLGLALLRLIS-SDGPIVFLGKEIQGLSFKD--VRPFR  10635
              +++++ KGET+  VG SG GK+TL   + R    + G I+     I G + KD      R
Sbjct  360    INLSIEKGETVAFVGMSGGGKSTLINLIPRFYDVTSGQIL-----IDGHNIKDFLTGSLR  414

Query  10634  RDMQIVFQDPFGSLSPRMSVGDIIAEGISVHQPRLSEEE--REAKVIKALNEV-----GL  10476
                + +V QD        +   D + E I + +P  ++EE    AK+  A + +     G 
Sbjct  415    NQIGLVQQD-------NILFSDTVKENILLGRPTATDEEVVEAAKMANAHDFIMNLPQGY  467

Query  10475  DPATRFRYPHEFSGGQRQRISVARAVVLEPSFVVLDEPTSALDMLFQAQMVALLRDLQRK  10296
              D     R   + SGGQ+QR+S+AR  +  P  ++LDE TSALD+  ++ +   L  L + 
Sbjct  468    DTEVGERGV-KLSGGQKQRLSIARIFLNNPPILILDEATSALDLESESIIQEALDVLSK-  525

Query  10295  LDLTYMFISHDLRVVASLASHLIVMRHGKVVEEG  10194
               D T + ++H L  +   A  ++V+ +G +VE G
Sbjct  526    -DRTTLIVAHRLSTITH-ADKIVVIENGHIVETG  557


 Score = 52.8 bits (125),  Expect = 8e-007
 Identities = 64/235 (27%), Positives = 107/235 (45%), Gaps = 30/235 (12%)
 Frame = -2

Query  11681  VAFHQQGRATTAVDHVSFDIKRGECVALVGEsgsgksvsalsvlklLPYPVASHPSGSIR  11502
              V+F         +  ++  I++GE VA VG SG GKS     + +   Y V S   G I 
Sbjct  345    VSFQYNDNEAPILKDINLSIEKGETVAFVGMSGGGKSTLINLIPRF--YDVTS---GQIL  399

Query  11501  FKGRDLLPLSEGEMREIRGSDISIIFQEPMTSLNPLHTIERQISEILQLHQPISNSAARK  11322
                G ++     G +R    + I ++ Q+ +            + E + L +P   +A  +
Sbjct  400    IDGHNIKDFLTGSLR----NQIGLVQQDNIL-------FSDTVKENILLGRP---TATDE  445

Query  11321  RVLELLTQ-------VGIPEP-ETRLGSYPHQLSGGQRQRVMIAMALANEPDLLIADEPT  11166
               V+E           + +P+  +T +G    +LSGGQ+QR+ IA    N P +LI DE T
Sbjct  446    EVVEAAKMANAHDFIMNLPQGYDTEVGERGVKLSGGQKQRLSIARIFLNNPPILILDEAT  505

Query  11165  TALDVTVqaqilalladirarLGMSLLFITHDLGIVRRIADRVCVMNGGKIVEQG  11001
              +ALD  ++++ +   A        + L + H L  +   AD++ V+  G IVE G
Sbjct  506    SALD--LESESIIQEALDVLSKDRTTLIVAHRLSTITH-ADKIVVIENGHIVETG  557


 Score = 45.8 bits (107),  Expect = 1e-004
 Identities = 49/200 (24%), Positives = 78/200 (39%), Gaps = 19/200 (9%)
 Frame = -1

Query  5694  IDQVSLDIRSGARIGLFGPNGSGKSTLLRLIAGVYPATSGRIEVRG-RVMPLLGLSAGAN  5518
             +  ++L I  G  +   G +G GKSTL+ LI   Y  TSG+I + G  +   L  S    
Sbjct  357   LKDINLSIEKGETVAFVGMSGGGKSTLINLIPRFYDVTSGQILIDGHNIKDFLTGSLRNQ  416

Query  5517  LDLVATDNISLL------LRIGGRRPTPAIIDDIWAFTELEDRMRRLPLR----------  5386
             + LV  DNI         + +G    T   + +        D +  LP            
Sbjct  417   IGLVQQDNILFSDTVKENILLGRPTATDEEVVEAAKMANAHDFIMNLPQGYDTEVGERGV  476

Query  5385  TFSSGMLMRVLFATATAFPADILLLDEWLSVVDERFSAKAERRLLGLVDGAAIVMLASHD  5206
               S G   R+  A        IL+LDE  S +D   S    +  L ++      ++ +H 
Sbjct  477   KLSGGQKQRLSIARIFLNNPPILILDEATSALDLE-SESIIQEALDVLSKDRTTLIVAHR  535

Query  5205  QELLRRVCNRIVPLDRGRIV  5146
                +    ++IV ++ G IV
Sbjct  536   LSTITH-ADKIVVIENGHIV  554


> NC_010079.5775747.p01 ABC transporter ATP-binding protein. Homology: 
ABC transporter-like (HMMPfam: PF00005, score: 1e-23). 
Homology: ABC transporter, transmembrane domain (HMMPfam: 
PF00664, score: 8e-43). Encoded by gene USA300HOU_1861. ARO:3000489 
sav1866. ARO:1000001 process or component of antibiotic 
biology or chemistry. [Staphylococcus aureus subsp. aureus 
USA300_TCH1516]
Length=578

 Score = 74.7 bits (182),  Expect = 2e-013
 Identities = 65/214 (30%), Positives = 108/214 (50%), Gaps = 26/214 (12%)
 Frame = -2

Query  10805  VSVAVRKGETLGVVGESGSGKTTLGLALLRLIS-SDGPIVFLGKEIQGLSFKD--VRPFR  10635
              +++++ KGET+  VG SG GK+TL   + R    + G I+     I G + KD      R
Sbjct  360    INLSIEKGETVAFVGMSGGGKSTLINLIPRFYDVTSGQIL-----IDGHNIKDFLTGSLR  414

Query  10634  RDMQIVFQDPFGSLSPRMSVGDIIAEGISVHQPRLSEEE--REAKVIKALNEV-----GL  10476
                + +V QD        +   D + E I + +P  ++EE    AK+  A + +     G 
Sbjct  415    NQIGLVQQD-------NILFSDTVKENILLGRPTATDEEVVEAAKMANAHDFIMNLPQGY  467

Query  10475  DPATRFRYPHEFSGGQRQRISVARAVVLEPSFVVLDEPTSALDMLFQAQMVALLRDLQRK  10296
              D     R   + SGGQ+QR+S+AR  +  P  ++LDE TSALD+  ++ +   L  L + 
Sbjct  468    DTEVGERGV-KLSGGQKQRLSIARIFLNNPPILILDEATSALDLESESIIQEALDVLSK-  525

Query  10295  LDLTYMFISHDLRVVASLASHLIVMRHGKVVEEG  10194
               D T + ++H L  +   A  ++V+ +G +VE G
Sbjct  526    -DRTTLIVAHRLSTITH-ADKIVVIENGHIVETG  557


 Score = 52.8 bits (125),  Expect = 8e-007
 Identities = 64/235 (27%), Positives = 107/235 (45%), Gaps = 30/235 (12%)
 Frame = -2

Query  11681  VAFHQQGRATTAVDHVSFDIKRGECVALVGEsgsgksvsalsvlklLPYPVASHPSGSIR  11502
              V+F         +  ++  I++GE VA VG SG GKS     + +   Y V S   G I 
Sbjct  345    VSFQYNDNEAPILKDINLSIEKGETVAFVGMSGGGKSTLINLIPRF--YDVTS---GQIL  399

Query  11501  FKGRDLLPLSEGEMREIRGSDISIIFQEPMTSLNPLHTIERQISEILQLHQPISNSAARK  11322
                G ++     G +R    + I ++ Q+ +            + E + L +P   +A  +
Sbjct  400    IDGHNIKDFLTGSLR----NQIGLVQQDNIL-------FSDTVKENILLGRP---TATDE  445

Query  11321  RVLELLTQ-------VGIPEP-ETRLGSYPHQLSGGQRQRVMIAMALANEPDLLIADEPT  11166
               V+E           + +P+  +T +G    +LSGGQ+QR+ IA    N P +LI DE T
Sbjct  446    EVVEAAKMANAHDFIMNLPQGYDTEVGERGVKLSGGQKQRLSIARIFLNNPPILILDEAT  505

Query  11165  TALDVTVqaqilalladirarLGMSLLFITHDLGIVRRIADRVCVMNGGKIVEQG  11001
              +ALD  ++++ +   A        + L + H L  +   AD++ V+  G IVE G
Sbjct  506    SALD--LESESIIQEALDVLSKDRTTLIVAHRLSTITH-ADKIVVIENGHIVETG  557


 Score = 45.8 bits (107),  Expect = 1e-004
 Identities = 49/200 (24%), Positives = 78/200 (39%), Gaps = 19/200 (9%)
 Frame = -1

Query  5694  IDQVSLDIRSGARIGLFGPNGSGKSTLLRLIAGVYPATSGRIEVRG-RVMPLLGLSAGAN  5518
             +  ++L I  G  +   G +G GKSTL+ LI   Y  TSG+I + G  +   L  S    
Sbjct  357   LKDINLSIEKGETVAFVGMSGGGKSTLINLIPRFYDVTSGQILIDGHNIKDFLTGSLRNQ  416

Query  5517  LDLVATDNISLL------LRIGGRRPTPAIIDDIWAFTELEDRMRRLPLR----------  5386
             + LV  DNI         + +G    T   + +        D +  LP            
Sbjct  417   IGLVQQDNILFSDTVKENILLGRPTATDEEVVEAAKMANAHDFIMNLPQGYDTEVGERGV  476

Query  5385  TFSSGMLMRVLFATATAFPADILLLDEWLSVVDERFSAKAERRLLGLVDGAAIVMLASHD  5206
               S G   R+  A        IL+LDE  S +D   S    +  L ++      ++ +H 
Sbjct  477   KLSGGQKQRLSIARIFLNNPPILILDEATSALDLE-SESIIQEALDVLSKDRTTLIVAHR  535

Query  5205  QELLRRVCNRIVPLDRGRIV  5146
                +    ++IV ++ G IV
Sbjct  536   LSTITH-ADKIVVIENGHIV  554


> NC_009641.5331045.p01 ABC transporter ATP-binding protein. Homology: 
ABC transporter, transmembrane domain (HMMPfam: PF00664, 
score: 8e-43). Homology: ABC transporter-like (HMMPfam: 
PF00005, score: 1e-23). Encoded by gene NWMN_1758. ARO:3000489 
sav1866. ARO:1000001 process or component of antibiotic 
biology or chemistry. [Staphylococcus aureus subsp. aureus str. 
Newman]
Length=578

 Score = 74.7 bits (182),  Expect = 2e-013
 Identities = 65/214 (30%), Positives = 108/214 (50%), Gaps = 26/214 (12%)
 Frame = -2

Query  10805  VSVAVRKGETLGVVGESGSGKTTLGLALLRLIS-SDGPIVFLGKEIQGLSFKD--VRPFR  10635
              +++++ KGET+  VG SG GK+TL   + R    + G I+     I G + KD      R
Sbjct  360    INLSIEKGETVAFVGMSGGGKSTLINLIPRFYDVTSGQIL-----IDGHNIKDFLTGSLR  414

Query  10634  RDMQIVFQDPFGSLSPRMSVGDIIAEGISVHQPRLSEEE--REAKVIKALNEV-----GL  10476
                + +V QD        +   D + E I + +P  ++EE    AK+  A + +     G 
Sbjct  415    NQIGLVQQD-------NILFSDTVKENILLGRPTATDEEVVEAAKMANAHDFIMNLPQGY  467

Query  10475  DPATRFRYPHEFSGGQRQRISVARAVVLEPSFVVLDEPTSALDMLFQAQMVALLRDLQRK  10296
              D     R   + SGGQ+QR+S+AR  +  P  ++LDE TSALD+  ++ +   L  L + 
Sbjct  468    DTEVGERGV-KLSGGQKQRLSIARIFLNNPPILILDEATSALDLESESIIQEALDVLSK-  525

Query  10295  LDLTYMFISHDLRVVASLASHLIVMRHGKVVEEG  10194
               D T + ++H L  +   A  ++V+ +G +VE G
Sbjct  526    -DRTTLIVAHRLSTITH-ADKIVVIENGHIVETG  557


 Score = 52.8 bits (125),  Expect = 8e-007
 Identities = 64/235 (27%), Positives = 107/235 (45%), Gaps = 30/235 (12%)
 Frame = -2

Query  11681  VAFHQQGRATTAVDHVSFDIKRGECVALVGEsgsgksvsalsvlklLPYPVASHPSGSIR  11502
              V+F         +  ++  I++GE VA VG SG GKS     + +   Y V S   G I 
Sbjct  345    VSFQYNDNEAPILKDINLSIEKGETVAFVGMSGGGKSTLINLIPRF--YDVTS---GQIL  399

Query  11501  FKGRDLLPLSEGEMREIRGSDISIIFQEPMTSLNPLHTIERQISEILQLHQPISNSAARK  11322
                G ++     G +R    + I ++ Q+ +            + E + L +P   +A  +
Sbjct  400    IDGHNIKDFLTGSLR----NQIGLVQQDNIL-------FSDTVKENILLGRP---TATDE  445

Query  11321  RVLELLTQ-------VGIPEP-ETRLGSYPHQLSGGQRQRVMIAMALANEPDLLIADEPT  11166
               V+E           + +P+  +T +G    +LSGGQ+QR+ IA    N P +LI DE T
Sbjct  446    EVVEAAKMANAHDFIMNLPQGYDTEVGERGVKLSGGQKQRLSIARIFLNNPPILILDEAT  505

Query  11165  TALDVTVqaqilalladirarLGMSLLFITHDLGIVRRIADRVCVMNGGKIVEQG  11001
              +ALD  ++++ +   A        + L + H L  +   AD++ V+  G IVE G
Sbjct  506    SALD--LESESIIQEALDVLSKDRTTLIVAHRLSTITH-ADKIVVIENGHIVETG  557


 Score = 45.8 bits (107),  Expect = 1e-004
 Identities = 49/200 (24%), Positives = 78/200 (39%), Gaps = 19/200 (9%)
 Frame = -1

Query  5694  IDQVSLDIRSGARIGLFGPNGSGKSTLLRLIAGVYPATSGRIEVRG-RVMPLLGLSAGAN  5518
             +  ++L I  G  +   G +G GKSTL+ LI   Y  TSG+I + G  +   L  S    
Sbjct  357   LKDINLSIEKGETVAFVGMSGGGKSTLINLIPRFYDVTSGQILIDGHNIKDFLTGSLRNQ  416

Query  5517  LDLVATDNISLL------LRIGGRRPTPAIIDDIWAFTELEDRMRRLPLR----------  5386
             + LV  DNI         + +G    T   + +        D +  LP            
Sbjct  417   IGLVQQDNILFSDTVKENILLGRPTATDEEVVEAAKMANAHDFIMNLPQGYDTEVGERGV  476

Query  5385  TFSSGMLMRVLFATATAFPADILLLDEWLSVVDERFSAKAERRLLGLVDGAAIVMLASHD  5206
               S G   R+  A        IL+LDE  S +D   S    +  L ++      ++ +H 
Sbjct  477   KLSGGQKQRLSIARIFLNNPPILILDEATSALDLE-SESIIQEALDVLSKDRTTLIVAHR  535

Query  5205  QELLRRVCNRIVPLDRGRIV  5146
                +    ++IV ++ G IV
Sbjct  536   LSTITH-ADKIVVIENGHIV  554


> NC_009632.5317485.p01 ABC transporter related. Encoded by gene 
SaurJH1_1954. Homology: ABC transporter, transmembrane domain 
(HMMPfam: PF00664, score: 8e-43). PFAM: ABC transporter 
transmembrane region; ABC transporter related; SMART: AAA ATPase; 
KEGG: sao:SAOUHSC_02003 ABC transporter, ATP-binding/permease 
protein, putative. Homology: ABC transporter-like (HMMPfam: 
PF00005, score: 1e-23). ARO:3000489 sav1866. ARO:1000001 
process or component of antibiotic biology or chemistry. 
[Staphylococcus aureus subsp. aureus JH1]
Length=578

 Score = 74.7 bits (182),  Expect = 2e-013
 Identities = 65/214 (30%), Positives = 108/214 (50%), Gaps = 26/214 (12%)
 Frame = -2

Query  10805  VSVAVRKGETLGVVGESGSGKTTLGLALLRLIS-SDGPIVFLGKEIQGLSFKD--VRPFR  10635
              +++++ KGET+  VG SG GK+TL   + R    + G I+     I G + KD      R
Sbjct  360    INLSIEKGETVAFVGMSGGGKSTLINLIPRFYDVTSGQIL-----IDGHNIKDFLTGSLR  414

Query  10634  RDMQIVFQDPFGSLSPRMSVGDIIAEGISVHQPRLSEEE--REAKVIKALNEV-----GL  10476
                + +V QD        +   D + E I + +P  ++EE    AK+  A + +     G 
Sbjct  415    NQIGLVQQD-------NILFSDTVKENILLGRPTATDEEVVEAAKMANAHDFIMNLPQGY  467

Query  10475  DPATRFRYPHEFSGGQRQRISVARAVVLEPSFVVLDEPTSALDMLFQAQMVALLRDLQRK  10296
              D     R   + SGGQ+QR+S+AR  +  P  ++LDE TSALD+  ++ +   L  L + 
Sbjct  468    DTEVGERGV-KLSGGQKQRLSIARIFLNNPPILILDEATSALDLESESIIQEALDVLSK-  525

Query  10295  LDLTYMFISHDLRVVASLASHLIVMRHGKVVEEG  10194
               D T + ++H L  +   A  ++V+ +G +VE G
Sbjct  526    -DRTTLIVAHRLSTITH-ADKIVVIENGHIVETG  557


 Score = 52.8 bits (125),  Expect = 8e-007
 Identities = 64/235 (27%), Positives = 107/235 (45%), Gaps = 30/235 (12%)
 Frame = -2

Query  11681  VAFHQQGRATTAVDHVSFDIKRGECVALVGEsgsgksvsalsvlklLPYPVASHPSGSIR  11502
              V+F         +  ++  I++GE VA VG SG GKS     + +   Y V S   G I 
Sbjct  345    VSFQYNDNEAPILKDINLSIEKGETVAFVGMSGGGKSTLINLIPRF--YDVTS---GQIL  399

Query  11501  FKGRDLLPLSEGEMREIRGSDISIIFQEPMTSLNPLHTIERQISEILQLHQPISNSAARK  11322
                G ++     G +R    + I ++ Q+ +            + E + L +P   +A  +
Sbjct  400    IDGHNIKDFLTGSLR----NQIGLVQQDNIL-------FSDTVKENILLGRP---TATDE  445

Query  11321  RVLELLTQ-------VGIPEP-ETRLGSYPHQLSGGQRQRVMIAMALANEPDLLIADEPT  11166
               V+E           + +P+  +T +G    +LSGGQ+QR+ IA    N P +LI DE T
Sbjct  446    EVVEAAKMANAHDFIMNLPQGYDTEVGERGVKLSGGQKQRLSIARIFLNNPPILILDEAT  505

Query  11165  TALDVTVqaqilalladirarLGMSLLFITHDLGIVRRIADRVCVMNGGKIVEQG  11001
              +ALD  ++++ +   A        + L + H L  +   AD++ V+  G IVE G
Sbjct  506    SALD--LESESIIQEALDVLSKDRTTLIVAHRLSTITH-ADKIVVIENGHIVETG  557


 Score = 45.8 bits (107),  Expect = 1e-004
 Identities = 49/200 (24%), Positives = 78/200 (39%), Gaps = 19/200 (9%)
 Frame = -1

Query  5694  IDQVSLDIRSGARIGLFGPNGSGKSTLLRLIAGVYPATSGRIEVRG-RVMPLLGLSAGAN  5518
             +  ++L I  G  +   G +G GKSTL+ LI   Y  TSG+I + G  +   L  S    
Sbjct  357   LKDINLSIEKGETVAFVGMSGGGKSTLINLIPRFYDVTSGQILIDGHNIKDFLTGSLRNQ  416

Query  5517  LDLVATDNISLL------LRIGGRRPTPAIIDDIWAFTELEDRMRRLPLR----------  5386
             + LV  DNI         + +G    T   + +        D +  LP            
Sbjct  417   IGLVQQDNILFSDTVKENILLGRPTATDEEVVEAAKMANAHDFIMNLPQGYDTEVGERGV  476

Query  5385  TFSSGMLMRVLFATATAFPADILLLDEWLSVVDERFSAKAERRLLGLVDGAAIVMLASHD  5206
               S G   R+  A        IL+LDE  S +D   S    +  L ++      ++ +H 
Sbjct  477   KLSGGQKQRLSIARIFLNNPPILILDEATSALDLE-SESIIQEALDVLSKDRTTLIVAHR  535

Query  5205  QELLRRVCNRIVPLDRGRIV  5146
                +    ++IV ++ G IV
Sbjct  536   LSTITH-ADKIVVIENGHIV  554


> NC_009487.5167700.p01 ABC transporter related. Homology: ABC 
transporter, transmembrane domain (HMMPfam: PF00664, score: 
8e-43). PFAM: ABC transporter, transmembrane region; ABC transporter 
related; SMART: AAA ATPase. Homology: ABC transporter-like 
(HMMPfam: PF00005, score: 1e-23). Encoded by gene SaurJH9_1920. 
ARO:3000489 sav1866. ARO:1000001 process or component 
of antibiotic biology or chemistry. [Staphylococcus aureus 
subsp. aureus JH9]
Length=578

 Score = 74.7 bits (182),  Expect = 2e-013
 Identities = 65/214 (30%), Positives = 108/214 (50%), Gaps = 26/214 (12%)
 Frame = -2

Query  10805  VSVAVRKGETLGVVGESGSGKTTLGLALLRLIS-SDGPIVFLGKEIQGLSFKD--VRPFR  10635
              +++++ KGET+  VG SG GK+TL   + R    + G I+     I G + KD      R
Sbjct  360    INLSIEKGETVAFVGMSGGGKSTLINLIPRFYDVTSGQIL-----IDGHNIKDFLTGSLR  414

Query  10634  RDMQIVFQDPFGSLSPRMSVGDIIAEGISVHQPRLSEEE--REAKVIKALNEV-----GL  10476
                + +V QD        +   D + E I + +P  ++EE    AK+  A + +     G 
Sbjct  415    NQIGLVQQD-------NILFSDTVKENILLGRPTATDEEVVEAAKMANAHDFIMNLPQGY  467

Query  10475  DPATRFRYPHEFSGGQRQRISVARAVVLEPSFVVLDEPTSALDMLFQAQMVALLRDLQRK  10296
              D     R   + SGGQ+QR+S+AR  +  P  ++LDE TSALD+  ++ +   L  L + 
Sbjct  468    DTEVGERGV-KLSGGQKQRLSIARIFLNNPPILILDEATSALDLESESIIQEALDVLSK-  525

Query  10295  LDLTYMFISHDLRVVASLASHLIVMRHGKVVEEG  10194
               D T + ++H L  +   A  ++V+ +G +VE G
Sbjct  526    -DRTTLIVAHRLSTITH-ADKIVVIENGHIVETG  557


 Score = 52.8 bits (125),  Expect = 8e-007
 Identities = 64/235 (27%), Positives = 107/235 (45%), Gaps = 30/235 (12%)
 Frame = -2

Query  11681  VAFHQQGRATTAVDHVSFDIKRGECVALVGEsgsgksvsalsvlklLPYPVASHPSGSIR  11502
              V+F         +  ++  I++GE VA VG SG GKS     + +   Y V S   G I 
Sbjct  345    VSFQYNDNEAPILKDINLSIEKGETVAFVGMSGGGKSTLINLIPRF--YDVTS---GQIL  399

Query  11501  FKGRDLLPLSEGEMREIRGSDISIIFQEPMTSLNPLHTIERQISEILQLHQPISNSAARK  11322
                G ++     G +R    + I ++ Q+ +            + E + L +P   +A  +
Sbjct  400    IDGHNIKDFLTGSLR----NQIGLVQQDNIL-------FSDTVKENILLGRP---TATDE  445

Query  11321  RVLELLTQ-------VGIPEP-ETRLGSYPHQLSGGQRQRVMIAMALANEPDLLIADEPT  11166
               V+E           + +P+  +T +G    +LSGGQ+QR+ IA    N P +LI DE T
Sbjct  446    EVVEAAKMANAHDFIMNLPQGYDTEVGERGVKLSGGQKQRLSIARIFLNNPPILILDEAT  505

Query  11165  TALDVTVqaqilalladirarLGMSLLFITHDLGIVRRIADRVCVMNGGKIVEQG  11001
              +ALD  ++++ +   A        + L + H L  +   AD++ V+  G IVE G
Sbjct  506    SALD--LESESIIQEALDVLSKDRTTLIVAHRLSTITH-ADKIVVIENGHIVETG  557


 Score = 45.8 bits (107),  Expect = 1e-004
 Identities = 49/200 (24%), Positives = 78/200 (39%), Gaps = 19/200 (9%)
 Frame = -1

Query  5694  IDQVSLDIRSGARIGLFGPNGSGKSTLLRLIAGVYPATSGRIEVRG-RVMPLLGLSAGAN  5518
             +  ++L I  G  +   G +G GKSTL+ LI   Y  TSG+I + G  +   L  S    
Sbjct  357   LKDINLSIEKGETVAFVGMSGGGKSTLINLIPRFYDVTSGQILIDGHNIKDFLTGSLRNQ  416

Query  5517  LDLVATDNISLL------LRIGGRRPTPAIIDDIWAFTELEDRMRRLPLR----------  5386
             + LV  DNI         + +G    T   + +        D +  LP            
Sbjct  417   IGLVQQDNILFSDTVKENILLGRPTATDEEVVEAAKMANAHDFIMNLPQGYDTEVGERGV  476

Query  5385  TFSSGMLMRVLFATATAFPADILLLDEWLSVVDERFSAKAERRLLGLVDGAAIVMLASHD  5206
               S G   R+  A        IL+LDE  S +D   S    +  L ++      ++ +H 
Sbjct  477   KLSGGQKQRLSIARIFLNNPPILILDEATSALDLE-SESIIQEALDVLSKDRTTLIVAHR  535

Query  5205  QELLRRVCNRIVPLDRGRIV  5146
                +    ++IV ++ G IV
Sbjct  536   LSTITH-ADKIVVIENGHIV  554


> NC_007795.3921883.p01 ABC transporter, ATP-binding/permease protein, 
putative. Encoded by gene SAOUHSC_02003. Homology: ABC 
transporter-like (HMMPfam: PF00005, score: 1e-23). Homology: 
ABC transporter, transmembrane domain (HMMPfam: PF00664, 
score: 8e-43). ARO:3000489 sav1866. ARO:1000001 process or 
component of antibiotic biology or chemistry. [Staphylococcus 
aureus subsp. aureus NCTC 8325]
Length=578

 Score = 74.7 bits (182),  Expect = 2e-013
 Identities = 65/214 (30%), Positives = 108/214 (50%), Gaps = 26/214 (12%)
 Frame = -2

Query  10805  VSVAVRKGETLGVVGESGSGKTTLGLALLRLIS-SDGPIVFLGKEIQGLSFKD--VRPFR  10635
              +++++ KGET+  VG SG GK+TL   + R    + G I+     I G + KD      R
Sbjct  360    INLSIEKGETVAFVGMSGGGKSTLINLIPRFYDVTSGQIL-----IDGHNIKDFLTGSLR  414

Query  10634  RDMQIVFQDPFGSLSPRMSVGDIIAEGISVHQPRLSEEE--REAKVIKALNEV-----GL  10476
                + +V QD        +   D + E I + +P  ++EE    AK+  A + +     G 
Sbjct  415    NQIGLVQQD-------NILFSDTVKENILLGRPTATDEEVVEAAKMANAHDFIMNLPQGY  467

Query  10475  DPATRFRYPHEFSGGQRQRISVARAVVLEPSFVVLDEPTSALDMLFQAQMVALLRDLQRK  10296
              D     R   + SGGQ+QR+S+AR  +  P  ++LDE TSALD+  ++ +   L  L + 
Sbjct  468    DTEVGERGV-KLSGGQKQRLSIARIFLNNPPILILDEATSALDLESESIIQEALDVLSK-  525

Query  10295  LDLTYMFISHDLRVVASLASHLIVMRHGKVVEEG  10194
               D T + ++H L  +   A  ++V+ +G +VE G
Sbjct  526    -DRTTLIVAHRLSTITH-ADKIVVIENGHIVETG  557


 Score = 52.8 bits (125),  Expect = 8e-007
 Identities = 64/235 (27%), Positives = 107/235 (45%), Gaps = 30/235 (12%)
 Frame = -2

Query  11681  VAFHQQGRATTAVDHVSFDIKRGECVALVGEsgsgksvsalsvlklLPYPVASHPSGSIR  11502
              V+F         +  ++  I++GE VA VG SG GKS     + +   Y V S   G I 
Sbjct  345    VSFQYNDNEAPILKDINLSIEKGETVAFVGMSGGGKSTLINLIPRF--YDVTS---GQIL  399

Query  11501  FKGRDLLPLSEGEMREIRGSDISIIFQEPMTSLNPLHTIERQISEILQLHQPISNSAARK  11322
                G ++     G +R    + I ++ Q+ +            + E + L +P   +A  +
Sbjct  400    IDGHNIKDFLTGSLR----NQIGLVQQDNIL-------FSDTVKENILLGRP---TATDE  445

Query  11321  RVLELLTQ-------VGIPEP-ETRLGSYPHQLSGGQRQRVMIAMALANEPDLLIADEPT  11166
               V+E           + +P+  +T +G    +LSGGQ+QR+ IA    N P +LI DE T
Sbjct  446    EVVEAAKMANAHDFIMNLPQGYDTEVGERGVKLSGGQKQRLSIARIFLNNPPILILDEAT  505

Query  11165  TALDVTVqaqilalladirarLGMSLLFITHDLGIVRRIADRVCVMNGGKIVEQG  11001
              +ALD  ++++ +   A        + L + H L  +   AD++ V+  G IVE G
Sbjct  506    SALD--LESESIIQEALDVLSKDRTTLIVAHRLSTITH-ADKIVVIENGHIVETG  557


 Score = 45.8 bits (107),  Expect = 1e-004
 Identities = 49/200 (24%), Positives = 78/200 (39%), Gaps = 19/200 (9%)
 Frame = -1

Query  5694  IDQVSLDIRSGARIGLFGPNGSGKSTLLRLIAGVYPATSGRIEVRG-RVMPLLGLSAGAN  5518
             +  ++L I  G  +   G +G GKSTL+ LI   Y  TSG+I + G  +   L  S    
Sbjct  357   LKDINLSIEKGETVAFVGMSGGGKSTLINLIPRFYDVTSGQILIDGHNIKDFLTGSLRNQ  416

Query  5517  LDLVATDNISLL------LRIGGRRPTPAIIDDIWAFTELEDRMRRLPLR----------  5386
             + LV  DNI         + +G    T   + +        D +  LP            
Sbjct  417   IGLVQQDNILFSDTVKENILLGRPTATDEEVVEAAKMANAHDFIMNLPQGYDTEVGERGV  476

Query  5385  TFSSGMLMRVLFATATAFPADILLLDEWLSVVDERFSAKAERRLLGLVDGAAIVMLASHD  5206
               S G   R+  A        IL+LDE  S +D   S    +  L ++      ++ +H 
Sbjct  477   KLSGGQKQRLSIARIFLNNPPILILDEATSALDLE-SESIIQEALDVLSKDRTTLIVAHR  535

Query  5205  QELLRRVCNRIVPLDRGRIV  5146
                +    ++IV ++ G IV
Sbjct  536   LSTITH-ADKIVVIENGHIV  554


> NC_007793.3914980.p01 hypothetical protein. identified by match 
to protein family HMM PF00005; match to protein family HMM 
PF00664. Homology: ABC transporter-like (HMMPfam: PF00005, 
score: 1e-23). Encoded by gene SAUSA300_1847. Homology: ABC 
transporter, transmembrane domain (HMMPfam: PF00664, score: 
8e-43). ARO:3000489 sav1866. ARO:1000001 process or component 
of antibiotic biology or chemistry. [Staphylococcus aureus 
subsp. aureus USA300_FPR3757]
Length=578

 Score = 74.7 bits (182),  Expect = 2e-013
 Identities = 65/214 (30%), Positives = 108/214 (50%), Gaps = 26/214 (12%)
 Frame = -2

Query  10805  VSVAVRKGETLGVVGESGSGKTTLGLALLRLIS-SDGPIVFLGKEIQGLSFKD--VRPFR  10635
              +++++ KGET+  VG SG GK+TL   + R    + G I+     I G + KD      R
Sbjct  360    INLSIEKGETVAFVGMSGGGKSTLINLIPRFYDVTSGQIL-----IDGHNIKDFLTGSLR  414

Query  10634  RDMQIVFQDPFGSLSPRMSVGDIIAEGISVHQPRLSEEE--REAKVIKALNEV-----GL  10476
                + +V QD        +   D + E I + +P  ++EE    AK+  A + +     G 
Sbjct  415    NQIGLVQQD-------NILFSDTVKENILLGRPTATDEEVVEAAKMANAHDFIMNLPQGY  467

Query  10475  DPATRFRYPHEFSGGQRQRISVARAVVLEPSFVVLDEPTSALDMLFQAQMVALLRDLQRK  10296
              D     R   + SGGQ+QR+S+AR  +  P  ++LDE TSALD+  ++ +   L  L + 
Sbjct  468    DTEVGERGV-KLSGGQKQRLSIARIFLNNPPILILDEATSALDLESESIIQEALDVLSK-  525

Query  10295  LDLTYMFISHDLRVVASLASHLIVMRHGKVVEEG  10194
               D T + ++H L  +   A  ++V+ +G +VE G
Sbjct  526    -DRTTLIVAHRLSTITH-ADKIVVIENGHIVETG  557


 Score = 52.8 bits (125),  Expect = 8e-007
 Identities = 64/235 (27%), Positives = 107/235 (45%), Gaps = 30/235 (12%)
 Frame = -2

Query  11681  VAFHQQGRATTAVDHVSFDIKRGECVALVGEsgsgksvsalsvlklLPYPVASHPSGSIR  11502
              V+F         +  ++  I++GE VA VG SG GKS     + +   Y V S   G I 
Sbjct  345    VSFQYNDNEAPILKDINLSIEKGETVAFVGMSGGGKSTLINLIPRF--YDVTS---GQIL  399

Query  11501  FKGRDLLPLSEGEMREIRGSDISIIFQEPMTSLNPLHTIERQISEILQLHQPISNSAARK  11322
                G ++     G +R    + I ++ Q+ +            + E + L +P   +A  +
Sbjct  400    IDGHNIKDFLTGSLR----NQIGLVQQDNIL-------FSDTVKENILLGRP---TATDE  445

Query  11321  RVLELLTQ-------VGIPEP-ETRLGSYPHQLSGGQRQRVMIAMALANEPDLLIADEPT  11166
               V+E           + +P+  +T +G    +LSGGQ+QR+ IA    N P +LI DE T
Sbjct  446    EVVEAAKMANAHDFIMNLPQGYDTEVGERGVKLSGGQKQRLSIARIFLNNPPILILDEAT  505

Query  11165  TALDVTVqaqilalladirarLGMSLLFITHDLGIVRRIADRVCVMNGGKIVEQG  11001
              +ALD  ++++ +   A        + L + H L  +   AD++ V+  G IVE G
Sbjct  506    SALD--LESESIIQEALDVLSKDRTTLIVAHRLSTITH-ADKIVVIENGHIVETG  557


 Score = 45.8 bits (107),  Expect = 1e-004
 Identities = 49/200 (24%), Positives = 78/200 (39%), Gaps = 19/200 (9%)
 Frame = -1

Query  5694  IDQVSLDIRSGARIGLFGPNGSGKSTLLRLIAGVYPATSGRIEVRG-RVMPLLGLSAGAN  5518
             +  ++L I  G  +   G +G GKSTL+ LI   Y  TSG+I + G  +   L  S    
Sbjct  357   LKDINLSIEKGETVAFVGMSGGGKSTLINLIPRFYDVTSGQILIDGHNIKDFLTGSLRNQ  416

Query  5517  LDLVATDNISLL------LRIGGRRPTPAIIDDIWAFTELEDRMRRLPLR----------  5386
             + LV  DNI         + +G    T   + +        D +  LP            
Sbjct  417   IGLVQQDNILFSDTVKENILLGRPTATDEEVVEAAKMANAHDFIMNLPQGYDTEVGERGV  476

Query  5385  TFSSGMLMRVLFATATAFPADILLLDEWLSVVDERFSAKAERRLLGLVDGAAIVMLASHD  5206
               S G   R+  A        IL+LDE  S +D   S    +  L ++      ++ +H 
Sbjct  477   KLSGGQKQRLSIARIFLNNPPILILDEATSALDLE-SESIIQEALDVLSKDRTTLIVAHR  535

Query  5205  QELLRRVCNRIVPLDRGRIV  5146
                +    ++IV ++ G IV
Sbjct  536   LSTITH-ADKIVVIENGHIV  554


> NC_003923.1003921.p01 hypothetical protein. Homology: ABC transporter, 
transmembrane domain (HMMPfam: PF00664, score: 8e-43). 
ABC transporter (ATP-binding protein) homolog. Encoded 
by gene MW1806. Homology: ABC transporter-like (HMMPfam: PF00005, 
score: 1e-23). ARO:3000489 sav1866. ARO:1000001 process 
or component of antibiotic biology or chemistry. [Staphylococcus 
aureus subsp. aureus MW2]
Length=578

 Score = 74.7 bits (182),  Expect = 2e-013
 Identities = 65/214 (30%), Positives = 108/214 (50%), Gaps = 26/214 (12%)
 Frame = -2

Query  10805  VSVAVRKGETLGVVGESGSGKTTLGLALLRLIS-SDGPIVFLGKEIQGLSFKD--VRPFR  10635
              +++++ KGET+  VG SG GK+TL   + R    + G I+     I G + KD      R
Sbjct  360    INLSIEKGETVAFVGMSGGGKSTLINLIPRFYDVTSGQIL-----IDGHNIKDFLTGSLR  414

Query  10634  RDMQIVFQDPFGSLSPRMSVGDIIAEGISVHQPRLSEEE--REAKVIKALNEV-----GL  10476
                + +V QD        +   D + E I + +P  ++EE    AK+  A + +     G 
Sbjct  415    NQIGLVQQD-------NILFSDTVKENILLGRPTATDEEVVEAAKMANAHDFIMNLPQGY  467

Query  10475  DPATRFRYPHEFSGGQRQRISVARAVVLEPSFVVLDEPTSALDMLFQAQMVALLRDLQRK  10296
              D     R   + SGGQ+QR+S+AR  +  P  ++LDE TSALD+  ++ +   L  L + 
Sbjct  468    DTEVGERGV-KLSGGQKQRLSIARIFLNNPPILILDEATSALDLESESIIQEALDVLSK-  525

Query  10295  LDLTYMFISHDLRVVASLASHLIVMRHGKVVEEG  10194
               D T + ++H L  +   A  ++V+ +G +VE G
Sbjct  526    -DRTTLIVAHRLSTITH-ADKIVVIENGHIVETG  557


 Score = 52.8 bits (125),  Expect = 8e-007
 Identities = 64/235 (27%), Positives = 107/235 (45%), Gaps = 30/235 (12%)
 Frame = -2

Query  11681  VAFHQQGRATTAVDHVSFDIKRGECVALVGEsgsgksvsalsvlklLPYPVASHPSGSIR  11502
              V+F         +  ++  I++GE VA VG SG GKS     + +   Y V S   G I 
Sbjct  345    VSFQYNDNEAPILKDINLSIEKGETVAFVGMSGGGKSTLINLIPRF--YDVTS---GQIL  399

Query  11501  FKGRDLLPLSEGEMREIRGSDISIIFQEPMTSLNPLHTIERQISEILQLHQPISNSAARK  11322
                G ++     G +R    + I ++ Q+ +            + E + L +P   +A  +
Sbjct  400    IDGHNIKDFLTGSLR----NQIGLVQQDNIL-------FSDTVKENILLGRP---TATDE  445

Query  11321  RVLELLTQ-------VGIPEP-ETRLGSYPHQLSGGQRQRVMIAMALANEPDLLIADEPT  11166
               V+E           + +P+  +T +G    +LSGGQ+QR+ IA    N P +LI DE T
Sbjct  446    EVVEAAKMANAHDFIMNLPQGYDTEVGERGVKLSGGQKQRLSIARIFLNNPPILILDEAT  505

Query  11165  TALDVTVqaqilalladirarLGMSLLFITHDLGIVRRIADRVCVMNGGKIVEQG  11001
              +ALD  ++++ +   A        + L + H L  +   AD++ V+  G IVE G
Sbjct  506    SALD--LESESIIQEALDVLSKDRTTLIVAHRLSTITH-ADKIVVIENGHIVETG  557


 Score = 45.8 bits (107),  Expect = 1e-004
 Identities = 49/200 (24%), Positives = 78/200 (39%), Gaps = 19/200 (9%)
 Frame = -1

Query  5694  IDQVSLDIRSGARIGLFGPNGSGKSTLLRLIAGVYPATSGRIEVRG-RVMPLLGLSAGAN  5518
             +  ++L I  G  +   G +G GKSTL+ LI   Y  TSG+I + G  +   L  S    
Sbjct  357   LKDINLSIEKGETVAFVGMSGGGKSTLINLIPRFYDVTSGQILIDGHNIKDFLTGSLRNQ  416

Query  5517  LDLVATDNISLL------LRIGGRRPTPAIIDDIWAFTELEDRMRRLPLR----------  5386
             + LV  DNI         + +G    T   + +        D +  LP            
Sbjct  417   IGLVQQDNILFSDTVKENILLGRPTATDEEVVEAAKMANAHDFIMNLPQGYDTEVGERGV  476

Query  5385  TFSSGMLMRVLFATATAFPADILLLDEWLSVVDERFSAKAERRLLGLVDGAAIVMLASHD  5206
               S G   R+  A        IL+LDE  S +D   S    +  L ++      ++ +H 
Sbjct  477   KLSGGQKQRLSIARIFLNNPPILILDEATSALDLE-SESIIQEALDVLSKDRTTLIVAHR  535

Query  5205  QELLRRVCNRIVPLDRGRIV  5146
                +    ++IV ++ G IV
Sbjct  536   LSTITH-ADKIVVIENGHIV  554


> NC_002953.2862566.p01 ABC transporter ATP-binding protein. Encoded 
by gene SAS1788. Ortholog of S. aureus MRSA252 (BX571856) 
SAR1956. ARO:3000489 sav1866. ARO:1000001 process or component 
of antibiotic biology or chemistry. [Staphylococcus aureus 
subsp. aureus MSSA476]
Length=578

 Score = 74.7 bits (182),  Expect = 2e-013
 Identities = 65/214 (30%), Positives = 108/214 (50%), Gaps = 26/214 (12%)
 Frame = -2

Query  10805  VSVAVRKGETLGVVGESGSGKTTLGLALLRLIS-SDGPIVFLGKEIQGLSFKD--VRPFR  10635
              +++++ KGET+  VG SG GK+TL   + R    + G I+     I G + KD      R
Sbjct  360    INLSIEKGETVAFVGMSGGGKSTLINLIPRFYDVTSGQIL-----IDGHNIKDFLTGSLR  414

Query  10634  RDMQIVFQDPFGSLSPRMSVGDIIAEGISVHQPRLSEEE--REAKVIKALNEV-----GL  10476
                + +V QD        +   D + E I + +P  ++EE    AK+  A + +     G 
Sbjct  415    NQIGLVQQD-------NILFSDTVKENILLGRPTATDEEVVEAAKMANAHDFIMNLPQGY  467

Query  10475  DPATRFRYPHEFSGGQRQRISVARAVVLEPSFVVLDEPTSALDMLFQAQMVALLRDLQRK  10296
              D     R   + SGGQ+QR+S+AR  +  P  ++LDE TSALD+  ++ +   L  L + 
Sbjct  468    DTEVGERGV-KLSGGQKQRLSIARIFLNNPPILILDEATSALDLESESIIQEALDVLSK-  525

Query  10295  LDLTYMFISHDLRVVASLASHLIVMRHGKVVEEG  10194
               D T + ++H L  +   A  ++V+ +G +VE G
Sbjct  526    -DRTTLIVAHRLSTITH-ADKIVVIENGHIVETG  557


 Score = 52.8 bits (125),  Expect = 8e-007
 Identities = 64/235 (27%), Positives = 107/235 (45%), Gaps = 30/235 (12%)
 Frame = -2

Query  11681  VAFHQQGRATTAVDHVSFDIKRGECVALVGEsgsgksvsalsvlklLPYPVASHPSGSIR  11502
              V+F         +  ++  I++GE VA VG SG GKS     + +   Y V S   G I 
Sbjct  345    VSFQYNDNEAPILKDINLSIEKGETVAFVGMSGGGKSTLINLIPRF--YDVTS---GQIL  399

Query  11501  FKGRDLLPLSEGEMREIRGSDISIIFQEPMTSLNPLHTIERQISEILQLHQPISNSAARK  11322
                G ++     G +R    + I ++ Q+ +            + E + L +P   +A  +
Sbjct  400    IDGHNIKDFLTGSLR----NQIGLVQQDNIL-------FSDTVKENILLGRP---TATDE  445

Query  11321  RVLELLTQ-------VGIPEP-ETRLGSYPHQLSGGQRQRVMIAMALANEPDLLIADEPT  11166
               V+E           + +P+  +T +G    +LSGGQ+QR+ IA    N P +LI DE T
Sbjct  446    EVVEAAKMANAHDFIMNLPQGYDTEVGERGVKLSGGQKQRLSIARIFLNNPPILILDEAT  505

Query  11165  TALDVTVqaqilalladirarLGMSLLFITHDLGIVRRIADRVCVMNGGKIVEQG  11001
              +ALD  ++++ +   A        + L + H L  +   AD++ V+  G IVE G
Sbjct  506    SALD--LESESIIQEALDVLSKDRTTLIVAHRLSTITH-ADKIVVIENGHIVETG  557


 Score = 45.8 bits (107),  Expect = 1e-004
 Identities = 49/200 (24%), Positives = 78/200 (39%), Gaps = 19/200 (9%)
 Frame = -1

Query  5694  IDQVSLDIRSGARIGLFGPNGSGKSTLLRLIAGVYPATSGRIEVRG-RVMPLLGLSAGAN  5518
             +  ++L I  G  +   G +G GKSTL+ LI   Y  TSG+I + G  +   L  S    
Sbjct  357   LKDINLSIEKGETVAFVGMSGGGKSTLINLIPRFYDVTSGQILIDGHNIKDFLTGSLRNQ  416

Query  5517  LDLVATDNISLL------LRIGGRRPTPAIIDDIWAFTELEDRMRRLPLR----------  5386
             + LV  DNI         + +G    T   + +        D +  LP            
Sbjct  417   IGLVQQDNILFSDTVKENILLGRPTATDEEVVEAAKMANAHDFIMNLPQGYDTEVGERGV  476

Query  5385  TFSSGMLMRVLFATATAFPADILLLDEWLSVVDERFSAKAERRLLGLVDGAAIVMLASHD  5206
               S G   R+  A        IL+LDE  S +D   S    +  L ++      ++ +H 
Sbjct  477   KLSGGQKQRLSIARIFLNNPPILILDEATSALDLE-SESIIQEALDVLSKDRTTLIVAHR  535

Query  5205  QELLRRVCNRIVPLDRGRIV  5146
                +    ++IV ++ G IV
Sbjct  536   LSTITH-ADKIVVIENGHIV  554


> NC_002952.2861198.p01 ABC transporter ATP-binding protein. Similar 
to Bacillus halodurans ABC transporter BH0941 TR:Q9KEB2 
(EMBL:AP001510) (584 aa) fasta scores: E(): 1.8e-132, 64.12% 
id in 577 aa, and to Bacillus subtilis putative ABC transporter 
ATP-binding protein YgaD TR:P71082 (EMBL:Z82044) (589 
aa) fasta scores: E(): 3.6e-130, 61.24% id in 578 aa. Encoded 
by gene SAR1956. ARO:3000489 sav1866. ARO:1000001 process 
or component of antibiotic biology or chemistry. [Staphylococcus 
aureus subsp. aureus MRSA252]
Length=578

 Score = 74.7 bits (182),  Expect = 2e-013
 Identities = 65/214 (30%), Positives = 108/214 (50%), Gaps = 26/214 (12%)
 Frame = -2

Query  10805  VSVAVRKGETLGVVGESGSGKTTLGLALLRLIS-SDGPIVFLGKEIQGLSFKD--VRPFR  10635
              +++++ KGET+  VG SG GK+TL   + R    + G I+     I G + KD      R
Sbjct  360    INLSIEKGETVAFVGMSGGGKSTLINLIPRFYDVTSGQIL-----IDGHNIKDFLTGSLR  414

Query  10634  RDMQIVFQDPFGSLSPRMSVGDIIAEGISVHQPRLSEEE--REAKVIKALNEV-----GL  10476
                + +V QD        +   D + E I + +P  ++EE    AK+  A + +     G 
Sbjct  415    NQIGLVQQD-------NILFSDTVKENILLGRPTATDEEVVEAAKMANAHDFIMNLPQGY  467

Query  10475  DPATRFRYPHEFSGGQRQRISVARAVVLEPSFVVLDEPTSALDMLFQAQMVALLRDLQRK  10296
              D     R   + SGGQ+QR+S+AR  +  P  ++LDE TSALD+  ++ +   L  L + 
Sbjct  468    DTEVGERGV-KLSGGQKQRLSIARIFLNNPPILILDEATSALDLESESIIQEALDVLSK-  525

Query  10295  LDLTYMFISHDLRVVASLASHLIVMRHGKVVEEG  10194
               D T + ++H L  +   A  ++V+ +G +VE G
Sbjct  526    -DRTTLIVAHRLSTITH-ADKIVVIENGHIVETG  557


 Score = 52.8 bits (125),  Expect = 8e-007
 Identities = 64/235 (27%), Positives = 107/235 (45%), Gaps = 30/235 (12%)
 Frame = -2

Query  11681  VAFHQQGRATTAVDHVSFDIKRGECVALVGEsgsgksvsalsvlklLPYPVASHPSGSIR  11502
              V+F         +  ++  I++GE VA VG SG GKS     + +   Y V S   G I 
Sbjct  345    VSFQYNDNEAPILKDINLSIEKGETVAFVGMSGGGKSTLINLIPRF--YDVTS---GQIL  399

Query  11501  FKGRDLLPLSEGEMREIRGSDISIIFQEPMTSLNPLHTIERQISEILQLHQPISNSAARK  11322
                G ++     G +R    + I ++ Q+ +            + E + L +P   +A  +
Sbjct  400    IDGHNIKDFLTGSLR----NQIGLVQQDNIL-------FSDTVKENILLGRP---TATDE  445

Query  11321  RVLELLTQ-------VGIPEP-ETRLGSYPHQLSGGQRQRVMIAMALANEPDLLIADEPT  11166
               V+E           + +P+  +T +G    +LSGGQ+QR+ IA    N P +LI DE T
Sbjct  446    EVVEAAKMANAHDFIMNLPQGYDTEVGERGVKLSGGQKQRLSIARIFLNNPPILILDEAT  505

Query  11165  TALDVTVqaqilalladirarLGMSLLFITHDLGIVRRIADRVCVMNGGKIVEQG  11001
              +ALD  ++++ +   A        + L + H L  +   AD++ V+  G IVE G
Sbjct  506    SALD--LESESIIQEALDVLSKDRTTLIVAHRLSTITH-ADKIVVIENGHIVETG  557


 Score = 45.8 bits (107),  Expect = 1e-004
 Identities = 49/200 (24%), Positives = 78/200 (39%), Gaps = 19/200 (9%)
 Frame = -1

Query  5694  IDQVSLDIRSGARIGLFGPNGSGKSTLLRLIAGVYPATSGRIEVRG-RVMPLLGLSAGAN  5518
             +  ++L I  G  +   G +G GKSTL+ LI   Y  TSG+I + G  +   L  S    
Sbjct  357   LKDINLSIEKGETVAFVGMSGGGKSTLINLIPRFYDVTSGQILIDGHNIKDFLTGSLRNQ  416

Query  5517  LDLVATDNISLL------LRIGGRRPTPAIIDDIWAFTELEDRMRRLPLR----------  5386
             + LV  DNI         + +G    T   + +        D +  LP            
Sbjct  417   IGLVQQDNILFSDTVKENILLGRPTATDEEVVEAAKMANAHDFIMNLPQGYDTEVGERGV  476

Query  5385  TFSSGMLMRVLFATATAFPADILLLDEWLSVVDERFSAKAERRLLGLVDGAAIVMLASHD  5206
               S G   R+  A        IL+LDE  S +D   S    +  L ++      ++ +H 
Sbjct  477   KLSGGQKQRLSIARIFLNNPPILILDEATSALDLE-SESIIQEALDVLSKDRTTLIVAHR  535

Query  5205  QELLRRVCNRIVPLDRGRIV  5146
                +    ++IV ++ G IV
Sbjct  536   LSTITH-ADKIVVIENGHIV  554


> NC_002951.3237541.p01 toxin exporting ABC transporter, permease/ATP-binding 
protein, putative. Encoded by gene SACOL1924. 
Homology: ABC transporter-like (HMMPfam: PF00005, score: 1e-23). 
Homology: ABC transporter, transmembrane domain (HMMPfam: 
PF00664, score: 8e-43). identified by match to protein family 
HMM PF00005; match to protein family HMM PF00664. ARO:3000489 
sav1866. ARO:1000001 process or component of antibiotic 
biology or chemistry. [Staphylococcus aureus subsp. aureus 
COL]
Length=578

 Score = 74.7 bits (182),  Expect = 2e-013
 Identities = 65/214 (30%), Positives = 108/214 (50%), Gaps = 26/214 (12%)
 Frame = -2

Query  10805  VSVAVRKGETLGVVGESGSGKTTLGLALLRLIS-SDGPIVFLGKEIQGLSFKD--VRPFR  10635
              +++++ KGET+  VG SG GK+TL   + R    + G I+     I G + KD      R
Sbjct  360    INLSIEKGETVAFVGMSGGGKSTLINLIPRFYDVTSGQIL-----IDGHNIKDFLTGSLR  414

Query  10634  RDMQIVFQDPFGSLSPRMSVGDIIAEGISVHQPRLSEEE--REAKVIKALNEV-----GL  10476
                + +V QD        +   D + E I + +P  ++EE    AK+  A + +     G 
Sbjct  415    NQIGLVQQD-------NILFSDTVKENILLGRPTATDEEVVEAAKMANAHDFIMNLPQGY  467

Query  10475  DPATRFRYPHEFSGGQRQRISVARAVVLEPSFVVLDEPTSALDMLFQAQMVALLRDLQRK  10296
              D     R   + SGGQ+QR+S+AR  +  P  ++LDE TSALD+  ++ +   L  L + 
Sbjct  468    DTEVGERGV-KLSGGQKQRLSIARIFLNNPPILILDEATSALDLESESIIQEALDVLSK-  525

Query  10295  LDLTYMFISHDLRVVASLASHLIVMRHGKVVEEG  10194
               D T + ++H L  +   A  ++V+ +G +VE G
Sbjct  526    -DRTTLIVAHRLSTITH-ADKIVVIENGHIVETG  557


 Score = 52.8 bits (125),  Expect = 8e-007
 Identities = 64/235 (27%), Positives = 107/235 (45%), Gaps = 30/235 (12%)
 Frame = -2

Query  11681  VAFHQQGRATTAVDHVSFDIKRGECVALVGEsgsgksvsalsvlklLPYPVASHPSGSIR  11502
              V+F         +  ++  I++GE VA VG SG GKS     + +   Y V S   G I 
Sbjct  345    VSFQYNDNEAPILKDINLSIEKGETVAFVGMSGGGKSTLINLIPRF--YDVTS---GQIL  399

Query  11501  FKGRDLLPLSEGEMREIRGSDISIIFQEPMTSLNPLHTIERQISEILQLHQPISNSAARK  11322
                G ++     G +R    + I ++ Q+ +            + E + L +P   +A  +
Sbjct  400    IDGHNIKDFLTGSLR----NQIGLVQQDNIL-------FSDTVKENILLGRP---TATDE  445

Query  11321  RVLELLTQ-------VGIPEP-ETRLGSYPHQLSGGQRQRVMIAMALANEPDLLIADEPT  11166
               V+E           + +P+  +T +G    +LSGGQ+QR+ IA    N P +LI DE T
Sbjct  446    EVVEAAKMANAHDFIMNLPQGYDTEVGERGVKLSGGQKQRLSIARIFLNNPPILILDEAT  505

Query  11165  TALDVTVqaqilalladirarLGMSLLFITHDLGIVRRIADRVCVMNGGKIVEQG  11001
              +ALD  ++++ +   A        + L + H L  +   AD++ V+  G IVE G
Sbjct  506    SALD--LESESIIQEALDVLSKDRTTLIVAHRLSTITH-ADKIVVIENGHIVETG  557


 Score = 45.8 bits (107),  Expect = 1e-004
 Identities = 49/200 (24%), Positives = 78/200 (39%), Gaps = 19/200 (9%)
 Frame = -1

Query  5694  IDQVSLDIRSGARIGLFGPNGSGKSTLLRLIAGVYPATSGRIEVRG-RVMPLLGLSAGAN  5518
             +  ++L I  G  +   G +G GKSTL+ LI   Y  TSG+I + G  +   L  S    
Sbjct  357   LKDINLSIEKGETVAFVGMSGGGKSTLINLIPRFYDVTSGQILIDGHNIKDFLTGSLRNQ  416

Query  5517  LDLVATDNISLL------LRIGGRRPTPAIIDDIWAFTELEDRMRRLPLR----------  5386
             + LV  DNI         + +G    T   + +        D +  LP            
Sbjct  417   IGLVQQDNILFSDTVKENILLGRPTATDEEVVEAAKMANAHDFIMNLPQGYDTEVGERGV  476

Query  5385  TFSSGMLMRVLFATATAFPADILLLDEWLSVVDERFSAKAERRLLGLVDGAAIVMLASHD  5206
               S G   R+  A        IL+LDE  S +D   S    +  L ++      ++ +H 
Sbjct  477   KLSGGQKQRLSIARIFLNNPPILILDEATSALDLE-SESIIQEALDVLSKDRTTLIVAHR  535

Query  5205  QELLRRVCNRIVPLDRGRIV  5146
                +    ++IV ++ G IV
Sbjct  536   LSTITH-ADKIVVIENGHIV  554


> NC_002758.1121879.p01 ABC transporter. Encoded by gene SAV1866. 
Homology: ABC transporter-like (HMMPfam: PF00005, score: 
1e-23). Homology: ABC transporter, transmembrane domain (HMMPfam: 
PF00664, score: 8e-43). ATP-binding protein. ARO:3000489 
sav1866. ARO:1000001 process or component of antibiotic biology 
or chemistry. [Staphylococcus aureus subsp. aureus Mu50]
Length=578

 Score = 74.7 bits (182),  Expect = 2e-013
 Identities = 65/214 (30%), Positives = 108/214 (50%), Gaps = 26/214 (12%)
 Frame = -2

Query  10805  VSVAVRKGETLGVVGESGSGKTTLGLALLRLIS-SDGPIVFLGKEIQGLSFKD--VRPFR  10635
              +++++ KGET+  VG SG GK+TL   + R    + G I+     I G + KD      R
Sbjct  360    INLSIEKGETVAFVGMSGGGKSTLINLIPRFYDVTSGQIL-----IDGHNIKDFLTGSLR  414

Query  10634  RDMQIVFQDPFGSLSPRMSVGDIIAEGISVHQPRLSEEE--REAKVIKALNEV-----GL  10476
                + +V QD        +   D + E I + +P  ++EE    AK+  A + +     G 
Sbjct  415    NQIGLVQQD-------NILFSDTVKENILLGRPTATDEEVVEAAKMANAHDFIMNLPQGY  467

Query  10475  DPATRFRYPHEFSGGQRQRISVARAVVLEPSFVVLDEPTSALDMLFQAQMVALLRDLQRK  10296
              D     R   + SGGQ+QR+S+AR  +  P  ++LDE TSALD+  ++ +   L  L + 
Sbjct  468    DTEVGERGV-KLSGGQKQRLSIARIFLNNPPILILDEATSALDLESESIIQEALDVLSK-  525

Query  10295  LDLTYMFISHDLRVVASLASHLIVMRHGKVVEEG  10194
               D T + ++H L  +   A  ++V+ +G +VE G
Sbjct  526    -DRTTLIVAHRLSTITH-ADKIVVIENGHIVETG  557


 Score = 52.8 bits (125),  Expect = 8e-007
 Identities = 64/235 (27%), Positives = 107/235 (45%), Gaps = 30/235 (12%)
 Frame = -2

Query  11681  VAFHQQGRATTAVDHVSFDIKRGECVALVGEsgsgksvsalsvlklLPYPVASHPSGSIR  11502
              V+F         +  ++  I++GE VA VG SG GKS     + +   Y V S   G I 
Sbjct  345    VSFQYNDNEAPILKDINLSIEKGETVAFVGMSGGGKSTLINLIPRF--YDVTS---GQIL  399

Query  11501  FKGRDLLPLSEGEMREIRGSDISIIFQEPMTSLNPLHTIERQISEILQLHQPISNSAARK  11322
                G ++     G +R    + I ++ Q+ +            + E + L +P   +A  +
Sbjct  400    IDGHNIKDFLTGSLR----NQIGLVQQDNIL-------FSDTVKENILLGRP---TATDE  445

Query  11321  RVLELLTQ-------VGIPEP-ETRLGSYPHQLSGGQRQRVMIAMALANEPDLLIADEPT  11166
               V+E           + +P+  +T +G    +LSGGQ+QR+ IA    N P +LI DE T
Sbjct  446    EVVEAAKMANAHDFIMNLPQGYDTEVGERGVKLSGGQKQRLSIARIFLNNPPILILDEAT  505

Query  11165  TALDVTVqaqilalladirarLGMSLLFITHDLGIVRRIADRVCVMNGGKIVEQG  11001
              +ALD  ++++ +   A        + L + H L  +   AD++ V+  G IVE G
Sbjct  506    SALD--LESESIIQEALDVLSKDRTTLIVAHRLSTITH-ADKIVVIENGHIVETG  557


 Score = 45.8 bits (107),  Expect = 1e-004
 Identities = 49/200 (24%), Positives = 78/200 (39%), Gaps = 19/200 (9%)
 Frame = -1

Query  5694  IDQVSLDIRSGARIGLFGPNGSGKSTLLRLIAGVYPATSGRIEVRG-RVMPLLGLSAGAN  5518
             +  ++L I  G  +   G +G GKSTL+ LI   Y  TSG+I + G  +   L  S    
Sbjct  357   LKDINLSIEKGETVAFVGMSGGGKSTLINLIPRFYDVTSGQILIDGHNIKDFLTGSLRNQ  416

Query  5517  LDLVATDNISLL------LRIGGRRPTPAIIDDIWAFTELEDRMRRLPLR----------  5386
             + LV  DNI         + +G    T   + +        D +  LP            
Sbjct  417   IGLVQQDNILFSDTVKENILLGRPTATDEEVVEAAKMANAHDFIMNLPQGYDTEVGERGV  476

Query  5385  TFSSGMLMRVLFATATAFPADILLLDEWLSVVDERFSAKAERRLLGLVDGAAIVMLASHD  5206
               S G   R+  A        IL+LDE  S +D   S    +  L ++      ++ +H 
Sbjct  477   KLSGGQKQRLSIARIFLNNPPILILDEATSALDLE-SESIIQEALDVLSKDRTTLIVAHR  535

Query  5205  QELLRRVCNRIVPLDRGRIV  5146
                +    ++IV ++ G IV
Sbjct  536   LSTITH-ADKIVVIENGHIV  554


> NC_002745.1124566.p01 hypothetical protein. Homology: ABC transporter-like 
(HMMPfam: PF00005, score: 1e-23). Encoded by gene 
SA1683. ABC transporter (ATP-binding protein) homolog. Homology: 
ABC transporter, transmembrane domain (HMMPfam: PF00664, 
score: 8e-43). ARO:3000489 sav1866. ARO:1000001 process 
or component of antibiotic biology or chemistry. [Staphylococcus 
aureus subsp. aureus N315]
Length=578

 Score = 74.7 bits (182),  Expect = 2e-013
 Identities = 65/214 (30%), Positives = 108/214 (50%), Gaps = 26/214 (12%)
 Frame = -2

Query  10805  VSVAVRKGETLGVVGESGSGKTTLGLALLRLIS-SDGPIVFLGKEIQGLSFKD--VRPFR  10635
              +++++ KGET+  VG SG GK+TL   + R    + G I+     I G + KD      R
Sbjct  360    INLSIEKGETVAFVGMSGGGKSTLINLIPRFYDVTSGQIL-----IDGHNIKDFLTGSLR  414

Query  10634  RDMQIVFQDPFGSLSPRMSVGDIIAEGISVHQPRLSEEE--REAKVIKALNEV-----GL  10476
                + +V QD        +   D + E I + +P  ++EE    AK+  A + +     G 
Sbjct  415    NQIGLVQQD-------NILFSDTVKENILLGRPTATDEEVVEAAKMANAHDFIMNLPQGY  467

Query  10475  DPATRFRYPHEFSGGQRQRISVARAVVLEPSFVVLDEPTSALDMLFQAQMVALLRDLQRK  10296
              D     R   + SGGQ+QR+S+AR  +  P  ++LDE TSALD+  ++ +   L  L + 
Sbjct  468    DTEVGERGV-KLSGGQKQRLSIARIFLNNPPILILDEATSALDLESESIIQEALDVLSK-  525

Query  10295  LDLTYMFISHDLRVVASLASHLIVMRHGKVVEEG  10194
               D T + ++H L  +   A  ++V+ +G +VE G
Sbjct  526    -DRTTLIVAHRLSTITH-ADKIVVIENGHIVETG  557


 Score = 52.8 bits (125),  Expect = 8e-007
 Identities = 64/235 (27%), Positives = 107/235 (45%), Gaps = 30/235 (12%)
 Frame = -2

Query  11681  VAFHQQGRATTAVDHVSFDIKRGECVALVGEsgsgksvsalsvlklLPYPVASHPSGSIR  11502
              V+F         +  ++  I++GE VA VG SG GKS     + +   Y V S   G I 
Sbjct  345    VSFQYNDNEAPILKDINLSIEKGETVAFVGMSGGGKSTLINLIPRF--YDVTS---GQIL  399

Query  11501  FKGRDLLPLSEGEMREIRGSDISIIFQEPMTSLNPLHTIERQISEILQLHQPISNSAARK  11322
                G ++     G +R    + I ++ Q+ +            + E + L +P   +A  +
Sbjct  400    IDGHNIKDFLTGSLR----NQIGLVQQDNIL-------FSDTVKENILLGRP---TATDE  445

Query  11321  RVLELLTQ-------VGIPEP-ETRLGSYPHQLSGGQRQRVMIAMALANEPDLLIADEPT  11166
               V+E           + +P+  +T +G    +LSGGQ+QR+ IA    N P +LI DE T
Sbjct  446    EVVEAAKMANAHDFIMNLPQGYDTEVGERGVKLSGGQKQRLSIARIFLNNPPILILDEAT  505

Query  11165  TALDVTVqaqilalladirarLGMSLLFITHDLGIVRRIADRVCVMNGGKIVEQG  11001
              +ALD  ++++ +   A        + L + H L  +   AD++ V+  G IVE G
Sbjct  506    SALD--LESESIIQEALDVLSKDRTTLIVAHRLSTITH-ADKIVVIENGHIVETG  557


 Score = 45.8 bits (107),  Expect = 1e-004
 Identities = 49/200 (24%), Positives = 78/200 (39%), Gaps = 19/200 (9%)
 Frame = -1

Query  5694  IDQVSLDIRSGARIGLFGPNGSGKSTLLRLIAGVYPATSGRIEVRG-RVMPLLGLSAGAN  5518
             +  ++L I  G  +   G +G GKSTL+ LI   Y  TSG+I + G  +   L  S    
Sbjct  357   LKDINLSIEKGETVAFVGMSGGGKSTLINLIPRFYDVTSGQILIDGHNIKDFLTGSLRNQ  416

Query  5517  LDLVATDNISLL------LRIGGRRPTPAIIDDIWAFTELEDRMRRLPLR----------  5386
             + LV  DNI         + +G    T   + +        D +  LP            
Sbjct  417   IGLVQQDNILFSDTVKENILLGRPTATDEEVVEAAKMANAHDFIMNLPQGYDTEVGERGV  476

Query  5385  TFSSGMLMRVLFATATAFPADILLLDEWLSVVDERFSAKAERRLLGLVDGAAIVMLASHD  5206
               S G   R+  A        IL+LDE  S +D   S    +  L ++      ++ +H 
Sbjct  477   KLSGGQKQRLSIARIFLNNPPILILDEATSALDLE-SESIIQEALDVLSKDRTTLIVAHR  535

Query  5205  QELLRRVCNRIVPLDRGRIV  5146
                +    ++IV ++ G IV
Sbjct  536   LSTITH-ADKIVVIENGHIV  554


> DQ516970.1.gene1.p01 multidrug transporter. lmrD Curated. Encoded 
by gene lmrD. ARO:1000001 process or component of antibiotic 
biology or chemistry. ARO:3002882 lmrD. [Lactococcus lactis 
subsp. lactis]
Length=662

 Score = 73.6 bits (179),  Expect = 4e-013
 Identities = 61/212 (28%), Positives = 107/212 (50%), Gaps = 22/212 (10%)
 Frame = -2

Query  10805  VSVAVRKGETLGVVGESGSGKTTLGLALLRLIS-SDGPIVFLGKEIQGLSFKDVRPFRRD  10629
              V++ V+KG+ + +VG +GSGKTT+   + R    + G I F G +I+     D+   R +
Sbjct  443    VNIDVKKGQMVALVGPTGSGKTTVMNLMNRFYDVNGGAIKFDGTDIREF---DLDSLRSN  499

Query  10628  MQIVFQDPFGSLSPRMSVGDIIAEGISVHQPRLSEEEREAKVIKALNEVGLDPATRFRYP  10449
              + IV Q+        +     IA+ I   +P  ++EE E  V K  +      +   +Y 
Sbjct  500    VGIVLQES-------VLFDGTIADNIKFGKPNATQEEIET-VAKTTHIHDFIDSLPDKYE  551

Query  10448  HE-------FSGGQRQRISVARAVVLEPSFVVLDEPTSALDMLFQAQMVALLRDLQRKLD  10290
                       FS GQ+Q+IS+AR ++  P  ++LDE TS +D + + Q+   +        
Sbjct  552    THVSDDESVFSVGQKQQISIARTILTNPELLILDEATSNVDTVTEQQIQWAME--AAIAG  609

Query  10289  LTYMFISHDLRVVASLASHLIVMRHGKVVEEG  10194
               T   I+H L+ + + A  ++V++ G+V+EEG
Sbjct  610    RTSFVIAHRLKTILN-ADKIVVLKDGEVIEEG  640


 Score = 52.8 bits (125),  Expect = 8e-007
 Identities = 46/200 (23%), Positives = 89/200 (44%), Gaps = 19/200 (9%)
 Frame = -1

Query  5694  IDQVSLDIRSGARIGLFGPNGSGKSTLLRLIAGVYPATSGRIEVRGRVMPLLGL-SAGAN  5518
             + +V++D++ G  + L GP GSGK+T++ L+   Y    G I+  G  +    L S  +N
Sbjct  440   LKKVNIDVKKGQMVALVGPTGSGKTTVMNLMNRFYDVNGGAIKFDGTDIREFDLDSLRSN  499

Query  5517  LDLVATDN------ISLLLRIGGRRPTPAIIDDIWAFTELEDRMRRLPLR----------  5386
             + +V  ++      I+  ++ G    T   I+ +   T + D +  LP +          
Sbjct  500   VGIVLQESVLFDGTIADNIKFGKPNATQEEIETVAKTTHIHDFIDSLPDKYETHVSDDES  559

Query  5385  TFSSGMLMRVLFATATAFPADILLLDEWLSVVDERFSAKAERRLLGLVDGAAIVMLASHD  5206
              FS G   ++  A       ++L+LDE  S VD     + +  +   + G    ++A   
Sbjct  560   VFSVGQKQQISIARTILTNPELLILDEATSNVDTVTEQQIQWAMEAAIAGRTSFVIAHRL  619

Query  5205  QELLRRVCNRIVPLDRGRIV  5146
             + +L    ++IV L  G ++
Sbjct  620   KTILN--ADKIVVLKDGEVI  637


 Score = 50.8 bits (120),  Expect = 3e-006
 Identities = 58/218 (26%), Positives = 104/218 (47%), Gaps = 26/218 (11%)
 Frame = -2

Query  11636  VSFDIKRGECVALVGEsgsgksvsalsvlklLPYPVASHPSGSIRFKGRDLLPLSEGEMR  11457
              V+ D+K+G+ VALVG +GSGK+     + +   Y V     G+I+F G D+       +R
Sbjct  443    VNIDVKKGQMVALVGPTGSGKTTVMNLMNRF--YDVNG---GAIKFDGTDIREFDLDSLR  497

Query  11456  EIRGSDISIIFQEPMTSLNPLHTIERQISEILQLHQPISNSAARKRVLELLTQV-----G  11292
                  S++ I+ QE +         +  I++ ++  +P +     + V +  T +      
Sbjct  498    ----SNVGIVLQESVL-------FDGTIADNIKFGKPNATQEEIETVAKT-THIHDFIDS  545

Query  11291  IPEP-ETRLGSYPHQLSGGQRQRVMIAMALANEPDLLIADEPTTALDVTVqaqilallad  11115
              +P+  ET +       S GQ+Q++ IA  +   P+LLI DE T+ +D     +     A 
Sbjct  546    LPDKYETHVSDDESVFSVGQKQQISIARTILTNPELLILDEATSNVDTVT--EQQIQWAM  603

Query  11114  irarLGMSLLFITHDLGIVRRIADRVCVMNGGKIVEQG  11001
                A  G +   I H L  +   AD++ V+  G+++E+G
Sbjct  604    EAAIAGRTSFVIAHRLKTILN-ADKIVVLKDGEVIEEG  640


> DQ516954.1.gene1.p01 multidrug transporter. Encoded by gene lmrC. 
lmrC Curated. ARO:3002881 lmrC. ARO:1000001 process or 
component of antibiotic biology or chemistry. [Lactococcus lactis 
subsp. lactis]
Length=572

 Score = 73.2 bits (178),  Expect = 6e-013
 Identities = 63/217 (29%), Positives = 114/217 (52%), Gaps = 22/217 (10%)
 Frame = -2

Query  10805  VSVAVRKGETLGVVGESGSGKTTLGLALLRLIS-SDGPIVFLGKEIQGLSFKDVRPFRRD  10629
              +S  V  G+ +G+VG +G+GK+TL   + RL   ++G +   GK+++ +S   ++   ++
Sbjct  351    ISFEVEPGQMVGIVGATGAGKSTLAQLIPRLFDPTEGTVSVGGKDLKTVSRGTLK---KN  407

Query  10628  MQIVFQDPFGSLSPRMSVGDIIAEGISVHQPRLSEEE--REAKVIKALNEV----GLDPA  10467
              + IV Q         +     IA  I   +   ++EE  R A++ +A   +    G   +
Sbjct  408    ISIVLQKA-------ILFSGTIAGNIKQGKADATDEEMTRAARIAQAAEFITTKDGQYDS  460

Query  10466  TRFRYPHEFSGGQRQRISVARAVVLEPSFVVLDEPTSALDMLFQAQM-VALLRDLQRKLD  10290
                    + FSGGQ+QR+S+ R VV  P+ ++LD+ TSALD   +  +  AL +DL+   D
Sbjct  461    EVEERGNNFSGGQKQRLSITRGVVKNPNVLILDDSTSALDAKSEKLVQEALNKDLK---D  517

Query  10289  LTYMFISHDLRVVASLASHLIVMRHGKVVEEGPAVDL  10179
               T + I+  +  V   A +++V+  GK+V +G   +L
Sbjct  518    TTTIIIAQKISSVVH-ADNILVLDQGKLVGQGTHQEL  553


 Score = 46.2 bits (108),  Expect = 8e-005
 Identities = 56/233 (24%), Positives = 114/233 (48%), Gaps = 16/233 (6%)
 Frame = -2

Query  11681  VAFHQQGRATTAVDHVSFDIKRGECVALVGEsgsgksvsalsvlklLPYPVASHPS-GSI  11505
              V+F         +  +SF+++ G+ V +VG +G+GKS  A  +      P    P+ G++
Sbjct  336    VSFSYPNDEEPTLKDISFEVEPGQMVGIVGATGAGKSTLAQLI------PRLFDPTEGTV  389

Query  11504  RFKGRDLLPLSEGEMREIRGSDISIIFQEPMTSLNPLHTIERQISEILQLHQPISNSAAR  11325
                 G+DL  +S G +++    +ISI+ Q+ +     +    +Q  +     + ++ +A  
Sbjct  390    SVGGKDLKTVSRGTLKK----NISIVLQKAILFSGTIAGNIKQ-GKADATDEEMTRAARI  444

Query  11324  KRVLELLTQVGIPEPETRLGSYPHQLSGGQRQRVMIAMALANEPDLLIADEPTTALDVTV  11145
               +  E +T     + ++ +    +  SGGQ+QR+ I   +   P++LI D+ T+ALD   
Sbjct  445    AQAAEFITTKD-GQYDSEVEERGNNFSGGQKQRLSITRGVVKNPNVLILDDSTSALD--A  501

Query  11144  qaqilalladirarLGMSLLFITHDLGIVRRIADRVCVMNGGKIVEQGPVEQV  10986
              +++ L   A  +     + + I   +  V   AD + V++ GK+V QG  +++
Sbjct  502    KSEKLVQEALNKDLKDTTTIIIAQKISSVVH-ADNILVLDQGKLVGQGTHQEL  553


> AF170880.4.gene1.p01 NovA. novA Curated. ABC transporter. Encoded 
by gene novA. ARO:1000001 process or component of antibiotic 
biology or chemistry. ARO:3002522 novA. [Streptomyces 
niveus]
Length=615

 Score = 72.4 bits (176),  Expect = 1e-012
 Identities = 63/218 (28%), Positives = 109/218 (50%), Gaps = 22/218 (10%)
 Frame = -2

Query  10808  GVSVAVRKGETLGVVGESGSGKTTLGLALLRLISSDGPIVFL-GKEIQGLSFKDVRPFRR  10632
              G+ + V  G +L VVG +GSGK+TL   + RL    G  V L G +++ L+F  +    R
Sbjct  380    GLDLTVPAGGSLAVVGPTGSGKSTLSYLVPRLYDVTGGRVLLDGVDVRDLAFDTLA---R  436

Query  10631  DMQIVFQDPFGSLSPRMSVGDIIAEGISVHQPRLSEEERE--AKVIKALNEV-----GLD  10473
               + +V Q+ +   +        +A+ +   +P  ++EE E  A+  +    +     G D
Sbjct  437    AVGVVSQETYLFHAS-------VADNLRFAKPDATDEEIEKAARAAQIHEHIVTLPDGYD  489

Query  10472  PATRFRYPHEFSGGQRQRISVARAVVLEPSFVVLDEPTSALDMLFQAQMVALLRDLQRKL  10293
                   R  + FSGG++QR+++AR ++ +P  +VLDE TSALD   +  +   +  L    
Sbjct  490    TLVGER-GYRFSGGEKQRLAIARTILRDPPVLVLDEATSALDTRTEHAVQQAIDSLSE--  546

Query  10292  DLTYMFISHDLRVVASLASHLIVMRHGKVVEEGPAVDL  10179
                T + I+H L  V   A  ++V+  G++ E G   +L
Sbjct  547    GRTTITIAHRLSTVRD-ADQIVVLDAGRIAERGTHEEL  583


 Score = 53.9 bits (128),  Expect = 4e-007
 Identities = 32/98 (32%), Positives = 55/98 (56%), Gaps = 3/98 (3%)
 Frame = -2

Query  11279  ETRLGSYPHQLSGGQRQRVMIAMALANEPDLLIADEPTTALDVTVqaqilalladirarL  11100
              +T +G   ++ SGG++QR+ IA  +  +P +L+ DE T+ALD     +     A      
Sbjct  489    DTLVGERGYRFSGGEKQRLAIARTILRDPPVLVLDEATSALDTRT--EHAVQQAIDSLSE  546

Query  11099  GMSLLFITHDLGIVRRIADRVCVMNGGKIVEQGPVEQV  10986
              G + + I H L  VR  AD++ V++ G+I E+G  E++
Sbjct  547    GRTTITIAHRLSTVRD-ADQIVVLDAGRIAERGTHEEL  583


> M80346.gene.p01 car(A) protein. carA Curated. Encoded by gene 
car(A). ARO:1000001 process or component of antibiotic biology 
or chemistry. ARO:3002817 carA. [Streptomyces thermotolerans]
Length=551

 Score = 65.1 bits (157),  Expect = 2e-010
 Identities = 63/247 (25%), Positives = 116/247 (46%), Gaps = 39/247 (15%)
 Frame = -2

Query  10814  VDGVSVAVRKGETLGVVGESGSGKTTLGLALLRLIS-------------SDGPIVFLGKE  10674
              +D +   ++ GE +GV+G++GSGK+TL    ++LI+             + G + +L + 
Sbjct  21     LDRIGFTIKPGEKVGVIGDNGSGKSTL----IKLIAGREQPDNGAVTVVAPGGVGYLAQT  76

Query  10673  IQ-----------GLSFKDVRPF----RRDMQIVFQDPFGSLSPRMSVG--DIIAEGISV  10545
              ++            L+  D+R      RR    + + P+ +       G  +  A  +  
Sbjct  77     LELPLEATVQDAVDLALADLRELEEGMRRTEAELAERPYQTGQDPELAGLLESYAALVDR  136

Query  10544  HQPRLSEEEREAKVIKALNEVGLDPATRFRYPHEFSGGQRQRISVARAVVLEPSFVVLDE  10365
              +Q R    E +++V  AL+ +GL    R R     SGG+R R+++A  +  EP  ++LDE
Sbjct  137    YQAR-GGYEADSRVEIALHGLGLPGLERGRRLGTLSGGERSRLALAATLASEPELLLLDE  195

Query  10364  PTSALDMLFQAQMVALLRDLQRKLDLTYMFISHDLRVVASLASHLIVMRHGKVVEEGPAV  10185
              PT+ LD     + V  L +  RK   T + ++HD   +  L + ++ +  GKV+  G   
Sbjct  196    PTNDLD----DRAVDWLEEHLRKHKGTVVAVTHDRLFLDRLTTTILEIDSGKVMRYGNGY  251

Query  10184  DLFKAPK  10164
              + + A K
Sbjct  252    EGYLAAK  258


 Score = 55.8 bits (133),  Expect = 9e-008
 Identities = 56/202 (27%), Positives = 88/202 (43%), Gaps = 38/202 (18%)
 Frame = -1

Query  5703  VRAIDQVSLD---IRSGARIGLFGPNGSGKSTLLRLIAGVYPATSGRIEVRGRV------  5551
             VR  D++S+D   +  G R+ + GPNG+GK+TLLR+++G     SG + V GRV      
Sbjct  365   VRVGDRLSVDSLHLGPGERLLVTGPNGAGKTTLLRVLSGELEPDSGSLLVSGRVGHLRQE  424

Query  5550  --------MPLLGLSAGANLDLVATDNISLLLRIGGRRPTPAIIDDIWAFTELEDRMRRL  5395
                       L   S+G   D+   ++   LL +G   P     DD+           R 
Sbjct  425   QTPWRPGMTVLQAFSSGRAGDI--DEHTEALLSLGLFSP-----DDL-----------RQ  466

Query  5394  PLRTFSSGMLMRVLFATATAFPADILLLDEWLSVVDERFSAKAERRLLGLVDGAAIVMLA  5215
              ++  S G   R+  A     P D+LLLDE  + +      + E  L G       V++ 
Sbjct  467   RVQDLSYGQRRRIELARLVTEPVDLLLLDEPTNHLSPALVEELEEALTGY---QGTVVVV  523

Query  5214  SHDQELLRRVCNRIVPLDRGRI  5149
             +HD+ +  R     + L  GR+
Sbjct  524   THDRRMRSRFNGAHLTLQDGRV  545


 Score = 53.1 bits (126),  Expect = 6e-007
 Identities = 46/171 (26%), Positives = 84/171 (49%), Gaps = 15/171 (8%)
 Frame = -2

Query  11492  RDLLPLSEGEMREI----RGSDISIIFQEPMTSLNP-LHTIERQISEILQLHQPISNSAA  11328
              +D + L+  ++RE+    R ++  +  +   T  +P L  +    + ++  +Q      A
Sbjct  86     QDAVDLALADLRELEEGMRRTEAELAERPYQTGQDPELAGLLESYAALVDRYQARGGYEA  145

Query  11327  RKRVLELLTQVGIP--EPETRLGSYPHQLSGGQRQRVMIAMALANEPDLLIADEPTTALD  11154
                RV   L  +G+P  E   RLG+    LSGG+R R+ +A  LA+EP+LL+ DEPT  LD
Sbjct  146    DSRVEIALHGLGLPGLERGRRLGT----LSGGERSRLALAATLASEPELLLLDEPTNDLD  201

Query  11153  VTVqaqilalladirarLGMSLLFITHDLGIVRRIADRVCVMNGGKIVEQG  11001
                    +   L   +     +++ +THD   + R+   +  ++ GK++  G
Sbjct  202    DRAVDWLEEHLRKHKG----TVVAVTHDRLFLDRLTTTILEIDSGKVMRYG  248


 Score = 53.1 bits (126),  Expect = 6e-007
 Identities = 62/247 (25%), Positives = 99/247 (40%), Gaps = 54/247 (21%)
 Frame = -1

Query  5694  IDQVSLDIRSGARIGLFGPNGSGKSTLLRLIAGVYPATSGRIEVRGRVMP----LLGLSA  5527
             +D++   I+ G ++G+ G NGSGKSTL++LIAG     +G + V   V P     L  + 
Sbjct  21    LDRIGFTIKPGEKVGVIGDNGSGKSTLIKLIAGREQPDNGAVTV---VAPGGVGYLAQTL  77

Query  5526  GANLDLVATDNISLL------LRIGGRR-------------PTPAIIDDIWAFTELEDRM  5404
                L+    D + L       L  G RR               P +   + ++  L DR 
Sbjct  78    ELPLEATVQDAVDLALADLRELEEGMRRTEAELAERPYQTGQDPELAGLLESYAALVDRY  137

Query  5403  RR------------------LP-------LRTFSSGMLMRVLFATATAFPADILLLDEWL  5299
             +                   LP       L T S G   R+  A   A   ++LLLDE  
Sbjct  138   QARGGYEADSRVEIALHGLGLPGLERGRRLGTLSGGERSRLALAATLASEPELLLLDEPT  197

Query  5298  SVVDERFSAKAERRLLGLVDGAAIVMLASHDQELLRRVCNRIVPLDRGRIVGAEGGGQTD  5119
             + +D+R     E  L         V+  +HD+  L R+   I+ +D G+++    G +  
Sbjct  198   NDLDDRAVDWLEEHLR---KHKGTVVAVTHDRLFLDRLTTTILEIDSGKVMRYGNGYEGY  254

Query  5118  RSARKLE  5098
              +A+  E
Sbjct  255   LAAKAAE  261


 Score = 47.0 bits (110),  Expect = 4e-005
 Identities = 55/211 (26%), Positives = 89/211 (42%), Gaps = 30/211 (14%)
 Frame = -2

Query  10832  VGHIKAVDGVSVAVRKGETLGVVGESGSGKTTLGLALLRLISSDGPIVFLGKEIQGLSFK  10653
              VG   +VD  S+ +  GE L V G +G+GKTTL   L   +  D   + +   +  L  +
Sbjct  367    VGDRLSVD--SLHLGPGERLLVTGPNGAGKTTLLRVLSGELEPDSGSLLVSGRVGHLR-Q  423

Query  10652  DVRPFRRDMQIVFQDPFGSLSPRMSVGDIIAEGISVHQPRLSEEEREAKVIKALNEVGLD  10473
              +  P+R  M ++     G        GDI             +E  EA +   L      
Sbjct  424    EQTPWRPGMTVLQAFSSGR------AGDI-------------DEHTEALLSLGL----FS  460

Query  10472  PATRFRYPHEFSGGQRQRISVARAVVLEPSFVVLDEPTSALDMLFQAQMVALLRDLQRKL  10293
              P    +   + S GQR+RI +AR V      ++LDEPT+ L      ++   L   Q   
Sbjct  461    PDDLRQRVQDLSYGQRRRIELARLVTEPVDLLLLDEPTNHLSPALVEELEEALTGYQG--  518

Query  10292  DLTYMFISHDLRVVASLASHLIVMRHGKVVE  10200
                T + ++HD R+ +      + ++ G+V E
Sbjct  519    --TVVVVTHDRRMRSRFNGAHLTLQDGRVAE  547


> AY509111.gene.p01 otrC protein. Encoded by gene otrC. otrC Curated. 
ARO:3002894 otrC. ARO:1000001 process or component of 
antibiotic biology or chemistry. [Streptomyces rimosus]
Length=351

 Score = 59.3 bits (142),  Expect = 9e-009
 Identities = 57/228 (25%), Positives = 100/228 (43%), Gaps = 16/228 (7%)
 Frame = -2

Query  10853  RGLFRSTVGHIKAVDGVSVAVRKGETLGVVGESGSGKTTLGLALLRLISSDG---PIVFL  10683
              RGL +   G +KAVDGV + VR+G  LGV+G  G+     G     +   D    P  F 
Sbjct  17     RGLVKH-FGEVKAVDGVDLDVREGTVLGVLGPXGAAXXR-GALPAHVXGPDAGRRPWRFX  74

Query  10682  GKEIQGLSFKDVRPFRRDMQIVFQDPFGSLSPRMSVGDIIAEGISVHQPRLSEEEREAKV  10503
                     + +      R ++   ++ F        +G  +          LS ++  A+ 
Sbjct  75     TWCANRRALRRTIGXHRPVRXGRRESFSGRENLYMIGRXLD---------LSRKDARARA  125

Query  10502  IKALNEVGLDPATRFRYPHEFSGGQRQRISVARAVVLEPSFVVLDEPTSALDMLFQAQMV  10323
               + L    L  A   R   ++SGG R+R+ +A +++  P+ + LDEPT+ LD   + ++ 
Sbjct  126    DELLERFSLTEAAG-RAAAKYSGGMRRRLDLAASMIGRPAVLYLDEPTTGLDPRTRNEVW  184

Query  10322  ALLRDLQRKLDLTYMFISHDLRVVASLASHLIVMRHGKVVEEGPAVDL  10179
                +R + R    T +  +  +     LA  L V+  G+V+ +G   +L
Sbjct  185    DEVRSMVRD-GATVLLTTQYMEEAEQLAHELTVIDRGRVIADGKVDEL  231


 Score = 48.9 bits (115),  Expect = 1e-005
 Identities = 34/122 (27%), Positives = 60/122 (49%), Gaps = 4/122 (3%)
 Frame = -2

Query  11345  ISNSAARKRVLELLTQVGIPEPETRLGSYPHQLSGGQRQRVMIAMALANEPDLLIADEPT  11166
              +S   AR R  ELL +  + E   R  +   + SGG R+R+ +A ++   P +L  DEPT
Sbjct  116    LSRKDARARADELLERFSLTEAAGRAAA---KYSGGMRRRLDLAASMIGRPAVLYLDEPT  172

Query  11165  TALDVTVqaqilalladirarLGMSLLFITHDLGIVRRIADRVCVMNGGKIVEQGPVEQV  10986
              T LD       +        R G ++L  T  +    ++A  + V++ G+++  G V+++
Sbjct  173    TGLDPRT-RNEVWDEVRSMVRDGATVLLTTQYMEEAEQLAHELTVIDRGRVIADGKVDEL  231

Query  10985  FT  10980
               T
Sbjct  232    KT  233


> X63451.gene.p01 srm(B) protein. srmB Curated. Encoded by gene 
srm(B). ARO:1000001 process or component of antibiotic biology 
or chemistry. ARO:3002828 srmB. [Streptomyces ambofaciens]
Length=550

 Score = 58.9 bits (141),  Expect = 1e-008
 Identities = 58/232 (25%), Positives = 102/232 (43%), Gaps = 30/232 (12%)
 Frame = -2

Query  10814  VDGVSVAVRKGETLGVVGESGSGKTTLGLALLRLISSD---------GPIVFLGKEIQ--  10668
              +D V  +++ GE +GV+G++GSGK+TL   L   +  D         G + +L + ++  
Sbjct  21     LDRVGFSIKPGEKVGVIGDNGSGKSTLLKILAGRVEPDNGALTVVAPGGVGYLAQTLELP  80

Query  10667  ---------GLSFKDVRPFRRDM-----QIVFQDPFGSLSPRMSVGDIIAEGISVHQPRL  10530
                        L+  D+R     M     ++   D  GS     +     A  +  +Q R 
Sbjct  81     LDATVQDAVDLALSDLRELEAAMREAEAELGESDENGSERELSAGLQRYAALVEQYQAR-  139

Query  10529  SEEEREAKVIKALNEVGLDPATRFRYPHEFSGGQRQRISVARAVVLEPSFVVLDEPTSAL  10350
                 E + +V  AL+ +GL    R R     SGG+R R+++A  +   P  ++LDEPT+ L
Sbjct  140    GGYEADVRVEVALHGLGLPSLDRDRKLGTLSGGERSRLALAATLASSPELLLLDEPTNDL  199

Query  10349  DMLFQAQMVALLRDLQRKLDLTYMFISHDLRVVASLASHLIVMRHGKVVEEG  10194
              D     + +  L D       T + ++HD   +  L + ++ +  G V   G
Sbjct  200    D----DRAMEWLEDHLAGHRGTVIAVTHDRVFLDRLTTTILEVDSGSVTRYG  247


 Score = 56.2 bits (134),  Expect = 7e-008
 Identities = 62/248 (25%), Positives = 92/248 (37%), Gaps = 47/248 (18%)
 Frame = -1

Query  5709  HAVRAIDQVSLDIRSGARIGLFGPNGSGKSTLLRLIAG-VYPATSGRIEVRGRVMPLLGL  5533
             H    +D+V   I+ G ++G+ G NGSGKSTLL+++AG V P       V    +  L  
Sbjct  16    HDCVVLDRVGFSIKPGEKVGVIGDNGSGKSTLLKILAGRVEPDNGALTVVAPGGVGYLAQ  75

Query  5532  SAGANLDLVATDNISLLL---------------------RIGGRRPTPAIIDDIWAFTE-  5419
             +    LD    D + L L                       G  R   A +    A  E 
Sbjct  76    TLELPLDATVQDAVDLALSDLRELEAAMREAEAELGESDENGSERELSAGLQRYAALVEQ  135

Query  5418  ---------------------LEDRMRRLPLRTFSSGMLMRVLFATATAFPADILLLDEW  5302
                                  L    R   L T S G   R+  A   A   ++LLLDE 
Sbjct  136   YQARGGYEADVRVEVALHGLGLPSLDRDRKLGTLSGGERSRLALAATLASSPELLLLDEP  195

Query  5301  LSVVDERFSAKAERRLLGLVDGAAIVMLASHDQELLRRVCNRIVPLDRGRIVGAEGGGQT  5122
              + +D+R     E  L G       V+  +HD+  L R+   I+ +D G +     G + 
Sbjct  196   TNDLDDRAMEWLEDHLAG---HRGTVIAVTHDRVFLDRLTTTILEVDSGSVTRYGNGYEG  252

Query  5121  DRSARKLE  5098
               +A+ +E
Sbjct  253   YLTAKAVE  260


 Score = 54.3 bits (129),  Expect = 3e-007
 Identities = 55/196 (28%), Positives = 83/196 (42%), Gaps = 31/196 (15%)
 Frame = -1

Query  5682  SLDIRSGARIGLFGPNGSGKSTLLRLIAGVYPATSGRIEVRGRVMPLL--------GLSA  5527
             SL IR G R+ + GPNG+GKSTLLR+++G      G + V  RV  L         GL+ 
Sbjct  374   SLTIRPGERLLVTGPNGAGKSTLLRVLSGELEPDGGSVRVGCRVGHLRQDETPWAPGLTV  433

Query  5526  ----GANLDLVATDNISLLLRIGGRRPTPAIIDDIWAFTELEDRMRRLPLRTFSSGMLMR  5359
                     +    D+   LL +G   P+              D  RR  ++  S G   R
Sbjct  434   LRAFAQGREGYLEDHAEKLLSLGLFSPS--------------DLRRR--VKDLSYGQRRR  477

Query  5358  VLFATATAFPADILLLDEWLSVVDERFSAKAERRLLGLVDGAAIVMLASHDQELLRRVCN  5179
             +  A   + P D+LLLDE  + +      + E+    L D    V++ +HD+ +  R   
Sbjct  478   IEIARLVSDPMDLLLLDEPTNHLTPVLVEELEQ---ALADYRGAVVVVTHDRRMRSRFTG  534

Query  5178  RIVPLDRGRIVGAEGG  5131
               + +  GRI     G
Sbjct  535   ARLTMGDGRIAEFSAG  550


 Score = 53.9 bits (128),  Expect = 4e-007
 Identities = 56/206 (27%), Positives = 91/206 (44%), Gaps = 30/206 (14%)
 Frame = -2

Query  10817  AVDGVSVAVRKGETLGVVGESGSGKTTLGLALLRLISSDGPIVFLGKEIQGLSFKDVRPF  10638
              AVD  S+ +R GE L V G +G+GK+TL   L   +  DG  V +G  +  L  +D  P+
Sbjct  371    AVD--SLTIRPGERLLVTGPNGAGKSTLLRVLSGELEPDGGSVRVGCRVGHLR-QDETPW  427

Query  10637  RRDMQIVFQDPFGSLSPRMSVGDIIAEGISVHQPRLSEEEREAKVIKALNEVGLDPATRF  10458
                             +P ++V    A+G         E   E    K L+     P+   
Sbjct  428    ---------------APGLTVLRAFAQG--------REGYLEDHAEKLLSLGLFSPSDLR  464

Query  10457  RYPHEFSGGQRQRISVARAVVLEPSFVVLDEPTSALDMLFQAQMVALLRDLQRKLDLTYM  10278
              R   + S GQR+RI +AR V      ++LDEPT+ L  +   ++   L D +  +    +
Sbjct  465    RRVKDLSYGQRRRIEIARLVSDPMDLLLLDEPTNHLTPVLVEELEQALADYRGAV----V  520

Query  10277  FISHDLRVVASLASHLIVMRHGKVVE  10200
               ++HD R+ +      + M  G++ E
Sbjct  521    VVTHDRRMRSRFTGARLTMGDGRIAE  546


 Score = 48.1 bits (113),  Expect = 2e-005
 Identities = 43/170 (25%), Positives = 83/170 (48%), Gaps = 14/170 (8%)
 Frame = -2

Query  11492  RDLLPLSEGEMREI----RGSDISIIFQEPMTSLNPLHTIERQISEILQLHQPISNSAAR  11325
              +D + L+  ++RE+    R ++  +   +   S   L    ++ + +++ +Q      A 
Sbjct  86     QDAVDLALSDLRELEAAMREAEAELGESDENGSERELSAGLQRYAALVEQYQARGGYEAD  145

Query  11324  KRVLELLTQVGIP--EPETRLGSYPHQLSGGQRQRVMIAMALANEPDLLIADEPTTALDV  11151
               RV   L  +G+P  + + +LG+    LSGG+R R+ +A  LA+ P+LL+ DEPT  LD 
Sbjct  146    VRVEVALHGLGLPSLDRDRKLGT----LSGGERSRLALAATLASSPELLLLDEPTNDLDD  201

Query  11150  TVqaqilalladirarLGMSLLFITHDLGIVRRIADRVCVMNGGKIVEQG  11001
                   +   LA  R     +++ +THD   + R+   +  ++ G +   G
Sbjct  202    RAMEWLEDHLAGHRG----TVIAVTHDRVFLDRLTTTILEVDSGSVTRYG  247


> M57437.gene.p01 tlcC protein. Encoded by gene tlcC. tlrC Curated. 
ARO:3002827 tlrC. ARO:1000001 process or component of antibiotic 
biology or chemistry. [Streptomyces fradiae]
Length=548

 Score = 58.9 bits (141),  Expect = 1e-008
 Identities = 68/241 (28%), Positives = 98/241 (40%), Gaps = 45/241 (18%)
 Frame = -1

Query  5694  IDQVSLDIRSGARIGLFGPNGSGKSTLLRLIAGVYPATSGRIEV-----RGRVMPLLGLS  5530
             + QVSL I  G + G+ G NG+GKSTLLRL+AG     +G + V      G +   LGL 
Sbjct  24    LSQVSLAISPGEKAGIIGDNGAGKSTLLRLLAGEERPDAGEVTVIAPGGVGYLPQTLGLP  83

Query  5529  AGAN----LDLVATD--NISLLLR-----IGGRRPTPAIIDDIWAFTELEDRM-------  5404
               A     +DL  T+   +   LR     +       A+ D + A+  L ++        
Sbjct  84    PRATVQDAIDLAMTELRVLEAELRRTEAALAEAATDEALQDALTAYARLTEQYEVRDGYG  143

Query  5403  ------------------RRLPLRTFSSGMLMRVLFATATAFPADILLLDEWLSVVDERF  5278
                               R   L T S G   R+  A   A   ++LLLDE  + +D+R 
Sbjct  144   ADARVDAALHGLGLPGLPRDRRLGTLSGGERSRLALAATLASQPELLLLDEPTNDLDDRA  203

Query  5277  SAKAERRLLGLVDGAAIVMLASHDQELLRRVCNRIVPLDRGRIVGAEGGGQTDRSARKLE  5098
                 E  L G       V+  +HD+  L R+   ++ +D GR V   G G     A K  
Sbjct  204   VHWLEEHLSG---HRGTVVTVTHDRVFLDRLTATVLEVD-GRGVSRHGDGYAGYLAAKAA  259

Query  5097  E  5095
             E
Sbjct  260   E  260


 Score = 50.8 bits (120),  Expect = 3e-006
 Identities = 44/184 (23%), Positives = 88/184 (47%), Gaps = 41/184 (22%)
 Frame = -2

Query  10805  VSVAVRKGETLGVVGESGSGKTTLGLALLRLISSD-------------GPIVFLGKEIQ-  10668
              VS+A+  GE  G++G++G+GK+TL    LRL++ +             G + +L + +  
Sbjct  27     VSLAISPGEKAGIIGDNGAGKSTL----LRLLAGEERPDAGEVTVIAPGGVGYLPQTLGL  82

Query  10667  ----------GLSFKDVRPFRRDMQIVFQDPFGSLSPRMSVGDIIAEGISVHQPRLSEEE  10518
                         L+  ++R    +++        +     +  + + + ++ +  RL+E+ 
Sbjct  83     PPRATVQDAIDLAMTELRVLEAELRRT-----EAALAEAATDEALQDALTAYA-RLTEQY  136

Query  10517  R-------EAKVIKALNEVGLDPATRFRYPHEFSGGQRQRISVARAVVLEPSFVVLDEPT  10359
                      +A+V  AL+ +GL    R R     SGG+R R+++A  +  +P  ++LDEPT
Sbjct  137    EVRDGYGADARVDAALHGLGLPGLPRDRRLGTLSGGERSRLALAATLASQPELLLLDEPT  196

Query  10358  SALD  10347
              + LD
Sbjct  197    NDLD  200


 Score = 47.8 bits (112),  Expect = 3e-005
 Identities = 44/168 (26%), Positives = 80/168 (47%), Gaps = 13/168 (7%)
 Frame = -2

Query  11492  RDLLPLSEGEMR----EIRGSDISIIFQEPMTSLNPLHTIERQISEILQLHQPISNSAAR  11325
              +D + L+  E+R    E+R ++ ++       +L    T   +++E  ++       A  
Sbjct  89     QDAIDLAMTELRVLEAELRRTEAALAEAATDEALQDALTAYARLTEQYEVRDGYGADARV  148

Query  11324  KRVLELLTQVGIPEPETRLGSYPHQLSGGQRQRVMIAMALANEPDLLIADEPTTALDVTV  11145
                 L  L   G+P  + RLG+    LSGG+R R+ +A  LA++P+LL+ DEPT  LD   
Sbjct  149    DAALHGLGLPGLPR-DRRLGT----LSGGERSRLALAATLASQPELLLLDEPTNDLDDRA  203

Query  11144  qaqilalladirarLGMSLLFITHDLGIVRRIADRVCVMNGGKIVEQG  11001
                 +   L+  R     +++ +THD   + R+   V  ++G  +   G
Sbjct  204    VHWLEEHLSGHRG----TVVTVTHDRVFLDRLTATVLEVDGRGVSRHG  247


> GQ205627.2.gene1.p01 ABC transporter. vgaD Curated. Confers resistance 
to streptogramin A. Encoded by gene vgaD. ARO:1000001 
process or component of antibiotic biology or chemistry. 
ARO:3002832 vgaD. [Enterococcus faecium]
Length=525

 Score = 57.4 bits (137),  Expect = 3e-008
 Identities = 61/236 (25%), Positives = 102/236 (43%), Gaps = 50/236 (21%)
 Frame = -2

Query  10895  VMQAKDLKVWFPIKRGLFRSTVGHIKAVDGVSVAVRKGETLGVVGESGSGKTTLGLALLR  10716
              V++ KDL V F            H+   D  S  ++ GE   ++G +G GKTTL   +L 
Sbjct  270    VLRVKDLSVSFG----------NHVLWTDA-SFTIKGGEKAAIIGNNGVGKTTLLKQILE  318

Query  10715  LISSD--GPIVFLGKEIQGLSFKD--VRPFRRDMQIVFQDPFGSLSPRMSVGDIIAEGIS  10548
               + +    P   +G   Q L   D  V      M    QD         +V  ++A    
Sbjct  319    RVPAVTISPAAKIGYFSQNLDTLDTHVSILENVMSTAIQD-------ETTVRTVLAR---  368

Query  10547  VHQPRLSEEEREAKVIKALNEVGLDPATRFRYPHEFSGGQRQRISVARAVVLEPSFVVLD  10368
              +H  R  +  +E +V+                    SGG+R +++ A+  V + + ++LD
Sbjct  369    LHFYR-EDVYKEVQVL--------------------SGGERVKVAFAKLFVSDYNTLILD  407

Query  10367  EPTSALDMLFQAQMVALLRDLQRKLDLTYMFISHDLRVVASLASHLIVMRHGKVVE  10200
              EPT+ LD+      +  L +L    +   +F+SHD R V ++AS +I +   KV+E
Sbjct  408    EPTNYLDI----DAIEALEELLINYEGAVLFVSHDCRFVQNIASKIIELSDQKVIE  459


 Score = 45.1 bits (105),  Expect = 2e-004
 Identities = 57/233 (24%), Positives = 100/233 (42%), Gaps = 43/233 (18%)
 Frame = -2

Query  11705  LLSVSDLSVAFHQQGRATTAVDHVSFDIKRGECVALVGEsgsgksvsalsvlklLPYPVA  11526
              +L V DLSV+F      T A    SF IK GE  A++G +G GK+     +L+ +P  V 
Sbjct  270    VLRVKDLSVSFGNHVLWTDA----SFTIKGGEKAAIIGNNGVGKTTLLKQILERVP-AVT  324

Query  11525  SHPSGSIRFKGRDLLPLSEGEMREIRGSDISIIFQEPMTSLNPLHTIERQISEILQLHQP  11346
                P+  I +  ++L  L          + +SI+     T++    T+   ++ +    + 
Sbjct  325    ISPAAKIGYFSQNLDTLD---------THVSILENVMSTAIQDETTVRTVLARLHFYRED  375

Query  11345  ISNSAARKRVLELLTQVGIPEPETRLGSYPHQLSGGQRQRVMIAMALANEPDLLIADEPT  11166
              +                               LSGG+R +V  A    ++ + LI DEPT
Sbjct  376    VYKEV-------------------------QVLSGGERVKVAFAKLFVSDYNTLILDEPT  410

Query  11165  TALDVTVqaqilalladirarLGMSLLFITHDLGIVRRIADRVCVMNGGKIVE  11007
                LD+     +  LL +       ++LF++HD   V+ IA ++  ++  K++E
Sbjct  411    NYLDIDAIEALEELLINYEG----AVLFVSHDCRFVQNIASKIIELSDQKVIE  459


 Score = 43.1 bits (100),  Expect = 6e-004
 Identities = 58/235 (24%), Positives = 102/235 (43%), Gaps = 47/235 (20%)
 Frame = -1

Query  5790  DYPLYGAYDFSIKRRLMNRLLGEADGAHAVRAID------------QVSLDIRSGARIGL  5647
             DYP       ++K +L N+   +  G + +R  D              S  I+ G +  +
Sbjct  251   DYP-------AVKMKLSNQ--DQIQGRNVLRVKDLSVSFGNHVLWTDASFTIKGGEKAAI  301

Query  5646  FGPNGSGKSTLLRLIAGVYPATSGRIEVRGRVMPLLGLS-AGANLDLVATDNISLLLRIG  5470
              G NG GK+TLL+ I    PA +        + P   +     NLD + T ++S+L  + 
Sbjct  302   IGNNGVGKTTLLKQILERVPAVT--------ISPAAKIGYFSQNLDTLDT-HVSILENV-  351

Query  5469  GRRPTPAIIDDIWAFTEL-------EDRMRRLPLRTFSSGMLMRVLFATATAFPADILLL  5311
                 + AI D+    T L       ED  +   ++  S G  ++V FA       + L+L
Sbjct  352   ---MSTAIQDETTVRTVLARLHFYREDVYKE--VQVLSGGERVKVAFAKLFVSDYNTLIL  406

Query  5310  DEWLSVVDERFSAKAERRLLGLVDGAAIVMLASHDQELLRRVCNRIVPLDRGRIV  5146
             DE  + +D   + +A   LL   +GA  V+  SHD   ++ + ++I+ L   +++
Sbjct  407   DEPTNYLDID-AIEALEELLINYEGA--VLFVSHDCRFVQNIASKIIELSDQKVI  458


> FR772051.1.gene9.p01 ABC transporter. vgaE Curated. Encoded by 
gene vga(E). ARO:1000001 process or component of antibiotic 
biology or chemistry. ARO:3002833 vgaE. [Staphylococcus aureus 
subsp. aureus ST398]
Length=524

 Score = 54.7 bits (130),  Expect = 2e-007
 Identities = 45/193 (23%), Positives = 92/193 (47%), Gaps = 31/193 (16%)
 Frame = -2

Query  10784  GETLGVVGESGSGKTTLGLALLRLISSDGPIVFLGKEIQGLSFKDVRPFRRDMQIVFQDP  10605
              G+ + ++G++G+GKTTL   L +++  D  I    K   G        F + + I+  D 
Sbjct  297    GDKVAIIGKNGTGKTTL---LKKIVERDERIAIPEKVRIGY-------FSQHLTILDDDK  346

Query  10604  FGSLSPRMSVGDIIAEGISVHQPRLSEEEREAKVIKALNEVGLDPATRFRYPHEFSGGQR  10425
                           I E I     +L+  + E  +   L  +       ++     SGG++
Sbjct  347    ------------TIIENI-----QLTSSQDETLIRTVLARMHFWDEDVYKKVGILSGGEK  389

Query  10424  QRISVARAVVLEPSFVVLDEPTSALDMLFQAQMVALLRDLQRKLDLTYMFISHDLRVVAS  10245
               ++++A+  + + + +VLDEPT+ LD+    + +  L  L +    T +F++HD  +V +
Sbjct  390    VKVALAKLFLSDVNMLVLDEPTNFLDI----ESLEALETLMKSYHGTILFVTHDRTLVTN  445

Query  10244  LASHLIVMRHGKV  10206
              +A+ +I ++ GK+
Sbjct  446    IATKIIDIKDGKI  458


 Score = 43.9 bits (102),  Expect = 4e-004
 Identities = 25/79 (31%), Positives = 44/79 (55%), Gaps = 4/79 (5%)
 Frame = -2

Query  11249  LSGGQRQRVMIAMALANEPDLLIADEPTTALDVTVqaqilalladirarLGMSLLFITHD  11070
              LSGG++ +V +A    ++ ++L+ DEPT  LD+     +  L+         ++LF+THD
Sbjct  384    LSGGEKVKVALAKLFLSDVNMLVLDEPTNFLDIESLEALETLMKSYHG----TILFVTHD  439

Query  11069  LGIVRRIADRVCVMNGGKI  11013
                +V  IA ++  +  GKI
Sbjct  440    RTLVTNIATKIIDIKDGKI  458


> L36601.gene.p01 ole(B) protein. Encoded by gene ole(B). oleB 
Curated. ARO:1000001 process or component of antibiotic biology 
or chemistry. ARO:3003036 oleB. [Streptomyces antibioticus]
Length=569

 Score = 53.9 bits (128),  Expect = 4e-007
 Identities = 59/196 (30%), Positives = 83/196 (42%), Gaps = 33/196 (16%)
 Frame = -1

Query  5694  IDQVSLDIRSGARIGLFGPNGSGKSTLLRLIAGVYPATSG-------------RIEVRGR  5554
             +D  S  +  G RI + G NG+GKSTLLR++AG      G               E+  R
Sbjct  393   LDVPSFTVDPGERILITGHNGAGKSTLLRVLAGDLAPDQGECERPERIGWLPQETEITDR  452

Query  5553  VMPLLGLSAGANLDLVATDNISLLLRIGGRRPTPAIIDDIWAFTELEDRMRRLPLRTFSS  5374
                LL   A A L  +A ++   LL  G  RP+          T + D          S+
Sbjct  453   QQSLLAAFA-AGLPGIAEEHRGALLGFGLFRPSA-------LGTAVGD---------LST  495

Query  5373  GMLMRVLFATATAFPADILLLDEWLSVVDERFSAKAERRLLGLVDGAAIVMLASHDQELL  5194
             G L R+  A     PAD+LLLDE  + +        E   L    GA +V+  SHD+   
Sbjct  496   GQLRRLALARLLRDPADLLLLDEPTNHLSPALVEDLE-EALAHYRGALVVV--SHDRMFA  552

Query  5193  RRVCNRIVPLDRGRIV  5146
             +R   R + ++ GR V
Sbjct  553   QRFTGRRMHMEGGRFV  568


 Score = 47.4 bits (111),  Expect = 3e-005
 Identities = 22/45 (48%), Positives = 31/45 (68%), Gaps = 0/45 (0%)
 Frame = -1

Query  5694  IDQVSLDIRSGARIGLFGPNGSGKSTLLRLIAGVYPATSGRIEVR  5560
             +D V+  +  G R+G+ G NGSGKSTLLR++AGV     G++ VR
Sbjct  48    LDGVNQSVALGERVGIIGENGSGKSTLLRMLAGVDRPDGGQVLVR  92


 Score = 42.7 bits (99),  Expect = 8e-004
 Identities = 36/118 (30%), Positives = 59/118 (50%), Gaps = 10/118 (8%)
 Frame = -2

Query  11369  EILQLHQPISNSAARKRVLELLTQVGIP--EPETRLGSYPHQLSGGQRQRVMIAMALANE  11196
              ++L+  +     AA  RV   +  +G+     + RLGS    LSGG++ R+ +A  LA  
Sbjct  154    DLLEAFEARDGYAADARVDAAMHGLGLAGITGDRRLGS----LSGGEQARLNLACLLAAS  209

Query  11195  PDLLIADEPTTALDVTVqaqilalladirarLGMSLLFITHDLGIVRRIADRVCVMNG  11022
              P L++ DEPT  LDV     +   L   R     S+L ++HD   + R+A  +  ++G
Sbjct  210    PQLMLLDEPTNHLDVGALEWLEERLRAHRG----SVLVVSHDRVFLERVATALWEVDG  263


> HM990671.1.gene3.p01 Lsa(C). lsaC Curated. Encoded by gene Lsa(C). 
ATP-binding cassette (ABC) protein. ARO:1000001 process 
or component of antibiotic biology or chemistry. ARO:3003112 
lsaC. [Streptococcus agalactiae]
Length=492

 Score = 53.1 bits (126),  Expect = 6e-007
 Identities = 51/212 (24%), Positives = 96/212 (45%), Gaps = 33/212 (15%)
 Frame = -2

Query  10838  STVGHIKAV-DGVSVAVRKGETLGVVGESGSGKTTLGLALLRLISSDGPIVFLGKEIQGL  10662
              S  G++K V + VS +       G++G +G GK+TL   LL         V+ GK  + +
Sbjct  12     SYYGYVKPVFENVSFSFDTNWKTGLIGRNGIGKSTLFKLLLN------QEVYKGKISKSV  65

Query  10661  SFKDVRPFRRDMQIVFQDPFGSLSPRMSVGDIIAEGISVHQPRLSEEEREAKVIKALNEV  10482
               F    P                    ++ D    GI +++  +S+EE E K+ + L+ +
Sbjct  66     DFIKFPP--------------------NLSDTSKLGIELYRELISDEE-EWKLFRELHLL  104

Query  10481  GLDPATRFRYPHEFSGGQRQRISVARAVVLEPSFVVLDEPTSALDMLFQAQMVALLRDLQ  10302
               +D +  +R     S G++ +I +A     E  F+++DEPT+ LDM  +  +   L++ +
Sbjct  105    KVDESLIYRKFETLSKGEQTKILLAILFTREDGFLLIDEPTNHLDMDGRKIVSEYLKNKK  164

Query  10301  RKLDLTYMFISHDLRVVASLASHLIVMRHGKV  10206
                    ++ ISHD   +    +H+I +    +
Sbjct  165    -----GFLLISHDRDFLDGCINHIISINRNSI  191


 Score = 52.4 bits (124),  Expect = 1e-006
 Identities = 39/177 (22%), Positives = 82/177 (46%), Gaps = 9/177 (5%)
 Frame = -1

Query  5694  IDQVSLDIRSGARIGLFGPNGSGKSTLLRLIAGVYPATSGRIEVRGRVMPLLGLSAGANL  5515
             +  +S DI+ G  + ++G NGSGKSTL++++ G+    SG +++   +         +NL
Sbjct  325   LSNISFDIKQGDIVAIYGGNGSGKSTLIKILLGLNHEYSGDVKLASNLKISYVPQDTSNL  384

Query  5514  DLVATDNISLLLRIGGRRPTPAIIDDIWAFTELEDRMRRLPLRTFSSGMLMRVLFATATA  5335
                 T +++  +   G   T  +   I    +    +  + ++ +S G   +VL A + +
Sbjct  385   ----TGSLNEYIHKQGVDET--LCKTILRKLDFARELFEIDMKNYSDGQKKKVLIAVSLS  438

Query  5334  FPADILLLDEWLSVVDERFSAKAERRLLGLVDGAAIVMLASHDQELLRRVCNRIVPL  5164
               A I + DE L+ +D     + E     + +    ++   HD+  +  + N+I+ L
Sbjct  439   KSAHIFIWDEPLNYLDVISRIQIEEI---IKEANPTLIFVEHDKSFVEDIANKIIRL  492


> U82085.gene.p01 vgaB protein. vgaB Curated. Encoded by gene vgaB. 
ARO:1000001 process or component of antibiotic biology 
or chemistry. ARO:3000118 vgaB. [Staphylococcus aureus]
Length=552

 Score = 53.1 bits (126),  Expect = 6e-007
 Identities = 49/213 (23%), Positives = 98/213 (46%), Gaps = 36/213 (16%)
 Frame = -2

Query  10802  SVAVRKGETLGVVGESGSGKTTLGLALLRLISSD--GPIVFLGKEIQGLSFKDVRPFRRD  10629
              S  ++ GE + ++G +G GKTTL   +L  + S    P V +G   Q L   DV    + 
Sbjct  311    SFVIKGGEKVAIIGNNGVGKTTLLKLILEKVESVIISPSVKIGYVSQNL---DVLQSHKS  367

Query  10628  MQIVFQDPFGSLSPRMSVGDIIAEGISVHQPRLSEEEREAKVIKALNEVGLDPATRFRYP  10449
                 + ++   +     ++  I+   +  ++   ++  +E  V+                 
Sbjct  368    ---ILENVMSTSIQDETIARIVLARLHFYR---NDVHKEINVL-----------------  404

Query  10448  HEFSGGQRQRISVARAVVLEPSFVVLDEPTSALDMLFQAQMVALLRDLQRKLDLTYMFIS  10269
                 SGG++ +++ A+  V + + ++LDEPT+ LD+      V  L +L    +   +F S
Sbjct  405    ---SGGEQIKVAFAKLFVSDCNTLILDEPTNYLDI----DAVEALEELLITYEGVVLFAS  457

Query  10268  HDLRVVASLASHLIVMRHGKVVE-EGPAVDLFK  10173
              HD + + +LA  L+++ + KV + EG  ++  K
Sbjct  458    HDKKFIQNLAEQLLIIENNKVKKFEGTYIEYLK  490


> DQ823382.1.gene1.p01 lincosamide-streptogramin A resistance protein. 
vgaALC Curated. ATP-binding cassette protein. Encoded 
by gene vga(A)LC. ARO:3002830 vgaALC. ARO:1000001 process 
or component of antibiotic biology or chemistry. [Staphylococcus 
haemolyticus]
Length=522

 Score = 52.0 bits (123),  Expect = 1e-006
 Identities = 43/206 (20%), Positives = 93/206 (45%), Gaps = 45/206 (21%)
 Frame = -2

Query  10802  SVAVRKGETLGVVGESGSGKTTLGLALLRLISSDGPIVFLGKEIQGLSFKDVRPFRRDMQ  10623
              S ++R G+ + ++G +G+GKTT                F+ K + G              
Sbjct  292    SFSIRGGDKMAIIGSNGTGKTT----------------FIKKIVHG--------------  321

Query  10622  IVFQDPFGSLSPRMSVG------DIIAEGISV-HQPRLSEEEREAKVIKALNEVGLDPAT  10464
                  +P  SLSP + +G      D +    S+    + S ++ E  +   L  +      
Sbjct  322    ----NPGISLSPSVKIGYFSQKIDTLELDKSILENVQSSSQQNETLIRTILARMHFFRDD  377

Query  10463  RFRYPHEFSGGQRQRISVARAVVLEPSFVVLDEPTSALDMLFQAQMVALLRDLQRKLDLT  10284
               ++     SGG+R ++++ +  + E + +VLDEPT+ LDM    + +     L ++ + +
Sbjct  378    VYKPISVLSGGERVKVALTKVFLSEVNTLVLDEPTNFLDM----EAIEAFESLLKEYNGS  433

Query  10283  YMFISHDLRVVASLASHLIVMRHGKV  10206
               +F+SHD + +  +A+ ++ + + ++
Sbjct  434    IIFVSHDRKFIEKVATRIMTIDNKEI  459


 Score = 44.7 bits (104),  Expect = 2e-004
 Identities = 48/199 (24%), Positives = 88/199 (44%), Gaps = 22/199 (11%)
 Frame = -1

Query  5682  SLDIRSGARIGLFGPNGSGKSTLLRLIA----GVYPATSGRIEVRGRVMPLLGL--SAGA  5521
             S  IR G ++ + G NG+GK+T ++ I     G+  + S +I    + +  L L  S   
Sbjct  292   SFSIRGGDKMAIIGSNGTGKTTFIKKIVHGNPGISLSPSVKIGYFSQKIDTLELDKSILE  351

Query  5520  NLDLVATDNISLLLRIGGRRPTPAIIDDIWAFTELEDRMRRLPLRTFSSGMLMRVLFATA  5341
             N+   +  N +L+  I  R       DD++            P+   S G  ++V     
Sbjct  352   NVQSSSQQNETLIRTILAR--MHFFRDDVYK-----------PISVLSGGERVKVALTKV  398

Query  5340  TAFPADILLLDEWLSVVDERFSAKAERRLLGLVDGAAIVMLASHDQELLRRVCNRIVPLD  5161
                  + L+LDE  + +D   + +A   LL   +G+  ++  SHD++ + +V  RI+ +D
Sbjct  399   FLSEVNTLVLDEPTNFLDME-AIEAFESLLKEYNGS--IIFVSHDRKFIEKVATRIMTID  455

Query  5160  RGRIVGAEGGGQTDRSARK  5104
                I   +G  +  + A K
Sbjct  456   NKEIKIFDGTYEQFKQAEK  474


> AY587982.1.gene1.p01 Lsa. lsaA Curated. Lincosamide and streptogramin 
A resistance. Encoded by gene lsa. ARO:1000001 process 
or component of antibiotic biology or chemistry. ARO:3000300 
lsaA. [Enterococcus faecalis]
Length=498

 Score = 50.4 bits (119),  Expect = 4e-006
 Identities = 43/202 (21%), Positives = 86/202 (42%), Gaps = 32/202 (15%)
 Frame = -2

Query  10811  DGVSVAVRKGETLGVVGESGSGKTTLGLALLRLISSDGPIVFLGKEIQGLSFKDVRPFRR  10632
              D  ++ +     LG++G +G GKTTL   L + +   G I+    ++  + F        
Sbjct  22     DQANITMDTNWKLGLIGRNGRGKTTLLRLLQKQLDYQGEILH---QVDFVYFPQT--VAE  76

Query  10631  DMQIVFQDPFGSLSPRMSVGDIIAEGISVHQPRLSEEEREAKVIKALNEVGLDPATRFRY  10452
              + Q+ +               ++ E  S  Q  L  E         L  + +DP   +R 
Sbjct  77     EQQLTYY--------------VLQEVTSFEQWELERE---------LTLLNVDPEVLWRP  113

Query  10451  PHEFSGGQRQRISVARAVVLEPSFVVLDEPTSALDMLFQAQMVALLRDLQRKLDLTYMFI  10272
                  SGG++ ++ +    + E +F ++DEPT+ LD+  + Q+   L    +K    ++ +
Sbjct  114    FSSLSGGEKTKVLLGLLFIEENAFPLIDEPTNHLDLAGRQQVAEYL----KKKKHGFILV  169

Query  10271  SHDLRVVASLASHLIVMRHGKV  10206
              SHD   V  +  H++ +   ++
Sbjct  170    SHDRAFVDEVVDHILAIEKSQL  191


> KC539823.1.gene1.p01 ABC superfamily ATP binding cassette transporter. 
vgaA Curated. Encoded by gene vgaA. ABC protein; confers 
resistance to streptogramin A and lincosamides. ARO:3002829 
vgaA. ARO:1000001 process or component of antibiotic 
biology or chemistry. [Staphylococcus epidermidis]
Length=522

 Score = 50.4 bits (119),  Expect = 4e-006
 Identities = 40/199 (20%), Positives = 93/199 (46%), Gaps = 31/199 (15%)
 Frame = -2

Query  10802  SVAVRKGETLGVVGESGSGKTTLGLALLRLISSDGPIVFLGKEIQGLSFKDVRPFRRDMQ  10623
              S ++R G+ + ++G +G+GKTT                F+ K + G     + P    ++
Sbjct  292    SFSIRGGDKMAIIGSNGTGKTT----------------FIKKIVHGNHGISLSP---SVK  332

Query  10622  IVFQDPFGSLSPRMSVGDIIAEGISVHQPRLSEEEREAKVIKALNEVGLDPATRFRYPHE  10443
              I +   F      + +   I E +     + S ++ E  +   L  +       ++  + 
Sbjct  333    IGY---FSQKIDTLELDKSILENV-----QSSSQQNETLIRTILARMHFFRDDVYKPINV  384

Query  10442  FSGGQRQRISVARAVVLEPSFVVLDEPTSALDMLFQAQMVALLRDLQRKLDLTYMFISHD  10263
               SGG+R ++++ +  + E + +VLDEPT+ LDM    + +     L ++ + + +F+SHD
Sbjct  385    LSGGERVKVALTKVFLSEVNTLVLDEPTNFLDM----EAIEAFESLLKEYNGSIIFVSHD  440

Query  10262  LRVVASLASHLIVMRHGKV  10206
               + +  +A+ ++ + + ++
Sbjct  441    RKFIEKVATRIMTIDNKEI  459


 Score = 45.1 bits (105),  Expect = 2e-004
 Identities = 48/199 (24%), Positives = 88/199 (44%), Gaps = 22/199 (11%)
 Frame = -1

Query  5682  SLDIRSGARIGLFGPNGSGKSTLLRLIA----GVYPATSGRIEVRGRVMPLLGL--SAGA  5521
             S  IR G ++ + G NG+GK+T ++ I     G+  + S +I    + +  L L  S   
Sbjct  292   SFSIRGGDKMAIIGSNGTGKTTFIKKIVHGNHGISLSPSVKIGYFSQKIDTLELDKSILE  351

Query  5520  NLDLVATDNISLLLRIGGRRPTPAIIDDIWAFTELEDRMRRLPLRTFSSGMLMRVLFATA  5341
             N+   +  N +L+  I  R       DD++            P+   S G  ++V     
Sbjct  352   NVQSSSQQNETLIRTILAR--MHFFRDDVYK-----------PINVLSGGERVKVALTKV  398

Query  5340  TAFPADILLLDEWLSVVDERFSAKAERRLLGLVDGAAIVMLASHDQELLRRVCNRIVPLD  5161
                  + L+LDE  + +D   + +A   LL   +G+  ++  SHD++ + +V  RI+ +D
Sbjct  399   FLSEVNTLVLDEPTNFLDME-AIEAFESLLKEYNGS--IIFVSHDRKFIEKVATRIMTID  455

Query  5160  RGRIVGAEGGGQTDRSARK  5104
                I   +G  +  + A K
Sbjct  456   NKEIKIFDGTYEQFKQAEK  474


> AF274302.1.gene5.p01 Mel. Orf2; putative ATP-binding protein; 
similar to MSRA. mel Curated. Encoded by gene mel. ARO:1000001 
process or component of antibiotic biology or chemistry. 
ARO:3000616 mel. [Streptococcus pneumoniae]
Length=487

 Score = 50.1 bits (118),  Expect = 5e-006
 Identities = 43/175 (24%), Positives = 82/175 (46%), Gaps = 18/175 (10%)
 Frame = -2

Query  11507  IRFKGRDLLPLSEGEMREI--------RGSDISIIFQEPMTSLNPLHTIERQISEILQLH  11352
              + FKGRD+L ++E E+ +          G+  S + +  +  L P      ++ E+  + 
Sbjct  12     VEFKGRDVLDINELEVYDYDRIGLVGANGAGKSTLLRVLLGELTPPGCKMNRLGELAYIP  71

Query  11351  QPISNSAARKRVLELLTQVGIPEPETRLGSYPHQLSGGQRQRVMIAMALANEPDLLIADE  11172
              Q    +   ++   L+ ++G+ +   +       +SGG+  R+ IA AL+ +   ++ADE
Sbjct  72     QLDEVTLQEEKDFALVGKLGVEQLNIQT------MSGGEETRLKIAQALSAQVHGILADE  125

Query  11171  PTTALDVTVqaqilalladirarLGMSLLFITHDLGIVRRIADRVCVMNGGKIVE  11007
              PT+ LD     + +  L         +LL I+HD   +  I D++  +  GKI E
Sbjct  126    PTSHLD----REGIDFLIGQLKYFTGALLVISHDRYFLDEIVDKIWELKDGKITE  176


> NC_012469.1.7685970.p01 Mel protein. Identified by match to protein 
family HMM PF00005. Encoded by gene SPT_1925. ARO:1000001 
process or component of antibiotic biology or chemistry. 
ARO:3000616 mel. [Streptococcus pneumoniae Taiwan19F-14]
Length=487

 Score = 50.1 bits (118),  Expect = 5e-006
 Identities = 43/175 (24%), Positives = 82/175 (46%), Gaps = 18/175 (10%)
 Frame = -2

Query  11507  IRFKGRDLLPLSEGEMREI--------RGSDISIIFQEPMTSLNPLHTIERQISEILQLH  11352
              + FKGRD+L ++E E+ +          G+  S + +  +  L P      ++ E+  + 
Sbjct  12     VEFKGRDVLDINELEVYDYDRIGLVGANGAGKSTLLRVLLGELTPPGCKMNRLGELAYIP  71

Query  11351  QPISNSAARKRVLELLTQVGIPEPETRLGSYPHQLSGGQRQRVMIAMALANEPDLLIADE  11172
              Q    +   ++   L+ ++G+ +   +       +SGG+  R+ IA AL+ +   ++ADE
Sbjct  72     QLDEVTLQEEKDFALVGKLGVEQLNIQT------MSGGEETRLKIAQALSAQVHGILADE  125

Query  11171  PTTALDVTVqaqilalladirarLGMSLLFITHDLGIVRRIADRVCVMNGGKIVE  11007
              PT+ LD     + +  L         +LL I+HD   +  I D++  +  GKI E
Sbjct  126    PTSHLD----REGIDFLIGQLKYFTGALLVISHDRYFLDEIVDKIWELKDGKITE  176


> AY004350.gene.p01 msrC protein. msrC Curated. Encoded by gene 
msrC. ARO:1000001 process or component of antibiotic biology 
or chemistry. ARO:3002819 msrC. [Enterococcus faecium]
Length=492

 Score = 49.3 bits (116),  Expect = 9e-006
 Identities = 47/193 (24%), Positives = 80/193 (41%), Gaps = 31/193 (16%)
 Frame = -2

Query  10784  GETLGVVGESGSGKTTLGLALLRLISSDGPIVFLGKEIQGLSFKDVRPFRRDMQIVFQDP  10605
              G+ + +VGE+GSGKTTL    L  I   G  + L  ++    ++     ++D Q+  ++ 
Sbjct  323    GKKIAIVGENGSGKTTL----LEHIRKQGEGILLSPKVSFQVYQ-----QKDYQMTSEES  373

Query  10604  FGSLSPRMSVGDIIAEGISVHQPRLSEEEREAKVIKALNEVGLDPATRFRYPHEFSGGQR  10425
                    R +                  E  E+ V   LN +G    T  +     SGG+ 
Sbjct  374    VIRFVMRQT------------------EFSESLVRSLLNHLGFAQETLAKPLCTLSGGEA  415

Query  10424  QRISVARAVVLEPSFVVLDEPTSALDMLFQAQMVALLRDLQRKLDLTYMFISHDLRVVAS  10245
               R+ +A       + ++LDEPT+ +DM      +  L  L +    T +F SHD   V  
Sbjct  416    TRLMIALLFTKPSNVLLLDEPTNFIDM----ATIEALEKLMQVYPGTILFTSHDSYFVER  471

Query  10244  LASHLIVMRHGKV  10206
               A  +  ++  K+
Sbjct  472    TADEVYEIKGQKI  484


 Score = 43.5 bits (101),  Expect = 5e-004
 Identities = 27/79 (34%), Positives = 41/79 (51%), Gaps = 4/79 (5%)
 Frame = -2

Query  11249  LSGGQRQRVMIAMALANEPDLLIADEPTTALDVTVqaqilalladirarLGMSLLFITHD  11070
              LSGG+  R+MIA+      ++L+ DEPT  +D+     +  L+         ++LF +HD
Sbjct  410    LSGGEATRLMIALLFTKPSNVLLLDEPTNFIDMATIEALEKLMQVYPG----TILFTSHD  465

Query  11069  LGIVRRIADRVCVMNGGKI  11013
                 V R AD V  + G KI
Sbjct  466    SYFVERTADEVYEIKGQKI  484


> AF313494.1.gene1.p01 MsrC. Similar to Enterococcus faecium acquired 
macrolide resistance-like protein encoded by GenBank 
Accession Number AY004350. Encoded by gene MsrC. msrC Curated. 
ARO:1000001 process or component of antibiotic biology or 
chemistry. ARO:3002819 msrC. [Enterococcus faecium]
Length=492

 Score = 48.9 bits (115),  Expect = 1e-005
 Identities = 46/193 (23%), Positives = 81/193 (41%), Gaps = 31/193 (16%)
 Frame = -2

Query  10784  GETLGVVGESGSGKTTLGLALLRLISSDGPIVFLGKEIQGLSFKDVRPFRRDMQIVFQDP  10605
              G+ + +VGE+GSGKTTL    L  I   G  + L  ++    ++     ++D Q+  ++ 
Sbjct  323    GKKIAIVGENGSGKTTL----LEHIRKQGEGILLSPKVSFQVYQ-----QKDYQMTSEES  373

Query  10604  FGSLSPRMSVGDIIAEGISVHQPRLSEEEREAKVIKALNEVGLDPATRFRYPHEFSGGQR  10425
                    R +                  E  E+ V   LN +G    T  +     SGG+ 
Sbjct  374    VIRFVMRQT------------------EFSESLVRSLLNHLGFAQETLTKPLCTLSGGEA  415

Query  10424  QRISVARAVVLEPSFVVLDEPTSALDMLFQAQMVALLRDLQRKLDLTYMFISHDLRVVAS  10245
               R+++A       + ++LDEPT+ +D+      +  L  L +    T +F SHD   V  
Sbjct  416    TRLTIALLFTKPSNVLLLDEPTNFIDV----ATIEALEQLMQVYPGTILFTSHDSYFVER  471

Query  10244  LASHLIVMRHGKV  10206
               A  +  ++  K+
Sbjct  472    TADEVYEIKGQKI  484


> CP003022.1.gene337.p01 macrolide efflux protein. Encoded by gene 
msr(E). ARO:3003109 msrE. ARO:1000001 process or component 
of antibiotic biology or chemistry. [Pasteurella multocida 
36950]
Length=491

 Score = 46.6 bits (109),  Expect = 6e-005
 Identities = 50/236 (21%), Positives = 105/236 (44%), Gaps = 45/236 (19%)
 Frame = -2

Query  10886  AKDLKVWFPIKRGLFRSTVGHIKAVDGVSVAVRKGETLGVVGESGSGKTTLGLALLRLIS  10707
              A +L   FPI         G     D  +  +  G  + + G +G+GKT+L    L++IS
Sbjct  288    ALELHNKFPITADGLSLKFGSRTIFDDANFIIPLGAKVAITGSNGTGKTSL----LKMIS  343

Query  10706  SDGPIVFLGKEIQGLSFKDVRPFRRDMQIVFQDPFGSLSPRMSVGDIIAEG--ISVHQPR  10533
                       +   GL+                     +SP+  +G     G   + H+  
Sbjct  344    ---------ERADGLT---------------------ISPKAEIGYFTQTGYKFNTHKSV  373

Query  10532  LS--EEERE---AKVIKALNEVGLDPATRFRYPHEFSGGQRQRISVARAVVLEPSFVVLD  10368
              LS  +EE E   A++   L  +G+      +   + SGG+  ++ +++ ++ + + +++D
Sbjct  374    LSFMQEECEYTVAEIRAVLASMGIGANDIQKNLSDLSGGEIIKLLLSKMLLGKYNILLMD  433

Query  10367  EPTSALDMLFQAQMVALLRDLQRKLDLTYMFISHDLRVVASLASHLIVMRHGKVVE  10200
              EP + LD+    + +A L  + +    T +F+SHD ++V ++A  +  ++  K+++
Sbjct  434    EPGNYLDL----KSIAALETMMKSYAGTIIFVSHDKQLVDNIADIIYEIKDHKIIK  485


 Score = 44.7 bits (104),  Expect = 2e-004
 Identities = 54/203 (26%), Positives = 87/203 (42%), Gaps = 34/203 (16%)
 Frame = -1

Query  5694  IDQVSLDIRSGARIGLFGPNGSGKSTLLRLIAGVYPATSGRIEVRGRVMPLLGLSAGANL  5515
             +D   L+I S  RIGL G NG+GKS+LL+++ G        ++   R      +S    +
Sbjct  20    LDIDELEIHSYDRIGLVGDNGAGKSSLLKVLNGEIVLAEATLQ---RFGDFAHISQLGGI  76

Query  5514  DLVATDNISLLLRIGGRRPTPAIIDDIWAFTELEDRMRRLPLRTFSSGMLMRVLFATATA  5335
             ++   ++ ++L R+G                     +  +   T S G   R   A A +
Sbjct  77    EIETVEDRAMLSRLG---------------------VSNVQNDTMSGGEETRAKIAAAFS  115

Query  5334  FPADILLLDEWLSVVDERFSAKAERRLLGLV---DGAAIVMLASHDQELLRRVCNRIVPL  5164
                  +L DE  S +D          L+G +   DGA +V+  SHD+  L  V ++I  L
Sbjct  116   QQVHGILADEPTSHLD----LNGIDLLIGQLKAFDGALLVI--SHDRYFLDMVVDKIWEL  169

Query  5163  DRGRIVGAEGGGQTDRSARKLEE  5095
               G+I     GG +D   +K EE
Sbjct  170   KDGKIT-EYWGGYSDYLRQKEEE  191


> NC_007682.3.4246769.p01 macrolide efflux protein. msrE Curated. 
Encoded by gene mel. ARO:3003109 msrE. ARO:1000001 process 
or component of antibiotic biology or chemistry. [Escherichia 
coli]
Length=491

 Score = 46.6 bits (109),  Expect = 6e-005
 Identities = 50/236 (21%), Positives = 105/236 (44%), Gaps = 45/236 (19%)
 Frame = -2

Query  10886  AKDLKVWFPIKRGLFRSTVGHIKAVDGVSVAVRKGETLGVVGESGSGKTTLGLALLRLIS  10707
              A +L   FPI         G     D  +  +  G  + + G +G+GKT+L    L++IS
Sbjct  288    ALELHNKFPITADGLSLKFGSRTIFDDANFIIPLGAKVAITGSNGTGKTSL----LKMIS  343

Query  10706  SDGPIVFLGKEIQGLSFKDVRPFRRDMQIVFQDPFGSLSPRMSVGDIIAEG--ISVHQPR  10533
                       +   GL+                     +SP+  +G     G   + H+  
Sbjct  344    ---------ERADGLT---------------------ISPKAEIGYFTQTGYKFNTHKSV  373

Query  10532  LS--EEERE---AKVIKALNEVGLDPATRFRYPHEFSGGQRQRISVARAVVLEPSFVVLD  10368
              LS  +EE E   A++   L  +G+      +   + SGG+  ++ +++ ++ + + +++D
Sbjct  374    LSFMQEECEYTVAEIRAVLASMGIGANDIQKNLSDLSGGEIIKLLLSKMLLGKYNILLMD  433

Query  10367  EPTSALDMLFQAQMVALLRDLQRKLDLTYMFISHDLRVVASLASHLIVMRHGKVVE  10200
              EP + LD+    + +A L  + +    T +F+SHD ++V ++A  +  ++  K+++
Sbjct  434    EPGNYLDL----KSIAALETMMKSYAGTIIFVSHDKQLVDNIADIIYEIKDHKIIK  485


 Score = 44.7 bits (104),  Expect = 2e-004
 Identities = 54/203 (26%), Positives = 87/203 (42%), Gaps = 34/203 (16%)
 Frame = -1

Query  5694  IDQVSLDIRSGARIGLFGPNGSGKSTLLRLIAGVYPATSGRIEVRGRVMPLLGLSAGANL  5515
             +D   L+I S  RIGL G NG+GKS+LL+++ G        ++   R      +S    +
Sbjct  20    LDIDELEIHSYDRIGLVGDNGAGKSSLLKVLNGEIVLAEATLQ---RFGDFAHISQLGGI  76

Query  5514  DLVATDNISLLLRIGGRRPTPAIIDDIWAFTELEDRMRRLPLRTFSSGMLMRVLFATATA  5335
             ++   ++ ++L R+G                     +  +   T S G   R   A A +
Sbjct  77    EIETVEDRAMLSRLG---------------------VSNVQNDTMSGGEETRAKIAAAFS  115

Query  5334  FPADILLLDEWLSVVDERFSAKAERRLLGLV---DGAAIVMLASHDQELLRRVCNRIVPL  5164
                  +L DE  S +D          L+G +   DGA +V+  SHD+  L  V ++I  L
Sbjct  116   QQVHGILADEPTSHLD----LNGIDLLIGQLKAFDGALLVI--SHDRYFLDMVVDKIWEL  169

Query  5163  DRGRIVGAEGGGQTDRSARKLEE  5095
               G+I     GG +D   +K EE
Sbjct  170   KDGKIT-EYWGGYSDYLRQKEEE  191


> HQ451074.1.gene26.p01 macrolide efflux protein. Encoded by gene 
mel. ARO:3003109 msrE. ARO:1000001 process or component of 
antibiotic biology or chemistry. [Escherichia coli]
Length=491

 Score = 46.6 bits (109),  Expect = 6e-005
 Identities = 50/236 (21%), Positives = 105/236 (44%), Gaps = 45/236 (19%)
 Frame = -2

Query  10886  AKDLKVWFPIKRGLFRSTVGHIKAVDGVSVAVRKGETLGVVGESGSGKTTLGLALLRLIS  10707
              A +L   FPI         G     D  +  +  G  + + G +G+GKT+L    L++IS
Sbjct  288    ALELHNKFPITADGLSLKFGSRTIFDDANFIIPLGAKVAITGSNGTGKTSL----LKMIS  343

Query  10706  SDGPIVFLGKEIQGLSFKDVRPFRRDMQIVFQDPFGSLSPRMSVGDIIAEG--ISVHQPR  10533
                       +   GL+                     +SP+  +G     G   + H+  
Sbjct  344    ---------ERADGLT---------------------ISPKAEIGYFTQTGYKFNTHKSV  373

Query  10532  LS--EEERE---AKVIKALNEVGLDPATRFRYPHEFSGGQRQRISVARAVVLEPSFVVLD  10368
              LS  +EE E   A++   L  +G+      +   + SGG+  ++ +++ ++ + + +++D
Sbjct  374    LSFMQEECEYTVAEIRAVLASMGIGANDIQKNLSDLSGGEIIKLLLSKMLLGKYNILLMD  433

Query  10367  EPTSALDMLFQAQMVALLRDLQRKLDLTYMFISHDLRVVASLASHLIVMRHGKVVE  10200
              EP + LD+    + +A L  + +    T +F+SHD ++V ++A  +  ++  K+++
Sbjct  434    EPGNYLDL----KSIAALETMMKSYAGTIIFVSHDKQLVDNIADIIYEIKDHKIIK  485


 Score = 44.7 bits (104),  Expect = 2e-004
 Identities = 54/203 (26%), Positives = 87/203 (42%), Gaps = 34/203 (16%)
 Frame = -1

Query  5694  IDQVSLDIRSGARIGLFGPNGSGKSTLLRLIAGVYPATSGRIEVRGRVMPLLGLSAGANL  5515
             +D   L+I S  RIGL G NG+GKS+LL+++ G        ++   R      +S    +
Sbjct  20    LDIDELEIHSYDRIGLVGDNGAGKSSLLKVLNGEIVLAEATLQ---RFGDFAHISQLGGI  76

Query  5514  DLVATDNISLLLRIGGRRPTPAIIDDIWAFTELEDRMRRLPLRTFSSGMLMRVLFATATA  5335
             ++   ++ ++L R+G                     +  +   T S G   R   A A +
Sbjct  77    EIETVEDRAMLSRLG---------------------VSNVQNDTMSGGEETRAKIAAAFS  115

Query  5334  FPADILLLDEWLSVVDERFSAKAERRLLGLV---DGAAIVMLASHDQELLRRVCNRIVPL  5164
                  +L DE  S +D          L+G +   DGA +V+  SHD+  L  V ++I  L
Sbjct  116   QQVHGILADEPTSHLD----LNGIDLLIGQLKAFDGALLVI--SHDRYFLDMVVDKIWEL  169

Query  5163  DRGRIVGAEGGGQTDRSARKLEE  5095
               G+I     GG +D   +K EE
Sbjct  170   KDGKIT-EYWGGYSDYLRQKEEE  191


> NC_010481.6155782.p01 macrolide efflux protein. Encoded by gene 
mel. Homology: ABC transporter-like (HMMPfam: PF00005, score: 
3.3e-09). ARO:3003109 msrE. ARO:1000001 process or component 
of antibiotic biology or chemistry. [Acinetobacter baumannii]
Length=491

 Score = 46.6 bits (109),  Expect = 6e-005
 Identities = 50/236 (21%), Positives = 105/236 (44%), Gaps = 45/236 (19%)
 Frame = -2

Query  10886  AKDLKVWFPIKRGLFRSTVGHIKAVDGVSVAVRKGETLGVVGESGSGKTTLGLALLRLIS  10707
              A +L   FPI         G     D  +  +  G  + + G +G+GKT+L    L++IS
Sbjct  288    ALELHNKFPITADGLSLKFGSRTIFDDANFIIPLGAKVAITGSNGTGKTSL----LKMIS  343

Query  10706  SDGPIVFLGKEIQGLSFKDVRPFRRDMQIVFQDPFGSLSPRMSVGDIIAEG--ISVHQPR  10533
                       +   GL+                     +SP+  +G     G   + H+  
Sbjct  344    ---------ERADGLT---------------------ISPKAEIGYFTQTGYKFNTHKSV  373

Query  10532  LS--EEERE---AKVIKALNEVGLDPATRFRYPHEFSGGQRQRISVARAVVLEPSFVVLD  10368
              LS  +EE E   A++   L  +G+      +   + SGG+  ++ +++ ++ + + +++D
Sbjct  374    LSFMQEECEYTVAEIRAVLASMGIGANDIQKNLSDLSGGEIIKLLLSKMLLGKYNILLMD  433

Query  10367  EPTSALDMLFQAQMVALLRDLQRKLDLTYMFISHDLRVVASLASHLIVMRHGKVVE  10200
              EP + LD+    + +A L  + +    T +F+SHD ++V ++A  +  ++  K+++
Sbjct  434    EPGNYLDL----KSIAALETMMKSYAGTIIFVSHDKQLVDNIADIIYEIKDHKIIK  485


 Score = 44.7 bits (104),  Expect = 2e-004
 Identities = 54/203 (26%), Positives = 87/203 (42%), Gaps = 34/203 (16%)
 Frame = -1

Query  5694  IDQVSLDIRSGARIGLFGPNGSGKSTLLRLIAGVYPATSGRIEVRGRVMPLLGLSAGANL  5515
             +D   L+I S  RIGL G NG+GKS+LL+++ G        ++   R      +S    +
Sbjct  20    LDIDELEIHSYDRIGLVGDNGAGKSSLLKVLNGEIVLAEATLQ---RFGDFAHISQLGGI  76

Query  5514  DLVATDNISLLLRIGGRRPTPAIIDDIWAFTELEDRMRRLPLRTFSSGMLMRVLFATATA  5335
             ++   ++ ++L R+G                     +  +   T S G   R   A A +
Sbjct  77    EIETVEDRAMLSRLG---------------------VSNVQNDTMSGGEETRAKIAAAFS  115

Query  5334  FPADILLLDEWLSVVDERFSAKAERRLLGLV---DGAAIVMLASHDQELLRRVCNRIVPL  5164
                  +L DE  S +D          L+G +   DGA +V+  SHD+  L  V ++I  L
Sbjct  116   QQVHGILADEPTSHLD----LNGIDLLIGQLKAFDGALLVI--SHDRYFLDMVVDKIWEL  169

Query  5163  DRGRIVGAEGGGQTDRSARKLEE  5095
               G+I     GG +D   +K EE
Sbjct  170   KDGKIT-EYWGGYSDYLRQKEEE  191


> EF102240.1.gene3.p01 Mel. Encoded by gene mel. Macrolide efflux 
protein. ARO:3003109 msrE. ARO:1000001 process or component 
of antibiotic biology or chemistry. [Acinetobacter baumannii]
Length=491

 Score = 46.6 bits (109),  Expect = 6e-005
 Identities = 50/236 (21%), Positives = 105/236 (44%), Gaps = 45/236 (19%)
 Frame = -2

Query  10886  AKDLKVWFPIKRGLFRSTVGHIKAVDGVSVAVRKGETLGVVGESGSGKTTLGLALLRLIS  10707
              A +L   FPI         G     D  +  +  G  + + G +G+GKT+L    L++IS
Sbjct  288    ALELHNKFPITADGLSLKFGSRTIFDDANFIIPLGAKVAITGSNGTGKTSL----LKMIS  343

Query  10706  SDGPIVFLGKEIQGLSFKDVRPFRRDMQIVFQDPFGSLSPRMSVGDIIAEG--ISVHQPR  10533
                       +   GL+                     +SP+  +G     G   + H+  
Sbjct  344    ---------ERADGLT---------------------ISPKAEIGYFTQTGYKFNTHKSV  373

Query  10532  LS--EEERE---AKVIKALNEVGLDPATRFRYPHEFSGGQRQRISVARAVVLEPSFVVLD  10368
              LS  +EE E   A++   L  +G+      +   + SGG+  ++ +++ ++ + + +++D
Sbjct  374    LSFMQEECEYTVAEIRAVLASMGIGANDIQKNLSDLSGGEIIKLLLSKMLLGKYNILLMD  433

Query  10367  EPTSALDMLFQAQMVALLRDLQRKLDLTYMFISHDLRVVASLASHLIVMRHGKVVE  10200
              EP + LD+    + +A L  + +    T +F+SHD ++V ++A  +  ++  K+++
Sbjct  434    EPGNYLDL----KSIAALETMMKSYAGTIIFVSHDKQLVDNIADIIYEIKDHKIIK  485


 Score = 44.7 bits (104),  Expect = 2e-004
 Identities = 54/203 (26%), Positives = 87/203 (42%), Gaps = 34/203 (16%)
 Frame = -1

Query  5694  IDQVSLDIRSGARIGLFGPNGSGKSTLLRLIAGVYPATSGRIEVRGRVMPLLGLSAGANL  5515
             +D   L+I S  RIGL G NG+GKS+LL+++ G        ++   R      +S    +
Sbjct  20    LDIDELEIHSYDRIGLVGDNGAGKSSLLKVLNGEIVLAEATLQ---RFGDFAHISQLGGI  76

Query  5514  DLVATDNISLLLRIGGRRPTPAIIDDIWAFTELEDRMRRLPLRTFSSGMLMRVLFATATA  5335
             ++   ++ ++L R+G                     +  +   T S G   R   A A +
Sbjct  77    EIETVEDRAMLSRLG---------------------VSNVQNDTMSGGEETRAKIAAAFS  115

Query  5334  FPADILLLDEWLSVVDERFSAKAERRLLGLV---DGAAIVMLASHDQELLRRVCNRIVPL  5164
                  +L DE  S +D          L+G +   DGA +V+  SHD+  L  V ++I  L
Sbjct  116   QQVHGILADEPTSHLD----LNGIDLLIGQLKAFDGALLVI--SHDRYFLDMVVDKIWEL  169

Query  5163  DRGRIVGAEGGGQTDRSARKLEE  5095
               G+I     GG +D   +K EE
Sbjct  170   KDGKIT-EYWGGYSDYLRQKEEE  191


> HE999704.1.gene1047.p01 Erythromycin resistance ATP-binding protein 
MsrA. msrA Curated. Encoded by gene BN418_1117. ARO:1000001 
process or component of antibiotic biology or chemistry. 
ARO:3000251 msrA. [Listeria monocytogenes]
Length=114

 Score = 44.3 bits (103),  Expect = 3e-004
 Identities = 21/44 (47%), Positives = 30/44 (68%), Gaps = 0/44 (0%)
 Frame = -1

Query  5661  ARIGLFGPNGSGKSTLLRLIAGVYPATSGRIEVRGRVMPLLGLS  5530
             ARIG+ G NG GK+TL+ +IAG   ATSG +  +G++  +  LS
Sbjct  30    ARIGIIGQNGLGKTTLMEVIAGAKEATSGSVTTQGKLAYIKQLS  73


Lambda     K      H
   0.318    0.134    0.401 

Gapped
Lambda     K      H
   0.267   0.0410    0.140 

Effective search space used: 5499343432


Query=  CM2_S47_L008_R1_001_(paired)_contig_62 Average coverage: 117,772.21
Length=1276


***** No hits found *****


Lambda     K      H
   0.318    0.134    0.401 

Gapped
Lambda     K      H
   0.267   0.0410    0.140 

Effective search space used: 233799830


Query=  CM2_S47_L008_R1_001_(paired)_contig_63 Average coverage: 3,372.01
Length=411


***** No hits found *****


Lambda     K      H
   0.318    0.134    0.401 

Gapped
Lambda     K      H
   0.267   0.0410    0.140 

Effective search space used: 46900490


Query=  CM2_S47_L008_R1_001_(paired)_contig_64 Average coverage: 172,969.49
Length=684


***** No hits found *****


Lambda     K      H
   0.318    0.134    0.401 

Gapped
Lambda     K      H
   0.267   0.0410    0.140 

Effective search space used: 105538200


Query=  CM2_S47_L008_R1_001_(paired)_contig_65 Average coverage: 106,365.42
Length=413


***** No hits found *****


Lambda     K      H
   0.318    0.134    0.401 

Gapped
Lambda     K      H
   0.267   0.0410    0.140 

Effective search space used: 46900490


Query=  CM2_S47_L008_R1_001_(paired)_contig_66 Average coverage: 3,581.71
Length=1174


***** No hits found *****


Lambda     K      H
   0.318    0.134    0.401 

Gapped
Lambda     K      H
   0.267   0.0410    0.140 

Effective search space used: 212095884


Query=  CM2_S47_L008_R1_001_(paired)_contig_67 Average coverage: 101,074.33
Length=940


***** No hits found *****


Lambda     K      H
   0.318    0.134    0.401 

Gapped
Lambda     K      H
   0.267   0.0410    0.140 

Effective search space used: 161149288


Query=  CM2_S47_L008_R1_001_(paired)_contig_68 Average coverage: 42.81
Length=669


***** No hits found *****


Lambda     K      H
   0.318    0.134    0.401 

Gapped
Lambda     K      H
   0.267   0.0410    0.140 

Effective search space used: 102020260


Query=  CM2_S47_L008_R1_001_(paired)_contig_69 Average coverage: 49,391.81
Length=1509


***** No hits found *****


Lambda     K      H
   0.318    0.134    0.401 

Gapped
Lambda     K      H
   0.267   0.0410    0.140 

Effective search space used: 285342266


Query=  CM2_S47_L008_R1_001_(paired)_contig_70 Average coverage: 990.98
Length=1863


***** No hits found *****


Lambda     K      H
   0.318    0.134    0.401 

Gapped
Lambda     K      H
   0.267   0.0410    0.140 

Effective search space used: 361331634


Query=  CM2_S47_L008_R1_001_(paired)_contig_71 Average coverage: 597.55
Length=354


***** No hits found *****


Lambda     K      H
   0.318    0.134    0.401 

Gapped
Lambda     K      H
   0.267   0.0410    0.140 

Effective search space used: 34921536


Query=  CM2_S47_L008_R1_001_(paired)_contig_72 Average coverage: 5,359.46
Length=504


***** No hits found *****


Lambda     K      H
   0.318    0.134    0.401 

Gapped
Lambda     K      H
   0.267   0.0410    0.140 

Effective search space used: 66268731


Query=  CM2_S47_L008_R1_001_(paired)_contig_73 Average coverage: 5,536.66
Length=569


***** No hits found *****


Lambda     K      H
   0.318    0.134    0.401 

Gapped
Lambda     K      H
   0.267   0.0410    0.140 

Effective search space used: 80181862


Query=  CM2_S47_L008_R1_001_(paired)_contig_74 Average coverage: 80,405.04
Length=769


***** No hits found *****


Lambda     K      H
   0.318    0.134    0.401 

Gapped
Lambda     K      H
   0.267   0.0410    0.140 

Effective search space used: 124005315


Query=  CM2_S47_L008_R1_001_(paired)_contig_75 Average coverage: 136,313.85
Length=322


***** No hits found *****


Lambda     K      H
   0.318    0.134    0.401 

Gapped
Lambda     K      H
   0.267   0.0410    0.140 

Effective search space used: 27759950


Query=  CM2_S47_L008_R1_001_(paired)_contig_76 Average coverage: 282.85
Length=326


***** No hits found *****


Lambda     K      H
   0.318    0.134    0.401 

Gapped
Lambda     K      H
   0.267   0.0410    0.140 

Effective search space used: 28490475


Query=  CM2_S47_L008_R1_001_(paired)_contig_77 Average coverage: 562.25
Length=670


***** No hits found *****


Lambda     K      H
   0.318    0.134    0.401 

Gapped
Lambda     K      H
   0.267   0.0410    0.140 

Effective search space used: 102020260


Query=  CM2_S47_L008_R1_001_(paired)_contig_78 Average coverage: 835.23
Length=3666


***** No hits found *****


Lambda     K      H
   0.318    0.134    0.401 

Gapped
Lambda     K      H
   0.267   0.0410    0.140 

Effective search space used: 747705180


Query=  CM2_S47_L008_R1_001_(paired)_contig_79 Average coverage: 19,121.65
Length=763


***** No hits found *****


Lambda     K      H
   0.318    0.134    0.401 

Gapped
Lambda     K      H
   0.267   0.0410    0.140 

Effective search space used: 122604125


Query=  CM2_S47_L008_R1_001_(paired)_contig_80 Average coverage: 931.05
Length=2836


***** No hits found *****


Lambda     K      H
   0.318    0.134    0.401 

Gapped
Lambda     K      H
   0.267   0.0410    0.140 

Effective search space used: 570859560


Query=  CM2_S47_L008_R1_001_(paired)_contig_81 Average coverage: 2,073.15
Length=4844


***** No hits found *****


Lambda     K      H
   0.318    0.134    0.401 

Gapped
Lambda     K      H
   0.267   0.0410    0.140 

Effective search space used: 996664000


Query=  CM2_S47_L008_R1_001_(paired)_contig_82 Average coverage: 14,256.30
Length=445


***** No hits found *****


Lambda     K      H
   0.318    0.134    0.401 

Gapped
Lambda     K      H
   0.267   0.0410    0.140 

Effective search space used: 53891475


Query=  CM2_S47_L008_R1_001_(paired)_contig_83 Average coverage: 17.52
Length=1072


***** No hits found *****


Lambda     K      H
   0.318    0.134    0.401 

Gapped
Lambda     K      H
   0.267   0.0410    0.140 

Effective search space used: 190194400


Query=  CM2_S47_L008_R1_001_(paired)_contig_84 Average coverage: 7,245.15
Length=545


***** No hits found *****


Lambda     K      H
   0.318    0.134    0.401 

Gapped
Lambda     K      H
   0.267   0.0410    0.140 

Effective search space used: 74505270


Query=  CM2_S47_L008_R1_001_(paired)_contig_85 Average coverage: 6,908.74
Length=2666


***** No hits found *****


Lambda     K      H
   0.318    0.134    0.401 

Gapped
Lambda     K      H
   0.267   0.0410    0.140 

Effective search space used: 532802256


Query=  CM2_S47_L008_R1_001_(paired)_contig_86 Average coverage: 1,050.27
Length=1182


***** No hits found *****


Lambda     K      H
   0.318    0.134    0.401 

Gapped
Lambda     K      H
   0.267   0.0410    0.140 

Effective search space used: 214161753


Query=  CM2_S47_L008_R1_001_(paired)_contig_87 Average coverage: 84.77
Length=598


***** No hits found *****


Lambda     K      H
   0.318    0.134    0.401 

Gapped
Lambda     K      H
   0.267   0.0410    0.140 

Effective search space used: 86202882


Query=  CM2_S47_L008_R1_001_(paired)_contig_88 Average coverage: 58.20
Length=2554


***** No hits found *****


Lambda     K      H
   0.318    0.134    0.401 

Gapped
Lambda     K      H
   0.267   0.0410    0.140 

Effective search space used: 511046730


Query=  CM2_S47_L008_R1_001_(paired)_contig_89 Average coverage: 254.21
Length=4420


***** No hits found *****


Lambda     K      H
   0.318    0.134    0.401 

Gapped
Lambda     K      H
   0.267   0.0410    0.140 

Effective search space used: 904210300


Query=  CM2_S47_L008_R1_001_(paired)_contig_90 Average coverage: 13,147.01
Length=1532


***** No hits found *****


Lambda     K      H
   0.318    0.134    0.401 

Gapped
Lambda     K      H
   0.267   0.0410    0.140 

Effective search space used: 290120725


Query=  CM2_S47_L008_R1_001_(paired)_contig_91 Average coverage: 22.62
Length=1556


***** No hits found *****


Lambda     K      H
   0.318    0.134    0.401 

Gapped
Lambda     K      H
   0.267   0.0410    0.140 

Effective search space used: 293606208


Query=  CM2_S47_L008_R1_001_(paired)_contig_92 Average coverage: 33.91
Length=5289
                                                                      Score     E
Sequences producing significant alignments:                          (Bits)  Value

  L20573.1.gene1.p01 Unknown product. bcrA Curated. Encoded by ge...   132    2e-031
  AY768532.1.gene1.p01 MacB. ABC transporter. Encoded by gene mac...   107    5e-024
  AY509111.gene.p01 otrC protein. Encoded by gene otrC. otrC Cura...   101    3e-022
  BA000017.4.gene1914.p01 ABC transporter homolog. sav1866 Curate...  85.5    2e-017
  NC_009782.1.5560577.p01 ABC transporter. Encoded by gene SAHV_1...  85.5    2e-017
  NC_013450.8614654.p01 toxin exporting ABC transporter, permease...  85.5    2e-017
  NC_010079.5775747.p01 ABC transporter ATP-binding protein. Homo...  85.5    2e-017
  NC_009641.5331045.p01 ABC transporter ATP-binding protein. Homo...  85.5    2e-017
  NC_009632.5317485.p01 ABC transporter related. Encoded by gene ...  85.5    2e-017
  NC_009487.5167700.p01 ABC transporter related. Homology: ABC tr...  85.5    2e-017
  NC_007795.3921883.p01 ABC transporter, ATP-binding/permease pro...  85.5    2e-017
  NC_007793.3914980.p01 hypothetical protein. identified by match...  85.5    2e-017
  NC_003923.1003921.p01 hypothetical protein. Homology: ABC trans...  85.5    2e-017
  NC_002953.2862566.p01 ABC transporter ATP-binding protein. Enco...  85.5    2e-017
  NC_002952.2861198.p01 ABC transporter ATP-binding protein. Simi...  85.5    2e-017
  NC_002951.3237541.p01 toxin exporting ABC transporter, permease...  85.5    2e-017
  NC_002758.1121879.p01 ABC transporter. Encoded by gene SAV1866....  85.5    2e-017
  NC_002745.1124566.p01 hypothetical protein. Homology: ABC trans...  85.5    2e-017
  DQ516970.1.gene1.p01 multidrug transporter. lmrD Curated. Encod...  84.7    4e-017
  HM990671.1.gene3.p01 Lsa(C). lsaC Curated. Encoded by gene Lsa(...  73.9    7e-014
  AF170880.4.gene1.p01 NovA. novA Curated. ABC transporter. Encod...  63.5    9e-011
  DQ516954.1.gene1.p01 multidrug transporter. Encoded by gene lmr...  63.2    1e-010
  M80346.gene.p01 car(A) protein. carA Curated. Encoded by gene c...  60.5    8e-010
  X63451.gene.p01 srm(B) protein. srmB Curated. Encoded by gene s...  59.7    1e-009
  M57437.gene.p01 tlcC protein. Encoded by gene tlcC. tlrC Curate...  58.2    4e-009
  NC_005076.1.3126307.p01 ABC transporter. lsaB Curated. Encoded ...  55.1    3e-008
  AJ579365.gene.p01 lsaB_orf3 protein. Encoded by gene lsaB_orf3....  55.1    3e-008
  U82085.gene.p01 vgaB protein. vgaB Curated. Encoded by gene vga...  54.7    4e-008
  FR772051.1.gene9.p01 ABC transporter. vgaE Curated. Encoded by ...  53.5    9e-008
  JQ861959.1.gene10.p01 ABC transporter. Contains ATP-binding dom...  52.0    3e-007
  JX560992.1.gene12.p01 ABC transporter. Confers cross-resistance...  52.0    3e-007
  KC539823.1.gene1.p01 ABC superfamily ATP binding cassette trans...  51.6    4e-007
  AF313494.1.gene1.p01 MsrC. Similar to Enterococcus faecium acqu...  51.2    5e-007
  DQ823382.1.gene1.p01 lincosamide-streptogramin A resistance pro...  50.4    8e-007
  GQ205627.2.gene1.p01 ABC transporter. vgaD Curated. Confers res...  48.9    2e-006
  L36601.gene.p01 ole(B) protein. Encoded by gene ole(B). oleB Cu...  48.9    2e-006
  AF274302.1.gene5.p01 Mel. Orf2; putative ATP-binding protein; s...  43.9    7e-005
  NC_012469.1.7685970.p01 Mel protein. Identified by match to pro...  43.9    7e-005


> L20573.1.gene1.p01 Unknown product. bcrA Curated. Encoded by 
gene bcrA. TTG start codon. ARO:1000001 process or component 
of antibiotic biology or chemistry. ARO:3002987 bcrA. [Bacillus 
licheniformis]
Length=306

 Score =  132 bits (332),  Expect = 2e-031
 Identities = 94/309 (30%), Positives = 164/309 (53%), Gaps = 14/309 (4%)
 Frame = -1

Query  4413  MSPIISVSNLSKTYGSGFKALKGINLDINRGEIFALLGPNGAGKTTLISIICGIANPSQG  4234
             MS II  ++L+K YGS  K++  +N+++ +G+I+  LG NGAGKTT I ++ G+  P+ G
Sbjct  1     MSTIIKTTDLTKMYGSQ-KSVDHLNINVKQGDIYGFLGRNGAGKTTTIRMLLGLIKPTSG  59

Query  4233  TIKIGGHDIIRDYRAARSMIGLVPQELHTDAFESVWATVSFSRGLFGKPKNPAYVEKVLR  4054
              I+I G +  ++ +     IG + +     A  +    +  +  + G  K  A +++VL 
Sbjct  60    QIEIFGENFFKNKKEILRRIGSIVEVPGFYANLTARENLLINAKIIGIHKKNA-IDEVLE  118

Query  4053  DLSLWDKKDNKIITLSGGMKRRVMIAKALSHEPEILFLDEPTAGVDVELRKGMWEVVRTL  3874
              + L  +    +   S GMK+R+ IA+AL H PE+L LDEPT G+D    K M  ++ +L
Sbjct  119   IVGLQHETKKLVGKFSLGMKQRLGIARALLHYPELLILDEPTNGLDPIGIKEMRRLIHSL  178

Query  3873  -QASGVTIILTTHYIEEAEEMADRIGVINKGEIILIEDKATLMQKLGKKELTLQLQNKLD  3697
              +   +TI +++H + E E++ D +G+I++G+ +L E     ++K  +K L  QL ++  
Sbjct  179   AKERNITIFISSHILSEIEQLVDHVGIIHEGK-LLEEIPFDHLKKRNRKYLEFQLSDQNK  237

Query  3696  AI---PAELAAYNLELSDDGRTVTYDYDTKGDRTGITSLLNDL-RNAGIRISDLDTRQSS  3529
             A+         ++ E+  DG    Y +       G    LN L    GI +  +   + S
Sbjct  238   AVVLMEQHFDIHDYEVHQDGIIRVYSH------LGQQGKLNKLFVENGIDVLKITMSEDS  291

Query  3528  LEDIFVSIV  3502
             LED FV ++
Sbjct  292   LEDYFVKLI  300


> AY768532.1.gene1.p01 MacB. ABC transporter. Encoded by gene macB. 
macB Curated. ARO:3000535 macB. ARO:1000001 process or 
component of antibiotic biology or chemistry. [Neisseria gonorrhoeae]
Length=644

 Score =  107 bits (267),  Expect = 5e-024
 Identities = 78/222 (35%), Positives = 125/222 (56%), Gaps = 15/222 (6%)
 Frame = -1

Query  4404  IISVSNLSKTYGSG---FKALKGINLDINRGEIFALLGPNGAGKTTLISIICGIANPSQG  4234
             +I   N+++ +GSG      LK I+L I +G+  A++G +G+GK+TL++I+  +     G
Sbjct  3     LIECKNINRYFGSGENRVHILKDISLSIEKGDFVAIIGQSGSGKSTLMNILGCLDTAGSG  62

Query  4233  TIKIGGHDIIR---DYRAA--RSMIGLVPQELHT----DAFESVWATVSFSRGLFGKPKN  4081
             + +I G +  +   D  AA  R   G + Q  +      A ++V A  +   G+ GK ++
Sbjct  63    SYRIDGIETAKMQPDELAALRRERFGFIFQRYNLLSSLTARDNV-ALPAVYMGMGGKERS  121

Query  4080  PAYVEKVLRDLSLWDKKDNKIITLSGGMKRRVMIAKALSHEPEILFLDEPTAGVDVELRK  3901
              A  +K+L+DL L  K+ NK   LSGG ++RV IA+AL +  EI+F DEPT  +D    K
Sbjct  122   -ARADKLLQDLGLASKEGNKPGELSGGQQQRVSIARALMNGGEIIFADEPTGALDTASGK  180

Query  3900  GMWEVVRTLQASGVTIILTTHYIEEAEEMADRIGVINKGEII  3775
              + E++R L  +G T+I+ TH    A   A+R+  I  GEII
Sbjct  181   NVMEIIRRLHEAGHTVIMVTHDPGIAAN-ANRVIEIRDGEII  221


> AY509111.gene.p01 otrC protein. Encoded by gene otrC. otrC Curated. 
ARO:3002894 otrC. ARO:1000001 process or component of 
antibiotic biology or chemistry. [Streptomyces rimosus]
Length=351

 Score =  101 bits (252),  Expect = 3e-022
 Identities = 84/319 (26%), Positives = 147/319 (46%), Gaps = 12/319 (3%)
 Frame = -1

Query  4401  ISVSNLSKTYGSGFKALKGINLDINRGEIFALLGPNGAGKTTLISIICGIANPSQGTIKI  4222
             + V  L K +G   KA+ G++LD+  G +  +LGP GA      ++   +  P  G    
Sbjct  14    VEVRGLVKHFGE-VKAVDGVDLDVREGTVLGVLGPXGAAXXRG-ALPAHVXGPDAGRRPW  71

Query  4221  GGHDIIRDYRAARSMIGL--VPQELHTDAFESVWATVSFSRGLFGKPKNP-AYVEKVLRD  4051
                    + RA R  IG     +    ++F          R L    K+  A  +++L  
Sbjct  72    RFXTWCANRRALRRTIGXHRPVRXGRRESFSGRENLYMIGRXLDLSRKDARARADELLER  131

Query  4050  LSLWDKKDNKIITLSGGMKRRVMIAKALSHEPEILFLDEPTAGVDVELRKGMWEVVRTLQ  3871
              SL +         SGGM+RR+ +A ++   P +L+LDEPT G+D   R  +W+ VR++ 
Sbjct  132   FSLTEAAGRAAAKYSGGMRRRLDLAASMIGRPAVLYLDEPTTGLDPRTRNEVWDEVRSMV  191

Query  3870  ASGVTIILTTHYIEEAEEMADRIGVINKGEIILIEDKATLMQKLGKKELTLQLQN--KLD  3697
               G T++LTT Y+EEAE++A  + VI++G +I       L  K+G + L ++  +  +LD
Sbjct  192   RDGATVLLTTQYMEEAEQLAHELTVIDRGRVIADGKVDELKTKVGGRTLQIRPAHAAELD  251

Query  3696  AIPAELAAYNLE----LSDDGRTVTYDYDTKGDRTGITSLLNDLRNAGIRISDLDTRQSS  3529
              +   +A   L+     + D      +     D   +++++  L   G  IS      + 
Sbjct  252   RMVGAIAQAGLDGIAGATADHEDGVVNVPIVSDEQ-LSAVVGMLGERGFTISGHQHPSAQ  310

Query  3528  LEDIFVSIVRAP*TPAQSG  3472
             L ++F++I     + A  G
Sbjct  311   LXEVFLAITGQKTSEAADG  329


> BA000017.4.gene1914.p01 ABC transporter homolog. sav1866 Curated. 
Encoded by gene SAV1866. ARO:3000489 sav1866. ARO:1000001 
process or component of antibiotic biology or chemistry. 
[Staphylococcus aureus subsp. aureus Mu50]
Length=578

 Score = 85.5 bits (210),  Expect = 2e-017
 Identities = 72/232 (31%), Positives = 112/232 (48%), Gaps = 27/232 (11%)
 Frame = -1

Query  4353  LKGINLDINRGEIFALLGPNGAGKTTLISIICGIANPSQGTIKIGGHDIIRDY--RAARS  4180
             LK INL I +GE  A +G +G GK+TLI++I    + + G I I GH+ I+D+   + R+
Sbjct  357   LKDINLSIEKGETVAFVGMSGGGKSTLINLIPRFYDVTSGQILIDGHN-IKDFLTGSLRN  415

Query  4179  MIGLVPQELHTDAFESVWATVSFSRGLFGKPKNPAYVEKVLRDLSLWDKKD---------  4027
              IGLV Q+        +++       L G+P   A  E+V+    + +  D         
Sbjct  416   QIGLVQQD------NILFSDTVKENILLGRP--TATDEEVVEAAKMANAHDFIMNLPQGY  467

Query  4026  -----NKIITLSGGMKRRVMIAKALSHEPEILFLDEPTAGVDVELRKGMWEVVRTLQASG  3862
                   + + LSGG K+R+ IA+   + P IL LDE T+ +D+E    + E +  L    
Sbjct  468   DTEVGERGVKLSGGQKQRLSIARIFLNNPPILILDEATSALDLESESIIQEALDVLSKDR  527

Query  3861  VTIILTTHYIEEAEEMADRIGVINKGEIILIEDKATLMQKLGKKELTLQLQN  3706
              T+I+  H +      AD+I VI  G I+       L+ K G  E    +QN
Sbjct  528   TTLIV-AHRLSTITH-ADKIVVIENGHIVETGTHRELIAKQGAYEHLYSIQN  577


> NC_009782.1.5560577.p01 ABC transporter. Encoded by gene SAHV_1851. 
ARO:3000489 sav1866. ARO:1000001 process or component 
of antibiotic biology or chemistry. [Staphylococcus aureus 
subsp. aureus Mu3]
Length=578

 Score = 85.5 bits (210),  Expect = 2e-017
 Identities = 72/232 (31%), Positives = 112/232 (48%), Gaps = 27/232 (11%)
 Frame = -1

Query  4353  LKGINLDINRGEIFALLGPNGAGKTTLISIICGIANPSQGTIKIGGHDIIRDY--RAARS  4180
             LK INL I +GE  A +G +G GK+TLI++I    + + G I I GH+ I+D+   + R+
Sbjct  357   LKDINLSIEKGETVAFVGMSGGGKSTLINLIPRFYDVTSGQILIDGHN-IKDFLTGSLRN  415

Query  4179  MIGLVPQELHTDAFESVWATVSFSRGLFGKPKNPAYVEKVLRDLSLWDKKD---------  4027
              IGLV Q+        +++       L G+P   A  E+V+    + +  D         
Sbjct  416   QIGLVQQD------NILFSDTVKENILLGRP--TATDEEVVEAAKMANAHDFIMNLPQGY  467

Query  4026  -----NKIITLSGGMKRRVMIAKALSHEPEILFLDEPTAGVDVELRKGMWEVVRTLQASG  3862
                   + + LSGG K+R+ IA+   + P IL LDE T+ +D+E    + E +  L    
Sbjct  468   DTEVGERGVKLSGGQKQRLSIARIFLNNPPILILDEATSALDLESESIIQEALDVLSKDR  527

Query  3861  VTIILTTHYIEEAEEMADRIGVINKGEIILIEDKATLMQKLGKKELTLQLQN  3706
              T+I+  H +      AD+I VI  G I+       L+ K G  E    +QN
Sbjct  528   TTLIV-AHRLSTITH-ADKIVVIENGHIVETGTHRELIAKQGAYEHLYSIQN  577


> NC_013450.8614654.p01 toxin exporting ABC transporter, permease. 
Encoded by gene SAAV_1916. ARO:3000489 sav1866. ARO:1000001 
process or component of antibiotic biology or chemistry. 
[Staphylococcus aureus subsp. aureus ED98]
Length=578

 Score = 85.5 bits (210),  Expect = 2e-017
 Identities = 72/232 (31%), Positives = 112/232 (48%), Gaps = 27/232 (11%)
 Frame = -1

Query  4353  LKGINLDINRGEIFALLGPNGAGKTTLISIICGIANPSQGTIKIGGHDIIRDY--RAARS  4180
             LK INL I +GE  A +G +G GK+TLI++I    + + G I I GH+ I+D+   + R+
Sbjct  357   LKDINLSIEKGETVAFVGMSGGGKSTLINLIPRFYDVTSGQILIDGHN-IKDFLTGSLRN  415

Query  4179  MIGLVPQELHTDAFESVWATVSFSRGLFGKPKNPAYVEKVLRDLSLWDKKD---------  4027
              IGLV Q+        +++       L G+P   A  E+V+    + +  D         
Sbjct  416   QIGLVQQD------NILFSDTVKENILLGRP--TATDEEVVEAAKMANAHDFIMNLPQGY  467

Query  4026  -----NKIITLSGGMKRRVMIAKALSHEPEILFLDEPTAGVDVELRKGMWEVVRTLQASG  3862
                   + + LSGG K+R+ IA+   + P IL LDE T+ +D+E    + E +  L    
Sbjct  468   DTEVGERGVKLSGGQKQRLSIARIFLNNPPILILDEATSALDLESESIIQEALDVLSKDR  527

Query  3861  VTIILTTHYIEEAEEMADRIGVINKGEIILIEDKATLMQKLGKKELTLQLQN  3706
              T+I+  H +      AD+I VI  G I+       L+ K G  E    +QN
Sbjct  528   TTLIV-AHRLSTITH-ADKIVVIENGHIVETGTHRELIAKQGAYEHLYSIQN  577


> NC_010079.5775747.p01 ABC transporter ATP-binding protein. Homology: 
ABC transporter-like (HMMPfam: PF00005, score: 1e-23). 
Homology: ABC transporter, transmembrane domain (HMMPfam: 
PF00664, score: 8e-43). Encoded by gene USA300HOU_1861. ARO:3000489 
sav1866. ARO:1000001 process or component of antibiotic 
biology or chemistry. [Staphylococcus aureus subsp. aureus 
USA300_TCH1516]
Length=578

 Score = 85.5 bits (210),  Expect = 2e-017
 Identities = 72/232 (31%), Positives = 112/232 (48%), Gaps = 27/232 (11%)
 Frame = -1

Query  4353  LKGINLDINRGEIFALLGPNGAGKTTLISIICGIANPSQGTIKIGGHDIIRDY--RAARS  4180
             LK INL I +GE  A +G +G GK+TLI++I    + + G I I GH+ I+D+   + R+
Sbjct  357   LKDINLSIEKGETVAFVGMSGGGKSTLINLIPRFYDVTSGQILIDGHN-IKDFLTGSLRN  415

Query  4179  MIGLVPQELHTDAFESVWATVSFSRGLFGKPKNPAYVEKVLRDLSLWDKKD---------  4027
              IGLV Q+        +++       L G+P   A  E+V+    + +  D         
Sbjct  416   QIGLVQQD------NILFSDTVKENILLGRP--TATDEEVVEAAKMANAHDFIMNLPQGY  467

Query  4026  -----NKIITLSGGMKRRVMIAKALSHEPEILFLDEPTAGVDVELRKGMWEVVRTLQASG  3862
                   + + LSGG K+R+ IA+   + P IL LDE T+ +D+E    + E +  L    
Sbjct  468   DTEVGERGVKLSGGQKQRLSIARIFLNNPPILILDEATSALDLESESIIQEALDVLSKDR  527

Query  3861  VTIILTTHYIEEAEEMADRIGVINKGEIILIEDKATLMQKLGKKELTLQLQN  3706
              T+I+  H +      AD+I VI  G I+       L+ K G  E    +QN
Sbjct  528   TTLIV-AHRLSTITH-ADKIVVIENGHIVETGTHRELIAKQGAYEHLYSIQN  577


> NC_009641.5331045.p01 ABC transporter ATP-binding protein. Homology: 
ABC transporter, transmembrane domain (HMMPfam: PF00664, 
score: 8e-43). Homology: ABC transporter-like (HMMPfam: 
PF00005, score: 1e-23). Encoded by gene NWMN_1758. ARO:3000489 
sav1866. ARO:1000001 process or component of antibiotic 
biology or chemistry. [Staphylococcus aureus subsp. aureus str. 
Newman]
Length=578

 Score = 85.5 bits (210),  Expect = 2e-017
 Identities = 72/232 (31%), Positives = 112/232 (48%), Gaps = 27/232 (11%)
 Frame = -1

Query  4353  LKGINLDINRGEIFALLGPNGAGKTTLISIICGIANPSQGTIKIGGHDIIRDY--RAARS  4180
             LK INL I +GE  A +G +G GK+TLI++I    + + G I I GH+ I+D+   + R+
Sbjct  357   LKDINLSIEKGETVAFVGMSGGGKSTLINLIPRFYDVTSGQILIDGHN-IKDFLTGSLRN  415

Query  4179  MIGLVPQELHTDAFESVWATVSFSRGLFGKPKNPAYVEKVLRDLSLWDKKD---------  4027
              IGLV Q+        +++       L G+P   A  E+V+    + +  D         
Sbjct  416   QIGLVQQD------NILFSDTVKENILLGRP--TATDEEVVEAAKMANAHDFIMNLPQGY  467

Query  4026  -----NKIITLSGGMKRRVMIAKALSHEPEILFLDEPTAGVDVELRKGMWEVVRTLQASG  3862
                   + + LSGG K+R+ IA+   + P IL LDE T+ +D+E    + E +  L    
Sbjct  468   DTEVGERGVKLSGGQKQRLSIARIFLNNPPILILDEATSALDLESESIIQEALDVLSKDR  527

Query  3861  VTIILTTHYIEEAEEMADRIGVINKGEIILIEDKATLMQKLGKKELTLQLQN  3706
              T+I+  H +      AD+I VI  G I+       L+ K G  E    +QN
Sbjct  528   TTLIV-AHRLSTITH-ADKIVVIENGHIVETGTHRELIAKQGAYEHLYSIQN  577


> NC_009632.5317485.p01 ABC transporter related. Encoded by gene 
SaurJH1_1954. Homology: ABC transporter, transmembrane domain 
(HMMPfam: PF00664, score: 8e-43). PFAM: ABC transporter 
transmembrane region; ABC transporter related; SMART: AAA ATPase; 
KEGG: sao:SAOUHSC_02003 ABC transporter, ATP-binding/permease 
protein, putative. Homology: ABC transporter-like (HMMPfam: 
PF00005, score: 1e-23). ARO:3000489 sav1866. ARO:1000001 
process or component of antibiotic biology or chemistry. 
[Staphylococcus aureus subsp. aureus JH1]
Length=578

 Score = 85.5 bits (210),  Expect = 2e-017
 Identities = 72/232 (31%), Positives = 112/232 (48%), Gaps = 27/232 (11%)
 Frame = -1

Query  4353  LKGINLDINRGEIFALLGPNGAGKTTLISIICGIANPSQGTIKIGGHDIIRDY--RAARS  4180
             LK INL I +GE  A +G +G GK+TLI++I    + + G I I GH+ I+D+   + R+
Sbjct  357   LKDINLSIEKGETVAFVGMSGGGKSTLINLIPRFYDVTSGQILIDGHN-IKDFLTGSLRN  415

Query  4179  MIGLVPQELHTDAFESVWATVSFSRGLFGKPKNPAYVEKVLRDLSLWDKKD---------  4027
              IGLV Q+        +++       L G+P   A  E+V+    + +  D         
Sbjct  416   QIGLVQQD------NILFSDTVKENILLGRP--TATDEEVVEAAKMANAHDFIMNLPQGY  467

Query  4026  -----NKIITLSGGMKRRVMIAKALSHEPEILFLDEPTAGVDVELRKGMWEVVRTLQASG  3862
                   + + LSGG K+R+ IA+   + P IL LDE T+ +D+E    + E +  L    
Sbjct  468   DTEVGERGVKLSGGQKQRLSIARIFLNNPPILILDEATSALDLESESIIQEALDVLSKDR  527

Query  3861  VTIILTTHYIEEAEEMADRIGVINKGEIILIEDKATLMQKLGKKELTLQLQN  3706
              T+I+  H +      AD+I VI  G I+       L+ K G  E    +QN
Sbjct  528   TTLIV-AHRLSTITH-ADKIVVIENGHIVETGTHRELIAKQGAYEHLYSIQN  577


> NC_009487.5167700.p01 ABC transporter related. Homology: ABC 
transporter, transmembrane domain (HMMPfam: PF00664, score: 
8e-43). PFAM: ABC transporter, transmembrane region; ABC transporter 
related; SMART: AAA ATPase. Homology: ABC transporter-like 
(HMMPfam: PF00005, score: 1e-23). Encoded by gene SaurJH9_1920. 
ARO:3000489 sav1866. ARO:1000001 process or component 
of antibiotic biology or chemistry. [Staphylococcus aureus 
subsp. aureus JH9]
Length=578

 Score = 85.5 bits (210),  Expect = 2e-017
 Identities = 72/232 (31%), Positives = 112/232 (48%), Gaps = 27/232 (11%)
 Frame = -1

Query  4353  LKGINLDINRGEIFALLGPNGAGKTTLISIICGIANPSQGTIKIGGHDIIRDY--RAARS  4180
             LK INL I +GE  A +G +G GK+TLI++I    + + G I I GH+ I+D+   + R+
Sbjct  357   LKDINLSIEKGETVAFVGMSGGGKSTLINLIPRFYDVTSGQILIDGHN-IKDFLTGSLRN  415

Query  4179  MIGLVPQELHTDAFESVWATVSFSRGLFGKPKNPAYVEKVLRDLSLWDKKD---------  4027
              IGLV Q+        +++       L G+P   A  E+V+    + +  D         
Sbjct  416   QIGLVQQD------NILFSDTVKENILLGRP--TATDEEVVEAAKMANAHDFIMNLPQGY  467

Query  4026  -----NKIITLSGGMKRRVMIAKALSHEPEILFLDEPTAGVDVELRKGMWEVVRTLQASG  3862
                   + + LSGG K+R+ IA+   + P IL LDE T+ +D+E    + E +  L    
Sbjct  468   DTEVGERGVKLSGGQKQRLSIARIFLNNPPILILDEATSALDLESESIIQEALDVLSKDR  527

Query  3861  VTIILTTHYIEEAEEMADRIGVINKGEIILIEDKATLMQKLGKKELTLQLQN  3706
              T+I+  H +      AD+I VI  G I+       L+ K G  E    +QN
Sbjct  528   TTLIV-AHRLSTITH-ADKIVVIENGHIVETGTHRELIAKQGAYEHLYSIQN  577


> NC_007795.3921883.p01 ABC transporter, ATP-binding/permease protein, 
putative. Encoded by gene SAOUHSC_02003. Homology: ABC 
transporter-like (HMMPfam: PF00005, score: 1e-23). Homology: 
ABC transporter, transmembrane domain (HMMPfam: PF00664, 
score: 8e-43). ARO:3000489 sav1866. ARO:1000001 process or 
component of antibiotic biology or chemistry. [Staphylococcus 
aureus subsp. aureus NCTC 8325]
Length=578

 Score = 85.5 bits (210),  Expect = 2e-017
 Identities = 72/232 (31%), Positives = 112/232 (48%), Gaps = 27/232 (11%)
 Frame = -1

Query  4353  LKGINLDINRGEIFALLGPNGAGKTTLISIICGIANPSQGTIKIGGHDIIRDY--RAARS  4180
             LK INL I +GE  A +G +G GK+TLI++I    + + G I I GH+ I+D+   + R+
Sbjct  357   LKDINLSIEKGETVAFVGMSGGGKSTLINLIPRFYDVTSGQILIDGHN-IKDFLTGSLRN  415

Query  4179  MIGLVPQELHTDAFESVWATVSFSRGLFGKPKNPAYVEKVLRDLSLWDKKD---------  4027
              IGLV Q+        +++       L G+P   A  E+V+    + +  D         
Sbjct  416   QIGLVQQD------NILFSDTVKENILLGRP--TATDEEVVEAAKMANAHDFIMNLPQGY  467

Query  4026  -----NKIITLSGGMKRRVMIAKALSHEPEILFLDEPTAGVDVELRKGMWEVVRTLQASG  3862
                   + + LSGG K+R+ IA+   + P IL LDE T+ +D+E    + E +  L    
Sbjct  468   DTEVGERGVKLSGGQKQRLSIARIFLNNPPILILDEATSALDLESESIIQEALDVLSKDR  527

Query  3861  VTIILTTHYIEEAEEMADRIGVINKGEIILIEDKATLMQKLGKKELTLQLQN  3706
              T+I+  H +      AD+I VI  G I+       L+ K G  E    +QN
Sbjct  528   TTLIV-AHRLSTITH-ADKIVVIENGHIVETGTHRELIAKQGAYEHLYSIQN  577


> NC_007793.3914980.p01 hypothetical protein. identified by match 
to protein family HMM PF00005; match to protein family HMM 
PF00664. Homology: ABC transporter-like (HMMPfam: PF00005, 
score: 1e-23). Encoded by gene SAUSA300_1847. Homology: ABC 
transporter, transmembrane domain (HMMPfam: PF00664, score: 
8e-43). ARO:3000489 sav1866. ARO:1000001 process or component 
of antibiotic biology or chemistry. [Staphylococcus aureus 
subsp. aureus USA300_FPR3757]
Length=578

 Score = 85.5 bits (210),  Expect = 2e-017
 Identities = 72/232 (31%), Positives = 112/232 (48%), Gaps = 27/232 (11%)
 Frame = -1

Query  4353  LKGINLDINRGEIFALLGPNGAGKTTLISIICGIANPSQGTIKIGGHDIIRDY--RAARS  4180
             LK INL I +GE  A +G +G GK+TLI++I    + + G I I GH+ I+D+   + R+
Sbjct  357   LKDINLSIEKGETVAFVGMSGGGKSTLINLIPRFYDVTSGQILIDGHN-IKDFLTGSLRN  415

Query  4179  MIGLVPQELHTDAFESVWATVSFSRGLFGKPKNPAYVEKVLRDLSLWDKKD---------  4027
              IGLV Q+        +++       L G+P   A  E+V+    + +  D         
Sbjct  416   QIGLVQQD------NILFSDTVKENILLGRP--TATDEEVVEAAKMANAHDFIMNLPQGY  467

Query  4026  -----NKIITLSGGMKRRVMIAKALSHEPEILFLDEPTAGVDVELRKGMWEVVRTLQASG  3862
                   + + LSGG K+R+ IA+   + P IL LDE T+ +D+E    + E +  L    
Sbjct  468   DTEVGERGVKLSGGQKQRLSIARIFLNNPPILILDEATSALDLESESIIQEALDVLSKDR  527

Query  3861  VTIILTTHYIEEAEEMADRIGVINKGEIILIEDKATLMQKLGKKELTLQLQN  3706
              T+I+  H +      AD+I VI  G I+       L+ K G  E    +QN
Sbjct  528   TTLIV-AHRLSTITH-ADKIVVIENGHIVETGTHRELIAKQGAYEHLYSIQN  577


> NC_003923.1003921.p01 hypothetical protein. Homology: ABC transporter, 
transmembrane domain (HMMPfam: PF00664, score: 8e-43). 
ABC transporter (ATP-binding protein) homolog. Encoded 
by gene MW1806. Homology: ABC transporter-like (HMMPfam: PF00005, 
score: 1e-23). ARO:3000489 sav1866. ARO:1000001 process 
or component of antibiotic biology or chemistry. [Staphylococcus 
aureus subsp. aureus MW2]
Length=578

 Score = 85.5 bits (210),  Expect = 2e-017
 Identities = 72/232 (31%), Positives = 112/232 (48%), Gaps = 27/232 (11%)
 Frame = -1

Query  4353  LKGINLDINRGEIFALLGPNGAGKTTLISIICGIANPSQGTIKIGGHDIIRDY--RAARS  4180
             LK INL I +GE  A +G +G GK+TLI++I    + + G I I GH+ I+D+   + R+
Sbjct  357   LKDINLSIEKGETVAFVGMSGGGKSTLINLIPRFYDVTSGQILIDGHN-IKDFLTGSLRN  415

Query  4179  MIGLVPQELHTDAFESVWATVSFSRGLFGKPKNPAYVEKVLRDLSLWDKKD---------  4027
              IGLV Q+        +++       L G+P   A  E+V+    + +  D         
Sbjct  416   QIGLVQQD------NILFSDTVKENILLGRP--TATDEEVVEAAKMANAHDFIMNLPQGY  467

Query  4026  -----NKIITLSGGMKRRVMIAKALSHEPEILFLDEPTAGVDVELRKGMWEVVRTLQASG  3862
                   + + LSGG K+R+ IA+   + P IL LDE T+ +D+E    + E +  L    
Sbjct  468   DTEVGERGVKLSGGQKQRLSIARIFLNNPPILILDEATSALDLESESIIQEALDVLSKDR  527

Query  3861  VTIILTTHYIEEAEEMADRIGVINKGEIILIEDKATLMQKLGKKELTLQLQN  3706
              T+I+  H +      AD+I VI  G I+       L+ K G  E    +QN
Sbjct  528   TTLIV-AHRLSTITH-ADKIVVIENGHIVETGTHRELIAKQGAYEHLYSIQN  577


> NC_002953.2862566.p01 ABC transporter ATP-binding protein. Encoded 
by gene SAS1788. Ortholog of S. aureus MRSA252 (BX571856) 
SAR1956. ARO:3000489 sav1866. ARO:1000001 process or component 
of antibiotic biology or chemistry. [Staphylococcus aureus 
subsp. aureus MSSA476]
Length=578

 Score = 85.5 bits (210),  Expect = 2e-017
 Identities = 72/232 (31%), Positives = 112/232 (48%), Gaps = 27/232 (11%)
 Frame = -1

Query  4353  LKGINLDINRGEIFALLGPNGAGKTTLISIICGIANPSQGTIKIGGHDIIRDY--RAARS  4180
             LK INL I +GE  A +G +G GK+TLI++I    + + G I I GH+ I+D+   + R+
Sbjct  357   LKDINLSIEKGETVAFVGMSGGGKSTLINLIPRFYDVTSGQILIDGHN-IKDFLTGSLRN  415

Query  4179  MIGLVPQELHTDAFESVWATVSFSRGLFGKPKNPAYVEKVLRDLSLWDKKD---------  4027
              IGLV Q+        +++       L G+P   A  E+V+    + +  D         
Sbjct  416   QIGLVQQD------NILFSDTVKENILLGRP--TATDEEVVEAAKMANAHDFIMNLPQGY  467

Query  4026  -----NKIITLSGGMKRRVMIAKALSHEPEILFLDEPTAGVDVELRKGMWEVVRTLQASG  3862
                   + + LSGG K+R+ IA+   + P IL LDE T+ +D+E    + E +  L    
Sbjct  468   DTEVGERGVKLSGGQKQRLSIARIFLNNPPILILDEATSALDLESESIIQEALDVLSKDR  527

Query  3861  VTIILTTHYIEEAEEMADRIGVINKGEIILIEDKATLMQKLGKKELTLQLQN  3706
              T+I+  H +      AD+I VI  G I+       L+ K G  E    +QN
Sbjct  528   TTLIV-AHRLSTITH-ADKIVVIENGHIVETGTHRELIAKQGAYEHLYSIQN  577


> NC_002952.2861198.p01 ABC transporter ATP-binding protein. Similar 
to Bacillus halodurans ABC transporter BH0941 TR:Q9KEB2 
(EMBL:AP001510) (584 aa) fasta scores: E(): 1.8e-132, 64.12% 
id in 577 aa, and to Bacillus subtilis putative ABC transporter 
ATP-binding protein YgaD TR:P71082 (EMBL:Z82044) (589 
aa) fasta scores: E(): 3.6e-130, 61.24% id in 578 aa. Encoded 
by gene SAR1956. ARO:3000489 sav1866. ARO:1000001 process 
or component of antibiotic biology or chemistry. [Staphylococcus 
aureus subsp. aureus MRSA252]
Length=578

 Score = 85.5 bits (210),  Expect = 2e-017
 Identities = 72/232 (31%), Positives = 112/232 (48%), Gaps = 27/232 (11%)
 Frame = -1

Query  4353  LKGINLDINRGEIFALLGPNGAGKTTLISIICGIANPSQGTIKIGGHDIIRDY--RAARS  4180
             LK INL I +GE  A +G +G GK+TLI++I    + + G I I GH+ I+D+   + R+
Sbjct  357   LKDINLSIEKGETVAFVGMSGGGKSTLINLIPRFYDVTSGQILIDGHN-IKDFLTGSLRN  415

Query  4179  MIGLVPQELHTDAFESVWATVSFSRGLFGKPKNPAYVEKVLRDLSLWDKKD---------  4027
              IGLV Q+        +++       L G+P   A  E+V+    + +  D         
Sbjct  416   QIGLVQQD------NILFSDTVKENILLGRP--TATDEEVVEAAKMANAHDFIMNLPQGY  467

Query  4026  -----NKIITLSGGMKRRVMIAKALSHEPEILFLDEPTAGVDVELRKGMWEVVRTLQASG  3862
                   + + LSGG K+R+ IA+   + P IL LDE T+ +D+E    + E +  L    
Sbjct  468   DTEVGERGVKLSGGQKQRLSIARIFLNNPPILILDEATSALDLESESIIQEALDVLSKDR  527

Query  3861  VTIILTTHYIEEAEEMADRIGVINKGEIILIEDKATLMQKLGKKELTLQLQN  3706
              T+I+  H +      AD+I VI  G I+       L+ K G  E    +QN
Sbjct  528   TTLIV-AHRLSTITH-ADKIVVIENGHIVETGTHRELIAKQGAYEHLYSIQN  577


> NC_002951.3237541.p01 toxin exporting ABC transporter, permease/ATP-binding 
protein, putative. Encoded by gene SACOL1924. 
Homology: ABC transporter-like (HMMPfam: PF00005, score: 1e-23). 
Homology: ABC transporter, transmembrane domain (HMMPfam: 
PF00664, score: 8e-43). identified by match to protein family 
HMM PF00005; match to protein family HMM PF00664. ARO:3000489 
sav1866. ARO:1000001 process or component of antibiotic 
biology or chemistry. [Staphylococcus aureus subsp. aureus 
COL]
Length=578

 Score = 85.5 bits (210),  Expect = 2e-017
 Identities = 72/232 (31%), Positives = 112/232 (48%), Gaps = 27/232 (11%)
 Frame = -1

Query  4353  LKGINLDINRGEIFALLGPNGAGKTTLISIICGIANPSQGTIKIGGHDIIRDY--RAARS  4180
             LK INL I +GE  A +G +G GK+TLI++I    + + G I I GH+ I+D+   + R+
Sbjct  357   LKDINLSIEKGETVAFVGMSGGGKSTLINLIPRFYDVTSGQILIDGHN-IKDFLTGSLRN  415

Query  4179  MIGLVPQELHTDAFESVWATVSFSRGLFGKPKNPAYVEKVLRDLSLWDKKD---------  4027
              IGLV Q+        +++       L G+P   A  E+V+    + +  D         
Sbjct  416   QIGLVQQD------NILFSDTVKENILLGRP--TATDEEVVEAAKMANAHDFIMNLPQGY  467

Query  4026  -----NKIITLSGGMKRRVMIAKALSHEPEILFLDEPTAGVDVELRKGMWEVVRTLQASG  3862
                   + + LSGG K+R+ IA+   + P IL LDE T+ +D+E    + E +  L    
Sbjct  468   DTEVGERGVKLSGGQKQRLSIARIFLNNPPILILDEATSALDLESESIIQEALDVLSKDR  527

Query  3861  VTIILTTHYIEEAEEMADRIGVINKGEIILIEDKATLMQKLGKKELTLQLQN  3706
              T+I+  H +      AD+I VI  G I+       L+ K G  E    +QN
Sbjct  528   TTLIV-AHRLSTITH-ADKIVVIENGHIVETGTHRELIAKQGAYEHLYSIQN  577


> NC_002758.1121879.p01 ABC transporter. Encoded by gene SAV1866. 
Homology: ABC transporter-like (HMMPfam: PF00005, score: 
1e-23). Homology: ABC transporter, transmembrane domain (HMMPfam: 
PF00664, score: 8e-43). ATP-binding protein. ARO:3000489 
sav1866. ARO:1000001 process or component of antibiotic biology 
or chemistry. [Staphylococcus aureus subsp. aureus Mu50]
Length=578

 Score = 85.5 bits (210),  Expect = 2e-017
 Identities = 72/232 (31%), Positives = 112/232 (48%), Gaps = 27/232 (11%)
 Frame = -1

Query  4353  LKGINLDINRGEIFALLGPNGAGKTTLISIICGIANPSQGTIKIGGHDIIRDY--RAARS  4180
             LK INL I +GE  A +G +G GK+TLI++I    + + G I I GH+ I+D+   + R+
Sbjct  357   LKDINLSIEKGETVAFVGMSGGGKSTLINLIPRFYDVTSGQILIDGHN-IKDFLTGSLRN  415

Query  4179  MIGLVPQELHTDAFESVWATVSFSRGLFGKPKNPAYVEKVLRDLSLWDKKD---------  4027
              IGLV Q+        +++       L G+P   A  E+V+    + +  D         
Sbjct  416   QIGLVQQD------NILFSDTVKENILLGRP--TATDEEVVEAAKMANAHDFIMNLPQGY  467

Query  4026  -----NKIITLSGGMKRRVMIAKALSHEPEILFLDEPTAGVDVELRKGMWEVVRTLQASG  3862
                   + + LSGG K+R+ IA+   + P IL LDE T+ +D+E    + E +  L    
Sbjct  468   DTEVGERGVKLSGGQKQRLSIARIFLNNPPILILDEATSALDLESESIIQEALDVLSKDR  527

Query  3861  VTIILTTHYIEEAEEMADRIGVINKGEIILIEDKATLMQKLGKKELTLQLQN  3706
              T+I+  H +      AD+I VI  G I+       L+ K G  E    +QN
Sbjct  528   TTLIV-AHRLSTITH-ADKIVVIENGHIVETGTHRELIAKQGAYEHLYSIQN  577


> NC_002745.1124566.p01 hypothetical protein. Homology: ABC transporter-like 
(HMMPfam: PF00005, score: 1e-23). Encoded by gene 
SA1683. ABC transporter (ATP-binding protein) homolog. Homology: 
ABC transporter, transmembrane domain (HMMPfam: PF00664, 
score: 8e-43). ARO:3000489 sav1866. ARO:1000001 process 
or component of antibiotic biology or chemistry. [Staphylococcus 
aureus subsp. aureus N315]
Length=578

 Score = 85.5 bits (210),  Expect = 2e-017
 Identities = 72/232 (31%), Positives = 112/232 (48%), Gaps = 27/232 (11%)
 Frame = -1

Query  4353  LKGINLDINRGEIFALLGPNGAGKTTLISIICGIANPSQGTIKIGGHDIIRDY--RAARS  4180
             LK INL I +GE  A +G +G GK+TLI++I    + + G I I GH+ I+D+   + R+
Sbjct  357   LKDINLSIEKGETVAFVGMSGGGKSTLINLIPRFYDVTSGQILIDGHN-IKDFLTGSLRN  415

Query  4179  MIGLVPQELHTDAFESVWATVSFSRGLFGKPKNPAYVEKVLRDLSLWDKKD---------  4027
              IGLV Q+        +++       L G+P   A  E+V+    + +  D         
Sbjct  416   QIGLVQQD------NILFSDTVKENILLGRP--TATDEEVVEAAKMANAHDFIMNLPQGY  467

Query  4026  -----NKIITLSGGMKRRVMIAKALSHEPEILFLDEPTAGVDVELRKGMWEVVRTLQASG  3862
                   + + LSGG K+R+ IA+   + P IL LDE T+ +D+E    + E +  L    
Sbjct  468   DTEVGERGVKLSGGQKQRLSIARIFLNNPPILILDEATSALDLESESIIQEALDVLSKDR  527

Query  3861  VTIILTTHYIEEAEEMADRIGVINKGEIILIEDKATLMQKLGKKELTLQLQN  3706
              T+I+  H +      AD+I VI  G I+       L+ K G  E    +QN
Sbjct  528   TTLIV-AHRLSTITH-ADKIVVIENGHIVETGTHRELIAKQGAYEHLYSIQN  577


> DQ516970.1.gene1.p01 multidrug transporter. lmrD Curated. Encoded 
by gene lmrD. ARO:1000001 process or component of antibiotic 
biology or chemistry. ARO:3002882 lmrD. [Lactococcus lactis 
subsp. lactis]
Length=662

 Score = 84.7 bits (208),  Expect = 4e-017
 Identities = 70/223 (31%), Positives = 113/223 (50%), Gaps = 23/223 (10%)
 Frame = -1

Query  4401  ISVSNLSKTYGSGFKALKGINLDINRGEIFALLGPNGAGKTTLISIICGIANPSQGTIKI  4222
             I + NL   Y  G   LK +N+D+ +G++ AL+GP G+GKTT+++++    + + G IK 
Sbjct  424   IQIENLDFEYLPGKPVLKKVNIDVKKGQMVALVGPTGSGKTTVMNLMNRFYDVNGGAIKF  483

Query  4221  GGHDIIR-DYRAARSMIGLVPQELHTDAFESVWATVSFSRGLFGKPK-NPAYVEKVLRDL  4048
              G DI   D  + RS +G+V QE  +  F+   A        FGKP      +E V +  
Sbjct  484   DGTDIREFDLDSLRSNVGIVLQE--SVLFDGTIA----DNIKFGKPNATQEEIETVAKTT  537

Query  4047  -------SLWDKKDNKI----ITLSGGMKRRVMIAKALSHEPEILFLDEPTAGVD-VELR  3904
                    SL DK +  +       S G K+++ IA+ +   PE+L LDE T+ VD V  +
Sbjct  538   HIHDFIDSLPDKYETHVSDDESVFSVGQKQQISIARTILTNPELLILDEATSNVDTVTEQ  597

Query  3903  KGMWEVVRTLQASGVTIILTTHYIEEAEEMADRIGVINKGEII  3775
             +  W +   +  +G T  +  H ++     AD+I V+  GE+I
Sbjct  598   QIQWAMEAAI--AGRTSFVIAHRLKTILN-ADKIVVLKDGEVI  637


> HM990671.1.gene3.p01 Lsa(C). lsaC Curated. Encoded by gene Lsa(C). 
ATP-binding cassette (ABC) protein. ARO:1000001 process 
or component of antibiotic biology or chemistry. ARO:3003112 
lsaC. [Streptococcus agalactiae]
Length=492

 Score = 73.9 bits (180),  Expect = 7e-014
 Identities = 59/204 (28%), Positives = 100/204 (49%), Gaps = 22/204 (10%)
 Frame = -1

Query  4410  SPIISVSNLSKTYGSGFKALKGINLDINRGEIFALLGPNGAGKTTLISIICGIANPSQGT  4231
             +P+ISV +LS  YG   + L  I+ DI +G+I A+ G NG+GK+TLI I+ G+ +   G 
Sbjct  307   NPLISVCDLSSYYGKK-QILSNISFDIKQGDIVAIYGGNGSGKSTLIKILLGLNHEYSGD  365

Query  4230  IKIGGHDIIRDYRAARSMIGLVPQELHTDAFESVWATVSFSRGLFGKPKNPAYVEKVLRD  4051
             +K+          A+   I  VPQ+           T S +  +  +  +    + +LR 
Sbjct  366   VKL----------ASNLKISYVPQDTSN-------LTGSLNEYIHKQGVDETLCKTILRK  408

Query  4050  LSL-WDKKDNKIITLSGGMKRRVMIAKALSHEPEILFLDEPTAGVDVELRKGMWEVVRTL  3874
             L    +  +  +   S G K++V+IA +LS    I   DEP   +DV  R  + E+++  
Sbjct  409   LDFARELFEIDMKNYSDGQKKKVLIAVSLSKSAHIFIWDEPLNYLDVISRIQIEEIIK--  466

Query  3873  QASGVTIILTTHYIEEAEEMADRI  3802
               +  T+I   H     E++A++I
Sbjct  467   -EANPTLIFVEHDKSFVEDIANKI  489


> AF170880.4.gene1.p01 NovA. novA Curated. ABC transporter. Encoded 
by gene novA. ARO:1000001 process or component of antibiotic 
biology or chemistry. ARO:3002522 novA. [Streptomyces 
niveus]
Length=615

 Score = 63.5 bits (153),  Expect = 9e-011
 Identities = 56/209 (26%), Positives = 99/209 (47%), Gaps = 29/209 (13%)
 Frame = -1

Query  4353  LKGINLDINRGEIFALLGPNGAGKTTLISIICGIANPSQGTIKIGGHDIIRD--YRAARS  4180
             L G++L +  G   A++GP G+GK+TL  ++  + + + G + + G D+ RD  +     
Sbjct  378   LHGLDLTVPAGGSLAVVGPTGSGKSTLSYLVPRLYDVTGGRVLLDGVDV-RDLAFDTLAR  436

Query  4179  MIGLVPQE---LHTDAFESVWATVSFSRGLFGKPK-NPAYVEKVLRD-------LSLWDK  4033
              +G+V QE    H    +++          F KP      +EK  R        ++L D 
Sbjct  437   AVGVVSQETYLFHASVADNL---------RFAKPDATDEEIEKAARAAQIHEHIVTLPDG  487

Query  4032  KDNKI----ITLSGGMKRRVMIAKALSHEPEILFLDEPTAGVDVELRKGMWEVVRTLQAS  3865
              D  +       SGG K+R+ IA+ +  +P +L LDE T+ +D      + + + +L + 
Sbjct  488   YDTLVGERGYRFSGGEKQRLAIARTILRDPPVLVLDEATSALDTRTEHAVQQAIDSL-SE  546

Query  3864  GVTIILTTHYIEEAEEMADRIGVINKGEI  3778
             G T I   H +    + AD+I V++ G I
Sbjct  547   GRTTITIAHRLSTVRD-ADQIVVLDAGRI  574


> DQ516954.1.gene1.p01 multidrug transporter. Encoded by gene lmrC. 
lmrC Curated. ARO:3002881 lmrC. ARO:1000001 process or 
component of antibiotic biology or chemistry. [Lactococcus lactis 
subsp. lactis]
Length=572

 Score = 63.2 bits (152),  Expect = 1e-010
 Identities = 52/211 (24%), Positives = 97/211 (45%), Gaps = 31/211 (14%)
 Frame = -1

Query  4353  LKGINLDINRGEIFALLGPNGAGKTTLISIICGIANPSQGTIKIGGHDIIRDYRAA-RSM  4177
             LK I+ ++  G++  ++G  GAGK+TL  +I  + +P++GT+ +GG D+    R   +  
Sbjct  348   LKDISFEVEPGQMVGIVGATGAGKSTLAQLIPRLFDPTEGTVSVGGKDLKTVSRGTLKKN  407

Query  4176  IGLVPQELHTDAFESVWATVSFSRGLFG---KPKNPAYVEKVLR--------------DL  4048
             I +V Q+            + FS  + G   + K  A  E++ R              D 
Sbjct  408   ISIVLQK-----------AILFSGTIAGNIKQGKADATDEEMTRAARIAQAAEFITTKDG  456

Query  4047  SLWDKKDNKIITLSGGMKRRVMIAKALSHEPEILFLDEPTAGVDVELRKGMWEVVRTLQA  3868
                 + + +    SGG K+R+ I + +   P +L LD+ T+ +D +  K + E +     
Sbjct  457   QYDSEVEERGNNFSGGQKQRLSITRGVVKNPNVLILDDSTSALDAKSEKLVQEALNKDLK  516

Query  3867  SGVTIILTTHYIEEAEEMADRIGVINKGEII  3775
                TII+           AD I V+++G+++
Sbjct  517   DTTTIIIAQKISSVVH--ADNILVLDQGKLV  545


> M80346.gene.p01 car(A) protein. carA Curated. Encoded by gene 
car(A). ARO:1000001 process or component of antibiotic biology 
or chemistry. ARO:3002817 carA. [Streptomyces thermotolerans]
Length=551

 Score = 60.5 bits (145),  Expect = 8e-010
 Identities = 47/170 (27%), Positives = 79/170 (46%), Gaps = 21/170 (12%)
 Frame = -1

Query  4341  NLDINRGEIFALLGPNGAGKTTLISIICGIANPSQGTIKIGGHDIIRDYRAARSMIGLVP  4162
             +L +  GE   + GPNGAGKTTL+ ++ G   P  G++ + G             +G + 
Sbjct  375   SLHLGPGERLLVTGPNGAGKTTLLRVLSGELEPDSGSLLVSGR------------VGHLR  422

Query  4161  QELHTDAFESVWATVSFSRGLFGKPKNPAYVEKVLRDLSLWDKKD--NKIITLSGGMKRR  3988
             QE  T     +    +FS G  G         + L  L L+   D   ++  LS G +RR
Sbjct  423   QE-QTPWRPGMTVLQAFSSGRAGDIDEHT---EALLSLGLFSPDDLRQRVQDLSYGQRRR  478

Query  3987  VMIAKALSHEPEILFLDEPTAGVDVELRKGMWEVVRTLQASGVTIILTTH  3838
             + +A+ ++   ++L LDEPT  +   L + + E +   Q    T+++ TH
Sbjct  479   IELARLVTEPVDLLLLDEPTNHLSPALVEELEEALTGYQG---TVVVVTH  525


 Score = 55.1 bits (131),  Expect = 3e-008
 Identities = 60/245 (24%), Positives = 102/245 (41%), Gaps = 41/245 (16%)
 Frame = -1

Query  4401  ISVSNLSKTYGSGFKALKGINLDINRGEIFALLGPNGAGKTTLISIICGIANPSQGTIKI  4222
             +++ +++K Y      L  I   I  GE   ++G NG+GK+TLI +I G   P  G + +
Sbjct  6     LALHDITKRY-QDHVVLDRIGFTIKPGEKVGVIGDNGSGKSTLIKLIAGREQPDNGAVTV  64

Query  4221  ---GG---------------------------HDIIRDYRAARSMIGLVPQELHTDA---  4141
                GG                            ++    R   + +   P +   D    
Sbjct  65    VAPGGVGYLAQTLELPLEATVQDAVDLALADLRELEEGMRRTEAELAERPYQTGQDPELA  124

Query  4140  --FESVWATVSFSRGLFGKPKNPAYVEKVLRDLSLWD-KKDNKIITLSGGMKRRVMIAKA  3970
                ES  A V   +   G   + + VE  L  L L   ++  ++ TLSGG + R+ +A  
Sbjct  125   GLLESYAALVDRYQARGGYEAD-SRVEIALHGLGLPGLERGRRLGTLSGGERSRLALAAT  183

Query  3969  LSHEPEILFLDEPTAGVDVELRKGMWEVVRTLQASGVTIILTTHYIEEAEEMADRIGVIN  3790
             L+ EPE+L LDEPT  +D      + E +R  +    T++  TH     + +   I  I+
Sbjct  184   LASEPELLLLDEPTNDLDDRAVDWLEEHLRKHKG---TVVAVTHDRLFLDRLTTTILEID  240

Query  3789  KGEII  3775
              G+++
Sbjct  241   SGKVM  245


> X63451.gene.p01 srm(B) protein. srmB Curated. Encoded by gene 
srm(B). ARO:1000001 process or component of antibiotic biology 
or chemistry. ARO:3002828 srmB. [Streptomyces ambofaciens]
Length=550

 Score = 59.7 bits (143),  Expect = 1e-009
 Identities = 47/145 (32%), Positives = 77/145 (53%), Gaps = 28/145 (19%)
 Frame = -1

Query  4341  NLDINRGEIFALLGPNGAGKTTLISIICGIANPSQGTIKIGGHDIIRDYRAARSMIGLVP  4162
             +L I  GE   + GPNGAGK+TL+ ++ G   P  G++++G              +G + 
Sbjct  374   SLTIRPGERLLVTGPNGAGKSTLLRVLSGELEPDGGSVRVG------------CRVGHLR  421

Query  4161  QELHTDAFESVWA---TV--SFSRGLFGKPKNPAYVEKVLRDLSLWDKKD--NKIITLSG  4003
             Q+      E+ WA   TV  +F++G  G  ++  + EK+L  L L+   D   ++  LS 
Sbjct  422   QD------ETPWAPGLTVLRAFAQGREGYLED--HAEKLL-SLGLFSPSDLRRRVKDLSY  472

Query  4002  GMKRRVMIAKALSHEPEILFLDEPT  3928
             G +RR+ IA+ +S   ++L LDEPT
Sbjct  473   GQRRRIEIARLVSDPMDLLLLDEPT  497


 Score = 53.1 bits (126),  Expect = 1e-007
 Identities = 56/226 (24%), Positives = 89/226 (39%), Gaps = 37/226 (16%)
 Frame = -1

Query  4353  LKGINLDINRGEIFALLGPNGAGKTTLISIICGIANPSQGTIKI---GG-----------  4216
             L  +   I  GE   ++G NG+GK+TL+ I+ G   P  G + +   GG           
Sbjct  21    LDRVGFSIKPGEKVGVIGDNGSGKSTLLKILAGRVEPDNGALTVVAPGGVGYLAQTLELP  80

Query  4215  ----------------HDIIRDYRAARSMIGLVPQ---ELHTDAFESVWATVSFSRGLFG  4093
                              ++    R A + +G   +   E    A    +A +       G
Sbjct  81    LDATVQDAVDLALSDLRELEAAMREAEAELGESDENGSERELSAGLQRYAALVEQYQARG  140

Query  4092  KPKNPAYVEKVLRDLSLWD-KKDNKIITLSGGMKRRVMIAKALSHEPEILFLDEPTAGVD  3916
               +    VE  L  L L    +D K+ TLSGG + R+ +A  L+  PE+L LDEPT  +D
Sbjct  141   GYEADVRVEVALHGLGLPSLDRDRKLGTLSGGERSRLALAATLASSPELLLLDEPTNDLD  200

Query  3915  VELRKGMWEVVRTLQASGVTIILTTHYIEEAEEMADRIGVINKGEI  3778
                 + M  +   L     T+I  TH     + +   I  ++ G +
Sbjct  201   ---DRAMEWLEDHLAGHRGTVIAVTHDRVFLDRLTTTILEVDSGSV  243


> M57437.gene.p01 tlcC protein. Encoded by gene tlcC. tlrC Curated. 
ARO:3002827 tlrC. ARO:1000001 process or component of antibiotic 
biology or chemistry. [Streptomyces fradiae]
Length=548

 Score = 58.2 bits (139),  Expect = 4e-009
 Identities = 60/232 (25%), Positives = 98/232 (42%), Gaps = 47/232 (20%)
 Frame = -1

Query  4422  RSSMSPIISVSNLSKTYGSGFKALKGINLDINRGEIFALLGPNGAGKTTLISIICGIANP  4243
             R+S S  +S+  ++K Y      L  ++L I+ GE   ++G NGAGK+TL+ ++ G   P
Sbjct  2     RTSPSSQLSLHGVTKRYDDRV-VLSQVSLAISPGEKAGIIGDNGAGKSTLLRLLAGEERP  60

Query  4242  SQGTIKI---GGHDIIRDYRAARSMIGLVPQELHTDAFESVW------------------  4126
               G + +   GG   +         +GL P+    DA +                     
Sbjct  61    DAGEVTVIAPGGVGYLPQ------TLGLPPRATVQDAIDLAMTELRVLEAELRRTEAALA  114

Query  4125  ----------ATVSFSRGLFGKPKNPAY-----VEKVLRDLSLWD-KKDNKIITLSGGMK  3994
                       A  +++R          Y     V+  L  L L    +D ++ TLSGG +
Sbjct  115   EAATDEALQDALTAYARLTEQYEVRDGYGADARVDAALHGLGLPGLPRDRRLGTLSGGER  174

Query  3993  RRVMIAKALSHEPEILFLDEPTAGVDVELRKGMWEVVRTLQASGVTIILTTH  3838
              R+ +A  L+ +PE+L LDEPT   D++ R   W +   L     T++  TH
Sbjct  175   SRLALAATLASQPELLLLDEPTN--DLDDRAVHW-LEEHLSGHRGTVVTVTH  223


 Score = 55.1 bits (131),  Expect = 3e-008
 Identities = 47/171 (27%), Positives = 75/171 (43%), Gaps = 25/171 (14%)
 Frame = -1

Query  4338  LDINRGEIFALLGPNGAGKTTLISIICGIANPSQGTIKIGGHDIIRDYRAARSMIGLVPQ  4159
             L +   E   + GPNGAGK+TL+S++ G  +P  G + + G             +G + Q
Sbjct  375   LRLGAAERLLITGPNGAGKSTLLSVLAGELSPDAGAVSVPGR------------VGHLRQ  422

Query  4158  ELHTDAFESVWATVSFSRGLFGKPKNPAYVEKVLRDLSLW----DKKDNKIITLSGGMKR  3991
             E      E+ W         F   +     E+  R LSL     +    ++  LS G +R
Sbjct  423   E------ETPWPAKLTVLEAFAHNRPGDRDEQADRRLSLGLFEPEALRLRVGELSYGQRR  476

Query  3990  RVMIAKALSHEPEILFLDEPTAGVDVELRKGMWEVVRTLQASGVTIILTTH  3838
             R+ +A+ +S    +L LDEPT  +   L   + E+   L   G  ++L TH
Sbjct  477   RIELARLVSEPVGLLLLDEPTNHLSPAL---VEELEEALTGYGGALVLVTH  524


> NC_005076.1.3126307.p01 ABC transporter. lsaB Curated. Encoded 
by gene pSCFS1_03. ORF3. ARO:1000001 process or component 
of antibiotic biology or chemistry. ARO:3003111 lsaB. [Staphylococcus 
sciuri]
Length=492

 Score = 55.1 bits (131),  Expect = 3e-008
 Identities = 45/190 (23%), Positives = 89/190 (46%), Gaps = 29/190 (15%)
 Frame = -1

Query  4404  IISVSNLSKTYGSGFKALKGINLDINRGEIFALLGPNGAGKTTLISIICGIANPSQGTIK  4225
             +I ++++S  Y  G    K I+ ++ +G+   L G NG+GK++++ +I G      GT+ 
Sbjct  309   LIQLTDVSVIY-DGQVVNKPISFNVEQGDRIVLDGKNGSGKSSILKLILGDPIQYTGTLN  367

Query  4224  IGGHDII----RDYRAARSMIG--LVPQELHTDAFESVWATVSFSRGLFGKPKNPAYVEK  4063
              G + I     +D    + M+   +   E+    F+++   + F R  F K         
Sbjct  368   TGSNLITSYVQQDTSHLKGMLADFIEENEIDESLFKAILRKLDFDRVQFEK---------  418

Query  4062  VLRDLSLWDKKDNKIITLSGGMKRRVMIAKALSHEPEILFLDEPTAGVDVELRKGMWEVV  3883
                D+S +          SGG K++++IAK+L  +  +   DEP   +D+  R  + E++
Sbjct  419   ---DISHY----------SGGQKKKLLIAKSLCEKAHLYIWDEPLNFIDIYSRMQIEELI  465

Query  3882  RTLQASGVTI  3853
             +T   + V +
Sbjct  466   QTFNPTMVFV  475


> AJ579365.gene.p01 lsaB_orf3 protein. Encoded by gene lsaB_orf3. 
ARO:1000001 process or component of antibiotic biology or 
chemistry. ARO:3003111 lsaB. [Staphylococcus sciuri]
Length=492

 Score = 55.1 bits (131),  Expect = 3e-008
 Identities = 45/190 (23%), Positives = 89/190 (46%), Gaps = 29/190 (15%)
 Frame = -1

Query  4404  IISVSNLSKTYGSGFKALKGINLDINRGEIFALLGPNGAGKTTLISIICGIANPSQGTIK  4225
             +I ++++S  Y  G    K I+ ++ +G+   L G NG+GK++++ +I G      GT+ 
Sbjct  309   LIQLTDVSVIY-DGQVVNKPISFNVEQGDRIVLDGKNGSGKSSILKLILGDPIQYTGTLN  367

Query  4224  IGGHDII----RDYRAARSMIG--LVPQELHTDAFESVWATVSFSRGLFGKPKNPAYVEK  4063
              G + I     +D    + M+   +   E+    F+++   + F R  F K         
Sbjct  368   TGSNLITSYVQQDTSHLKGMLADFIEENEIDESLFKAILRKLDFDRVQFEK---------  418

Query  4062  VLRDLSLWDKKDNKIITLSGGMKRRVMIAKALSHEPEILFLDEPTAGVDVELRKGMWEVV  3883
                D+S +          SGG K++++IAK+L  +  +   DEP   +D+  R  + E++
Sbjct  419   ---DISHY----------SGGQKKKLLIAKSLCEKAHLYIWDEPLNFIDIYSRMQIEELI  465

Query  3882  RTLQASGVTI  3853
             +T   + V +
Sbjct  466   QTFNPTMVFV  475


> U82085.gene.p01 vgaB protein. vgaB Curated. Encoded by gene vgaB. 
ARO:1000001 process or component of antibiotic biology 
or chemistry. ARO:3000118 vgaB. [Staphylococcus aureus]
Length=552

 Score = 54.7 bits (130),  Expect = 4e-008
 Identities = 60/250 (24%), Positives = 117/250 (46%), Gaps = 44/250 (17%)
 Frame = -1

Query  4404  IISVSNLSKTYGSGFKALKGINLDINRGEIFALLGPNGAGKTTLISIICG-----IANPS  4240
             +IS+ NLS  + + F   +  +  I  GE  A++G NG GKTTL+ +I       I +PS
Sbjct  291   VISLKNLSIKFNNQF-LWRDASFVIKGGEKVAIIGNNGVGKTTLLKLILEKVESVIISPS  349

Query  4239  QGTIKIGGHDIIRDYRAARSMIGLVPQELHTDAFESVWATVSFSRGLFGKPKNPAYVEKV  4060
                +KIG   + ++    +S   ++   + T   +   A +  +R  F       Y   V
Sbjct  350   ---VKIGY--VSQNLDVLQSHKSILENVMSTSIQDETIARIVLARLHF-------YRNDV  397

Query  4059  LRDLSLWDKKDNKIITLSGGMKRRVMIAKALSHEPEILFLDEPTAGVDVELRKGMWEVVR  3880
              +++++          LSGG + +V  AK    +   L LDEPT  +D++  + + E++ 
Sbjct  398   HKEINV----------LSGGEQIKVAFAKLFVSDCNTLILDEPTNYLDIDAVEALEELLI  447

Query  3879  TLQASGVTIILTTHYIEEAEEMADRIGVINKG----------EIILIEDKATL---MQKL  3739
             T +     ++  +H  +  + +A+++ +I             E + I+DK  L    ++L
Sbjct  448   TYEG---VVLFASHDKKFIQNLAEQLLIIENNKVKKFEGTYIEYLKIKDKPKLNTNEKEL  504

Query  3738  GKKELTLQLQ  3709
              +K++ L++Q
Sbjct  505   KEKKMILEMQ  514


 Score = 51.6 bits (122),  Expect = 4e-007
 Identities = 55/229 (24%), Positives = 93/229 (40%), Gaps = 47/229 (20%)
 Frame = -1

Query  4401  ISVSNLSKTYGSGFKALKGIN-LDINRGEIFALLGPNGAGKTTLISIICGIANPSQGTIK  4225
             I + N+ K Y    K +  I  L I  G+   ++G NG GKTTL+ II G+    +G I 
Sbjct  4     IDMKNVKKYYAD--KLILNIKELKIYSGDKIGIVGKNGVGKTTLLKIIKGLIEIDEGNII  61

Query  4224  IGGHDIIRDYRAARSMIGLVPQELHTDAFESVWATVSFSRGLFGKPKNPAYVEKVLRDLS  4045
             I     I+             +E H+   +  +A++               VE    D  
Sbjct  62    ISEKTTIKYISQL--------EEPHSKIIDGKYASIF-------------QVENKWND--  98

Query  4044  LWDKKDNKIITLSGGMKRRVMIAKALSHEPEILFLDEPTAGVDVELRKGMWEVVRTLQAS  3865
                        +SGG K R  +A+    +  ++ +DEPT+ +D+E   G+  +  T +  
Sbjct  99    ----------NMSGGEKTRFKLAEGFQDQCSLMLVDEPTSNLDIE---GIELITNTFKEY  145

Query  3864  GVTIILTTHYIEEAEEMADRIGVINKGEI--------ILIEDKATLMQK  3742
               T ++ +H     +++  +I  I  G I          IE K  L++K
Sbjct  146   RDTFLVVSHDRIFLDQVCTKIFEIENGYIREFIGNYTNYIEQKEMLLRK  194


> FR772051.1.gene9.p01 ABC transporter. vgaE Curated. Encoded by 
gene vga(E). ARO:1000001 process or component of antibiotic 
biology or chemistry. ARO:3002833 vgaE. [Staphylococcus aureus 
subsp. aureus ST398]
Length=524

 Score = 53.5 bits (127),  Expect = 9e-008
 Identities = 53/205 (25%), Positives = 90/205 (43%), Gaps = 30/205 (14%)
 Frame = -1

Query  4365  GFKALKGINLDINRGEIFALLGPNGAGKTTLISIICGIANPSQGTIKIGGHDIIRDYRAA  4186
             G K     +L +  G+  A++G NG GKTTL+  I                 + RD R A
Sbjct  283   GRKLWNPFSLYLYGGDKVAIIGKNGTGKTTLLKKI-----------------VERDERIA  325

Query  4185  ---RSMIGLVPQELHT-DAFESVWATVSFSRGLFGKPKNPAYVEKVLRDLSLWDKKD-NK  4021
                +  IG   Q L   D  +++   +  +       ++   +  VL  +  WD+    K
Sbjct  326   IPEKVRIGYFSQHLTILDDDKTIIENIQLTSS-----QDETLIRTVLARMHFWDEDVYKK  380

Query  4020  IITLSGGMKRRVMIAKALSHEPEILFLDEPTAGVDVELRKGMWEVVRTLQASGVTIILTT  3841
             +  LSGG K +V +AK    +  +L LDEPT  +D+E  + +  ++++      TI+  T
Sbjct  381   VGILSGGEKVKVALAKLFLSDVNMLVLDEPTNFLDIESLEALETLMKSYHG---TILFVT  437

Query  3840  HYIEEAEEMADRIGVINKGEIILIE  3766
             H       +A +I  I  G+I + +
Sbjct  438   HDRTLVTNIATKIIDIKDGKITVFD  462


> JQ861959.1.gene10.p01 ABC transporter. Contains ATP-binding domain. 
Encoded by gene unnamed gene. ARO:1000001 process or 
component of antibiotic biology or chemistry. ARO:3003206 lsaE. 
[Staphylococcus aureus]
Length=494

 Score = 52.0 bits (123),  Expect = 3e-007
 Identities = 39/165 (23%), Positives = 79/165 (47%), Gaps = 19/165 (11%)
 Frame = -1

Query  4404  IISVSNLSKTYGSGFKALKGINLDINRGEIFALLGPNGAGKTTLISIICGIANPSQGTIK  4225
             +I  ++LS +YG   +    +N  +N G+  A++G NG+GK++++ +I G        IK
Sbjct  309   LIEANDLSLSYGDK-EVCSNLNFRVNIGDRVAIIGKNGSGKSSILKLING------DDIK  361

Query  4224  IGGHDIIRDYRAARSMIGLVPQELHTDAFESVWATVSFSRGLFGKPKNPAYVEKVLRDLS  4045
               G+ ++    A+   I  + Q+       + +   + S   +    +    + +LR L 
Sbjct  362   FTGNFML----ASGLKISYISQD-------TSYLKGNLSEFAYNNKIDETLFKTILRKLD  410

Query  4044  L-WDKKDNKIITLSGGMKRRVMIAKALSHEPEILFLDEPTAGVDV  3913
                ++ D  ++  S G K++V+IAK+L     +   DEP   +D+
Sbjct  411   FNREQFDKNMVDFSAGQKKKVLIAKSLCESAHLYIWDEPLNYIDI  455


> JX560992.1.gene12.p01 ABC transporter. Confers cross-resistance 
to pleuromutilin, streptogramin A and lincosamide antibiotics. 
lsaE Curated. Encoded by gene lsa(E). ARO:1000001 process 
or component of antibiotic biology or chemistry. ARO:3003206 
lsaE. [Staphylococcus aureus]
Length=494

 Score = 52.0 bits (123),  Expect = 3e-007
 Identities = 39/165 (23%), Positives = 79/165 (47%), Gaps = 19/165 (11%)
 Frame = -1

Query  4404  IISVSNLSKTYGSGFKALKGINLDINRGEIFALLGPNGAGKTTLISIICGIANPSQGTIK  4225
             +I  ++LS +YG   +    +N  +N G+  A++G NG+GK++++ +I G        IK
Sbjct  309   LIEANDLSLSYGDK-EVCSNLNFRVNIGDRVAIIGKNGSGKSSILKLING------DDIK  361

Query  4224  IGGHDIIRDYRAARSMIGLVPQELHTDAFESVWATVSFSRGLFGKPKNPAYVEKVLRDLS  4045
               G+ ++    A+   I  + Q+       + +   + S   +    +    + +LR L 
Sbjct  362   FTGNFML----ASGLKISYISQD-------TSYLKGNLSEFAYNNKIDETLFKTILRKLD  410

Query  4044  L-WDKKDNKIITLSGGMKRRVMIAKALSHEPEILFLDEPTAGVDV  3913
                ++ D  ++  S G K++V+IAK+L     +   DEP   +D+
Sbjct  411   FNREQFDKNMVDFSAGQKKKVLIAKSLCESAHLYIWDEPLNYIDI  455


> KC539823.1.gene1.p01 ABC superfamily ATP binding cassette transporter. 
vgaA Curated. Encoded by gene vgaA. ABC protein; confers 
resistance to streptogramin A and lincosamides. ARO:3002829 
vgaA. ARO:1000001 process or component of antibiotic 
biology or chemistry. [Staphylococcus epidermidis]
Length=522

 Score = 51.6 bits (122),  Expect = 4e-007
 Identities = 56/219 (25%), Positives = 91/219 (41%), Gaps = 24/219 (10%)
 Frame = -1

Query  4350  KGINLDINRGEIFALLGPNGAGKTTLISIICGIANPSQGTIKIGGHDIIRDYRAARSMIG  4171
             K  +  I  G+  A++G NG GKTT I  I             G H I     +    IG
Sbjct  289   KAKSFSIRGGDKMAIIGSNGTGKTTFIKKIVH-----------GNHGISL---SPSVKIG  334

Query  4170  LVPQELHT-DAFESVWATVSFSRGLFGKPKNPAYVEKVLRDLSLW-DKKDNKIITLSGGM  3997
                Q++ T +  +S+   V  S       +N   +  +L  +  + D     I  LSGG 
Sbjct  335   YFSQKIDTLELDKSILENVQSS-----SQQNETLIRTILARMHFFRDDVYKPINVLSGGE  389

Query  3996  KRRVMIAKALSHEPEILFLDEPTAGVDVELRKGMWEVVRTLQASGVTIILTTHYIEEAEE  3817
             + +V + K    E   L LDEPT  +D+E  +    +++    S   II  +H  +  E+
Sbjct  390   RVKVALTKVFLSEVNTLVLDEPTNFLDMEAIEAFESLLKEYNGS---IIFVSHDRKFIEK  446

Query  3816  MADRIGVINKGEIILIEDKATLMQKLGKKELTLQLQNKL  3700
             +A RI  I+  EI + +      ++  K    ++   KL
Sbjct  447   VATRIMTIDNKEIKIFDGTYEQFKQAEKPTRNIKEDKKL  485


> AF313494.1.gene1.p01 MsrC. Similar to Enterococcus faecium acquired 
macrolide resistance-like protein encoded by GenBank 
Accession Number AY004350. Encoded by gene MsrC. msrC Curated. 
ARO:1000001 process or component of antibiotic biology or 
chemistry. ARO:3002819 msrC. [Enterococcus faecium]
Length=492

 Score = 51.2 bits (121),  Expect = 5e-007
 Identities = 49/208 (23%), Positives = 94/208 (45%), Gaps = 36/208 (17%)
 Frame = -1

Query  4401  ISVSNLSKTYGSGFKALKGINLDINRGEIFALLGPNGAGKTTLISIICGIANPSQGTIKI  4222
             ++++NL   +G+  + L   +L + + +   ++G NG GKTTL+ +I G   P+QG I+ 
Sbjct  6     VNITNLQVRFGNQLE-LSIDSLRVYQQDRIGIIGENGVGKTTLLKLIVGELIPNQGKIQT  64

Query  4221  GGHDIIRDYRAARSMIGLVPQELHTDAFESVWATVSFSRGLFGKPKNPAYVEKVLRDLSL  4042
                +I  +Y    + +    ++L+ +                               L L
Sbjct  65    ---EITFNYLPQLTYLAEA-KDLNLELASHF-------------------------QLKL  95

Query  4041  WDKKDNKIITLSGGMKRRVMIAKALSHEPEILFLDEPTAGVDVELRKGMWEVVRTLQASG  3862
              +  + K    SGG +R++ + + LS   + + LDEPT  +D   RK M  ++  L+   
Sbjct  96    EETSERK---WSGGEERKIELIRLLSSYEQGMLLDEPTTHLD---RKSMDRLIEELRYYY  149

Query  3861  VTIILTTHYIEEAEEMADRIGVINKGEI  3778
              T+I  +H     +E+A ++  +  GEI
Sbjct  150   GTLIFVSHDRYFLDELATKVWEVKDGEI  177


> DQ823382.1.gene1.p01 lincosamide-streptogramin A resistance protein. 
vgaALC Curated. ATP-binding cassette protein. Encoded 
by gene vga(A)LC. ARO:3002830 vgaALC. ARO:1000001 process 
or component of antibiotic biology or chemistry. [Staphylococcus 
haemolyticus]
Length=522

 Score = 50.4 bits (119),  Expect = 8e-007
 Identities = 55/219 (25%), Positives = 90/219 (41%), Gaps = 24/219 (10%)
 Frame = -1

Query  4350  KGINLDINRGEIFALLGPNGAGKTTLISIICGIANPSQGTIKIGGHDIIRDYRAARSMIG  4171
             K  +  I  G+  A++G NG GKTT I  I    NP                 +    IG
Sbjct  289   KAKSFSIRGGDKMAIIGSNGTGKTTFIKKIVH-GNPGISL-------------SPSVKIG  334

Query  4170  LVPQELHT-DAFESVWATVSFSRGLFGKPKNPAYVEKVLRDLSLW-DKKDNKIITLSGGM  3997
                Q++ T +  +S+   V  S       +N   +  +L  +  + D     I  LSGG 
Sbjct  335   YFSQKIDTLELDKSILENVQSS-----SQQNETLIRTILARMHFFRDDVYKPISVLSGGE  389

Query  3996  KRRVMIAKALSHEPEILFLDEPTAGVDVELRKGMWEVVRTLQASGVTIILTTHYIEEAEE  3817
             + +V + K    E   L LDEPT  +D+E  +    +++    S   II  +H  +  E+
Sbjct  390   RVKVALTKVFLSEVNTLVLDEPTNFLDMEAIEAFESLLKEYNGS---IIFVSHDRKFIEK  446

Query  3816  MADRIGVINKGEIILIEDKATLMQKLGKKELTLQLQNKL  3700
             +A RI  I+  EI + +      ++  K    ++   KL
Sbjct  447   VATRIMTIDNKEIKIFDGTYEQFKQAEKPTRNIKEDKKL  485


> GQ205627.2.gene1.p01 ABC transporter. vgaD Curated. Confers resistance 
to streptogramin A. Encoded by gene vgaD. ARO:1000001 
process or component of antibiotic biology or chemistry. 
ARO:3002832 vgaD. [Enterococcus faecium]
Length=525

 Score = 48.9 bits (115),  Expect = 2e-006
 Identities = 59/234 (25%), Positives = 91/234 (38%), Gaps = 60/234 (25%)
 Frame = -1

Query  4404  IISVSNLSKTYGSGFKALKGINLDINRGEIFALLGPNGAGKTTLISIICGIANPSQGTIK  4225
             I+  +++ K+     K L   +L I+  +   ++G NG+GKTTL+SI+ G     +G +K
Sbjct  3     ILEANHIEKSINDR-KLLDVTHLQIHYEDRIGVVGRNGSGKTTLLSILAGEIEADKGEVK  61

Query  4224  IGGHDIIRDYRAARSMIGLVPQELHTDAFESVWATVSFSRGLFGKPKNPAYVEKVLRDLS  4045
                        A+R  +   PQ   TD F                               
Sbjct  62    TS---------ASRYFL---PQLKETDTFR------------------------------  79

Query  4044  LWDKKDNKIITLSGGMKRRVMIAKALSHEPEILFLDEPTAGVDVELRKGMWEVVRTLQAS  3865
                         SGG   +  I KAL+ + EILF DEPT  +D    K   E+ +     
Sbjct  80    ------------SGGEITKSYIDKALAMKAEILFADEPTTNLDTHNIK---ELEKHFSRY  124

Query  3864  GVTIILTTHYIEEAEEMADRIGVINKGEIILIEDKATLMQKLGKKELTLQLQNK  3703
                IIL +H     +++  +I  I  GE+  I    T   K  +KEL  + Q +
Sbjct  125   RGAIILVSHNRYFLDQICTKIWEIEDGEVKEIHGNYTSYVK--QKELLRRQQQE  176


 Score = 44.7 bits (104),  Expect = 4e-005
 Identities = 57/255 (22%), Positives = 110/255 (43%), Gaps = 40/255 (15%)
 Frame = -1

Query  4404  IISVSNLSKTYGSGFKALKGINLDINRGEIFALLGPNGAGKTTLISIICGIANPSQGTIK  4225
             ++ V +LS ++G+        +  I  GE  A++G NG GKTTL+  I  +      TI 
Sbjct  270   VLRVKDLSVSFGNHV-LWTDASFTIKGGEKAAIIGNNGVGKTTLLKQI--LERVPAVTI-  325

Query  4224  IGGHDIIRDYRAARSMIGLVPQEL-----HTDAFESVWATVSFSRGLFGKPKNPAYVEKV  4060
                        +  + IG   Q L     H    E+V +T           ++   V  V
Sbjct  326   -----------SPAAKIGYFSQNLDTLDTHVSILENVMSTAI---------QDETTVRTV  365

Query  4059  LRDLSLWDKKDNKII-TLSGGMKRRVMIAKALSHEPEILFLDEPTAGVDVELRKGMWEVV  3883
             L  L  + +   K +  LSGG + +V  AK    +   L LDEPT  +D++  + + E++
Sbjct  366   LARLHFYREDVYKEVQVLSGGERVKVAFAKLFVSDYNTLILDEPTNYLDIDAIEALEELL  425

Query  3882  RTLQASGVTIILTTHYIEEAEEMADRIGVINKGEII-------LIEDKATLMQKLGKKEL  3724
                + +   ++  +H     + +A +I  ++  ++I          +++   ++   KE 
Sbjct  426   INYEGA---VLFVSHDCRFVQNIASKIIELSDQKVIEFLGSYKAFRERSQETERDYMKEE  482

Query  3723  TLQLQNKLDAIPAEL  3679
              L+++ KL  + +E+
Sbjct  483   LLKIEIKLTQMISEM  497


> L36601.gene.p01 ole(B) protein. Encoded by gene ole(B). oleB 
Curated. ARO:1000001 process or component of antibiotic biology 
or chemistry. ARO:3003036 oleB. [Streptomyces antibioticus]
Length=569

 Score = 48.9 bits (115),  Expect = 2e-006
 Identities = 51/178 (28%), Positives = 80/178 (44%), Gaps = 25/178 (14%)
 Frame = -1

Query  4362  FKALKGINLDI-----NRGEIFALLGPNGAGKTTLISIICGIANPSQGTIKIGGHDIIRD  4198
             +K   G  LD+     + GE   + G NGAGK+TL+ ++ G   P QG  +         
Sbjct  385   YKVTVGTRLDVPSFTVDPGERILITGHNGAGKSTLLRVLAGDLAPDQGECE---------  435

Query  4197  YRAARSMIGLVPQELH-TDAFESVWATVSFSRGLFGKPKNPAYVEKVLRDLSLW--DKKD  4027
              R  R  IG +PQE   TD  +S+ A  +F+ GL G  +        L    L+      
Sbjct  436   -RPER--IGWLPQETEITDRQQSLLA--AFAAGLPGIAEEH---RGALLGFGLFRPSALG  487

Query  4026  NKIITLSGGMKRRVMIAKALSHEPEILFLDEPTAGVDVELRKGMWEVVRTLQASGVTI  3853
               +  LS G  RR+ +A+ L    ++L LDEPT  +   L + + E +   + + V +
Sbjct  488   TAVGDLSTGQLRRLALARLLRDPADLLLLDEPTNHLSPALVEDLEEALAHYRGALVVV  545


> AF274302.1.gene5.p01 Mel. Orf2; putative ATP-binding protein; 
similar to MSRA. mel Curated. Encoded by gene mel. ARO:1000001 
process or component of antibiotic biology or chemistry. 
ARO:3000616 mel. [Streptococcus pneumoniae]
Length=487

 Score = 43.9 bits (102),  Expect = 7e-005
 Identities = 59/233 (25%), Positives = 102/233 (43%), Gaps = 43/233 (18%)
 Frame = -1

Query  4428  RFRSSMS-------PIISVSNLSKTYGSGFKAL-KGINLDINRGEIFALLGPNGAGKTTL  4273
             RFR S +       PI+  + ++K +G   KAL +  +  I  G   AL G NG GKTTL
Sbjct  282   RFRQSKALELHNPYPIVG-AEINKVFGD--KALFENASFQIPLGAKVALTGGNGIGKTTL  338

Query  4272  ISIIC----GIANPSQGTIKIGGHDIIRDYRAARSMIGLVPQELHTDAFE--SVWATVSF  4111
             I +I     GI+   +  I     +  + Y + ++++  + ++   +  E  SV A++ F
Sbjct  339   IQMILNHEEGISISPKAKIGYFAQNGYK-YNSNQNVMEFMQKDCDYNISEIRSVLASMGF  397

Query  4110  SRGLFGKPKNPAYVEKVLRDLSLWDKKDNKIITLSGGMKRRVMIAKALSHEPEILFLDEP  3931
              +   GK                       +  LSGG   ++++AK L     IL +DEP
Sbjct  398   KQNDIGK----------------------SLSVLSGGEIIKLLLAKMLMGRYNILIMDEP  435

Query  3930  TAGVDVELRKGMWEVVRTLQASGVTIILTTHYIEEAEEMADRIGVINKGEIIL  3772
             +  +D+   + +  +++       TI+  TH     E +AD +  I   +I L
Sbjct  436   SNFLDIPSLEALEILMKEYTG---TIVFITHDKRLLENVADVVYEIRDKKINL  485


> NC_012469.1.7685970.p01 Mel protein. Identified by match to protein 
family HMM PF00005. Encoded by gene SPT_1925. ARO:1000001 
process or component of antibiotic biology or chemistry. 
ARO:3000616 mel. [Streptococcus pneumoniae Taiwan19F-14]
Length=487

 Score = 43.9 bits (102),  Expect = 7e-005
 Identities = 59/233 (25%), Positives = 102/233 (43%), Gaps = 43/233 (18%)
 Frame = -1

Query  4428  RFRSSMS-------PIISVSNLSKTYGSGFKAL-KGINLDINRGEIFALLGPNGAGKTTL  4273
             RFR S +       PI+  + ++K +G   KAL +  +  I  G   AL G NG GKTTL
Sbjct  282   RFRQSKALELHNPYPIVG-AEINKVFGD--KALFENASFQIPLGAKVALTGGNGIGKTTL  338

Query  4272  ISIIC----GIANPSQGTIKIGGHDIIRDYRAARSMIGLVPQELHTDAFE--SVWATVSF  4111
             I +I     GI+   +  I     +  + Y + ++++  + ++   +  E  SV A++ F
Sbjct  339   IQMILNHEEGISISPKAKIGYFAQNGYK-YNSNQNVMEFMQKDCDYNISEIRSVLASMGF  397

Query  4110  SRGLFGKPKNPAYVEKVLRDLSLWDKKDNKIITLSGGMKRRVMIAKALSHEPEILFLDEP  3931
              +   GK                       +  LSGG   ++++AK L     IL +DEP
Sbjct  398   KQNDIGK----------------------SLSVLSGGEIIKLLLAKMLMGRYNILIMDEP  435

Query  3930  TAGVDVELRKGMWEVVRTLQASGVTIILTTHYIEEAEEMADRIGVINKGEIIL  3772
             +  +D+   + +  +++       TI+  TH     E +AD +  I   +I L
Sbjct  436   SNFLDIPSLEALEILMKEYTG---TIVFITHDKRLLENVADVVYEIRDKKINL  485


Lambda     K      H
   0.318    0.134    0.401 

Gapped
Lambda     K      H
   0.267   0.0410    0.140 

Effective search space used: 1088715276


Query=  CM2_S47_L008_R1_001_(paired)_contig_93 Average coverage: 10,106.50
Length=2304


***** No hits found *****


Lambda     K      H
   0.318    0.134    0.401 

Gapped
Lambda     K      H
   0.267   0.0410    0.140 

Effective search space used: 455381535


Query=  CM2_S47_L008_R1_001_(paired)_contig_94 Average coverage: 601.61
Length=419


***** No hits found *****


Lambda     K      H
   0.318    0.134    0.401 

Gapped
Lambda     K      H
   0.267   0.0410    0.140 

Effective search space used: 47424498


Query=  CM2_S47_L008_R1_001_(paired)_contig_95 Average coverage: 30,741.81
Length=644


***** No hits found *****


Lambda     K      H
   0.318    0.134    0.401 

Gapped
Lambda     K      H
   0.267   0.0410    0.140 

Effective search space used: 95687968


Query=  CM2_S47_L008_R1_001_(paired)_contig_96 Average coverage: 28,379.98
Length=406


***** No hits found *****


Lambda     K      H
   0.318    0.134    0.401 

Gapped
Lambda     K      H
   0.267   0.0410    0.140 

Effective search space used: 45457398


Query=  CM2_S47_L008_R1_001_(paired)_contig_97 Average coverage: 4,631.28
Length=1107


***** No hits found *****


Lambda     K      H
   0.318    0.134    0.401 

Gapped
Lambda     K      H
   0.267   0.0410    0.140 

Effective search space used: 196946178


Query=  CM2_S47_L008_R1_001_(paired)_contig_98 Average coverage: 5,410.41
Length=338


***** No hits found *****


Lambda     K      H
   0.318    0.134    0.401 

Gapped
Lambda     K      H
   0.267   0.0410    0.140 

Effective search space used: 31412575


Query=  CM2_S47_L008_R1_001_(paired)_contig_99 Average coverage: 1,480.79
Length=1300


***** No hits found *****


Lambda     K      H
   0.318    0.134    0.401 

Gapped
Lambda     K      H
   0.267   0.0410    0.140 

Effective search space used: 239284870


Query=  CM2_S47_L008_R1_001_(paired)_contig_100 Average coverage: 85,733.15
Length=1352


***** No hits found *****


Lambda     K      H
   0.318    0.134    0.401 

Gapped
Lambda     K      H
   0.267   0.0410    0.140 

Effective search space used: 250940580


Query=  CM2_S47_L008_R1_001_(paired)_contig_101 Average coverage: 39,256.00
Length=684


***** No hits found *****


Lambda     K      H
   0.318    0.134    0.401 

Gapped
Lambda     K      H
   0.267   0.0410    0.140 

Effective search space used: 105538200


Query=  CM2_S47_L008_R1_001_(paired)_contig_102 Average coverage: 3.36
Length=295


***** No hits found *****


Lambda     K      H
   0.318    0.134    0.401 

Gapped
Lambda     K      H
   0.267   0.0410    0.140 

Effective search space used: 23664128


Query=  CM2_S47_L008_R1_001_(paired)_contig_103 Average coverage: 9,966.20
Length=760


***** No hits found *****


Lambda     K      H
   0.318    0.134    0.401 

Gapped
Lambda     K      H
   0.267   0.0410    0.140 

Effective search space used: 121903530


Query=  CM2_S47_L008_R1_001_(paired)_contig_104 Average coverage: 7,715.46
Length=854


***** No hits found *****


Lambda     K      H
   0.318    0.134    0.401 

Gapped
Lambda     K      H
   0.267   0.0410    0.140 

Effective search space used: 142310808


Query=  CM2_S47_L008_R1_001_(paired)_contig_105 Average coverage: 4,550.18
Length=539


***** No hits found *****


Lambda     K      H
   0.318    0.134    0.401 

Gapped
Lambda     K      H
   0.267   0.0410    0.140 

Effective search space used: 73086122


Query=  CM2_S47_L008_R1_001_(paired)_contig_106 Average coverage: 22,288.99
Length=506


***** No hits found *****


Lambda     K      H
   0.318    0.134    0.401 

Gapped
Lambda     K      H
   0.267   0.0410    0.140 

Effective search space used: 66268731


Query=  CM2_S47_L008_R1_001_(paired)_contig_107 Average coverage: 36,042.88
Length=675


***** No hits found *****


Lambda     K      H
   0.318    0.134    0.401 

Gapped
Lambda     K      H
   0.267   0.0410    0.140 

Effective search space used: 103427436


Query=  CM2_S47_L008_R1_001_(paired)_contig_108 Average coverage: 4,363.31
Length=805


***** No hits found *****


Lambda     K      H
   0.318    0.134    0.401 

Gapped
Lambda     K      H
   0.267   0.0410    0.140 

Effective search space used: 131149176


Query=  CM2_S47_L008_R1_001_(paired)_contig_109 Average coverage: 6,447.06
Length=358


***** No hits found *****


Lambda     K      H
   0.318    0.134    0.401 

Gapped
Lambda     K      H
   0.267   0.0410    0.140 

Effective search space used: 35649068


Query=  CM2_S47_L008_R1_001_(paired)_contig_110 Average coverage: 3,200.83
Length=6526
                                                                      Score     E
Sequences producing significant alignments:                          (Bits)  Value

  AY768532.1.gene1.p01 MacB. ABC transporter. Encoded by gene mac...   112    3e-025
  L20573.1.gene1.p01 Unknown product. bcrA Curated. Encoded by ge...  75.1    4e-014
  FR772051.1.gene9.p01 ABC transporter. vgaE Curated. Encoded by ...  69.7    2e-012
  BA000017.4.gene1914.p01 ABC transporter homolog. sav1866 Curate...  68.9    3e-012
  NC_009782.1.5560577.p01 ABC transporter. Encoded by gene SAHV_1...  68.9    3e-012
  NC_013450.8614654.p01 toxin exporting ABC transporter, permease...  68.9    3e-012
  NC_010079.5775747.p01 ABC transporter ATP-binding protein. Homo...  68.9    3e-012
  NC_009641.5331045.p01 ABC transporter ATP-binding protein. Homo...  68.9    3e-012
  NC_009632.5317485.p01 ABC transporter related. Encoded by gene ...  68.9    3e-012
  NC_009487.5167700.p01 ABC transporter related. Homology: ABC tr...  68.9    3e-012
  NC_007795.3921883.p01 ABC transporter, ATP-binding/permease pro...  68.9    3e-012
  NC_007793.3914980.p01 hypothetical protein. identified by match...  68.9    3e-012
  NC_003923.1003921.p01 hypothetical protein. Homology: ABC trans...  68.9    3e-012
  NC_002953.2862566.p01 ABC transporter ATP-binding protein. Enco...  68.9    3e-012
  NC_002952.2861198.p01 ABC transporter ATP-binding protein. Simi...  68.9    3e-012
  NC_002951.3237541.p01 toxin exporting ABC transporter, permease...  68.9    3e-012
  NC_002758.1121879.p01 ABC transporter. Encoded by gene SAV1866....  68.9    3e-012
  NC_002745.1124566.p01 hypothetical protein. Homology: ABC trans...  68.9    3e-012
  GQ205627.2.gene1.p01 ABC transporter. vgaD Curated. Confers res...  65.1    4e-011
  AF170880.4.gene1.p01 NovA. novA Curated. ABC transporter. Encod...  64.7    5e-011
  DQ516954.1.gene1.p01 multidrug transporter. Encoded by gene lmr...  63.9    9e-011
  KC539823.1.gene1.p01 ABC superfamily ATP binding cassette trans...  63.2    1e-010
  DQ823382.1.gene1.p01 lincosamide-streptogramin A resistance pro...  62.8    2e-010
  U82085.gene.p01 vgaB protein. vgaB Curated. Encoded by gene vga...  62.8    2e-010
  M80346.gene.p01 car(A) protein. carA Curated. Encoded by gene c...  59.7    2e-009
  M57437.gene.p01 tlcC protein. Encoded by gene tlcC. tlrC Curate...  59.7    2e-009
  AF313494.1.gene1.p01 MsrC. Similar to Enterococcus faecium acqu...  58.9    3e-009
  DQ516970.1.gene1.p01 multidrug transporter. lmrD Curated. Encod...  58.2    5e-009
  AY004350.gene.p01 msrC protein. msrC Curated. Encoded by gene m...  57.0    1e-008
  AF274302.1.gene5.p01 Mel. Orf2; putative ATP-binding protein; s...  56.2    2e-008
  L36601.gene.p01 ole(B) protein. Encoded by gene ole(B). oleB Cu...  56.2    2e-008
  NC_012469.1.7685970.p01 Mel protein. Identified by match to pro...  56.2    2e-008
  CP003022.1.gene337.p01 macrolide efflux protein. Encoded by gen...  54.3    7e-008
  NC_007682.3.4246769.p01 macrolide efflux protein. msrE Curated....  54.3    7e-008
  HQ451074.1.gene26.p01 macrolide efflux protein. Encoded by gene...  54.3    7e-008
  NC_010481.6155782.p01 macrolide efflux protein. Encoded by gene...  54.3    7e-008
  EF102240.1.gene3.p01 Mel. Encoded by gene mel. Macrolide efflux...  54.3    7e-008
  X63451.gene.p01 srm(B) protein. srmB Curated. Encoded by gene s...  53.9    9e-008
  JQ861959.1.gene10.p01 ABC transporter. Contains ATP-binding dom...  48.1    5e-006
  JX560992.1.gene12.p01 ABC transporter. Confers cross-resistance...  48.1    5e-006
  AY509111.gene.p01 otrC protein. Encoded by gene otrC. otrC Cura...  47.4    8e-006
  AJ243209.1.gene1.p01 putative ABC transporter. msrC Curated. En...  45.1    4e-005
  NC_005076.1.3126307.p01 ABC transporter. lsaB Curated. Encoded ...  40.8    8e-004
  AJ579365.gene.p01 lsaB_orf3 protein. Encoded by gene lsaB_orf3....  40.8    8e-004


> AY768532.1.gene1.p01 MacB. ABC transporter. Encoded by gene macB. 
macB Curated. ARO:3000535 macB. ARO:1000001 process or 
component of antibiotic biology or chemistry. [Neisseria gonorrhoeae]
Length=644

 Score =  112 bits (279),  Expect = 3e-025
 Identities = 70/213 (32%), Positives = 113/213 (53%), Gaps = 7/213 (3%)
 Frame = -3

Query  1196  VLRVENLSKTFGSRT----LWKGHDFQASGGEMIALRGPSGCGKSTLLSTIGLLIRPDSG  1029
             ++  +N+++ FGS      + K        G+ +A+ G SG GKSTL++ +G L    SG
Sbjct  3     LIECKNINRYFGSGENRVHILKDISLSIEKGDFVAIIGQSGSGKSTLMNILGCLDTAGSG  62

Query  1028  HIVIDGTDILAIPRRRHKRVRRETIGYLFQD*ALLESATVRENLDIAARPRPLLPKPSFA  849
                IDG +   +       +RRE  G++FQ   LL S T R+N+ + A    +  K   A
Sbjct  63    SYRIDGIETAKMQPDELAALRRERFGFIFQRYNLLSSLTARDNVALPAVYMGMGGKERSA  122

Query  848   SA---LERVGLPGQEQTPVHTLSGGEQQRVALARLLLKPSRIILADEPTASLDRDNEDLV  678
              A   L+ +GL  +E      LSGG+QQRV++AR L+    II ADEPT +LD  +   V
Sbjct  123   RADKLLQDLGLASKEGNKPGELSGGQQQRVSIARALMNGGEIIFADEPTGALDTASGKNV  182

Query  677   LNLLQDLANEGKVILLATHSGRVASRCSRVLSL  579
             + +++ L   G  +++ TH   +A+  +RV+ +
Sbjct  183   MEIIRRLHEAGHTVIMVTHDPGIAANANRVIEI  215


> L20573.1.gene1.p01 Unknown product. bcrA Curated. Encoded by 
gene bcrA. TTG start codon. ARO:1000001 process or component 
of antibiotic biology or chemistry. ARO:3002987 bcrA. [Bacillus 
licheniformis]
Length=306

 Score = 75.1 bits (183),  Expect = 4e-014
 Identities = 56/195 (28%), Positives = 95/195 (48%), Gaps = 6/195 (3%)
 Frame = -3

Query  1202  SPVLRVENLSKTFGSRTLWKGHDFQASGGEMIALRGPSGCGKSTLLSTIGLLIRPDSGHI  1023
             S +++  +L+K +GS+      +     G++    G +G GK+T +  +  LI+P SG I
Sbjct  2     STIIKTTDLTKMYGSQKSVDHLNINVKQGDIYGFLGRNGAGKTTTIRMLLGLIKPTSGQI  61

Query  1022  VIDGTDILAIPRRRHKRVRRETIGYLFQD*ALLESATVRENLDIAARPRPLLPKPSFASA  843
              I G +       ++K+     IG + +      + T RENL I A+   +  K +    
Sbjct  62    EIFGENFF-----KNKKEILRRIGSIVEVPGFYANLTARENLLINAKIIGIHKKNAIDEV  116

Query  842   LERVGLPGQEQTPVHTLSGGEQQRVALARLLLKPSRIILADEPTASLDRDNEDLVLNLLQ  663
             LE VGL  + +  V   S G +QR+ +AR LL    +++ DEPT  LD      +  L+ 
Sbjct  117   LEIVGLQHETKKLVGKFSLGMKQRLGIARALLHYPELLILDEPTNGLDPIGIKEMRRLIH  176

Query  662   DLANEGKV-ILLATH  621
              LA E  + I +++H
Sbjct  177   SLAKERNITIFISSH  191


> FR772051.1.gene9.p01 ABC transporter. vgaE Curated. Encoded by 
gene vga(E). ARO:1000001 process or component of antibiotic 
biology or chemistry. ARO:3002833 vgaE. [Staphylococcus aureus 
subsp. aureus ST398]
Length=524

 Score = 69.7 bits (169),  Expect = 2e-012
 Identities = 65/233 (27%), Positives = 110/233 (47%), Gaps = 31/233 (13%)
 Frame = -3

Query  1313  QAWESRL*AFSPMQVLSNIEDARSMTTMNGTATMNENSPVLRVENLSKTFGSRTLWKGHD  1134
             +A E+RL     +  +  + + + M  +N  +  N++  VLR EN+      R LW    
Sbjct  235   KALETRLEQLDRIDKVKELPEIK-MDILNKESLTNQS--VLRAENIKGEVDGRKLWNPFS  291

Query  1133  FQASGGEMIALRGPSGCGKSTLLSTIGLLIRPDSGHIVIDGTDILAIPRRRHKRVRRETI  954
                 GG+ +A+ G +G GK+TLL  I            ++  + +AIP    ++VR   I
Sbjct  292   LYLYGGDKVAIIGKNGTGKTTLLKKI------------VERDERIAIP----EKVR---I  332

Query  953   GYLFQD*ALL-ESATVRENLDIAARPRPLLPKPSFASALERVGLPGQE-QTPVHTLSGGE  780
             GY  Q   +L +  T+ EN+ + +     L      + L R+    ++    V  LSGGE
Sbjct  333   GYFSQHLTILDDDKTIIENIQLTSSQDETL----IRTVLARMHFWDEDVYKKVGILSGGE  388

Query  779   QQRVALARLLLKPSRIILADEPTASLDRDNEDLVLNLLQDLANEGKVILLATH  621
             + +VALA+L L    +++ DEPT  LD ++ + +  L++        IL  TH
Sbjct  389   KVKVALAKLFLSDVNMLVLDEPTNFLDIESLEALETLMKSYHG---TILFVTH  438


> BA000017.4.gene1914.p01 ABC transporter homolog. sav1866 Curated. 
Encoded by gene SAV1866. ARO:3000489 sav1866. ARO:1000001 
process or component of antibiotic biology or chemistry. 
[Staphylococcus aureus subsp. aureus Mu50]
Length=578

 Score = 68.9 bits (167),  Expect = 3e-012
 Identities = 58/184 (31%), Positives = 96/184 (52%), Gaps = 19/184 (10%)
 Frame = -3

Query  1118  GEMIALRGPSGCGKSTLLSTIGLLIRPDSGHIVIDGTDILAIPRRRHKRVRRETIGYLFQ  939
             GE +A  G SG GKSTL++ I       SG I+IDG +I    +       R  IG + Q
Sbjct  367   GETVAFVGMSGGGKSTLINLIPRFYDVTSGQILIDGHNI----KDFLTGSLRNQIGLVQQ  422

Query  938   D*ALLESATVRENLDI---AARPRPLLPKPSFASALERV-GLPGQEQTPVH----TLSGG  783
             D  +L S TV+EN+ +    A    ++     A+A + +  LP    T V      LSGG
Sbjct  423   D-NILFSDTVKENILLGRPTATDEEVVEAAKMANAHDFIMNLPQGYDTEVGERGVKLSGG  481

Query  782   EQQRVALARLLLKPSRIILADEPTASLDRDNEDLVLNLLQDLANEGKVILLA------TH  621
             ++QR+++AR+ L    I++ DE T++LD ++E ++   L  L+ +   +++A      TH
Sbjct  482   QKQRLSIARIFLNNPPILILDEATSALDLESESIIQEALDVLSKDRTTLIVAHRLSTITH  541

Query  620   SGRV  609
             + ++
Sbjct  542   ADKI  545


> NC_009782.1.5560577.p01 ABC transporter. Encoded by gene SAHV_1851. 
ARO:3000489 sav1866. ARO:1000001 process or component 
of antibiotic biology or chemistry. [Staphylococcus aureus 
subsp. aureus Mu3]
Length=578

 Score = 68.9 bits (167),  Expect = 3e-012
 Identities = 58/184 (31%), Positives = 96/184 (52%), Gaps = 19/184 (10%)
 Frame = -3

Query  1118  GEMIALRGPSGCGKSTLLSTIGLLIRPDSGHIVIDGTDILAIPRRRHKRVRRETIGYLFQ  939
             GE +A  G SG GKSTL++ I       SG I+IDG +I    +       R  IG + Q
Sbjct  367   GETVAFVGMSGGGKSTLINLIPRFYDVTSGQILIDGHNI----KDFLTGSLRNQIGLVQQ  422

Query  938   D*ALLESATVRENLDI---AARPRPLLPKPSFASALERV-GLPGQEQTPVH----TLSGG  783
             D  +L S TV+EN+ +    A    ++     A+A + +  LP    T V      LSGG
Sbjct  423   D-NILFSDTVKENILLGRPTATDEEVVEAAKMANAHDFIMNLPQGYDTEVGERGVKLSGG  481

Query  782   EQQRVALARLLLKPSRIILADEPTASLDRDNEDLVLNLLQDLANEGKVILLA------TH  621
             ++QR+++AR+ L    I++ DE T++LD ++E ++   L  L+ +   +++A      TH
Sbjct  482   QKQRLSIARIFLNNPPILILDEATSALDLESESIIQEALDVLSKDRTTLIVAHRLSTITH  541

Query  620   SGRV  609
             + ++
Sbjct  542   ADKI  545


> NC_013450.8614654.p01 toxin exporting ABC transporter, permease. 
Encoded by gene SAAV_1916. ARO:3000489 sav1866. ARO:1000001 
process or component of antibiotic biology or chemistry. 
[Staphylococcus aureus subsp. aureus ED98]
Length=578

 Score = 68.9 bits (167),  Expect = 3e-012
 Identities = 58/184 (31%), Positives = 96/184 (52%), Gaps = 19/184 (10%)
 Frame = -3

Query  1118  GEMIALRGPSGCGKSTLLSTIGLLIRPDSGHIVIDGTDILAIPRRRHKRVRRETIGYLFQ  939
             GE +A  G SG GKSTL++ I       SG I+IDG +I    +       R  IG + Q
Sbjct  367   GETVAFVGMSGGGKSTLINLIPRFYDVTSGQILIDGHNI----KDFLTGSLRNQIGLVQQ  422

Query  938   D*ALLESATVRENLDI---AARPRPLLPKPSFASALERV-GLPGQEQTPVH----TLSGG  783
             D  +L S TV+EN+ +    A    ++     A+A + +  LP    T V      LSGG
Sbjct  423   D-NILFSDTVKENILLGRPTATDEEVVEAAKMANAHDFIMNLPQGYDTEVGERGVKLSGG  481

Query  782   EQQRVALARLLLKPSRIILADEPTASLDRDNEDLVLNLLQDLANEGKVILLA------TH  621
             ++QR+++AR+ L    I++ DE T++LD ++E ++   L  L+ +   +++A      TH
Sbjct  482   QKQRLSIARIFLNNPPILILDEATSALDLESESIIQEALDVLSKDRTTLIVAHRLSTITH  541

Query  620   SGRV  609
             + ++
Sbjct  542   ADKI  545


> NC_010079.5775747.p01 ABC transporter ATP-binding protein. Homology: 
ABC transporter-like (HMMPfam: PF00005, score: 1e-23). 
Homology: ABC transporter, transmembrane domain (HMMPfam: 
PF00664, score: 8e-43). Encoded by gene USA300HOU_1861. ARO:3000489 
sav1866. ARO:1000001 process or component of antibiotic 
biology or chemistry. [Staphylococcus aureus subsp. aureus 
USA300_TCH1516]
Length=578

 Score = 68.9 bits (167),  Expect = 3e-012
 Identities = 58/184 (31%), Positives = 96/184 (52%), Gaps = 19/184 (10%)
 Frame = -3

Query  1118  GEMIALRGPSGCGKSTLLSTIGLLIRPDSGHIVIDGTDILAIPRRRHKRVRRETIGYLFQ  939
             GE +A  G SG GKSTL++ I       SG I+IDG +I    +       R  IG + Q
Sbjct  367   GETVAFVGMSGGGKSTLINLIPRFYDVTSGQILIDGHNI----KDFLTGSLRNQIGLVQQ  422

Query  938   D*ALLESATVRENLDI---AARPRPLLPKPSFASALERV-GLPGQEQTPVH----TLSGG  783
             D  +L S TV+EN+ +    A    ++     A+A + +  LP    T V      LSGG
Sbjct  423   D-NILFSDTVKENILLGRPTATDEEVVEAAKMANAHDFIMNLPQGYDTEVGERGVKLSGG  481

Query  782   EQQRVALARLLLKPSRIILADEPTASLDRDNEDLVLNLLQDLANEGKVILLA------TH  621
             ++QR+++AR+ L    I++ DE T++LD ++E ++   L  L+ +   +++A      TH
Sbjct  482   QKQRLSIARIFLNNPPILILDEATSALDLESESIIQEALDVLSKDRTTLIVAHRLSTITH  541

Query  620   SGRV  609
             + ++
Sbjct  542   ADKI  545


> NC_009641.5331045.p01 ABC transporter ATP-binding protein. Homology: 
ABC transporter, transmembrane domain (HMMPfam: PF00664, 
score: 8e-43). Homology: ABC transporter-like (HMMPfam: 
PF00005, score: 1e-23). Encoded by gene NWMN_1758. ARO:3000489 
sav1866. ARO:1000001 process or component of antibiotic 
biology or chemistry. [Staphylococcus aureus subsp. aureus str. 
Newman]
Length=578

 Score = 68.9 bits (167),  Expect = 3e-012
 Identities = 58/184 (31%), Positives = 96/184 (52%), Gaps = 19/184 (10%)
 Frame = -3

Query  1118  GEMIALRGPSGCGKSTLLSTIGLLIRPDSGHIVIDGTDILAIPRRRHKRVRRETIGYLFQ  939
             GE +A  G SG GKSTL++ I       SG I+IDG +I    +       R  IG + Q
Sbjct  367   GETVAFVGMSGGGKSTLINLIPRFYDVTSGQILIDGHNI----KDFLTGSLRNQIGLVQQ  422

Query  938   D*ALLESATVRENLDI---AARPRPLLPKPSFASALERV-GLPGQEQTPVH----TLSGG  783
             D  +L S TV+EN+ +    A    ++     A+A + +  LP    T V      LSGG
Sbjct  423   D-NILFSDTVKENILLGRPTATDEEVVEAAKMANAHDFIMNLPQGYDTEVGERGVKLSGG  481

Query  782   EQQRVALARLLLKPSRIILADEPTASLDRDNEDLVLNLLQDLANEGKVILLA------TH  621
             ++QR+++AR+ L    I++ DE T++LD ++E ++   L  L+ +   +++A      TH
Sbjct  482   QKQRLSIARIFLNNPPILILDEATSALDLESESIIQEALDVLSKDRTTLIVAHRLSTITH  541

Query  620   SGRV  609
             + ++
Sbjct  542   ADKI  545


> NC_009632.5317485.p01 ABC transporter related. Encoded by gene 
SaurJH1_1954. Homology: ABC transporter, transmembrane domain 
(HMMPfam: PF00664, score: 8e-43). PFAM: ABC transporter 
transmembrane region; ABC transporter related; SMART: AAA ATPase; 
KEGG: sao:SAOUHSC_02003 ABC transporter, ATP-binding/permease 
protein, putative. Homology: ABC transporter-like (HMMPfam: 
PF00005, score: 1e-23). ARO:3000489 sav1866. ARO:1000001 
process or component of antibiotic biology or chemistry. 
[Staphylococcus aureus subsp. aureus JH1]
Length=578

 Score = 68.9 bits (167),  Expect = 3e-012
 Identities = 58/184 (31%), Positives = 96/184 (52%), Gaps = 19/184 (10%)
 Frame = -3

Query  1118  GEMIALRGPSGCGKSTLLSTIGLLIRPDSGHIVIDGTDILAIPRRRHKRVRRETIGYLFQ  939
             GE +A  G SG GKSTL++ I       SG I+IDG +I    +       R  IG + Q
Sbjct  367   GETVAFVGMSGGGKSTLINLIPRFYDVTSGQILIDGHNI----KDFLTGSLRNQIGLVQQ  422

Query  938   D*ALLESATVRENLDI---AARPRPLLPKPSFASALERV-GLPGQEQTPVH----TLSGG  783
             D  +L S TV+EN+ +    A    ++     A+A + +  LP    T V      LSGG
Sbjct  423   D-NILFSDTVKENILLGRPTATDEEVVEAAKMANAHDFIMNLPQGYDTEVGERGVKLSGG  481

Query  782   EQQRVALARLLLKPSRIILADEPTASLDRDNEDLVLNLLQDLANEGKVILLA------TH  621
             ++QR+++AR+ L    I++ DE T++LD ++E ++   L  L+ +   +++A      TH
Sbjct  482   QKQRLSIARIFLNNPPILILDEATSALDLESESIIQEALDVLSKDRTTLIVAHRLSTITH  541

Query  620   SGRV  609
             + ++
Sbjct  542   ADKI  545


> NC_009487.5167700.p01 ABC transporter related. Homology: ABC 
transporter, transmembrane domain (HMMPfam: PF00664, score: 
8e-43). PFAM: ABC transporter, transmembrane region; ABC transporter 
related; SMART: AAA ATPase. Homology: ABC transporter-like 
(HMMPfam: PF00005, score: 1e-23). Encoded by gene SaurJH9_1920. 
ARO:3000489 sav1866. ARO:1000001 process or component 
of antibiotic biology or chemistry. [Staphylococcus aureus 
subsp. aureus JH9]
Length=578

 Score = 68.9 bits (167),  Expect = 3e-012
 Identities = 58/184 (31%), Positives = 96/184 (52%), Gaps = 19/184 (10%)
 Frame = -3

Query  1118  GEMIALRGPSGCGKSTLLSTIGLLIRPDSGHIVIDGTDILAIPRRRHKRVRRETIGYLFQ  939
             GE +A  G SG GKSTL++ I       SG I+IDG +I    +       R  IG + Q
Sbjct  367   GETVAFVGMSGGGKSTLINLIPRFYDVTSGQILIDGHNI----KDFLTGSLRNQIGLVQQ  422

Query  938   D*ALLESATVRENLDI---AARPRPLLPKPSFASALERV-GLPGQEQTPVH----TLSGG  783
             D  +L S TV+EN+ +    A    ++     A+A + +  LP    T V      LSGG
Sbjct  423   D-NILFSDTVKENILLGRPTATDEEVVEAAKMANAHDFIMNLPQGYDTEVGERGVKLSGG  481

Query  782   EQQRVALARLLLKPSRIILADEPTASLDRDNEDLVLNLLQDLANEGKVILLA------TH  621
             ++QR+++AR+ L    I++ DE T++LD ++E ++   L  L+ +   +++A      TH
Sbjct  482   QKQRLSIARIFLNNPPILILDEATSALDLESESIIQEALDVLSKDRTTLIVAHRLSTITH  541

Query  620   SGRV  609
             + ++
Sbjct  542   ADKI  545


> NC_007795.3921883.p01 ABC transporter, ATP-binding/permease protein, 
putative. Encoded by gene SAOUHSC_02003. Homology: ABC 
transporter-like (HMMPfam: PF00005, score: 1e-23). Homology: 
ABC transporter, transmembrane domain (HMMPfam: PF00664, 
score: 8e-43). ARO:3000489 sav1866. ARO:1000001 process or 
component of antibiotic biology or chemistry. [Staphylococcus 
aureus subsp. aureus NCTC 8325]
Length=578

 Score = 68.9 bits (167),  Expect = 3e-012
 Identities = 58/184 (31%), Positives = 96/184 (52%), Gaps = 19/184 (10%)
 Frame = -3

Query  1118  GEMIALRGPSGCGKSTLLSTIGLLIRPDSGHIVIDGTDILAIPRRRHKRVRRETIGYLFQ  939
             GE +A  G SG GKSTL++ I       SG I+IDG +I    +       R  IG + Q
Sbjct  367   GETVAFVGMSGGGKSTLINLIPRFYDVTSGQILIDGHNI----KDFLTGSLRNQIGLVQQ  422

Query  938   D*ALLESATVRENLDI---AARPRPLLPKPSFASALERV-GLPGQEQTPVH----TLSGG  783
             D  +L S TV+EN+ +    A    ++     A+A + +  LP    T V      LSGG
Sbjct  423   D-NILFSDTVKENILLGRPTATDEEVVEAAKMANAHDFIMNLPQGYDTEVGERGVKLSGG  481

Query  782   EQQRVALARLLLKPSRIILADEPTASLDRDNEDLVLNLLQDLANEGKVILLA------TH  621
             ++QR+++AR+ L    I++ DE T++LD ++E ++   L  L+ +   +++A      TH
Sbjct  482   QKQRLSIARIFLNNPPILILDEATSALDLESESIIQEALDVLSKDRTTLIVAHRLSTITH  541

Query  620   SGRV  609
             + ++
Sbjct  542   ADKI  545


> NC_007793.3914980.p01 hypothetical protein. identified by match 
to protein family HMM PF00005; match to protein family HMM 
PF00664. Homology: ABC transporter-like (HMMPfam: PF00005, 
score: 1e-23). Encoded by gene SAUSA300_1847. Homology: ABC 
transporter, transmembrane domain (HMMPfam: PF00664, score: 
8e-43). ARO:3000489 sav1866. ARO:1000001 process or component 
of antibiotic biology or chemistry. [Staphylococcus aureus 
subsp. aureus USA300_FPR3757]
Length=578

 Score = 68.9 bits (167),  Expect = 3e-012
 Identities = 58/184 (31%), Positives = 96/184 (52%), Gaps = 19/184 (10%)
 Frame = -3

Query  1118  GEMIALRGPSGCGKSTLLSTIGLLIRPDSGHIVIDGTDILAIPRRRHKRVRRETIGYLFQ  939
             GE +A  G SG GKSTL++ I       SG I+IDG +I    +       R  IG + Q
Sbjct  367   GETVAFVGMSGGGKSTLINLIPRFYDVTSGQILIDGHNI----KDFLTGSLRNQIGLVQQ  422

Query  938   D*ALLESATVRENLDI---AARPRPLLPKPSFASALERV-GLPGQEQTPVH----TLSGG  783
             D  +L S TV+EN+ +    A    ++     A+A + +  LP    T V      LSGG
Sbjct  423   D-NILFSDTVKENILLGRPTATDEEVVEAAKMANAHDFIMNLPQGYDTEVGERGVKLSGG  481

Query  782   EQQRVALARLLLKPSRIILADEPTASLDRDNEDLVLNLLQDLANEGKVILLA------TH  621
             ++QR+++AR+ L    I++ DE T++LD ++E ++   L  L+ +   +++A      TH
Sbjct  482   QKQRLSIARIFLNNPPILILDEATSALDLESESIIQEALDVLSKDRTTLIVAHRLSTITH  541

Query  620   SGRV  609
             + ++
Sbjct  542   ADKI  545


> NC_003923.1003921.p01 hypothetical protein. Homology: ABC transporter, 
transmembrane domain (HMMPfam: PF00664, score: 8e-43). 
ABC transporter (ATP-binding protein) homolog. Encoded 
by gene MW1806. Homology: ABC transporter-like (HMMPfam: PF00005, 
score: 1e-23). ARO:3000489 sav1866. ARO:1000001 process 
or component of antibiotic biology or chemistry. [Staphylococcus 
aureus subsp. aureus MW2]
Length=578

 Score = 68.9 bits (167),  Expect = 3e-012
 Identities = 58/184 (31%), Positives = 96/184 (52%), Gaps = 19/184 (10%)
 Frame = -3

Query  1118  GEMIALRGPSGCGKSTLLSTIGLLIRPDSGHIVIDGTDILAIPRRRHKRVRRETIGYLFQ  939
             GE +A  G SG GKSTL++ I       SG I+IDG +I    +       R  IG + Q
Sbjct  367   GETVAFVGMSGGGKSTLINLIPRFYDVTSGQILIDGHNI----KDFLTGSLRNQIGLVQQ  422

Query  938   D*ALLESATVRENLDI---AARPRPLLPKPSFASALERV-GLPGQEQTPVH----TLSGG  783
             D  +L S TV+EN+ +    A    ++     A+A + +  LP    T V      LSGG
Sbjct  423   D-NILFSDTVKENILLGRPTATDEEVVEAAKMANAHDFIMNLPQGYDTEVGERGVKLSGG  481

Query  782   EQQRVALARLLLKPSRIILADEPTASLDRDNEDLVLNLLQDLANEGKVILLA------TH  621
             ++QR+++AR+ L    I++ DE T++LD ++E ++   L  L+ +   +++A      TH
Sbjct  482   QKQRLSIARIFLNNPPILILDEATSALDLESESIIQEALDVLSKDRTTLIVAHRLSTITH  541

Query  620   SGRV  609
             + ++
Sbjct  542   ADKI  545


> NC_002953.2862566.p01 ABC transporter ATP-binding protein. Encoded 
by gene SAS1788. Ortholog of S. aureus MRSA252 (BX571856) 
SAR1956. ARO:3000489 sav1866. ARO:1000001 process or component 
of antibiotic biology or chemistry. [Staphylococcus aureus 
subsp. aureus MSSA476]
Length=578

 Score = 68.9 bits (167),  Expect = 3e-012
 Identities = 58/184 (31%), Positives = 96/184 (52%), Gaps = 19/184 (10%)
 Frame = -3

Query  1118  GEMIALRGPSGCGKSTLLSTIGLLIRPDSGHIVIDGTDILAIPRRRHKRVRRETIGYLFQ  939
             GE +A  G SG GKSTL++ I       SG I+IDG +I    +       R  IG + Q
Sbjct  367   GETVAFVGMSGGGKSTLINLIPRFYDVTSGQILIDGHNI----KDFLTGSLRNQIGLVQQ  422

Query  938   D*ALLESATVRENLDI---AARPRPLLPKPSFASALERV-GLPGQEQTPVH----TLSGG  783
             D  +L S TV+EN+ +    A    ++     A+A + +  LP    T V      LSGG
Sbjct  423   D-NILFSDTVKENILLGRPTATDEEVVEAAKMANAHDFIMNLPQGYDTEVGERGVKLSGG  481

Query  782   EQQRVALARLLLKPSRIILADEPTASLDRDNEDLVLNLLQDLANEGKVILLA------TH  621
             ++QR+++AR+ L    I++ DE T++LD ++E ++   L  L+ +   +++A      TH
Sbjct  482   QKQRLSIARIFLNNPPILILDEATSALDLESESIIQEALDVLSKDRTTLIVAHRLSTITH  541

Query  620   SGRV  609
             + ++
Sbjct  542   ADKI  545


> NC_002952.2861198.p01 ABC transporter ATP-binding protein. Similar 
to Bacillus halodurans ABC transporter BH0941 TR:Q9KEB2 
(EMBL:AP001510) (584 aa) fasta scores: E(): 1.8e-132, 64.12% 
id in 577 aa, and to Bacillus subtilis putative ABC transporter 
ATP-binding protein YgaD TR:P71082 (EMBL:Z82044) (589 
aa) fasta scores: E(): 3.6e-130, 61.24% id in 578 aa. Encoded 
by gene SAR1956. ARO:3000489 sav1866. ARO:1000001 process 
or component of antibiotic biology or chemistry. [Staphylococcus 
aureus subsp. aureus MRSA252]
Length=578

 Score = 68.9 bits (167),  Expect = 3e-012
 Identities = 58/184 (31%), Positives = 96/184 (52%), Gaps = 19/184 (10%)
 Frame = -3

Query  1118  GEMIALRGPSGCGKSTLLSTIGLLIRPDSGHIVIDGTDILAIPRRRHKRVRRETIGYLFQ  939
             GE +A  G SG GKSTL++ I       SG I+IDG +I    +       R  IG + Q
Sbjct  367   GETVAFVGMSGGGKSTLINLIPRFYDVTSGQILIDGHNI----KDFLTGSLRNQIGLVQQ  422

Query  938   D*ALLESATVRENLDI---AARPRPLLPKPSFASALERV-GLPGQEQTPVH----TLSGG  783
             D  +L S TV+EN+ +    A    ++     A+A + +  LP    T V      LSGG
Sbjct  423   D-NILFSDTVKENILLGRPTATDEEVVEAAKMANAHDFIMNLPQGYDTEVGERGVKLSGG  481

Query  782   EQQRVALARLLLKPSRIILADEPTASLDRDNEDLVLNLLQDLANEGKVILLA------TH  621
             ++QR+++AR+ L    I++ DE T++LD ++E ++   L  L+ +   +++A      TH
Sbjct  482   QKQRLSIARIFLNNPPILILDEATSALDLESESIIQEALDVLSKDRTTLIVAHRLSTITH  541

Query  620   SGRV  609
             + ++
Sbjct  542   ADKI  545


> NC_002951.3237541.p01 toxin exporting ABC transporter, permease/ATP-binding 
protein, putative. Encoded by gene SACOL1924. 
Homology: ABC transporter-like (HMMPfam: PF00005, score: 1e-23). 
Homology: ABC transporter, transmembrane domain (HMMPfam: 
PF00664, score: 8e-43). identified by match to protein family 
HMM PF00005; match to protein family HMM PF00664. ARO:3000489 
sav1866. ARO:1000001 process or component of antibiotic 
biology or chemistry. [Staphylococcus aureus subsp. aureus 
COL]
Length=578

 Score = 68.9 bits (167),  Expect = 3e-012
 Identities = 58/184 (31%), Positives = 96/184 (52%), Gaps = 19/184 (10%)
 Frame = -3

Query  1118  GEMIALRGPSGCGKSTLLSTIGLLIRPDSGHIVIDGTDILAIPRRRHKRVRRETIGYLFQ  939
             GE +A  G SG GKSTL++ I       SG I+IDG +I    +       R  IG + Q
Sbjct  367   GETVAFVGMSGGGKSTLINLIPRFYDVTSGQILIDGHNI----KDFLTGSLRNQIGLVQQ  422

Query  938   D*ALLESATVRENLDI---AARPRPLLPKPSFASALERV-GLPGQEQTPVH----TLSGG  783
             D  +L S TV+EN+ +    A    ++     A+A + +  LP    T V      LSGG
Sbjct  423   D-NILFSDTVKENILLGRPTATDEEVVEAAKMANAHDFIMNLPQGYDTEVGERGVKLSGG  481

Query  782   EQQRVALARLLLKPSRIILADEPTASLDRDNEDLVLNLLQDLANEGKVILLA------TH  621
             ++QR+++AR+ L    I++ DE T++LD ++E ++   L  L+ +   +++A      TH
Sbjct  482   QKQRLSIARIFLNNPPILILDEATSALDLESESIIQEALDVLSKDRTTLIVAHRLSTITH  541

Query  620   SGRV  609
             + ++
Sbjct  542   ADKI  545


> NC_002758.1121879.p01 ABC transporter. Encoded by gene SAV1866. 
Homology: ABC transporter-like (HMMPfam: PF00005, score: 
1e-23). Homology: ABC transporter, transmembrane domain (HMMPfam: 
PF00664, score: 8e-43). ATP-binding protein. ARO:3000489 
sav1866. ARO:1000001 process or component of antibiotic biology 
or chemistry. [Staphylococcus aureus subsp. aureus Mu50]
Length=578

 Score = 68.9 bits (167),  Expect = 3e-012
 Identities = 58/184 (31%), Positives = 96/184 (52%), Gaps = 19/184 (10%)
 Frame = -3

Query  1118  GEMIALRGPSGCGKSTLLSTIGLLIRPDSGHIVIDGTDILAIPRRRHKRVRRETIGYLFQ  939
             GE +A  G SG GKSTL++ I       SG I+IDG +I    +       R  IG + Q
Sbjct  367   GETVAFVGMSGGGKSTLINLIPRFYDVTSGQILIDGHNI----KDFLTGSLRNQIGLVQQ  422

Query  938   D*ALLESATVRENLDI---AARPRPLLPKPSFASALERV-GLPGQEQTPVH----TLSGG  783
             D  +L S TV+EN+ +    A    ++     A+A + +  LP    T V      LSGG
Sbjct  423   D-NILFSDTVKENILLGRPTATDEEVVEAAKMANAHDFIMNLPQGYDTEVGERGVKLSGG  481

Query  782   EQQRVALARLLLKPSRIILADEPTASLDRDNEDLVLNLLQDLANEGKVILLA------TH  621
             ++QR+++AR+ L    I++ DE T++LD ++E ++   L  L+ +   +++A      TH
Sbjct  482   QKQRLSIARIFLNNPPILILDEATSALDLESESIIQEALDVLSKDRTTLIVAHRLSTITH  541

Query  620   SGRV  609
             + ++
Sbjct  542   ADKI  545


> NC_002745.1124566.p01 hypothetical protein. Homology: ABC transporter-like 
(HMMPfam: PF00005, score: 1e-23). Encoded by gene 
SA1683. ABC transporter (ATP-binding protein) homolog. Homology: 
ABC transporter, transmembrane domain (HMMPfam: PF00664, 
score: 8e-43). ARO:3000489 sav1866. ARO:1000001 process 
or component of antibiotic biology or chemistry. [Staphylococcus 
aureus subsp. aureus N315]
Length=578

 Score = 68.9 bits (167),  Expect = 3e-012
 Identities = 58/184 (31%), Positives = 96/184 (52%), Gaps = 19/184 (10%)
 Frame = -3

Query  1118  GEMIALRGPSGCGKSTLLSTIGLLIRPDSGHIVIDGTDILAIPRRRHKRVRRETIGYLFQ  939
             GE +A  G SG GKSTL++ I       SG I+IDG +I    +       R  IG + Q
Sbjct  367   GETVAFVGMSGGGKSTLINLIPRFYDVTSGQILIDGHNI----KDFLTGSLRNQIGLVQQ  422

Query  938   D*ALLESATVRENLDI---AARPRPLLPKPSFASALERV-GLPGQEQTPVH----TLSGG  783
             D  +L S TV+EN+ +    A    ++     A+A + +  LP    T V      LSGG
Sbjct  423   D-NILFSDTVKENILLGRPTATDEEVVEAAKMANAHDFIMNLPQGYDTEVGERGVKLSGG  481

Query  782   EQQRVALARLLLKPSRIILADEPTASLDRDNEDLVLNLLQDLANEGKVILLA------TH  621
             ++QR+++AR+ L    I++ DE T++LD ++E ++   L  L+ +   +++A      TH
Sbjct  482   QKQRLSIARIFLNNPPILILDEATSALDLESESIIQEALDVLSKDRTTLIVAHRLSTITH  541

Query  620   SGRV  609
             + ++
Sbjct  542   ADKI  545


> GQ205627.2.gene1.p01 ABC transporter. vgaD Curated. Confers resistance 
to streptogramin A. Encoded by gene vgaD. ARO:1000001 
process or component of antibiotic biology or chemistry. 
ARO:3002832 vgaD. [Enterococcus faecium]
Length=525

 Score = 65.1 bits (157),  Expect = 4e-011
 Identities = 59/208 (28%), Positives = 98/208 (47%), Gaps = 27/208 (12%)
 Frame = -3

Query  1196  VLRVENLSKTFGSRTLWKGHDFQASGGEMIALRGPSGCGKSTLLSTIGLLIRPDSGHIVI  1017
             VLRV++LS +FG+  LW    F   GGE  A+ G +G GK+TLL  I            +
Sbjct  270   VLRVKDLSVSFGNHVLWTDASFTIKGGEKAAIIGNNGVGKTTLLKQI------------L  317

Query  1016  DGTDILAIPRRRHKRVRRETIGYLFQD*ALLES-ATVRENLDIAARPRPLLPKPSFASAL  840
             +    + I            IGY  Q+   L++  ++ EN+   A    +  + +  + L
Sbjct  318   ERVPAVTIS-------PAAKIGYFSQNLDTLDTHVSILENVMSTA----IQDETTVRTVL  366

Query  839   ERVGLPGQE-QTPVHTLSGGEQQRVALARLLLKPSRIILADEPTASLDRDNEDLVLNLLQ  663
              R+    ++    V  LSGGE+ +VA A+L +     ++ DEPT  LD D  + +  LL 
Sbjct  367   ARLHFYREDVYKEVQVLSGGERVKVAFAKLFVSDYNTLILDEPTNYLDIDAIEALEELL-  425

Query  662   DLANEGKVILLATHSGRVASRCSRVLSL  579
              +  EG V+ ++     V +  S+++ L
Sbjct  426   -INYEGAVLFVSHDCRFVQNIASKIIEL  452


> AF170880.4.gene1.p01 NovA. novA Curated. ABC transporter. Encoded 
by gene novA. ARO:1000001 process or component of antibiotic 
biology or chemistry. ARO:3002522 novA. [Streptomyces 
niveus]
Length=615

 Score = 64.7 bits (156),  Expect = 5e-011
 Identities = 55/183 (30%), Positives = 89/183 (48%), Gaps = 16/183 (8%)
 Frame = -3

Query  1142  GHDFQASGGEMIALRGPSGCGKSTLLSTIGLLIRPDSGHIVIDGTDILAIPRRRHKRVRR  963
             G D     G  +A+ GP+G GKSTL   +  L     G +++DG D+  +      R   
Sbjct  380   GLDLTVPAGGSLAVVGPTGSGKSTLSYLVPRLYDVTGGRVLLDGVDVRDLAFDTLAR---  436

Query  962   ETIGYLFQD*ALLESATVRENLDIAARPRPL---LPKPSFASALER--VGLPGQEQTPV-  801
               +G + Q+   L  A+V +NL   A+P      + K + A+ +    V LP    T V 
Sbjct  437   -AVGVVSQE-TYLFHASVADNLRF-AKPDATDEEIEKAARAAQIHEHIVTLPDGYDTLVG  493

Query  800   ---HTLSGGEQQRVALARLLLKPSRIILADEPTASLDRDNEDLVLNLLQDLANEGKVILL  630
                +  SGGE+QR+A+AR +L+   +++ DE T++LD   E  V   +  L +EG+  + 
Sbjct  494   ERGYRFSGGEKQRLAIARTILRDPPVLVLDEATSALDTRTEHAVQQAIDSL-SEGRTTIT  552

Query  629   ATH  621
               H
Sbjct  553   IAH  555


> DQ516954.1.gene1.p01 multidrug transporter. Encoded by gene lmrC. 
lmrC Curated. ARO:3002881 lmrC. ARO:1000001 process or 
component of antibiotic biology or chemistry. [Lactococcus lactis 
subsp. lactis]
Length=572

 Score = 63.9 bits (154),  Expect = 9e-011
 Identities = 50/181 (27%), Positives = 85/181 (46%), Gaps = 13/181 (7%)
 Frame = -3

Query  1145  KGHDFQASGGEMIALRGPSGCGKSTLLSTIGLLIRPDSGHIVIDGTDILAIPRRRHKRVR  966
             K   F+   G+M+ + G +G GKSTL   I  L  P  G + + G D+  + R   K+  
Sbjct  349   KDISFEVEPGQMVGIVGATGAGKSTLAQLIPRLFDPTEGTVSVGGKDLKTVSRGTLKK--  406

Query  965   RETIGYLFQD*ALLESATVRENL---DIAARPRPLLPKPSFASALERVGL-PGQEQTPV-  801
                I  + Q  A+L S T+  N+      A    +      A A E +    GQ  + V 
Sbjct  407   --NISIVLQK-AILFSGTIAGNIKQGKADATDEEMTRAARIAQAAEFITTKDGQYDSEVE  463

Query  800   ---HTLSGGEQQRVALARLLLKPSRIILADEPTASLDRDNEDLVLNLLQDLANEGKVILL  630
                +  SGG++QR+++ R ++K   +++ D+ T++LD  +E LV   L     +   I++
Sbjct  464   ERGNNFSGGQKQRLSITRGVVKNPNVLILDDSTSALDAKSEKLVQEALNKDLKDTTTIII  523

Query  629   A  627
             A
Sbjct  524   A  524


> KC539823.1.gene1.p01 ABC superfamily ATP binding cassette transporter. 
vgaA Curated. Encoded by gene vgaA. ABC protein; confers 
resistance to streptogramin A and lincosamides. ARO:3002829 
vgaA. ARO:1000001 process or component of antibiotic 
biology or chemistry. [Staphylococcus epidermidis]
Length=522

 Score = 63.2 bits (152),  Expect = 1e-010
 Identities = 52/212 (24%), Positives = 98/212 (46%), Gaps = 27/212 (12%)
 Frame = -3

Query  1208  ENSPVLRVENLSKTFGSRTLWKGHDFQASGGEMIALRGPSGCGKSTLLSTIGLLIRPDSG  1029
             +N  ++R E++S T   R LWK   F   GG+ +A+ G +G GK+T +  I         
Sbjct  268   KNRTIIRGEDVSGTIEGRVLWKAKSFSIRGGDKMAIIGSNGTGKTTFIKKI---------  318

Query  1028  HIVIDGTDILAIPRRRHKRVRRETIGYLFQD*ALLE-SATVRENLDIAARPRPLLPKPSF  852
                + G   +++            IGY  Q    LE   ++ EN+  +++    L     
Sbjct  319   ---VHGNHGISLS-------PSVKIGYFSQKIDTLELDKSILENVQSSSQQNETL----I  364

Query  851   ASALERVGLPGQE-QTPVHTLSGGEQQRVALARLLLKPSRIILADEPTASLDRDNEDLVL  675
              + L R+     +   P++ LSGGE+ +VAL ++ L     ++ DEPT  LD +  +   
Sbjct  365   RTILARMHFFRDDVYKPINVLSGGERVKVALTKVFLSEVNTLVLDEPTNFLDMEAIEAFE  424

Query  674   NLLQDLANEGKVILLATHSGRVASRCSRVLSL  579
             +LL++    G +I ++     +    +R++++
Sbjct  425   SLLKEY--NGSIIFVSHDRKFIEKVATRIMTI  454


> DQ823382.1.gene1.p01 lincosamide-streptogramin A resistance protein. 
vgaALC Curated. ATP-binding cassette protein. Encoded 
by gene vga(A)LC. ARO:3002830 vgaALC. ARO:1000001 process 
or component of antibiotic biology or chemistry. [Staphylococcus 
haemolyticus]
Length=522

 Score = 62.8 bits (151),  Expect = 2e-010
 Identities = 54/212 (25%), Positives = 96/212 (45%), Gaps = 27/212 (12%)
 Frame = -3

Query  1208  ENSPVLRVENLSKTFGSRTLWKGHDFQASGGEMIALRGPSGCGKSTLLSTIGLLIRPDSG  1029
             +N  ++R E++S T   R LWK   F   GG+ +A+ G +G GK+T +            
Sbjct  268   KNRTIIRGEDVSGTIEGRVLWKAKSFSIRGGDKMAIIGSNGTGKTTFIK-----------  316

Query  1028  HIVIDGTDILAIPRRRHKRVRRETIGYLFQD*ALLE-SATVRENLDIAARPRPLLPKPSF  852
              IV     I   P  +        IGY  Q    LE   ++ EN+  +++    L     
Sbjct  317   KIVHGNPGISLSPSVK--------IGYFSQKIDTLELDKSILENVQSSSQQNETL----I  364

Query  851   ASALERVGLPGQE-QTPVHTLSGGEQQRVALARLLLKPSRIILADEPTASLDRDNEDLVL  675
              + L R+     +   P+  LSGGE+ +VAL ++ L     ++ DEPT  LD +  +   
Sbjct  365   RTILARMHFFRDDVYKPISVLSGGERVKVALTKVFLSEVNTLVLDEPTNFLDMEAIEAFE  424

Query  674   NLLQDLANEGKVILLATHSGRVASRCSRVLSL  579
             +LL++    G +I ++     +    +R++++
Sbjct  425   SLLKEY--NGSIIFVSHDRKFIEKVATRIMTI  454


> U82085.gene.p01 vgaB protein. vgaB Curated. Encoded by gene vgaB. 
ARO:1000001 process or component of antibiotic biology 
or chemistry. ARO:3000118 vgaB. [Staphylococcus aureus]
Length=552

 Score = 62.8 bits (151),  Expect = 2e-010
 Identities = 55/198 (27%), Positives = 85/198 (42%), Gaps = 36/198 (18%)
 Frame = -3

Query  1196  VLRVENLSKTFGSRTLWKGHDFQASGGEMIALRGPSGCGKSTLLSTI-----GLLIRPD-  1035
             V+ ++NLS  F ++ LW+   F   GGE +A+ G +G GK+TLL  I      ++I P  
Sbjct  291   VISLKNLSIKFNNQFLWRDASFVIKGGEKVAIIGNNGVGKTTLLKLILEKVESVIISPSV  350

Query  1034  SGHIVIDGTDILAIPRRRHKRVRRETIGYLFQD*ALLESATVRENLDIAARPRPLLPKPS  855
                 V    D+L    + HK +    +    QD  +      R +               
Sbjct  351   KIGYVSQNLDVL----QSHKSILENVMSTSIQDETIARIVLARLHF--------------  392

Query  854   FASALERVGLPGQEQTPVHTLSGGEQQRVALARLLLKPSRIILADEPTASLDRDNEDLVL  675
                              ++ LSGGEQ +VA A+L +     ++ DEPT  LD D  + + 
Sbjct  393   ---------YRNDVHKEINVLSGGEQIKVAFAKLFVSDCNTLILDEPTNYLDIDAVEALE  443

Query  674   NLLQDLANEGKVILLATH  621
              LL  +  EG V+L A+H
Sbjct  444   ELL--ITYEG-VVLFASH  458


> M80346.gene.p01 car(A) protein. carA Curated. Encoded by gene 
car(A). ARO:1000001 process or component of antibiotic biology 
or chemistry. ARO:3002817 carA. [Streptomyces thermotolerans]
Length=551

 Score = 59.7 bits (143),  Expect = 2e-009
 Identities = 58/223 (26%), Positives = 91/223 (40%), Gaps = 36/223 (16%)
 Frame = -3

Query  1193  LRVENLSKTFGSRTLWKGHDFQASGGEMIALRGPSGCGKSTLLSTIGLLIRPDSGHIVI-  1017
             L + +++K +    +     F    GE + + G +G GKSTL+  I    +PD+G + + 
Sbjct  6     LALHDITKRYQDHVVLDRIGFTIKPGEKVGVIGDNGSGKSTLIKLIAGREQPDNGAVTVV  65

Query  1016  --DGTDILAIPRRRHKRVR-RETIGYLFQD*ALLESATVRENLDIAARPRPLLPKPSFAS  846
                G   LA           ++ +     D   LE    R   ++A RP      P  A 
Sbjct  66    APGGVGYLAQTLELPLEATVQDAVDLALADLRELEEGMRRTEAELAERPYQTGQDPELAG  125

Query  845   ALER--------------------------VGLPGQEQ-TPVHTLSGGEQQRVALARLLL  747
              LE                           +GLPG E+   + TLSGGE+ R+ALA  L 
Sbjct  126   LLESYAALVDRYQARGGYEADSRVEIALHGLGLPGLERGRRLGTLSGGERSRLALAATLA  185

Query  746   KPSRIILADEPTASLDRDNEDLVLNLLQDLANEGK-VILLATH  621
                 ++L DEPT  LD    D  ++ L++   + K  ++  TH
Sbjct  186   SEPELLLLDEPTNDLD----DRAVDWLEEHLRKHKGTVVAVTH  224


 Score = 59.7 bits (143),  Expect = 2e-009
 Identities = 50/173 (28%), Positives = 82/173 (47%), Gaps = 21/173 (12%)
 Frame = -3

Query  1118  GEMIALRGPSGCGKSTLLSTIGLLIRPDSGHIVIDGTDILAIPRRRHKRVRRETIGYLFQ  939
             GE + + GP+G GK+TLL  +   + PDSG +++ G         R   +R+E   +   
Sbjct  381   GERLLVTGPNGAGKTTLLRVLSGELEPDSGSLLVSG---------RVGHLRQEQTPWR-P  430

Query  938   D*ALLESATVRENLDIAARPRPLLPKPSFASALERVGLPGQEQTPVHTLSGGEQQRVALA  759
                +L++ +     DI      LL    F+        P   +  V  LS G+++R+ LA
Sbjct  431   GMTVLQAFSSGRAGDIDEHTEALLSLGLFS--------PDDLRQRVQDLSYGQRRRIELA  482

Query  758   RLLLKPSRIILADEPTASLDRDNEDLVLNLLQDLANEGKVILLATHSGRVASR  600
             RL+ +P  ++L DEPT  L   +  LV  L + L      +++ TH  R+ SR
Sbjct  483   RLVTEPVDLLLLDEPTNHL---SPALVEELEEALTGYQGTVVVVTHDRRMRSR  532


> M57437.gene.p01 tlcC protein. Encoded by gene tlcC. tlrC Curated. 
ARO:3002827 tlrC. ARO:1000001 process or component of antibiotic 
biology or chemistry. [Streptomyces fradiae]
Length=548

 Score = 59.7 bits (143),  Expect = 2e-009
 Identities = 62/220 (28%), Positives = 98/220 (44%), Gaps = 29/220 (13%)
 Frame = -3

Query  1253  DARSMTTMNGTATMNENSPVLRVENLSKTFGSRTLWKGHDFQASGGEMIALRGPSGCGKS  1074
             D  S+T    TA     +P   ++ +    GSR   +    +    E + + GP+G GKS
Sbjct  339   DRLSLTARIATADGPGEAPAAELDGV--VVGSRL--RVPKLRLGAAERLLITGPNGAGKS  394

Query  1073  TLLSTIGLLIRPDSGHIVIDGTDILAIPRRRHKRVRRETIGYLFQD*ALLESATVRENLD  894
             TLLS +   + PD+G + + G                  +G+L Q+     +      L+
Sbjct  395   TLLSVLAGELSPDAGAVSVPGR-----------------VGHLRQEETPWPAKLTV--LE  435

Query  893   IAARPRPLLPKPSFASALERVGL--PGQEQTPVHTLSGGEQQRVALARLLLKPSRIILAD  720
               A  RP   +   A     +GL  P   +  V  LS G+++R+ LARL+ +P  ++L D
Sbjct  436   AFAHNRPG-DRDEQADRRLSLGLFEPEALRLRVGELSYGQRRRIELARLVSEPVGLLLLD  494

Query  719   EPTASLDRDNEDLVLNLLQDLANEGKVILLATHSGRVASR  600
             EPT  L   +  LV  L + L   G  ++L TH  R+ SR
Sbjct  495   EPTNHL---SPALVEELEEALTGYGGALVLVTHDRRMRSR  531


 Score = 57.0 bits (136),  Expect = 1e-008
 Identities = 60/237 (25%), Positives = 94/237 (39%), Gaps = 62/237 (26%)
 Frame = -3

Query  1202  SPVLRVENLSKTFGSRTLWKGHDFQASGGEMIALRGPSGCGKSTLLSTIGLLIRPDSGHI  1023
             S  L +  ++K +  R +        S GE   + G +G GKSTLL  +    RPD+G +
Sbjct  6     SSQLSLHGVTKRYDDRVVLSQVSLAISPGEKAGIIGDNGAGKSTLLRLLAGEERPDAGEV  65

Query  1022  VIDGTDILAIPRRRHKRVRRETIGYLFQD*ALLESATVRENLDIAARPRPLLPKP-----  858
              +               +    +GYL Q   L   ATV++ +D+A     +L        
Sbjct  66    TV---------------IAPGGVGYLPQTLGLPPRATVQDAIDLAMTELRVLEAELRRTE  110

Query  857   -----------------SFA-------------------SALERVGLPG-QEQTPVHTLS  789
                              ++A                   +AL  +GLPG      + TLS
Sbjct  111   AALAEAATDEALQDALTAYARLTEQYEVRDGYGADARVDAALHGLGLPGLPRDRRLGTLS  170

Query  788   GGEQQRVALARLLLKPSRIILADEPTASLDRDNEDLVLNLLQD-LANEGKVILLATH  621
             GGE+ R+ALA  L     ++L DEPT  LD    D  ++ L++ L+     ++  TH
Sbjct  171   GGERSRLALAATLASQPELLLLDEPTNDLD----DRAVHWLEEHLSGHRGTVVTVTH  223


> AF313494.1.gene1.p01 MsrC. Similar to Enterococcus faecium acquired 
macrolide resistance-like protein encoded by GenBank 
Accession Number AY004350. Encoded by gene MsrC. msrC Curated. 
ARO:1000001 process or component of antibiotic biology or 
chemistry. ARO:3002819 msrC. [Enterococcus faecium]
Length=492

 Score = 58.9 bits (141),  Expect = 3e-009
 Identities = 51/175 (29%), Positives = 77/175 (44%), Gaps = 23/175 (13%)
 Frame = -3

Query  1184  ENLSKTFGSRTLWKGHDFQASGGEMIALRGPSGCGKSTLLSTIGLLIRPDSGHIVIDGTD  1005
             +N+      RTL    DFQ S G+ IA+ G +G GK+TLL            HI   G  
Sbjct  301   QNIQLERSGRTLLINSDFQFSLGKKIAIVGENGSGKTTLLE-----------HIRKQGEG  349

Query  1004  ILAIPRRRHKRVRRETIGYLFQD*ALLESATVRENLDIAARPRPLLPKPSFASALERVGL  825
             IL  P+   +  +++               T  E++      +    +    S L  +G 
Sbjct  350   ILLSPKVSFQVYQQKDY-----------QMTSEESVIRFVMRQTEFSESLVRSLLNHLGF  398

Query  824   PGQEQT-PVHTLSGGEQQRVALARLLLKPSRIILADEPTASLDRDNEDLVLNLLQ  663
               +  T P+ TLSGGE  R+ +A L  KPS ++L DEPT  +D    + +  L+Q
Sbjct  399   AQETLTKPLCTLSGGEATRLTIALLFTKPSNVLLLDEPTNFIDVATIEALEQLMQ  453


 Score = 45.4 bits (106),  Expect = 3e-005
 Identities = 48/177 (27%), Positives = 77/177 (43%), Gaps = 36/177 (20%)
 Frame = -3

Query  1193  LRVENLSKTFGSRTLWKGHDFQASGGEMIALRGPSGCGKSTLLSTIGLLIRPDSGHIVID  1014
             + + NL   FG++        +    + I + G +G GK+TLL  I   + P+ G I   
Sbjct  6     VNITNLQVRFGNQLELSIDSLRVYQQDRIGIIGENGVGKTTLLKLIVGELIPNQGKI---  62

Query  1013  GTDILAIPRRRHKRVRRETIGYLFQD*ALLESATVRENLDIAARPRPLLPKPSFASALER  834
              T+I              T  YL Q   L E+  +  NL++A+  +  L           
Sbjct  63    QTEI--------------TFNYLPQLTYLAEAKDL--NLELASHFQLKL-----------  95

Query  833   VGLPGQEQTPVHTLSGGEQQRVALARLLLKPSRIILADEPTASLDRDNEDLVLNLLQ  663
                   E+T     SGGE++++ L RLL    + +L DEPT  LDR + D ++  L+
Sbjct  96    ------EETSERKWSGGEERKIELIRLLSSYEQGMLLDEPTTHLDRKSMDRLIEELR  146


> DQ516970.1.gene1.p01 multidrug transporter. lmrD Curated. Encoded 
by gene lmrD. ARO:1000001 process or component of antibiotic 
biology or chemistry. ARO:3002882 lmrD. [Lactococcus lactis 
subsp. lactis]
Length=662

 Score = 58.2 bits (139),  Expect = 5e-009
 Identities = 48/215 (22%), Positives = 99/215 (46%), Gaps = 17/215 (7%)
 Frame = -3

Query  1193  LRVENLSKTF-GSRTLWKGHDFQASGGEMIALRGPSGCGKSTLLSTIGLLIRPDSGHIVI  1017
             +++ENL   +   + + K  +     G+M+AL GP+G GK+T+++ +      + G I  
Sbjct  424   IQIENLDFEYLPGKPVLKKVNIDVKKGQMVALVGPTGSGKTTVMNLMNRFYDVNGGAIKF  483

Query  1016  DGTDILAIPRRRHKRVRRETIGYLFQD*ALLESATVRENLDIAARPRPLLPKPSFASALE  837
             DGTDI    R       R  +G + Q+ ++L   T+ +N+    +P     +    +   
Sbjct  484   DGTDI----REFDLDSLRSNVGIVLQE-SVLFDGTIADNIKF-GKPNATQEEIETVAKTT  537

Query  836   RV-----GLPGQEQTPV----HTLSGGEQQRVALARLLLKPSRIILADEPTASLDRDNED  684
              +      LP + +T V       S G++Q++++AR +L    +++ DE T+++D   E 
Sbjct  538   HIHDFIDSLPDKYETHVSDDESVFSVGQKQQISIARTILTNPELLILDEATSNVDTVTEQ  597

Query  683   LVLNLLQDLANEGKVILLATHSGRVASRCSRVLSL  579
              +     + A  G+   +  H  +      +++ L
Sbjct  598   QI-QWAMEAAIAGRTSFVIAHRLKTILNADKIVVL  631


> AY004350.gene.p01 msrC protein. msrC Curated. Encoded by gene 
msrC. ARO:1000001 process or component of antibiotic biology 
or chemistry. ARO:3002819 msrC. [Enterococcus faecium]
Length=492

 Score = 57.0 bits (136),  Expect = 1e-008
 Identities = 52/174 (29%), Positives = 76/174 (43%), Gaps = 21/174 (12%)
 Frame = -3

Query  1184  ENLSKTFGSRTLWKGHDFQASGGEMIALRGPSGCGKSTLLSTIGLLIRPDSGHIVIDGTD  1005
             +N+      RTL    DFQ S G+ IA+ G +G GK+TLL            HI   G  
Sbjct  301   QNVQLERSGRTLLVNGDFQFSLGKKIAIVGENGSGKTTLLE-----------HIRKQGEG  349

Query  1004  ILAIPRRRHKRVRRETIGYLFQD*ALLESATVRENLDIAARPRPLLPKPSFASALERVGL  825
             IL  P+   +  +++   Y       +    +R+     +  R LL    FA        
Sbjct  350   ILLSPKVSFQVYQQK--DYQMTSEESVIRFVMRQTEFSESLVRSLLNHLGFAQE------  401

Query  824   PGQEQTPVHTLSGGEQQRVALARLLLKPSRIILADEPTASLDRDNEDLVLNLLQ  663
                   P+ TLSGGE  R+ +A L  KPS ++L DEPT  +D    + +  L+Q
Sbjct  402   --TLAKPLCTLSGGEATRLMIALLFTKPSNVLLLDEPTNFIDMATIEALEKLMQ  453


 Score = 49.7 bits (117),  Expect = 2e-006
 Identities = 50/177 (28%), Positives = 78/177 (44%), Gaps = 36/177 (20%)
 Frame = -3

Query  1193  LRVENLSKTFGSRTLWKGHDFQASGGEMIALRGPSGCGKSTLLSTIGLLIRPDSGHIVID  1014
             + + NL  +FG++        +    + I + G +G GKSTLL  I   + PD G I   
Sbjct  6     VNITNLQVSFGNQLELSIDSLRVYQQDRIGIIGENGVGKSTLLKLIAGELFPDHGKIQ--  63

Query  1013  GTDILAIPRRRHKRVRRETIGYLFQD*ALLESATVRENLDIAARPRPLLPKPSFASALER  834
              T+I              T  YL Q   L E+  +  NL++A+  +  L           
Sbjct  64    -TEI--------------TFNYLPQLTYLAEAKDL--NLELASHFQLRL-----------  95

Query  833   VGLPGQEQTPVHTLSGGEQQRVALARLLLKPSRIILADEPTASLDRDNEDLVLNLLQ  663
                   E+T     SGGE++++ L RLL    + +L DEPT  LDR + D ++  L+
Sbjct  96    ------EETSERKWSGGEERKIELIRLLSSYEQGMLLDEPTTHLDRKSIDRLIEELR  146


> AF274302.1.gene5.p01 Mel. Orf2; putative ATP-binding protein; 
similar to MSRA. mel Curated. Encoded by gene mel. ARO:1000001 
process or component of antibiotic biology or chemistry. 
ARO:3000616 mel. [Streptococcus pneumoniae]
Length=487

 Score = 56.2 bits (134),  Expect = 2e-008
 Identities = 49/178 (27%), Positives = 78/178 (43%), Gaps = 38/178 (21%)
 Frame = -3

Query  1196  VLRVENLSKTFGSRTLWKGHDFQASGGEMIALRGPSGCGKSTLLSTIGLLIRPDSGHIVI  1017
             +L+ +++   F  R +   ++ +    + I L G +G GKSTLL  +        G +  
Sbjct  4     ILKAKDIRVEFKGRDVLDINELEVYDYDRIGLVGANGAGKSTLLRVL-------LGELTP  56

Query  1016  DGTDILAIPRRRHKRVRRETIGYLFQD*ALLESATVRENLDIAARPRPLLPKPSFASALE  837
              G           K  R   + Y+ Q    L+  T++E  D A                 
Sbjct  57    PGC----------KMNRLGELAYIPQ----LDEVTLQEEKDFAL----------------  86

Query  836   RVGLPGQEQTPVHTLSGGEQQRVALARLLLKPSRIILADEPTASLDRDNEDLVLNLLQ  663
              VG  G EQ  + T+SGGE+ R+ +A+ L      ILADEPT+ LDR+  D ++  L+
Sbjct  87    -VGKLGVEQLNIQTMSGGEETRLKIAQALSAQVHGILADEPTSHLDREGIDFLIGQLK  143


> L36601.gene.p01 ole(B) protein. Encoded by gene ole(B). oleB 
Curated. ARO:1000001 process or component of antibiotic biology 
or chemistry. ARO:3003036 oleB. [Streptomyces antibioticus]
Length=569

 Score = 56.2 bits (134),  Expect = 2e-008
 Identities = 60/184 (32%), Positives = 82/184 (44%), Gaps = 33/184 (17%)
 Frame = -3

Query  1133  FQASGGEMIALRGPSGCGKSTLLSTIGLLIRPDSGHIVIDGTDILAIPRRRHKRVRRETI  954
             F    GE I + G +G GKSTLL  +   + PD G                    R E I
Sbjct  398   FTVDPGERILITGHNGAGKSTLLRVLAGDLAPDQGECE-----------------RPERI  440

Query  953   GYLFQD*ALLESATVRENLDIAARPRPLLPKPSFAS----ALERVGL--PGQEQTPVHTL  792
             G+L Q+       T R+   +AA    L   P  A     AL   GL  P    T V  L
Sbjct  441   GWLPQE----TEITDRQQSLLAAFAAGL---PGIAEEHRGALLGFGLFRPSALGTAVGDL  493

Query  791   SGGEQQRVALARLLLKPSRIILADEPTASLDRDNEDLVLNLLQDLANEGKVILLATHSGR  612
             S G+ +R+ALARLL  P+ ++L DEPT  L   +  LV +L + LA+    +++ +H   
Sbjct  494   STGQLRRLALARLLRDPADLLLLDEPTNHL---SPALVEDLEEALAHYRGALVVVSHDRM  550

Query  611   VASR  600
              A R
Sbjct  551   FAQR  554


> NC_012469.1.7685970.p01 Mel protein. Identified by match to protein 
family HMM PF00005. Encoded by gene SPT_1925. ARO:1000001 
process or component of antibiotic biology or chemistry. 
ARO:3000616 mel. [Streptococcus pneumoniae Taiwan19F-14]
Length=487

 Score = 56.2 bits (134),  Expect = 2e-008
 Identities = 49/178 (27%), Positives = 78/178 (43%), Gaps = 38/178 (21%)
 Frame = -3

Query  1196  VLRVENLSKTFGSRTLWKGHDFQASGGEMIALRGPSGCGKSTLLSTIGLLIRPDSGHIVI  1017
             +L+ +++   F  R +   ++ +    + I L G +G GKSTLL  +        G +  
Sbjct  4     ILKAKDIRVEFKGRDVLDINELEVYDYDRIGLVGANGAGKSTLLRVL-------LGELTP  56

Query  1016  DGTDILAIPRRRHKRVRRETIGYLFQD*ALLESATVRENLDIAARPRPLLPKPSFASALE  837
              G           K  R   + Y+ Q    L+  T++E  D A                 
Sbjct  57    PGC----------KMNRLGELAYIPQ----LDEVTLQEEKDFAL----------------  86

Query  836   RVGLPGQEQTPVHTLSGGEQQRVALARLLLKPSRIILADEPTASLDRDNEDLVLNLLQ  663
              VG  G EQ  + T+SGGE+ R+ +A+ L      ILADEPT+ LDR+  D ++  L+
Sbjct  87    -VGKLGVEQLNIQTMSGGEETRLKIAQALSAQVHGILADEPTSHLDREGIDFLIGQLK  143


> CP003022.1.gene337.p01 macrolide efflux protein. Encoded by gene 
msr(E). ARO:3003109 msrE. ARO:1000001 process or component 
of antibiotic biology or chemistry. [Pasteurella multocida 
36950]
Length=491

 Score = 54.3 bits (129),  Expect = 7e-008
 Identities = 62/253 (24%), Positives = 104/253 (41%), Gaps = 27/253 (10%)
 Frame = -3

Query  1343  TPHRGLGQARQAWESRL*AFSPMQVLSNIEDARSMTTMNGTATMNENSPVLRVENLSKTF  1164
             T  R L QA ++ E RL A   +Q   ++   RS+     +A    N   +  + LS  F
Sbjct  250   TKQRKLYQAAKSMEKRLAALEDIQAPEHL---RSIRFRQSSALELHNKFPITADGLSLKF  306

Query  1163  GSRTLWKGHDFQASGGEMIALRGPSGCGKSTLLSTIGLLIRPDSGHIVIDGTDILAIPRR  984
             GSRT++   +F    G  +A+ G +G GK++LL  I             +  D L I  +
Sbjct  307   GSRTIFDDANFIIPLGAKVAITGSNGTGKTSLLKMIS------------ERADGLTISPK  354

Query  983   RHKRVRRETIGYLFQD*ALLESATVRENLDIAARPRPLLPKPSFASALERVGLPGQEQTP  804
                    +T GY F     + S    E     A  R +L      +           Q  
Sbjct  355   AEIGYFTQT-GYKFNTHKSVLSFMQEECEYTVAEIRAVLASMGIGA--------NDIQKN  405

Query  803   VHTLSGGEQQRVALARLLLKPSRIILADEPTASLDRDNEDLVLNLLQDLANEGKVILLAT  624
             +  LSGGE  ++ L+++LL    I+L DEP   LD  +   +  +++  A     I+  +
Sbjct  406   LSDLSGGEIIKLLLSKMLLGKYNILLMDEPGNYLDLKSIAALETMMKSYAG---TIIFVS  462

Query  623   HSGRVASRCSRVL  585
             H  ++    + ++
Sbjct  463   HDKQLVDNIADII  475


> NC_007682.3.4246769.p01 macrolide efflux protein. msrE Curated. 
Encoded by gene mel. ARO:3003109 msrE. ARO:1000001 process 
or component of antibiotic biology or chemistry. [Escherichia 
coli]
Length=491

 Score = 54.3 bits (129),  Expect = 7e-008
 Identities = 62/253 (24%), Positives = 104/253 (41%), Gaps = 27/253 (10%)
 Frame = -3

Query  1343  TPHRGLGQARQAWESRL*AFSPMQVLSNIEDARSMTTMNGTATMNENSPVLRVENLSKTF  1164
             T  R L QA ++ E RL A   +Q   ++   RS+     +A    N   +  + LS  F
Sbjct  250   TKQRKLYQAAKSMEKRLAALEDIQAPEHL---RSIRFRQSSALELHNKFPITADGLSLKF  306

Query  1163  GSRTLWKGHDFQASGGEMIALRGPSGCGKSTLLSTIGLLIRPDSGHIVIDGTDILAIPRR  984
             GSRT++   +F    G  +A+ G +G GK++LL  I             +  D L I  +
Sbjct  307   GSRTIFDDANFIIPLGAKVAITGSNGTGKTSLLKMIS------------ERADGLTISPK  354

Query  983   RHKRVRRETIGYLFQD*ALLESATVRENLDIAARPRPLLPKPSFASALERVGLPGQEQTP  804
                    +T GY F     + S    E     A  R +L      +           Q  
Sbjct  355   AEIGYFTQT-GYKFNTHKSVLSFMQEECEYTVAEIRAVLASMGIGA--------NDIQKN  405

Query  803   VHTLSGGEQQRVALARLLLKPSRIILADEPTASLDRDNEDLVLNLLQDLANEGKVILLAT  624
             +  LSGGE  ++ L+++LL    I+L DEP   LD  +   +  +++  A     I+  +
Sbjct  406   LSDLSGGEIIKLLLSKMLLGKYNILLMDEPGNYLDLKSIAALETMMKSYAG---TIIFVS  462

Query  623   HSGRVASRCSRVL  585
             H  ++    + ++
Sbjct  463   HDKQLVDNIADII  475


> HQ451074.1.gene26.p01 macrolide efflux protein. Encoded by gene 
mel. ARO:3003109 msrE. ARO:1000001 process or component of 
antibiotic biology or chemistry. [Escherichia coli]
Length=491

 Score = 54.3 bits (129),  Expect = 7e-008
 Identities = 62/253 (24%), Positives = 104/253 (41%), Gaps = 27/253 (10%)
 Frame = -3

Query  1343  TPHRGLGQARQAWESRL*AFSPMQVLSNIEDARSMTTMNGTATMNENSPVLRVENLSKTF  1164
             T  R L QA ++ E RL A   +Q   ++   RS+     +A    N   +  + LS  F
Sbjct  250   TKQRKLYQAAKSMEKRLAALEDIQAPEHL---RSIRFRQSSALELHNKFPITADGLSLKF  306

Query  1163  GSRTLWKGHDFQASGGEMIALRGPSGCGKSTLLSTIGLLIRPDSGHIVIDGTDILAIPRR  984
             GSRT++   +F    G  +A+ G +G GK++LL  I             +  D L I  +
Sbjct  307   GSRTIFDDANFIIPLGAKVAITGSNGTGKTSLLKMIS------------ERADGLTISPK  354

Query  983   RHKRVRRETIGYLFQD*ALLESATVRENLDIAARPRPLLPKPSFASALERVGLPGQEQTP  804
                    +T GY F     + S    E     A  R +L      +           Q  
Sbjct  355   AEIGYFTQT-GYKFNTHKSVLSFMQEECEYTVAEIRAVLASMGIGA--------NDIQKN  405

Query  803   VHTLSGGEQQRVALARLLLKPSRIILADEPTASLDRDNEDLVLNLLQDLANEGKVILLAT  624
             +  LSGGE  ++ L+++LL    I+L DEP   LD  +   +  +++  A     I+  +
Sbjct  406   LSDLSGGEIIKLLLSKMLLGKYNILLMDEPGNYLDLKSIAALETMMKSYAG---TIIFVS  462

Query  623   HSGRVASRCSRVL  585
             H  ++    + ++
Sbjct  463   HDKQLVDNIADII  475


> NC_010481.6155782.p01 macrolide efflux protein. Encoded by gene 
mel. Homology: ABC transporter-like (HMMPfam: PF00005, score: 
3.3e-09). ARO:3003109 msrE. ARO:1000001 process or component 
of antibiotic biology or chemistry. [Acinetobacter baumannii]
Length=491

 Score = 54.3 bits (129),  Expect = 7e-008
 Identities = 62/253 (24%), Positives = 104/253 (41%), Gaps = 27/253 (10%)
 Frame = -3

Query  1343  TPHRGLGQARQAWESRL*AFSPMQVLSNIEDARSMTTMNGTATMNENSPVLRVENLSKTF  1164
             T  R L QA ++ E RL A   +Q   ++   RS+     +A    N   +  + LS  F
Sbjct  250   TKQRKLYQAAKSMEKRLAALEDIQAPEHL---RSIRFRQSSALELHNKFPITADGLSLKF  306

Query  1163  GSRTLWKGHDFQASGGEMIALRGPSGCGKSTLLSTIGLLIRPDSGHIVIDGTDILAIPRR  984
             GSRT++   +F    G  +A+ G +G GK++LL  I             +  D L I  +
Sbjct  307   GSRTIFDDANFIIPLGAKVAITGSNGTGKTSLLKMIS------------ERADGLTISPK  354

Query  983   RHKRVRRETIGYLFQD*ALLESATVRENLDIAARPRPLLPKPSFASALERVGLPGQEQTP  804
                    +T GY F     + S    E     A  R +L      +           Q  
Sbjct  355   AEIGYFTQT-GYKFNTHKSVLSFMQEECEYTVAEIRAVLASMGIGA--------NDIQKN  405

Query  803   VHTLSGGEQQRVALARLLLKPSRIILADEPTASLDRDNEDLVLNLLQDLANEGKVILLAT  624
             +  LSGGE  ++ L+++LL    I+L DEP   LD  +   +  +++  A     I+  +
Sbjct  406   LSDLSGGEIIKLLLSKMLLGKYNILLMDEPGNYLDLKSIAALETMMKSYAG---TIIFVS  462

Query  623   HSGRVASRCSRVL  585
             H  ++    + ++
Sbjct  463   HDKQLVDNIADII  475


> EF102240.1.gene3.p01 Mel. Encoded by gene mel. Macrolide efflux 
protein. ARO:3003109 msrE. ARO:1000001 process or component 
of antibiotic biology or chemistry. [Acinetobacter baumannii]
Length=491

 Score = 54.3 bits (129),  Expect = 7e-008
 Identities = 62/253 (24%), Positives = 104/253 (41%), Gaps = 27/253 (10%)
 Frame = -3

Query  1343  TPHRGLGQARQAWESRL*AFSPMQVLSNIEDARSMTTMNGTATMNENSPVLRVENLSKTF  1164
             T  R L QA ++ E RL A   +Q   ++   RS+     +A    N   +  + LS  F
Sbjct  250   TKQRKLYQAAKSMEKRLAALEDIQAPEHL---RSIRFRQSSALELHNKFPITADGLSLKF  306

Query  1163  GSRTLWKGHDFQASGGEMIALRGPSGCGKSTLLSTIGLLIRPDSGHIVIDGTDILAIPRR  984
             GSRT++   +F    G  +A+ G +G GK++LL  I             +  D L I  +
Sbjct  307   GSRTIFDDANFIIPLGAKVAITGSNGTGKTSLLKMIS------------ERADGLTISPK  354

Query  983   RHKRVRRETIGYLFQD*ALLESATVRENLDIAARPRPLLPKPSFASALERVGLPGQEQTP  804
                    +T GY F     + S    E     A  R +L      +           Q  
Sbjct  355   AEIGYFTQT-GYKFNTHKSVLSFMQEECEYTVAEIRAVLASMGIGA--------NDIQKN  405

Query  803   VHTLSGGEQQRVALARLLLKPSRIILADEPTASLDRDNEDLVLNLLQDLANEGKVILLAT  624
             +  LSGGE  ++ L+++LL    I+L DEP   LD  +   +  +++  A     I+  +
Sbjct  406   LSDLSGGEIIKLLLSKMLLGKYNILLMDEPGNYLDLKSIAALETMMKSYAG---TIIFVS  462

Query  623   HSGRVASRCSRVL  585
             H  ++    + ++
Sbjct  463   HDKQLVDNIADII  475


> X63451.gene.p01 srm(B) protein. srmB Curated. Encoded by gene 
srm(B). ARO:1000001 process or component of antibiotic biology 
or chemistry. ARO:3002828 srmB. [Streptomyces ambofaciens]
Length=550

 Score = 53.9 bits (128),  Expect = 9e-008
 Identities = 51/175 (29%), Positives = 75/175 (42%), Gaps = 25/175 (14%)
 Frame = -3

Query  1118  GEMIALRGPSGCGKSTLLSTIGLLIRPDSGHIVIDGTDILAIPRRRHKRVRRETIGYLFQ  939
             GE + + GP+G GKSTLL  +   + PD G + +                    +G+L Q
Sbjct  380   GERLLVTGPNGAGKSTLLRVLSGELEPDGGSVRVGCR-----------------VGHLRQ  422

Query  938   D*ALLESATVRENLDIAARPRPLLPKPSFASALERVGL--PGQEQTPVHTLSGGEQQRVA  765
             D                 R   L      A  L  +GL  P   +  V  LS G+++R+ 
Sbjct  423   DETPWAPGLTVLRAFAQGREGYL---EDHAEKLLSLGLFSPSDLRRRVKDLSYGQRRRIE  479

Query  764   LARLLLKPSRIILADEPTASLDRDNEDLVLNLLQDLANEGKVILLATHSGRVASR  600
             +ARL+  P  ++L DEPT  L      LV  L Q LA+    +++ TH  R+ SR
Sbjct  480   IARLVSDPMDLLLLDEPTNHL---TPVLVEELEQALADYRGAVVVVTHDRRMRSR  531


 Score = 52.8 bits (125),  Expect = 2e-007
 Identities = 56/217 (25%), Positives = 84/217 (38%), Gaps = 65/217 (29%)
 Frame = -3

Query  1133  FQASGGEMIALRGPSGCGKSTLLSTIGLLIRPDSGHIVIDGTDILAIPRRRHKRVRRETI  954
             F    GE + + G +G GKSTLL  +   + PD+G + +               V    +
Sbjct  26    FSIKPGEKVGVIGDNGSGKSTLLKILAGRVEPDNGALTV---------------VAPGGV  70

Query  953   GYLFQD*ALLESATVRENLDI--------------------------------------A  888
             GYL Q   L   ATV++ +D+                                      A
Sbjct  71    GYLAQTLELPLDATVQDAVDLALSDLRELEAAMREAEAELGESDENGSERELSAGLQRYA  130

Query  887   ARPRPLLPKPSFAS------ALERVGLPGQEQT-PVHTLSGGEQQRVALARLLLKPSRII  729
             A       +  + +      AL  +GLP  ++   + TLSGGE+ R+ALA  L     ++
Sbjct  131   ALVEQYQARGGYEADVRVEVALHGLGLPSLDRDRKLGTLSGGERSRLALAATLASSPELL  190

Query  728   LADEPTASLDRDNEDLVLNLLQD-LANEGKVILLATH  621
             L DEPT  LD    D  +  L+D LA     ++  TH
Sbjct  191   LLDEPTNDLD----DRAMEWLEDHLAGHRGTVIAVTH  223


> JQ861959.1.gene10.p01 ABC transporter. Contains ATP-binding domain. 
Encoded by gene unnamed gene. ARO:1000001 process or 
component of antibiotic biology or chemistry. ARO:3003206 lsaE. 
[Staphylococcus aureus]
Length=494

 Score = 48.1 bits (113),  Expect = 5e-006
 Identities = 30/78 (38%), Positives = 43/78 (55%), Gaps = 5/78 (6%)
 Frame = -3

Query  806  PVHTLSGGEQQRVALARLLLKPSRIILADEPTASLDRDNEDLVLNLLQDLANEGKVILLA  627
            P +TLS GEQ +V LA L L  S  +L DEPT  LD D  ++V N L+      K  +L 
Sbjct  114  PFNTLSNGEQTKVLLAALFLTASCFLLIDEPTNHLDIDARNVVQNYLK----RKKGFILV  169

Query  626  THSGRVASRC-SRVLSLH  576
            +H   +  +C   +LS++
Sbjct  170  SHDRSLLDQCVDHILSIN  187


> JX560992.1.gene12.p01 ABC transporter. Confers cross-resistance 
to pleuromutilin, streptogramin A and lincosamide antibiotics. 
lsaE Curated. Encoded by gene lsa(E). ARO:1000001 process 
or component of antibiotic biology or chemistry. ARO:3003206 
lsaE. [Staphylococcus aureus]
Length=494

 Score = 48.1 bits (113),  Expect = 5e-006
 Identities = 30/78 (38%), Positives = 43/78 (55%), Gaps = 5/78 (6%)
 Frame = -3

Query  806  PVHTLSGGEQQRVALARLLLKPSRIILADEPTASLDRDNEDLVLNLLQDLANEGKVILLA  627
            P +TLS GEQ +V LA L L  S  +L DEPT  LD D  ++V N L+      K  +L 
Sbjct  114  PFNTLSNGEQTKVLLAALFLTASCFLLIDEPTNHLDIDARNVVQNYLK----RKKGFILV  169

Query  626  THSGRVASRC-SRVLSLH  576
            +H   +  +C   +LS++
Sbjct  170  SHDRSLLDQCVDHILSIN  187


> AY509111.gene.p01 otrC protein. Encoded by gene otrC. otrC Curated. 
ARO:3002894 otrC. ARO:1000001 process or component of 
antibiotic biology or chemistry. [Streptomyces rimosus]
Length=351

 Score = 47.4 bits (111),  Expect = 8e-006
 Identities = 57/214 (26%), Positives = 86/214 (40%), Gaps = 20/214 (9%)
 Frame = -3

Query  1193  LRVENLSKTFGSRTLWKGHDFQASGGEMIALRGPSGCGKSTLLSTIGLLIRPDSGHIVID  1014
             + V  L K FG      G D     G ++ + GP G          G L      H+   
Sbjct  14    VEVRGLVKHFGEVKAVDGVDLDVREGTVLGVLGPXGAAXXR-----GAL----PAHVX--  62

Query  1013  GTDILAIPRR-----RHKRVRRETIG-YLFQD*ALLESATVRENLDIAARPRPLLPKPSF  852
             G D    P R      ++R  R TIG +        ES + RENL +  R   L  K + 
Sbjct  63    GPDAGRRPWRFXTWCANRRALRRTIGXHRPVRXGRRESFSGRENLYMIGRXLDLSRKDAR  122

Query  851   ASA---LERVGLPGQEQTPVHTLSGGEQQRVALARLLLKPSRIILADEPTASLDRDNEDL  681
             A A   LER  L           SGG ++R+ LA  ++    ++  DEPT  LD    + 
Sbjct  123   ARADELLERFSLTEAAGRAAAKYSGGMRRRLDLAASMIGRPAVLYLDEPTTGLDPRTRNE  182

Query  680   VLNLLQDLANEGKVILLATHSGRVASRCSRVLSL  579
             V + ++ +  +G  +LL T     A + +  L++
Sbjct  183   VWDEVRSMVRDGATVLLTTQYMEEAEQLAHELTV  216


> AJ243209.1.gene1.p01 putative ABC transporter. msrC Curated. 
Encoded by gene msrC. ARO:1000001 process or component of antibiotic 
biology or chemistry. ARO:3002819 msrC. [Enterococcus 
faecium]
Length=135

 Score = 45.1 bits (105),  Expect = 4e-005
 Identities = 25/63 (39%), Positives = 37/63 (58%), Gaps = 1/63 (1%)
 Frame = -3

Query  848  SALERVGLPGQEQT-PVHTLSGGEQQRVALARLLLKPSRIILADEPTASLDRDNEDLVLN  672
            S L  +G+  +  T P+ TLSGGE  R+ +A L  KPS ++L DEPT  +D    + +  
Sbjct  61   SLLNHLGVAQETLTKPLCTLSGGEATRLTIALLFTKPSNVLLLDEPTNFIDMATIEALEK  120

Query  671  LLQ  663
            L+Q
Sbjct  121  LMQ  123


> NC_005076.1.3126307.p01 ABC transporter. lsaB Curated. Encoded 
by gene pSCFS1_03. ORF3. ARO:1000001 process or component 
of antibiotic biology or chemistry. ARO:3003111 lsaB. [Staphylococcus 
sciuri]
Length=492

 Score = 40.8 bits (94),  Expect = 8e-004
 Identities = 21/48 (43%), Positives = 26/48 (54%), Gaps = 0/48 (0%)
 Frame = -3

Query  806  PVHTLSGGEQQRVALARLLLKPSRIILADEPTASLDRDNEDLVLNLLQ  663
            P  TLS GEQ +V L  L L   + +L DEPT  LD +    V N L+
Sbjct  114  PFETLSNGEQTKVLLVALFLNEGQFLLIDEPTNHLDTEARKTVSNYLR  161


> AJ579365.gene.p01 lsaB_orf3 protein. Encoded by gene lsaB_orf3. 
ARO:1000001 process or component of antibiotic biology or 
chemistry. ARO:3003111 lsaB. [Staphylococcus sciuri]
Length=492

 Score = 40.8 bits (94),  Expect = 8e-004
 Identities = 21/48 (43%), Positives = 26/48 (54%), Gaps = 0/48 (0%)
 Frame = -3

Query  806  PVHTLSGGEQQRVALARLLLKPSRIILADEPTASLDRDNEDLVLNLLQ  663
            P  TLS GEQ +V L  L L   + +L DEPT  LD +    V N L+
Sbjct  114  PFETLSNGEQTKVLLVALFLNEGQFLLIDEPTNHLDTEARKTVSNYLR  161


Lambda     K      H
   0.318    0.134    0.401 

Gapped
Lambda     K      H
   0.267   0.0410    0.140 

Effective search space used: 1350755406


Query=  CM2_S47_L008_R1_001_(paired)_contig_111 Average coverage: 33,142.77
Length=1988


***** No hits found *****


Lambda     K      H
   0.318    0.134    0.401 

Gapped
Lambda     K      H
   0.267   0.0410    0.140 

Effective search space used: 389074325


Query=  CM2_S47_L008_R1_001_(paired)_contig_112 Average coverage: 19.31
Length=537


***** No hits found *****


Lambda     K      H
   0.318    0.134    0.401 

Gapped
Lambda     K      H
   0.267   0.0410    0.140 

Effective search space used: 73086122


Query=  CM2_S47_L008_R1_001_(paired)_contig_113 Average coverage: 4,474.49
Length=268


***** No hits found *****


Lambda     K      H
   0.318    0.134    0.401 

Gapped
Lambda     K      H
   0.267   0.0410    0.140 

Effective search space used: 23666888


Query=  CM2_S47_L008_R1_001_(paired)_contig_114 Average coverage: 7,403.13
Length=660


***** No hits found *****


Lambda     K      H
   0.318    0.134    0.401 

Gapped
Lambda     K      H
   0.267   0.0410    0.140 

Effective search space used: 99909496


Query=  CM2_S47_L008_R1_001_(paired)_contig_115 Average coverage: 6,884.02
Length=808


***** No hits found *****


Lambda     K      H
   0.318    0.134    0.401 

Gapped
Lambda     K      H
   0.267   0.0410    0.140 

Effective search space used: 131846778


Query=  CM2_S47_L008_R1_001_(paired)_contig_116 Average coverage: 53.84
Length=3470


***** No hits found *****


Lambda     K      H
   0.318    0.134    0.401 

Gapped
Lambda     K      H
   0.267   0.0410    0.140 

Effective search space used: 704033904


Query=  CM2_S47_L008_R1_001_(paired)_contig_117 Average coverage: 183.53
Length=394


***** No hits found *****


Lambda     K      H
   0.318    0.134    0.401 

Gapped
Lambda     K      H
   0.267   0.0410    0.140 

Effective search space used: 42571214


Query=  CM2_S47_L008_R1_001_(paired)_contig_118 Average coverage: 13,399.31
Length=1443


***** No hits found *****


Lambda     K      H
   0.318    0.134    0.401 

Gapped
Lambda     K      H
   0.267   0.0410    0.140 

Effective search space used: 270324252


Query=  CM2_S47_L008_R1_001_(paired)_contig_119 Average coverage: 3,089.38
Length=384


***** No hits found *****


Lambda     K      H
   0.318    0.134    0.401 

Gapped
Lambda     K      H
   0.267   0.0410    0.140 

Effective search space used: 41298723


Query=  CM2_S47_L008_R1_001_(paired)_contig_120 Average coverage: 12,477.60
Length=568


***** No hits found *****


Lambda     K      H
   0.318    0.134    0.401 

Gapped
Lambda     K      H
   0.267   0.0410    0.140 

Effective search space used: 80181862


Query=  CM2_S47_L008_R1_001_(paired)_contig_121 Average coverage: 1,336.53
Length=3527


***** No hits found *****


Lambda     K      H
   0.318    0.134    0.401 

Gapped
Lambda     K      H
   0.267   0.0410    0.140 

Effective search space used: 716605938


Query=  CM2_S47_L008_R1_001_(paired)_contig_122 Average coverage: 3,727.31
Length=1260


***** No hits found *****


Lambda     K      H
   0.318    0.134    0.401 

Gapped
Lambda     K      H
   0.267   0.0410    0.140 

Effective search space used: 230371680


Query=  CM2_S47_L008_R1_001_(paired)_contig_123 Average coverage: 1,363.66
Length=1577


***** No hits found *****


Lambda     K      H
   0.318    0.134    0.401 

Gapped
Lambda     K      H
   0.267   0.0410    0.140 

Effective search space used: 298363716


Query=  CM2_S47_L008_R1_001_(paired)_contig_124 Average coverage: 1,554.66
Length=2279


***** No hits found *****


Lambda     K      H
   0.318    0.134    0.401 

Gapped
Lambda     K      H
   0.267   0.0410    0.140 

Effective search space used: 449345550


Query=  CM2_S47_L008_R1_001_(paired)_contig_125 Average coverage: 14,509.99
Length=2504


***** No hits found *****


Lambda     K      H
   0.318    0.134    0.401 

Gapped
Lambda     K      H
   0.267   0.0410    0.140 

Effective search space used: 499645425


Query=  CM2_S47_L008_R1_001_(paired)_contig_126 Average coverage: 731.28
Length=1875


***** No hits found *****


Lambda     K      H
   0.318    0.134    0.401 

Gapped
Lambda     K      H
   0.267   0.0410    0.140 

Effective search space used: 364038238


Query=  CM2_S47_L008_R1_001_(paired)_contig_127 Average coverage: 792.87
Length=3554


***** No hits found *****


Lambda     K      H
   0.318    0.134    0.401 

Gapped
Lambda     K      H
   0.267   0.0410    0.140 

Effective search space used: 722561112


Query=  CM2_S47_L008_R1_001_(paired)_contig_128 Average coverage: 31,563.50
Length=617


***** No hits found *****


Lambda     K      H
   0.318    0.134    0.401 

Gapped
Lambda     K      H
   0.267   0.0410    0.140 

Effective search space used: 90442368


Query=  CM2_S47_L008_R1_001_(paired)_contig_129 Average coverage: 4,285.28
Length=692


***** No hits found *****


Lambda     K      H
   0.318    0.134    0.401 

Gapped
Lambda     K      H
   0.267   0.0410    0.140 

Effective search space used: 106945376


Query=  CM2_S47_L008_R1_001_(paired)_contig_130 Average coverage: 288.47
Length=215


***** No hits found *****


Lambda     K      H
   0.318    0.134    0.401 

Gapped
Lambda     K      H
   0.267   0.0410    0.140 

Effective search space used: 23528744


Query=  CM2_S47_L008_R1_001_(paired)_contig_131 Average coverage: 35,036.77
Length=751


***** No hits found *****


Lambda     K      H
   0.318    0.134    0.401 

Gapped
Lambda     K      H
   0.267   0.0410    0.140 

Effective search space used: 119801745


Query=  CM2_S47_L008_R1_001_(paired)_contig_132 Average coverage: 7,293.80
Length=1077


***** No hits found *****


Lambda     K      H
   0.318    0.134    0.401 

Gapped
Lambda     K      H
   0.267   0.0410    0.140 

Effective search space used: 191577632


Query=  CM2_S47_L008_R1_001_(paired)_contig_133 Average coverage: 110.57
Length=542


***** No hits found *****


Lambda     K      H
   0.318    0.134    0.401 

Gapped
Lambda     K      H
   0.267   0.0410    0.140 

Effective search space used: 73795696


Query=  CM2_S47_L008_R1_001_(paired)_contig_134 Average coverage: 155.01
Length=660


***** No hits found *****


Lambda     K      H
   0.318    0.134    0.401 

Gapped
Lambda     K      H
   0.267   0.0410    0.140 

Effective search space used: 99909496


Query=  CM2_S47_L008_R1_001_(paired)_contig_135 Average coverage: 1,862.36
Length=1137


***** No hits found *****


Lambda     K      H
   0.318    0.134    0.401 

Gapped
Lambda     K      H
   0.267   0.0410    0.140 

Effective search space used: 203832408


Query=  CM2_S47_L008_R1_001_(paired)_contig_136 Average coverage: 12,306.03
Length=1534


***** No hits found *****


Lambda     K      H
   0.318    0.134    0.401 

Gapped
Lambda     K      H
   0.267   0.0410    0.140 

Effective search space used: 290803362


Query=  CM2_S47_L008_R1_001_(paired)_contig_137 Average coverage: 62,869.87
Length=660


***** No hits found *****


Lambda     K      H
   0.318    0.134    0.401 

Gapped
Lambda     K      H
   0.267   0.0410    0.140 

Effective search space used: 99909496


Query=  CM2_S47_L008_R1_001_(paired)_contig_138 Average coverage: 5,601.61
Length=640


***** No hits found *****


Lambda     K      H
   0.318    0.134    0.401 

Gapped
Lambda     K      H
   0.267   0.0410    0.140 

Effective search space used: 96095016


Query=  CM2_S47_L008_R1_001_(paired)_contig_139 Average coverage: 7,494.50
Length=1159


***** No hits found *****


Lambda     K      H
   0.318    0.134    0.401 

Gapped
Lambda     K      H
   0.267   0.0410    0.140 

Effective search space used: 208652769


Query=  CM2_S47_L008_R1_001_(paired)_contig_140 Average coverage: 3,698.41
Length=2298


***** No hits found *****


Lambda     K      H
   0.318    0.134    0.401 

Gapped
Lambda     K      H
   0.267   0.0410    0.140 

Effective search space used: 454040205


Query=  CM2_S47_L008_R1_001_(paired)_contig_141 Average coverage: 96,759.09
Length=742


***** No hits found *****


Lambda     K      H
   0.318    0.134    0.401 

Gapped
Lambda     K      H
   0.267   0.0410    0.140 

Effective search space used: 117699960


Query=  CM2_S47_L008_R1_001_(paired)_contig_142 Average coverage: 105.89
Length=2709


***** No hits found *****


Lambda     K      H
   0.318    0.134    0.401 

Gapped
Lambda     K      H
   0.267   0.0410    0.140 

Effective search space used: 542817336


Query=  CM2_S47_L008_R1_001_(paired)_contig_143 Average coverage: 38,223.74
Length=1356


***** No hits found *****


Lambda     K      H
   0.318    0.134    0.401 

Gapped
Lambda     K      H
   0.267   0.0410    0.140 

Effective search space used: 252311840


Query=  CM2_S47_L008_R1_001_(paired)_contig_144 Average coverage: 41.61
Length=1066


***** No hits found *****


Lambda     K      H
   0.318    0.134    0.401 

Gapped
Lambda     K      H
   0.267   0.0410    0.140 

Effective search space used: 188811168


Query=  CM2_S47_L008_R1_001_(paired)_contig_145 Average coverage: 11,685.83
Length=591


***** No hits found *****


Lambda     K      H
   0.318    0.134    0.401 

Gapped
Lambda     K      H
   0.267   0.0410    0.140 

Effective search space used: 84789720


Query=  CM2_S47_L008_R1_001_(paired)_contig_146 Average coverage: 575.92
Length=1240


***** No hits found *****


Lambda     K      H
   0.318    0.134    0.401 

Gapped
Lambda     K      H
   0.267   0.0410    0.140 

Effective search space used: 225572270


Query=  CM2_S47_L008_R1_001_(paired)_contig_147 Average coverage: 1,889.51
Length=834


***** No hits found *****


Lambda     K      H
   0.318    0.134    0.401 

Gapped
Lambda     K      H
   0.267   0.0410    0.140 

Effective search space used: 138125196


Query=  CM2_S47_L008_R1_001_(paired)_contig_148 Average coverage: 1,664.27
Length=1719


***** No hits found *****


Lambda     K      H
   0.318    0.134    0.401 

Gapped
Lambda     K      H
   0.267   0.0410    0.140 

Effective search space used: 330986628


Query=  CM2_S47_L008_R1_001_(paired)_contig_149 Average coverage: 3,818.85
Length=471


***** No hits found *****


Lambda     K      H
   0.318    0.134    0.401 

Gapped
Lambda     K      H
   0.267   0.0410    0.140 

Effective search space used: 59391480


Query=  CM2_S47_L008_R1_001_(paired)_contig_150 Average coverage: 3,974.25
Length=2970


***** No hits found *****


Lambda     K      H
   0.318    0.134    0.401 

Gapped
Lambda     K      H
   0.267   0.0410    0.140 

Effective search space used: 597546421


Query=  CM2_S47_L008_R1_001_(paired)_contig_151 Average coverage: 1,890.99
Length=1247


***** No hits found *****


Lambda     K      H
   0.318    0.134    0.401 

Gapped
Lambda     K      H
   0.267   0.0410    0.140 

Effective search space used: 226943530


Query=  CM2_S47_L008_R1_001_(paired)_contig_152 Average coverage: 5,741.04
Length=1039


***** No hits found *****


Lambda     K      H
   0.318    0.134    0.401 

Gapped
Lambda     K      H
   0.267   0.0410    0.140 

Effective search space used: 182586624


Query=  CM2_S47_L008_R1_001_(paired)_contig_153 Average coverage: 3,644.12
Length=798


***** No hits found *****


Lambda     K      H
   0.318    0.134    0.401 

Gapped
Lambda     K      H
   0.267   0.0410    0.140 

Effective search space used: 129753972


Query=  CM2_S47_L008_R1_001_(paired)_contig_154 Average coverage: 370.40
Length=3449


***** No hits found *****


Lambda     K      H
   0.318    0.134    0.401 

Gapped
Lambda     K      H
   0.267   0.0410    0.140 

Effective search space used: 699402102


Query=  CM2_S47_L008_R1_001_(paired)_contig_155 Average coverage: 9.39
Length=377


***** No hits found *****


Lambda     K      H
   0.318    0.134    0.401 

Gapped
Lambda     K      H
   0.267   0.0410    0.140 

Effective search space used: 39125106


Query=  CM2_S47_L008_R1_001_(paired)_contig_156 Average coverage: 14.16
Length=647


***** No hits found *****


Lambda     K      H
   0.318    0.134    0.401 

Gapped
Lambda     K      H
   0.267   0.0410    0.140 

Effective search space used: 96391556


Query=  CM2_S47_L008_R1_001_(paired)_contig_157 Average coverage: 812.91
Length=2943


***** No hits found *****


Lambda     K      H
   0.318    0.134    0.401 

Gapped
Lambda     K      H
   0.267   0.0410    0.140 

Effective search space used: 591564310


Query=  CM2_S47_L008_R1_001_(paired)_contig_158 Average coverage: 5,680.95
Length=359


***** No hits found *****


Lambda     K      H
   0.318    0.134    0.401 

Gapped
Lambda     K      H
   0.267   0.0410    0.140 

Effective search space used: 35649068


Query=  CM2_S47_L008_R1_001_(paired)_contig_159 Average coverage: 42,688.15
Length=467


***** No hits found *****


Lambda     K      H
   0.318    0.134    0.401 

Gapped
Lambda     K      H
   0.267   0.0410    0.140 

Effective search space used: 57960360


Query=  CM2_S47_L008_R1_001_(paired)_contig_160 Average coverage: 2,412.94
Length=656


***** No hits found *****


Lambda     K      H
   0.318    0.134    0.401 

Gapped
Lambda     K      H
   0.267   0.0410    0.140 

Effective search space used: 98502320


Query=  CM2_S47_L008_R1_001_(paired)_contig_161 Average coverage: 8,676.56
Length=640


***** No hits found *****


Lambda     K      H
   0.318    0.134    0.401 

Gapped
Lambda     K      H
   0.267   0.0410    0.140 

Effective search space used: 96095016


Query=  CM2_S47_L008_R1_001_(paired)_contig_162 Average coverage: 714.90
Length=4046


***** No hits found *****


Lambda     K      H
   0.318    0.134    0.401 

Gapped
Lambda     K      H
   0.267   0.0410    0.140 

Effective search space used: 826659715


Query=  CM2_S47_L008_R1_001_(paired)_contig_163 Average coverage: 13,658.65
Length=5792
                                                                      Score     E
Sequences producing significant alignments:                          (Bits)  Value

  U00096.3.gene2444.p01 hybrid sensory histidine kinase in two-co...   173    9e-044
  NC_007779.1.12931565.p01 hybrid sensory histidine kinase in two...   173    9e-044
  AP009048.1.gene2430.p01 hybrid sensory histidine kinase in two-...   173    9e-044
  U00096.3.gene2147.p01 sensory histidine kinase in two-component...  94.4    5e-020
  NC_007779.1.12931432.p01 sensory histidine kinase in two-compon...  94.4    5e-020
  AP009048.1.gene2136.p01 sensory histidine kinase in two-compone...  94.4    5e-020
  AF173226.1.gene2.p01 SmeS. Encoded by gene smeS. Similar to Bae...  93.6    9e-020
  BA000017.4.gene1426.p01 putative protein histidine kinase. Enco...  82.4    2e-016
  NC_009782.1.5561126.p01 protein histidine kinase. Encoded by ge...  82.4    2e-016
  NC_013450.8614145.p01 sensor histidine kinase ArlS. Encoded by ...  82.4    2e-016
  NC_010079.5775656.p01 sensor histidine kinase. Homology: Signal...  82.4    2e-016
  NC_009641.5332514.p01 two-component sensor histidine kinase. Ho...  82.4    2e-016
  NC_009632.5317282.p01 ATPase domain-containing protein. Encoded...  82.4    2e-016
  NC_009487.5168711.p01 integral membrane sensor signal transduct...  82.4    2e-016
  NC_007795.3920650.p01 hypothetical protein. conserved hypotheti...  82.4    2e-016
  NC_007793.3913274.p01 sensor histidine kinase protein. Homology...  82.4    2e-016
  NC_003923.1003416.p01 putative protein histidine kinase ArlS. H...  82.4    2e-016
  NC_002953.2863895.p01 sensor kinase protein. Ortholog of S. aur...  82.4    2e-016
  NC_002951.3238285.p01 sensor histidine kinase ArlS. Homology: H...  82.4    2e-016
  NC_002758.1121389.p01 putative protein histidine kinase. Homolo...  82.4    2e-016
  NC_002745.1124085.p01 putative protein histidine kinase ArlS. H...  82.4    2e-016
  HM440348.1.gene2.p01 AdeS. adeS Curated. Encoded by gene adeS. ...  81.3    5e-016
  FJ872411.1.gene45.p01 VanSE. Encoded by gene vanSE. Sensor hist...  78.6    3e-015
  KF823969.1.gene2.p01 VanSB. vanSB Curated. Encoded by gene vanS...  77.8    5e-015
  DQ018711.1.gene2.p01 VanS. vanSA Curated. Sensor histidine kina...  76.6    1e-014
  U00096.3.gene4014.p01 response regulator in two-component regul...  74.3    6e-014
  NC_007779.1.12933651.p01 DNA-binding response regulator in two-...  74.3    6e-014
  AP009048.1.gene3414.p01 DNA-binding response regulator in two-c...  74.3    6e-014
  CP000034.1.gene3834.p01 transcriptional regulator in 2-componen...  74.3    6e-014
  NC_002695.1.915041.p01 CpxR family transcriptional regulator. R...  74.3    6e-014
  U00096.3.gene4013.p01 sensory histidine kinase in two-component...  72.8    2e-013
  NC_007779.1.12933650.p01 sensory histidine kinase in two-compon...  72.8    2e-013
  AP009048.1.gene3415.p01 sensory histidine kinase in two-compone...  72.8    2e-013
  NC_002695.1.914983.p01 two-component sensor protein. Part of tw...  72.8    2e-013
  AL123456.3.gene3423.p01 Two component sensory transduction tran...  72.4    2e-013
  CP003248.2.gene3393.p01 two-component system transcriptional re...  72.4    2e-013
  HM440348.1.gene1.p01 AdeR. adeR Curated. Two-component response...  71.6    4e-013
  JF802084.2.gene5.p01 VanSN. vanSN Curated. Encoded by gene vanS...  71.6    4e-013
  NC_011586.7046392.p01 AdeR. Encoded by gene adeR. Homology: Sig...  71.6    4e-013
  DQ212986.1.gene5.p01 VanSG. Sensor histidine kinase. vanSG Cura...  71.6    4e-013
  NC_010410.6002907.p01 two-component response regulator. Encoded...  71.6    4e-013
  EU250284.1.gene6.p01 sensor histidine kinase. VanSL. Encoded by...  68.9    2e-012
  FJ349556.1.gene3.p01 VanSM. vanSM Curated. Encoded by gene vanS...  67.8    5e-012
  FJ349556.1.gene2.p01 VanRM. Response regulator. Encoded by gene...  66.6    1e-011
  AF162694.1.gene6.p01 sensor-histidine kinase VanSc. vanSC Curat...  66.6    1e-011
  BA000017.4.gene1427.p01 truncated (putative response regulator)...  63.9    8e-011
  NC_009782.1.5559729.p01 truncated response regulator. Encoded b...  63.9    8e-011
  AF155139.2.gene2.p01 two-component response regulator. vanRF Cu...  63.9    8e-011
  NC_013450.8614146.p01 DNA-binding response regulator ArlR. Homo...  63.9    8e-011
  NC_010079.5776364.p01 response regulator. Encoded by gene arlR....  63.9    8e-011
  NC_009641.5330787.p01 two-component response regulator. Homolog...  63.9    8e-011
  NC_009632.5316152.p01 response regulator receiver. Homology: Si...  63.9    8e-011
  NC_009487.5167260.p01 two component transcriptional regulator. ...  63.9    8e-011
  NC_007795.3920651.p01 DNA-binding response regulator, putative....  63.9    8e-011
  NC_007793.3914065.p01 DNA-binding response regulator. Homology:...  63.9    8e-011
  NC_007622.3794948.p01 two-component response regulator. Homolog...  63.9    8e-011
  NC_003923.1003417.p01 truncated (putative response regulator Ar...  63.9    8e-011
  NC_002953.2862195.p01 response regulator protein. Encoded by ge...  63.9    8e-011
  NC_002952.2859858.p01 response regulator protein. Encoded by ge...  63.9    8e-011
  NC_002951.3238224.p01 DNA-binding response regulator ArlR. iden...  63.9    8e-011
  NC_002758.1121390.p01 truncated (putative response regulator). ...  63.9    8e-011
  KF823969.1.gene1.p01 VanRB. Encoded by gene vanRB. vanRB Curate...  63.2    1e-010
  AF310956.2.gene1.p01 response regulator. Encoded by gene vanRB2...  63.2    1e-010
  AF173226.1.gene1.p01 SmeR. smeR Curated. Encoded by gene smeR. ...  59.7    1e-009
  AF155139.2.gene3.p01 two-component sensor histidine kinase. Sim...  58.9    2e-009
  U00096.3.gene4218.p01 sensory histidine kinase in two-component...  58.2    4e-009
  NC_007779.1.12934090.p01 sensory histidine kinase in two-compon...  58.2    4e-009
  AP009048.1.gene4161.p01 sensory histidine kinase in two-compone...  58.2    4e-009
  U00096.3.gene2148.p01 response regulator in two-component regul...  57.4    7e-009
  NC_007779.1.12931433.p01 DNA-binding response regulator in two-...  57.4    7e-009
  AP009048.1.gene2137.p01 DNA-binding response regulator in two-c...  57.4    7e-009
  CP000034.1.gene2186.p01 transcriptional response regulatory pro...  57.4    7e-009
  KF478993.1.gene8.p01 VanR. Encoded by gene VanR. vanRO Curated....  57.0    9e-009
  KF478993.1.gene7.p01 VanS. vanSO Curated. Two-component system ...  56.2    2e-008
  DQ212986.1.gene4.p01 VanRG. vanRG Curated. Response regulator. ...  55.5    3e-008
  FJ872411.1.gene44.p01 VanRE. Encoded by gene vanRE. vanRE Curat...  53.9    8e-008
  AF162694.1.gene5.p01 response regulator VanRc. vanRC Curated. M...  52.4    2e-007
  U00096.3.gene1151.p01 response regulator in two-component regul...  51.2    5e-007
  NC_007779.1.12931100.p01 DNA-binding response regulator in two-...  51.2    5e-007
  AP009048.1.gene1179.p01 DNA-binding response regulator in two-c...  51.2    5e-007
  DQ018711.1.gene1.p01 VanR. vanRA Curated. Response regulator. E...  50.4    9e-007
  U00096.3.gene4219.p01 response regulator in two-component regul...  45.8    2e-005
  NC_007779.1.12934089.p01 DNA-binding response regulator in two-...  45.8    2e-005
  AP009048.1.gene4162.p01 DNA-binding response regulator in two-c...  45.8    2e-005
  AY082011.1.gene1.p01 response regulator. vanRD Curated. Encoded...  45.4    3e-005
  JF802084.2.gene4.p01 VanRN. Encoded by gene vanRN. Response reg...  45.1    4e-005
  EU250284.1.gene5.p01 response regulator. VanRL. Encoded by gene...  43.5    1e-004


> U00096.3.gene2444.p01 hybrid sensory histidine kinase in two-component 
regulatory system with EvgA. Encoded by gene evgS. 
Putative sensor for regulator EvgA; GO_component: GO:0009274 
- peptidoglycan-based cell wall; GO_component: GO:0019866 
- organelle inner membrane; GO_process: GO:0006464 - protein 
modification process. ARO:1000001 process or component of antibiotic 
biology or chemistry. ARO:3000833 evgS. [Escherichia 
coli str. K-12 substr. MG1655]
Length=1197

 Score =  173 bits (438),  Expect = 9e-044
 Identities = 120/373 (32%), Positives = 198/373 (53%), Gaps = 18/373 (4%)
 Frame = -2

Query  4111  RDEAQQANRVKSNFLATMSHEIRTPMNAIIAMADHLLEGELLPAQET--SLQIITKSSEH  3938
             +++A +A   KS FLATMSHEIRTP+++I+   + LL G  L  ++   ++ +   + + 
Sbjct  702   KNKAIKATVAKSQFLATMSHEIRTPISSIMGFLE-LLSGSGLSKEQRVEAISLAYATGQS  760

Query  3937  LLHVINDILDLSKLEARKIEFEKRTISIEKTISSVVNMLSTNARDKGITIHSQIAENVPD  3758
             LL +I +ILD+ K+E+   + + + + I   + +  +     A  K I +    +   P+
Sbjct  761   LLGLIGEILDVDKIESGNYQLQPQWVDIPTLVQNTCHSFGAIAASKSIAL--SCSSTFPE  818

Query  3757  N--VVGDPARLRQILLNLASNAVKFTEKGGVTIRVAAEEGVRGPIVPLVMTVSDTGIGMS  3584
             +  V  DP   +Q+L NL SNA+KFT +G V I  +    +      + MT+ D+G G+S
Sbjct  819   HYLVKIDPQAFKQVLSNLLSNALKFTTEGAVKITTSLGH-IDDNHAVIKMTIMDSGSGLS  877

Query  3583  EGAIENLFTEFWQADNSISRRYGGTGLGLAITRRLTTQMGGSISVKSVPGEGSEFTVKLP  3404
             +   + LF  + Q   S  R+  G+GLGL I + L   M G +S++S PG G+ FT+ +P
Sbjct  878   QEEQQQLFKRYSQT--SAGRQQTGSGLGLMICKELIKNMQGDLSLESHPGIGTTFTITIP  935

Query  3403  FGRaaraiapiasasrPQDVSDASDLRSVQILLVEDNLTNRDIARKILGRFGADVTVACD  3224
                          A   Q ++    L    IL+ +D+ TNR + ++ L   G DV  A D
Sbjct  936   V--EISQQVATVEAKAEQPITLPEKL---SILIADDHPTNRLLLKRQLNLLGYDVDEATD  990

Query  3223  GLEAVKAASARRYDIILMDVHMPNMNGLEAARAIRNLKQPFRNVPIVALTASAFAEDRAQ  3044
             G++A+   S + YD+++ DV+MPNM+G E  R +R       ++PI  LTA+A A +R +
Sbjct  991   GVQALHKVSMQHYDLLITDVNMPNMDGFELTRKLREQNS---SLPIWGLTANAQANEREK  1047

Query  3043  CFEAGMDDFCPKP  3005
                 GM+    KP
Sbjct  1048  GLSCGMNLCLFKP  1060


> NC_007779.1.12931565.p01 hybrid sensory histidine kinase in two-component 
regulatory system with EvgA. ECK2366:JW2367:b2370. 
Encoded by gene evgS. ARO:1000001 process or component of 
antibiotic biology or chemistry. ARO:3000833 evgS. [Escherichia 
coli str. K-12 substr. W3110]
Length=1197

 Score =  173 bits (438),  Expect = 9e-044
 Identities = 120/373 (32%), Positives = 198/373 (53%), Gaps = 18/373 (4%)
 Frame = -2

Query  4111  RDEAQQANRVKSNFLATMSHEIRTPMNAIIAMADHLLEGELLPAQET--SLQIITKSSEH  3938
             +++A +A   KS FLATMSHEIRTP+++I+   + LL G  L  ++   ++ +   + + 
Sbjct  702   KNKAIKATVAKSQFLATMSHEIRTPISSIMGFLE-LLSGSGLSKEQRVEAISLAYATGQS  760

Query  3937  LLHVINDILDLSKLEARKIEFEKRTISIEKTISSVVNMLSTNARDKGITIHSQIAENVPD  3758
             LL +I +ILD+ K+E+   + + + + I   + +  +     A  K I +    +   P+
Sbjct  761   LLGLIGEILDVDKIESGNYQLQPQWVDIPTLVQNTCHSFGAIAASKSIAL--SCSSTFPE  818

Query  3757  N--VVGDPARLRQILLNLASNAVKFTEKGGVTIRVAAEEGVRGPIVPLVMTVSDTGIGMS  3584
             +  V  DP   +Q+L NL SNA+KFT +G V I  +    +      + MT+ D+G G+S
Sbjct  819   HYLVKIDPQAFKQVLSNLLSNALKFTTEGAVKITTSLGH-IDDNHAVIKMTIMDSGSGLS  877

Query  3583  EGAIENLFTEFWQADNSISRRYGGTGLGLAITRRLTTQMGGSISVKSVPGEGSEFTVKLP  3404
             +   + LF  + Q   S  R+  G+GLGL I + L   M G +S++S PG G+ FT+ +P
Sbjct  878   QEEQQQLFKRYSQT--SAGRQQTGSGLGLMICKELIKNMQGDLSLESHPGIGTTFTITIP  935

Query  3403  FGRaaraiapiasasrPQDVSDASDLRSVQILLVEDNLTNRDIARKILGRFGADVTVACD  3224
                          A   Q ++    L    IL+ +D+ TNR + ++ L   G DV  A D
Sbjct  936   V--EISQQVATVEAKAEQPITLPEKL---SILIADDHPTNRLLLKRQLNLLGYDVDEATD  990

Query  3223  GLEAVKAASARRYDIILMDVHMPNMNGLEAARAIRNLKQPFRNVPIVALTASAFAEDRAQ  3044
             G++A+   S + YD+++ DV+MPNM+G E  R +R       ++PI  LTA+A A +R +
Sbjct  991   GVQALHKVSMQHYDLLITDVNMPNMDGFELTRKLREQNS---SLPIWGLTANAQANEREK  1047

Query  3043  CFEAGMDDFCPKP  3005
                 GM+    KP
Sbjct  1048  GLSCGMNLCLFKP  1060


> AP009048.1.gene2430.p01 hybrid sensory histidine kinase in two-component 
regulatory system with EvgA. evgS Curated. ECK2366:JW2367:b2370. 
Encoded by gene evgS. ARO:1000001 process or 
component of antibiotic biology or chemistry. ARO:3000833 
evgS. [Escherichia coli str. K-12 substr. W3110]
Length=1197

 Score =  173 bits (438),  Expect = 9e-044
 Identities = 120/373 (32%), Positives = 198/373 (53%), Gaps = 18/373 (4%)
 Frame = -2

Query  4111  RDEAQQANRVKSNFLATMSHEIRTPMNAIIAMADHLLEGELLPAQET--SLQIITKSSEH  3938
             +++A +A   KS FLATMSHEIRTP+++I+   + LL G  L  ++   ++ +   + + 
Sbjct  702   KNKAIKATVAKSQFLATMSHEIRTPISSIMGFLE-LLSGSGLSKEQRVEAISLAYATGQS  760

Query  3937  LLHVINDILDLSKLEARKIEFEKRTISIEKTISSVVNMLSTNARDKGITIHSQIAENVPD  3758
             LL +I +ILD+ K+E+   + + + + I   + +  +     A  K I +    +   P+
Sbjct  761   LLGLIGEILDVDKIESGNYQLQPQWVDIPTLVQNTCHSFGAIAASKSIAL--SCSSTFPE  818

Query  3757  N--VVGDPARLRQILLNLASNAVKFTEKGGVTIRVAAEEGVRGPIVPLVMTVSDTGIGMS  3584
             +  V  DP   +Q+L NL SNA+KFT +G V I  +    +      + MT+ D+G G+S
Sbjct  819   HYLVKIDPQAFKQVLSNLLSNALKFTTEGAVKITTSLGH-IDDNHAVIKMTIMDSGSGLS  877

Query  3583  EGAIENLFTEFWQADNSISRRYGGTGLGLAITRRLTTQMGGSISVKSVPGEGSEFTVKLP  3404
             +   + LF  + Q   S  R+  G+GLGL I + L   M G +S++S PG G+ FT+ +P
Sbjct  878   QEEQQQLFKRYSQT--SAGRQQTGSGLGLMICKELIKNMQGDLSLESHPGIGTTFTITIP  935

Query  3403  FGRaaraiapiasasrPQDVSDASDLRSVQILLVEDNLTNRDIARKILGRFGADVTVACD  3224
                          A   Q ++    L    IL+ +D+ TNR + ++ L   G DV  A D
Sbjct  936   V--EISQQVATVEAKAEQPITLPEKL---SILIADDHPTNRLLLKRQLNLLGYDVDEATD  990

Query  3223  GLEAVKAASARRYDIILMDVHMPNMNGLEAARAIRNLKQPFRNVPIVALTASAFAEDRAQ  3044
             G++A+   S + YD+++ DV+MPNM+G E  R +R       ++PI  LTA+A A +R +
Sbjct  991   GVQALHKVSMQHYDLLITDVNMPNMDGFELTRKLREQNS---SLPIWGLTANAQANEREK  1047

Query  3043  CFEAGMDDFCPKP  3005
                 GM+    KP
Sbjct  1048  GLSCGMNLCLFKP  1060


> U00096.3.gene2147.p01 sensory histidine kinase in two-component 
regulatory system with BaeR. Sensor protein (for BaeR); GO_component: 
GO:0009274 - peptidoglycan-based cell wall; GO_component: 
GO:0019866 - organelle inner membrane; GO_process: 
GO:0006464 - protein modification process. Encoded by gene 
baeS. ARO:1000001 process or component of antibiotic biology 
or chemistry. ARO:3000829 baeS. [Escherichia coli str. K-12 
substr. MG1655]
Length=467

 Score = 94.4 bits (233),  Expect = 5e-020
 Identities = 65/255 (25%), Positives = 125/255 (49%), Gaps = 12/255 (4%)
 Frame = -2

Query  4153  EDEVIARTAEMRSARDEAQQANRVKSNFLATMSHEIRTPMNAIIAMADHLLEG--ELLPA  3980
             EDE+     +        ++  +++ +F+A +SHE+RTP+  +    + + +G  +  P 
Sbjct  217   EDELGKLAQDFNQLASTLEKNQQMRRDFMADISHELRTPLAVLRGELEAIQDGVRKFTPE  276

Query  3979  QETSLQIITKSSEHLLHVINDILDLSKLEARKIEFEKRTISIEKTISSVVNMLSTNARDK  3800
                SLQ    +   L  +++D+  LS  +   + ++K  + +   +             +
Sbjct  277   TVASLQAEVGT---LTKLVDDLHQLSMSDEGALAYQKAPVDLIPLLEVAGGAFRERFASR  333

Query  3799  GITIHSQIAENVPDNVVGDPARLRQILLNLASNAVKFTEKGGVTIRVAAEEGVRGPIVPL  3620
             G+ +   + +++   V GD  RL Q+  NL  N++++T+ GG +++++A  G R   V L
Sbjct  334   GLKLQFSLPDSI--TVFGDRDRLMQLFNNLLENSLRYTDSGG-SLQISA--GQRDKTVRL  388

Query  3619  VMTVSDTGIGMSEGAIENLFTEFWQADNSISRRYGGTGLGLAITRRLTTQMGGSISVKSV  3440
               T +D+  G+S+  ++ LF  F++ + S +R  GG+GLGLAI   +     G I     
Sbjct  389   --TFADSAPGVSDDQLQKLFERFYRTEGSRNRASGGSGLGLAICLNIVEAHNGRIIAAHS  446

Query  3439  PGEGSEFTVKLPFGR  3395
             P  G   TV+LP  R
Sbjct  447   PFGGVSITVELPLER  461


> NC_007779.1.12931432.p01 sensory histidine kinase in two-component 
regulatory system with BaeR. ECK2074:JW2063:b2078. Encoded 
by gene baeS. ARO:1000001 process or component of antibiotic 
biology or chemistry. ARO:3000829 baeS. [Escherichia coli 
str. K-12 substr. W3110]
Length=467

 Score = 94.4 bits (233),  Expect = 5e-020
 Identities = 65/255 (25%), Positives = 125/255 (49%), Gaps = 12/255 (4%)
 Frame = -2

Query  4153  EDEVIARTAEMRSARDEAQQANRVKSNFLATMSHEIRTPMNAIIAMADHLLEG--ELLPA  3980
             EDE+     +        ++  +++ +F+A +SHE+RTP+  +    + + +G  +  P 
Sbjct  217   EDELGKLAQDFNQLASTLEKNQQMRRDFMADISHELRTPLAVLRGELEAIQDGVRKFTPE  276

Query  3979  QETSLQIITKSSEHLLHVINDILDLSKLEARKIEFEKRTISIEKTISSVVNMLSTNARDK  3800
                SLQ    +   L  +++D+  LS  +   + ++K  + +   +             +
Sbjct  277   TVASLQAEVGT---LTKLVDDLHQLSMSDEGALAYQKAPVDLIPLLEVAGGAFRERFASR  333

Query  3799  GITIHSQIAENVPDNVVGDPARLRQILLNLASNAVKFTEKGGVTIRVAAEEGVRGPIVPL  3620
             G+ +   + +++   V GD  RL Q+  NL  N++++T+ GG +++++A  G R   V L
Sbjct  334   GLKLQFSLPDSI--TVFGDRDRLMQLFNNLLENSLRYTDSGG-SLQISA--GQRDKTVRL  388

Query  3619  VMTVSDTGIGMSEGAIENLFTEFWQADNSISRRYGGTGLGLAITRRLTTQMGGSISVKSV  3440
               T +D+  G+S+  ++ LF  F++ + S +R  GG+GLGLAI   +     G I     
Sbjct  389   --TFADSAPGVSDDQLQKLFERFYRTEGSRNRASGGSGLGLAICLNIVEAHNGRIIAAHS  446

Query  3439  PGEGSEFTVKLPFGR  3395
             P  G   TV+LP  R
Sbjct  447   PFGGVSITVELPLER  461


> AP009048.1.gene2136.p01 sensory histidine kinase in two-component 
regulatory system with BaeR. baeS Curated. Encoded by gene 
baeS. ECK2074:JW2063:b2078. ARO:1000001 process or component 
of antibiotic biology or chemistry. ARO:3000829 baeS. [Escherichia 
coli str. K-12 substr. W3110]
Length=467

 Score = 94.4 bits (233),  Expect = 5e-020
 Identities = 65/255 (25%), Positives = 125/255 (49%), Gaps = 12/255 (4%)
 Frame = -2

Query  4153  EDEVIARTAEMRSARDEAQQANRVKSNFLATMSHEIRTPMNAIIAMADHLLEG--ELLPA  3980
             EDE+     +        ++  +++ +F+A +SHE+RTP+  +    + + +G  +  P 
Sbjct  217   EDELGKLAQDFNQLASTLEKNQQMRRDFMADISHELRTPLAVLRGELEAIQDGVRKFTPE  276

Query  3979  QETSLQIITKSSEHLLHVINDILDLSKLEARKIEFEKRTISIEKTISSVVNMLSTNARDK  3800
                SLQ    +   L  +++D+  LS  +   + ++K  + +   +             +
Sbjct  277   TVASLQAEVGT---LTKLVDDLHQLSMSDEGALAYQKAPVDLIPLLEVAGGAFRERFASR  333

Query  3799  GITIHSQIAENVPDNVVGDPARLRQILLNLASNAVKFTEKGGVTIRVAAEEGVRGPIVPL  3620
             G+ +   + +++   V GD  RL Q+  NL  N++++T+ GG +++++A  G R   V L
Sbjct  334   GLKLQFSLPDSI--TVFGDRDRLMQLFNNLLENSLRYTDSGG-SLQISA--GQRDKTVRL  388

Query  3619  VMTVSDTGIGMSEGAIENLFTEFWQADNSISRRYGGTGLGLAITRRLTTQMGGSISVKSV  3440
               T +D+  G+S+  ++ LF  F++ + S +R  GG+GLGLAI   +     G I     
Sbjct  389   --TFADSAPGVSDDQLQKLFERFYRTEGSRNRASGGSGLGLAICLNIVEAHNGRIIAAHS  446

Query  3439  PGEGSEFTVKLPFGR  3395
             P  G   TV+LP  R
Sbjct  447   PFGGVSITVELPLER  461


> AF173226.1.gene2.p01 SmeS. Encoded by gene smeS. Similar to BaeS 
of Escherichia coli, CpxA of Escherichia coli and MtrB of 
Mycobacterium tuberculosis; putative kinase sensor component 
of a two component signal transduction system. smeS Curated. 
ARO:1000001 process or component of antibiotic biology or 
chemistry. ARO:3003067 smeS. [Stenotrophomonas maltophilia]
Length=467

 Score = 93.6 bits (231),  Expect = 9e-020
 Identities = 66/250 (26%), Positives = 116/250 (46%), Gaps = 7/250 (2%)
 Frame = -2

Query  4153  EDEVIARTAEMRSARDEAQQANRVKSNFLATMSHEIRTPMNAIIAMADHLLEGELLPAQE  3974
             +DE+ A   +            R +  F+A +SHE+RTP+  + A  + + +G + P   
Sbjct  222   DDELDALVNDFNRMAQALDDTERNRRAFIADISHELRTPLAVVRAELEAIEDG-IRPLDR  280

Query  3973  TSLQIITKSSEHLLHVINDILDLSKLEARKIEFEKRTISIEKTISSVVNMLSTNARDKGI  3794
              +L  +      L  +I+D+ DLS  ++  + +    + +   + S +N +     + G+
Sbjct  281   ANLVGLQGEIRQLGKLIDDLHDLSMTQSGGLAYRFAPLDLVALLRSELNGMRVRFANAGL  340

Query  3793  TIHSQIAENVPDNVVGDPARLRQILLNLASNAVKFTEKGGVTIRVAAEEGVRGPIVPLVM  3614
              +   +    P  V GD  RL+Q+L NL  NA+++T  GG  +RV A     G    + +
Sbjct  341   ALEEDLPAT-PLQVSGDERRLQQVLANLLENALRYTHAGG-RVRVQAARVPAG----VQL  394

Query  3613  TVSDTGIGMSEGAIENLFTEFWQADNSISRRYGGTGLGLAITRRLTTQMGGSISVKSVPG  3434
              V DT  G+       +F  F++ ++S +R  GG+GLGLAI+  +     G I     P 
Sbjct  395   VVEDTAPGVPPDKCALVFERFYRVESSRNRASGGSGLGLAISHNIILAHHGVIHAAPSPL  454

Query  3433  EGSEFTVKLP  3404
              G    + LP
Sbjct  455   GGLRVVITLP  464


> BA000017.4.gene1426.p01 putative protein histidine kinase. Encoded 
by gene arlS. ARO:1000001 process or component of antibiotic 
biology or chemistry. ARO:3000839 arlS. [Staphylococcus 
aureus subsp. aureus Mu50]
Length=451

 Score = 82.4 bits (202),  Expect = 2e-016
 Identities = 68/240 (28%), Positives = 116/240 (48%), Gaps = 13/240 (5%)
 Frame = -2

Query  4126  EMRSARDEAQQANRVKSNFLATMSHEIRTPMNAIIAMADHLLE-GELLPAQ-ETSLQIIT  3953
             EM S  +E+    R    F+   SHE+RTP+  I    + +   G+  PA  E SL I  
Sbjct  221   EMMSQIEESFNQQR---QFVEDASHELRTPLQIIQGHLNLIQRWGKKDPAVLEESLNISI  277

Query  3952  KSSEHLLHVINDILDLSKLEARKIEFEKRTISIEKTISSVVNMLSTNARDKGITIHSQIA  3773
             +    ++ ++ ++L+L+K +   I  E +T+ I   I S ++ L     D         +
Sbjct  278   EEMNRIIKLVEELLELTKGDVNDISSEAQTVHINDEIRSRIHSLKQLHPDYQFDT-DLTS  336

Query  3772  ENVPDNVVGDPARLRQILLNLASNAVKFTEKGGVTIRVAAEEGVRGPIVPLVMTVSDTGI  3593
             +N+   +   P +  Q+ L    NA+K+  K    I+V      +  I+     ++D GI
Sbjct  337   KNL--EIKMKPHQFEQLFLIFIDNAIKYDVKNK-KIKVKTRLKNKQKIIE----ITDHGI  389

Query  3592  GMSEGAIENLFTEFWQADNSISRRYGGTGLGLAITRRLTTQMGGSISVKSVPGEGSEFTV  3413
             G+ E   + +F  F++ D S SR  GG GLGL+I +++    GGSI +KS   +G+ F +
Sbjct  390   GIPEEDQDFIFDRFYRVDKSRSRSQGGNGLGLSIAQKIIQLNGGSIKIKSEINKGTTFKI  449


> NC_009782.1.5561126.p01 protein histidine kinase. Encoded by 
gene arlS. ARO:1000001 process or component of antibiotic biology 
or chemistry. ARO:3000839 arlS. [Staphylococcus aureus 
subsp. aureus Mu3]
Length=451

 Score = 82.4 bits (202),  Expect = 2e-016
 Identities = 68/240 (28%), Positives = 116/240 (48%), Gaps = 13/240 (5%)
 Frame = -2

Query  4126  EMRSARDEAQQANRVKSNFLATMSHEIRTPMNAIIAMADHLLE-GELLPAQ-ETSLQIIT  3953
             EM S  +E+    R    F+   SHE+RTP+  I    + +   G+  PA  E SL I  
Sbjct  221   EMMSQIEESFNQQR---QFVEDASHELRTPLQIIQGHLNLIQRWGKKDPAVLEESLNISI  277

Query  3952  KSSEHLLHVINDILDLSKLEARKIEFEKRTISIEKTISSVVNMLSTNARDKGITIHSQIA  3773
             +    ++ ++ ++L+L+K +   I  E +T+ I   I S ++ L     D         +
Sbjct  278   EEMNRIIKLVEELLELTKGDVNDISSEAQTVHINDEIRSRIHSLKQLHPDYQFDT-DLTS  336

Query  3772  ENVPDNVVGDPARLRQILLNLASNAVKFTEKGGVTIRVAAEEGVRGPIVPLVMTVSDTGI  3593
             +N+   +   P +  Q+ L    NA+K+  K    I+V      +  I+     ++D GI
Sbjct  337   KNL--EIKMKPHQFEQLFLIFIDNAIKYDVKNK-KIKVKTRLKNKQKIIE----ITDHGI  389

Query  3592  GMSEGAIENLFTEFWQADNSISRRYGGTGLGLAITRRLTTQMGGSISVKSVPGEGSEFTV  3413
             G+ E   + +F  F++ D S SR  GG GLGL+I +++    GGSI +KS   +G+ F +
Sbjct  390   GIPEEDQDFIFDRFYRVDKSRSRSQGGNGLGLSIAQKIIQLNGGSIKIKSEINKGTTFKI  449


> NC_013450.8614145.p01 sensor histidine kinase ArlS. Encoded by 
gene arlS. ARO:1000001 process or component of antibiotic 
biology or chemistry. ARO:3000839 arlS. [Staphylococcus aureus 
subsp. aureus ED98]
Length=451

 Score = 82.4 bits (202),  Expect = 2e-016
 Identities = 68/240 (28%), Positives = 116/240 (48%), Gaps = 13/240 (5%)
 Frame = -2

Query  4126  EMRSARDEAQQANRVKSNFLATMSHEIRTPMNAIIAMADHLLE-GELLPAQ-ETSLQIIT  3953
             EM S  +E+    R    F+   SHE+RTP+  I    + +   G+  PA  E SL I  
Sbjct  221   EMMSQIEESFNQQR---QFVEDASHELRTPLQIIQGHLNLIQRWGKKDPAVLEESLNISI  277

Query  3952  KSSEHLLHVINDILDLSKLEARKIEFEKRTISIEKTISSVVNMLSTNARDKGITIHSQIA  3773
             +    ++ ++ ++L+L+K +   I  E +T+ I   I S ++ L     D         +
Sbjct  278   EEMNRIIKLVEELLELTKGDVNDISSEAQTVHINDEIRSRIHSLKQLHPDYQFDT-DLTS  336

Query  3772  ENVPDNVVGDPARLRQILLNLASNAVKFTEKGGVTIRVAAEEGVRGPIVPLVMTVSDTGI  3593
             +N+   +   P +  Q+ L    NA+K+  K    I+V      +  I+     ++D GI
Sbjct  337   KNL--EIKMKPHQFEQLFLIFIDNAIKYDVKNK-KIKVKTRLKNKQKIIE----ITDHGI  389

Query  3592  GMSEGAIENLFTEFWQADNSISRRYGGTGLGLAITRRLTTQMGGSISVKSVPGEGSEFTV  3413
             G+ E   + +F  F++ D S SR  GG GLGL+I +++    GGSI +KS   +G+ F +
Sbjct  390   GIPEEDQDFIFDRFYRVDKSRSRSQGGNGLGLSIAQKIIQLNGGSIKIKSEINKGTTFKI  449


> NC_010079.5775656.p01 sensor histidine kinase. Homology: Signal 
transduction histidine kinase-related protein, C-terminal 
(FPrintScan: PR00344, score: 2.8e-15). Homology: HAMP linker 
domain (HMMPfam: PF00672, score: 2.5e-09). Homology: Signal 
transduction histidine kinase, subgroup 1, dimerisation/phosphoacceptor 
domain (HMMPfam: PF00512, score: 4.5e-15). Homology: 
ATPase-like, ATP-binding domain (HMMPfam: PF02518, score: 
2.4e-26) (Gene3D: G3DSA:3.30.565.10, score: 2.8e-30). Encoded 
by gene USA300HOU_1349. ARO:1000001 process or component 
of antibiotic biology or chemistry. ARO:3000839 arlS. [Staphylococcus 
aureus subsp. aureus USA300_TCH1516]
Length=451

 Score = 82.4 bits (202),  Expect = 2e-016
 Identities = 68/240 (28%), Positives = 116/240 (48%), Gaps = 13/240 (5%)
 Frame = -2

Query  4126  EMRSARDEAQQANRVKSNFLATMSHEIRTPMNAIIAMADHLLE-GELLPAQ-ETSLQIIT  3953
             EM S  +E+    R    F+   SHE+RTP+  I    + +   G+  PA  E SL I  
Sbjct  221   EMMSQIEESFNQQR---QFVEDASHELRTPLQIIQGHLNLIQRWGKKDPAVLEESLNISI  277

Query  3952  KSSEHLLHVINDILDLSKLEARKIEFEKRTISIEKTISSVVNMLSTNARDKGITIHSQIA  3773
             +    ++ ++ ++L+L+K +   I  E +T+ I   I S ++ L     D         +
Sbjct  278   EEMNRIIKLVEELLELTKGDVNDISSEAQTVHINDEIRSRIHSLKQLHPDYQFDT-DLTS  336

Query  3772  ENVPDNVVGDPARLRQILLNLASNAVKFTEKGGVTIRVAAEEGVRGPIVPLVMTVSDTGI  3593
             +N+   +   P +  Q+ L    NA+K+  K    I+V      +  I+     ++D GI
Sbjct  337   KNL--EIKMKPHQFEQLFLIFIDNAIKYDVKNK-KIKVKTRLKNKQKIIE----ITDHGI  389

Query  3592  GMSEGAIENLFTEFWQADNSISRRYGGTGLGLAITRRLTTQMGGSISVKSVPGEGSEFTV  3413
             G+ E   + +F  F++ D S SR  GG GLGL+I +++    GGSI +KS   +G+ F +
Sbjct  390   GIPEEDQDFIFDRFYRVDKSRSRSQGGNGLGLSIAQKIIQLNGGSIKIKSEINKGTTFKI  449


> NC_009641.5332514.p01 two-component sensor histidine kinase. 
Homology: ATPase-like, ATP-binding domain (HMMPfam: PF02518, 
score: 2.4e-26) (Gene3D: G3DSA:3.30.565.10, score: 2.8e-30). 
Homology: Signal transduction histidine kinase, subgroup 1, 
dimerisation/phosphoacceptor domain (HMMPfam: PF00512, score: 
4.5e-15). Homology: HAMP linker domain (HMMPfam: PF00672, 
score: 2.5e-09). Homology: Signal transduction histidine kinase-related 
protein, C-terminal (FPrintScan: PR00344, score: 
2.8e-15). Encoded by gene NWMN_1327. ARO:1000001 process 
or component of antibiotic biology or chemistry. ARO:3000839 
arlS. [Staphylococcus aureus subsp. aureus str. Newman]
Length=451

 Score = 82.4 bits (202),  Expect = 2e-016
 Identities = 68/240 (28%), Positives = 116/240 (48%), Gaps = 13/240 (5%)
 Frame = -2

Query  4126  EMRSARDEAQQANRVKSNFLATMSHEIRTPMNAIIAMADHLLE-GELLPAQ-ETSLQIIT  3953
             EM S  +E+    R    F+   SHE+RTP+  I    + +   G+  PA  E SL I  
Sbjct  221   EMMSQIEESFNQQR---QFVEDASHELRTPLQIIQGHLNLIQRWGKKDPAVLEESLNISI  277

Query  3952  KSSEHLLHVINDILDLSKLEARKIEFEKRTISIEKTISSVVNMLSTNARDKGITIHSQIA  3773
             +    ++ ++ ++L+L+K +   I  E +T+ I   I S ++ L     D         +
Sbjct  278   EEMNRIIKLVEELLELTKGDVNDISSEAQTVHINDEIRSRIHSLKQLHPDYQFDT-DLTS  336

Query  3772  ENVPDNVVGDPARLRQILLNLASNAVKFTEKGGVTIRVAAEEGVRGPIVPLVMTVSDTGI  3593
             +N+   +   P +  Q+ L    NA+K+  K    I+V      +  I+     ++D GI
Sbjct  337   KNL--EIKMKPHQFEQLFLIFIDNAIKYDVKNK-KIKVKTRLKNKQKIIE----ITDHGI  389

Query  3592  GMSEGAIENLFTEFWQADNSISRRYGGTGLGLAITRRLTTQMGGSISVKSVPGEGSEFTV  3413
             G+ E   + +F  F++ D S SR  GG GLGL+I +++    GGSI +KS   +G+ F +
Sbjct  390   GIPEEDQDFIFDRFYRVDKSRSRSQGGNGLGLSIAQKIIQLNGGSIKIKSEINKGTTFKI  449


> NC_009632.5317282.p01 ATPase domain-containing protein. Encoded 
by gene SaurJH1_1504. Homology: Signal transduction histidine 
kinase-related protein, C-terminal (FPrintScan: PR00344, 
score: 2.8e-15). Homology: ATPase-like, ATP-binding domain 
(HMMPfam: PF02518, score: 2.4e-26) (Gene3D: G3DSA:3.30.565.10, 
score: 2.8e-30). Homology: HAMP linker domain (HMMPfam: 
PF00672, score: 2.5e-09). Homology: Signal transduction histidine 
kinase, subgroup 1, dimerisation/phosphoacceptor domain 
(HMMPfam: PF00512, score: 4.5e-15). PFAM: ATP-binding region 
ATPase domain protein; histidine kinase HAMP region domain 
protein; histidine kinase A domain protein; KEGG: sao:SAOUHSC_01419 
hypothetical protein. ARO:1000001 process or component 
of antibiotic biology or chemistry. ARO:3000839 arlS. [Staphylococcus 
aureus subsp. aureus JH1]
Length=451

 Score = 82.4 bits (202),  Expect = 2e-016
 Identities = 68/240 (28%), Positives = 116/240 (48%), Gaps = 13/240 (5%)
 Frame = -2

Query  4126  EMRSARDEAQQANRVKSNFLATMSHEIRTPMNAIIAMADHLLE-GELLPAQ-ETSLQIIT  3953
             EM S  +E+    R    F+   SHE+RTP+  I    + +   G+  PA  E SL I  
Sbjct  221   EMMSQIEESFNQQR---QFVEDASHELRTPLQIIQGHLNLIQRWGKKDPAVLEESLNISI  277

Query  3952  KSSEHLLHVINDILDLSKLEARKIEFEKRTISIEKTISSVVNMLSTNARDKGITIHSQIA  3773
             +    ++ ++ ++L+L+K +   I  E +T+ I   I S ++ L     D         +
Sbjct  278   EEMNRIIKLVEELLELTKGDVNDISSEAQTVHINDEIRSRIHSLKQLHPDYQFDT-DLTS  336

Query  3772  ENVPDNVVGDPARLRQILLNLASNAVKFTEKGGVTIRVAAEEGVRGPIVPLVMTVSDTGI  3593
             +N+   +   P +  Q+ L    NA+K+  K    I+V      +  I+     ++D GI
Sbjct  337   KNL--EIKMKPHQFEQLFLIFIDNAIKYDVKNK-KIKVKTRLKNKQKIIE----ITDHGI  389

Query  3592  GMSEGAIENLFTEFWQADNSISRRYGGTGLGLAITRRLTTQMGGSISVKSVPGEGSEFTV  3413
             G+ E   + +F  F++ D S SR  GG GLGL+I +++    GGSI +KS   +G+ F +
Sbjct  390   GIPEEDQDFIFDRFYRVDKSRSRSQGGNGLGLSIAQKIIQLNGGSIKIKSEINKGTTFKI  449


> NC_009487.5168711.p01 integral membrane sensor signal transduction 
histidine kinase. PFAM: ATP-binding region, ATPase domain 
protein domain protein; histidine kinase, HAMP region domain 
protein; histidine kinase A domain protein domain protein. 
Homology: HAMP linker domain (HMMPfam: PF00672, score: 2.5e-09). 
Homology: Signal transduction histidine kinase, subgroup 
1, dimerisation/phosphoacceptor domain (HMMPfam: PF00512, 
score: 4.5e-15). Homology: ATPase-like, ATP-binding domain 
(HMMPfam: PF02518, score: 2.4e-26) (Gene3D: G3DSA:3.30.565.10, 
score: 2.8e-30). Encoded by gene SaurJH9_1475. Homology: 
Signal transduction histidine kinase-related protein, C-terminal 
(FPrintScan: PR00344, score: 2.8e-15). ARO:1000001 process 
or component of antibiotic biology or chemistry. ARO:3000839 
arlS. [Staphylococcus aureus subsp. aureus JH9]
Length=451

 Score = 82.4 bits (202),  Expect = 2e-016
 Identities = 68/240 (28%), Positives = 116/240 (48%), Gaps = 13/240 (5%)
 Frame = -2

Query  4126  EMRSARDEAQQANRVKSNFLATMSHEIRTPMNAIIAMADHLLE-GELLPAQ-ETSLQIIT  3953
             EM S  +E+    R    F+   SHE+RTP+  I    + +   G+  PA  E SL I  
Sbjct  221   EMMSQIEESFNQQR---QFVEDASHELRTPLQIIQGHLNLIQRWGKKDPAVLEESLNISI  277

Query  3952  KSSEHLLHVINDILDLSKLEARKIEFEKRTISIEKTISSVVNMLSTNARDKGITIHSQIA  3773
             +    ++ ++ ++L+L+K +   I  E +T+ I   I S ++ L     D         +
Sbjct  278   EEMNRIIKLVEELLELTKGDVNDISSEAQTVHINDEIRSRIHSLKQLHPDYQFDT-DLTS  336

Query  3772  ENVPDNVVGDPARLRQILLNLASNAVKFTEKGGVTIRVAAEEGVRGPIVPLVMTVSDTGI  3593
             +N+   +   P +  Q+ L    NA+K+  K    I+V      +  I+     ++D GI
Sbjct  337   KNL--EIKMKPHQFEQLFLIFIDNAIKYDVKNK-KIKVKTRLKNKQKIIE----ITDHGI  389

Query  3592  GMSEGAIENLFTEFWQADNSISRRYGGTGLGLAITRRLTTQMGGSISVKSVPGEGSEFTV  3413
             G+ E   + +F  F++ D S SR  GG GLGL+I +++    GGSI +KS   +G+ F +
Sbjct  390   GIPEEDQDFIFDRFYRVDKSRSRSQGGNGLGLSIAQKIIQLNGGSIKIKSEINKGTTFKI  449


> NC_007795.3920650.p01 hypothetical protein. conserved hypothetical 
protein. Homology: Signal transduction histidine kinase-related 
protein, C-terminal (FPrintScan: PR00344, score: 2.8e-15). 
Homology: ATPase-like, ATP-binding domain (HMMPfam: 
PF02518, score: 2.4e-26) (Gene3D: G3DSA:3.30.565.10, score: 
2.8e-30). Encoded by gene SAOUHSC_01419. Homology: Signal transduction 
histidine kinase, subgroup 1, dimerisation/phosphoacceptor 
domain (HMMPfam: PF00512, score: 4.5e-15). Homology: 
HAMP linker domain (HMMPfam: PF00672, score: 2.5e-09). ARO:1000001 
process or component of antibiotic biology or chemistry. 
ARO:3000839 arlS. [Staphylococcus aureus subsp. aureus 
NCTC 8325]
Length=451

 Score = 82.4 bits (202),  Expect = 2e-016
 Identities = 68/240 (28%), Positives = 116/240 (48%), Gaps = 13/240 (5%)
 Frame = -2

Query  4126  EMRSARDEAQQANRVKSNFLATMSHEIRTPMNAIIAMADHLLE-GELLPAQ-ETSLQIIT  3953
             EM S  +E+    R    F+   SHE+RTP+  I    + +   G+  PA  E SL I  
Sbjct  221   EMMSQIEESFNQQR---QFVEDASHELRTPLQIIQGHLNLIQRWGKKDPAVLEESLNISI  277

Query  3952  KSSEHLLHVINDILDLSKLEARKIEFEKRTISIEKTISSVVNMLSTNARDKGITIHSQIA  3773
             +    ++ ++ ++L+L+K +   I  E +T+ I   I S ++ L     D         +
Sbjct  278   EEMNRIIKLVEELLELTKGDVNDISSEAQTVHINDEIRSRIHSLKQLHPDYQFDT-DLTS  336

Query  3772  ENVPDNVVGDPARLRQILLNLASNAVKFTEKGGVTIRVAAEEGVRGPIVPLVMTVSDTGI  3593
             +N+   +   P +  Q+ L    NA+K+  K    I+V      +  I+     ++D GI
Sbjct  337   KNL--EIKMKPHQFEQLFLIFIDNAIKYDVKNK-KIKVKTRLKNKQKIIE----ITDHGI  389

Query  3592  GMSEGAIENLFTEFWQADNSISRRYGGTGLGLAITRRLTTQMGGSISVKSVPGEGSEFTV  3413
             G+ E   + +F  F++ D S SR  GG GLGL+I +++    GGSI +KS   +G+ F +
Sbjct  390   GIPEEDQDFIFDRFYRVDKSRSRSQGGNGLGLSIAQKIIQLNGGSIKIKSEINKGTTFKI  449


> NC_007793.3913274.p01 sensor histidine kinase protein. Homology: 
Signal transduction histidine kinase-related protein, C-terminal 
(FPrintScan: PR00344, score: 2.8e-15). Encoded by gene 
arlS. identified by match to protein family HMM PF00512; 
match to protein family HMM PF00672; match to protein family 
HMM PF02518. Homology: HAMP linker domain (HMMPfam: PF00672, 
score: 2.5e-09). Homology: ATPase-like, ATP-binding domain 
(HMMPfam: PF02518, score: 2.4e-26) (Gene3D: G3DSA:3.30.565.10, 
score: 2.8e-30). Homology: Signal transduction histidine 
kinase, subgroup 1, dimerisation/phosphoacceptor domain (HMMPfam: 
PF00512, score: 4.5e-15). ARO:1000001 process or component 
of antibiotic biology or chemistry. ARO:3000839 arlS. 
[Staphylococcus aureus subsp. aureus USA300_FPR3757]
Length=451

 Score = 82.4 bits (202),  Expect = 2e-016
 Identities = 68/240 (28%), Positives = 116/240 (48%), Gaps = 13/240 (5%)
 Frame = -2

Query  4126  EMRSARDEAQQANRVKSNFLATMSHEIRTPMNAIIAMADHLLE-GELLPAQ-ETSLQIIT  3953
             EM S  +E+    R    F+   SHE+RTP+  I    + +   G+  PA  E SL I  
Sbjct  221   EMMSQIEESFNQQR---QFVEDASHELRTPLQIIQGHLNLIQRWGKKDPAVLEESLNISI  277

Query  3952  KSSEHLLHVINDILDLSKLEARKIEFEKRTISIEKTISSVVNMLSTNARDKGITIHSQIA  3773
             +    ++ ++ ++L+L+K +   I  E +T+ I   I S ++ L     D         +
Sbjct  278   EEMNRIIKLVEELLELTKGDVNDISSEAQTVHINDEIRSRIHSLKQLHPDYQFDT-DLTS  336

Query  3772  ENVPDNVVGDPARLRQILLNLASNAVKFTEKGGVTIRVAAEEGVRGPIVPLVMTVSDTGI  3593
             +N+   +   P +  Q+ L    NA+K+  K    I+V      +  I+     ++D GI
Sbjct  337   KNL--EIKMKPHQFEQLFLIFIDNAIKYDVKNK-KIKVKTRLKNKQKIIE----ITDHGI  389

Query  3592  GMSEGAIENLFTEFWQADNSISRRYGGTGLGLAITRRLTTQMGGSISVKSVPGEGSEFTV  3413
             G+ E   + +F  F++ D S SR  GG GLGL+I +++    GGSI +KS   +G+ F +
Sbjct  390   GIPEEDQDFIFDRFYRVDKSRSRSQGGNGLGLSIAQKIIQLNGGSIKIKSEINKGTTFKI  449


> NC_003923.1003416.p01 putative protein histidine kinase ArlS. 
Homology: HAMP linker domain (HMMPfam: PF00672, score: 2.5e-09). 
Homology: ATPase-like, ATP-binding domain (HMMPfam: PF02518, 
score: 2.4e-26) (Gene3D: G3DSA:3.30.565.10, score: 2.8e-30). 
Homology: Signal transduction histidine kinase-related 
protein, C-terminal (FPrintScan: PR00344, score: 2.8e-15). 
Encoded by gene arlS. Homology: Signal transduction histidine 
kinase, subgroup 1, dimerisation/phosphoacceptor domain 
(HMMPfam: PF00512, score: 4.5e-15). ARO:1000001 process or component 
of antibiotic biology or chemistry. ARO:3000839 arlS. 
[Staphylococcus aureus subsp. aureus MW2]
Length=451

 Score = 82.4 bits (202),  Expect = 2e-016
 Identities = 68/240 (28%), Positives = 116/240 (48%), Gaps = 13/240 (5%)
 Frame = -2

Query  4126  EMRSARDEAQQANRVKSNFLATMSHEIRTPMNAIIAMADHLLE-GELLPAQ-ETSLQIIT  3953
             EM S  +E+    R    F+   SHE+RTP+  I    + +   G+  PA  E SL I  
Sbjct  221   EMMSQIEESFNQQR---QFVEDASHELRTPLQIIQGHLNLIQRWGKKDPAVLEESLNISI  277

Query  3952  KSSEHLLHVINDILDLSKLEARKIEFEKRTISIEKTISSVVNMLSTNARDKGITIHSQIA  3773
             +    ++ ++ ++L+L+K +   I  E +T+ I   I S ++ L     D         +
Sbjct  278   EEMNRIIKLVEELLELTKGDVNDISSEAQTVHINDEIRSRIHSLKQLHPDYQFDT-DLTS  336

Query  3772  ENVPDNVVGDPARLRQILLNLASNAVKFTEKGGVTIRVAAEEGVRGPIVPLVMTVSDTGI  3593
             +N+   +   P +  Q+ L    NA+K+  K    I+V      +  I+     ++D GI
Sbjct  337   KNL--EIKMKPHQFEQLFLIFIDNAIKYDVKNK-KIKVKTRLKNKQKIIE----ITDHGI  389

Query  3592  GMSEGAIENLFTEFWQADNSISRRYGGTGLGLAITRRLTTQMGGSISVKSVPGEGSEFTV  3413
             G+ E   + +F  F++ D S SR  GG GLGL+I +++    GGSI +KS   +G+ F +
Sbjct  390   GIPEEDQDFIFDRFYRVDKSRSRSQGGNGLGLSIAQKIIQLNGGSIKIKSEINKGTTFKI  449


> NC_002953.2863895.p01 sensor kinase protein. Ortholog of S. aureus 
MRSA252 (BX571856) SAR1426. Encoded by gene SAS1357. ARO:1000001 
process or component of antibiotic biology or chemistry. 
ARO:3000839 arlS. [Staphylococcus aureus subsp. aureus 
MSSA476]
Length=451

 Score = 82.4 bits (202),  Expect = 2e-016
 Identities = 68/240 (28%), Positives = 116/240 (48%), Gaps = 13/240 (5%)
 Frame = -2

Query  4126  EMRSARDEAQQANRVKSNFLATMSHEIRTPMNAIIAMADHLLE-GELLPAQ-ETSLQIIT  3953
             EM S  +E+    R    F+   SHE+RTP+  I    + +   G+  PA  E SL I  
Sbjct  221   EMMSQIEESFNQQR---QFVEDASHELRTPLQIIQGHLNLIQRWGKKDPAVLEESLNISI  277

Query  3952  KSSEHLLHVINDILDLSKLEARKIEFEKRTISIEKTISSVVNMLSTNARDKGITIHSQIA  3773
             +    ++ ++ ++L+L+K +   I  E +T+ I   I S ++ L     D         +
Sbjct  278   EEMNRIIKLVEELLELTKGDVNDISSEAQTVHINDEIRSRIHSLKQLHPDYQFDT-DLTS  336

Query  3772  ENVPDNVVGDPARLRQILLNLASNAVKFTEKGGVTIRVAAEEGVRGPIVPLVMTVSDTGI  3593
             +N+   +   P +  Q+ L    NA+K+  K    I+V      +  I+     ++D GI
Sbjct  337   KNL--EIKMKPHQFEQLFLIFIDNAIKYDVKNK-KIKVKTRLKNKQKIIE----ITDHGI  389

Query  3592  GMSEGAIENLFTEFWQADNSISRRYGGTGLGLAITRRLTTQMGGSISVKSVPGEGSEFTV  3413
             G+ E   + +F  F++ D S SR  GG GLGL+I +++    GGSI +KS   +G+ F +
Sbjct  390   GIPEEDQDFIFDRFYRVDKSRSRSQGGNGLGLSIAQKIIQLNGGSIKIKSEINKGTTFKI  449


> NC_002951.3238285.p01 sensor histidine kinase ArlS. Homology: 
HAMP linker domain (HMMPfam: PF00672, score: 2.5e-09). identified 
by similarity to GP:9230553; similarity to OMNI:SA1450; 
match to protein family HMM PF00512; match to protein family 
HMM PF00672; match to protein family HMM PF02518. Encoded 
by gene arlS. Homology: Signal transduction histidine kinase-related 
protein, C-terminal (FPrintScan: PR00344, score: 
2.8e-15). Homology: Signal transduction histidine kinase, subgroup 
1, dimerisation/phosphoacceptor domain (HMMPfam: PF00512, 
score: 4.5e-15). Homology: ATPase-like, ATP-binding domain 
(HMMPfam: PF02518, score: 2.4e-26) (Gene3D: G3DSA:3.30.565.10, 
score: 2.8e-30). ARO:1000001 process or component of 
antibiotic biology or chemistry. ARO:3000839 arlS. [Staphylococcus 
aureus subsp. aureus COL]
Length=451

 Score = 82.4 bits (202),  Expect = 2e-016
 Identities = 68/240 (28%), Positives = 116/240 (48%), Gaps = 13/240 (5%)
 Frame = -2

Query  4126  EMRSARDEAQQANRVKSNFLATMSHEIRTPMNAIIAMADHLLE-GELLPAQ-ETSLQIIT  3953
             EM S  +E+    R    F+   SHE+RTP+  I    + +   G+  PA  E SL I  
Sbjct  221   EMMSQIEESFNQQR---QFVEDASHELRTPLQIIQGHLNLIQRWGKKDPAVLEESLNISI  277

Query  3952  KSSEHLLHVINDILDLSKLEARKIEFEKRTISIEKTISSVVNMLSTNARDKGITIHSQIA  3773
             +    ++ ++ ++L+L+K +   I  E +T+ I   I S ++ L     D         +
Sbjct  278   EEMNRIIKLVEELLELTKGDVNDISSEAQTVHINDEIRSRIHSLKQLHPDYQFDT-DLTS  336

Query  3772  ENVPDNVVGDPARLRQILLNLASNAVKFTEKGGVTIRVAAEEGVRGPIVPLVMTVSDTGI  3593
             +N+   +   P +  Q+ L    NA+K+  K    I+V      +  I+     ++D GI
Sbjct  337   KNL--EIKMKPHQFEQLFLIFIDNAIKYDVKNK-KIKVKTRLKNKQKIIE----ITDHGI  389

Query  3592  GMSEGAIENLFTEFWQADNSISRRYGGTGLGLAITRRLTTQMGGSISVKSVPGEGSEFTV  3413
             G+ E   + +F  F++ D S SR  GG GLGL+I +++    GGSI +KS   +G+ F +
Sbjct  390   GIPEEDQDFIFDRFYRVDKSRSRSQGGNGLGLSIAQKIIQLNGGSIKIKSEINKGTTFKI  449


> NC_002758.1121389.p01 putative protein histidine kinase. Homology: 
Signal transduction histidine kinase-related protein, 
C-terminal (FPrintScan: PR00344, score: 2.8e-15). Homology: 
ATPase-like, ATP-binding domain (HMMPfam: PF02518, score: 2.4e-26) 
(Gene3D: G3DSA:3.30.565.10, score: 2.8e-30). Encoded 
by gene arlS. Homology: HAMP linker domain (HMMPfam: PF00672, 
score: 2.5e-09). Homology: Signal transduction histidine kinase, 
subgroup 1, dimerisation/phosphoacceptor domain (HMMPfam: 
PF00512, score: 4.5e-15). ARO:1000001 process or component 
of antibiotic biology or chemistry. ARO:3000839 arlS. [Staphylococcus 
aureus subsp. aureus Mu50]
Length=451

 Score = 82.4 bits (202),  Expect = 2e-016
 Identities = 68/240 (28%), Positives = 116/240 (48%), Gaps = 13/240 (5%)
 Frame = -2

Query  4126  EMRSARDEAQQANRVKSNFLATMSHEIRTPMNAIIAMADHLLE-GELLPAQ-ETSLQIIT  3953
             EM S  +E+    R    F+   SHE+RTP+  I    + +   G+  PA  E SL I  
Sbjct  221   EMMSQIEESFNQQR---QFVEDASHELRTPLQIIQGHLNLIQRWGKKDPAVLEESLNISI  277

Query  3952  KSSEHLLHVINDILDLSKLEARKIEFEKRTISIEKTISSVVNMLSTNARDKGITIHSQIA  3773
             +    ++ ++ ++L+L+K +   I  E +T+ I   I S ++ L     D         +
Sbjct  278   EEMNRIIKLVEELLELTKGDVNDISSEAQTVHINDEIRSRIHSLKQLHPDYQFDT-DLTS  336

Query  3772  ENVPDNVVGDPARLRQILLNLASNAVKFTEKGGVTIRVAAEEGVRGPIVPLVMTVSDTGI  3593
             +N+   +   P +  Q+ L    NA+K+  K    I+V      +  I+     ++D GI
Sbjct  337   KNL--EIKMKPHQFEQLFLIFIDNAIKYDVKNK-KIKVKTRLKNKQKIIE----ITDHGI  389

Query  3592  GMSEGAIENLFTEFWQADNSISRRYGGTGLGLAITRRLTTQMGGSISVKSVPGEGSEFTV  3413
             G+ E   + +F  F++ D S SR  GG GLGL+I +++    GGSI +KS   +G+ F +
Sbjct  390   GIPEEDQDFIFDRFYRVDKSRSRSQGGNGLGLSIAQKIIQLNGGSIKIKSEINKGTTFKI  449


> NC_002745.1124085.p01 putative protein histidine kinase ArlS. 
Homology: Signal transduction histidine kinase, subgroup 1, 
dimerisation/phosphoacceptor domain (HMMPfam: PF00512, score: 
4.5e-15). Homology: ATPase-like, ATP-binding domain (HMMPfam: 
PF02518, score: 2.4e-26) (Gene3D: G3DSA:3.30.565.10, score: 
2.8e-30). Homology: Signal transduction histidine kinase-related 
protein, C-terminal (FPrintScan: PR00344, score: 2.8e-15). 
Encoded by gene arlS. arlS Curated. Homology: HAMP 
linker domain (HMMPfam: PF00672, score: 2.5e-09). ARO:1000001 
process or component of antibiotic biology or chemistry. ARO:3000839 
arlS. [Staphylococcus aureus subsp. aureus N315]
Length=451

 Score = 82.4 bits (202),  Expect = 2e-016
 Identities = 68/240 (28%), Positives = 116/240 (48%), Gaps = 13/240 (5%)
 Frame = -2

Query  4126  EMRSARDEAQQANRVKSNFLATMSHEIRTPMNAIIAMADHLLE-GELLPAQ-ETSLQIIT  3953
             EM S  +E+    R    F+   SHE+RTP+  I    + +   G+  PA  E SL I  
Sbjct  221   EMMSQIEESFNQQR---QFVEDASHELRTPLQIIQGHLNLIQRWGKKDPAVLEESLNISI  277

Query  3952  KSSEHLLHVINDILDLSKLEARKIEFEKRTISIEKTISSVVNMLSTNARDKGITIHSQIA  3773
             +    ++ ++ ++L+L+K +   I  E +T+ I   I S ++ L     D         +
Sbjct  278   EEMNRIIKLVEELLELTKGDVNDISSEAQTVHINDEIRSRIHSLKQLHPDYQFDT-DLTS  336

Query  3772  ENVPDNVVGDPARLRQILLNLASNAVKFTEKGGVTIRVAAEEGVRGPIVPLVMTVSDTGI  3593
             +N+   +   P +  Q+ L    NA+K+  K    I+V      +  I+     ++D GI
Sbjct  337   KNL--EIKMKPHQFEQLFLIFIDNAIKYDVKNK-KIKVKTRLKNKQKIIE----ITDHGI  389

Query  3592  GMSEGAIENLFTEFWQADNSISRRYGGTGLGLAITRRLTTQMGGSISVKSVPGEGSEFTV  3413
             G+ E   + +F  F++ D S SR  GG GLGL+I +++    GGSI +KS   +G+ F +
Sbjct  390   GIPEEDQDFIFDRFYRVDKSRSRSQGGNGLGLSIAQKIIQLNGGSIKIKSEINKGTTFKI  449


> HM440348.1.gene2.p01 AdeS. adeS Curated. Encoded by gene adeS. 
AdeS sensor histidine kinase. ARO:1000001 process or component 
of antibiotic biology or chemistry. ARO:3000549 adeS. [Acinetobacter 
baumannii]
Length=361

 Score = 81.3 bits (199),  Expect = 5e-016
 Identities = 55/225 (24%), Positives = 107/225 (47%), Gaps = 15/225 (6%)
 Frame = -2

Query  4066  ATMSHEIRTPMNAIIAMADHLLEGELLPAQETSLQIITKSSEHLLHVINDILDLSKLEAR  3887
             A ++HE+RTP+  +      +++G   P  E   + +    E L H++ D+  LS +E +
Sbjct  145   AAIAHELRTPITILQGRLQGIIDGVFKP-DEVLFKSLLNQVEGLSHLVEDLRTLSLVENQ  203

Query  3886  KIEFEKRTISIEKTISSVVNMLSTNARDKGITIHSQIAENVPDNVVGDPARLRQILLNLA  3707
             ++        ++  +  V+        D+   +      + P  V  D  R+ Q+L+ L 
Sbjct  204   QLRLNYELFDLKAVVEKVLKAFEDRL-DQAKLVPELDLTSTP--VYCDRRRIEQVLIALI  260

Query  3706  SNAVKFTEKGGVTI--RVAAEEGVRGPIVPLVMTVSDTGIGMSEGAIENLFTEFWQADNS  3533
              NA++++  G + I   V A+  +        + + D G G++    ++LF  F++ + S
Sbjct  261   DNAIRYSNAGKLKISSEVVADNWI--------LKIEDEGPGIATEFRDDLFKPFFRLEES  312

Query  3532  ISRRYGGTGLGLAITRRLTTQMGGSISVKSVPGEGSEFTVKLPFG  3398
              ++ +GGTGLGLA+   +   + G+I   S  G  S FT+K+  G
Sbjct  313   RNKEFGGTGLGLAVVHAIIVALKGTIKY-SNQGSKSVFTIKISMG  356


> FJ872411.1.gene45.p01 VanSE. Encoded by gene vanSE. Sensor histidine 
kinase; VE40. vanSE Curated. ARO:1000001 process or 
component of antibiotic biology or chemistry. ARO:3002935 vanSE. 
[Enterococcus faecalis]
Length=357

 Score = 78.6 bits (192),  Expect = 3e-015
 Identities = 61/243 (25%), Positives = 121/243 (49%), Gaps = 14/243 (5%)
 Frame = -2

Query  4156  FEDEVIARTAEMRSARDEAQQANRVKSNFLATMSHEIRTPMNAIIAMADHLLEGELLPAQ  3977
             FE+E+     +    +  A++A + + + L  ++H++RTP+ +II     LL+ E    +
Sbjct  111   FENEINHIRIDSLENKKMAEEAGKKRDDLLTYLAHDLRTPLTSIIGYIS-LLQNEQTYLE  169

Query  3976  ETS------LQIITKSSEHLLHVINDILDLSKLEARKIEFEKRTISIEKTISSVVNMLST  3815
               S      + II+  +  L H++ND  +++K    + E  K  + +   +S + +    
Sbjct  170   LDSTKRKNYIDIISDKANRLEHLLNDFFEIAKTGKSREEVYKEEVDLSLMLSQISSEFLP  229

Query  3814  NARDKGITIHSQIAENVPDNVVGDPARLRQILLNLASNAVKFTEKGGVTIRVAAEEGVRG  3635
                +K +    +I  NV   V  +  +  ++L NL  NA+ ++     TI++  E+ V  
Sbjct  230   LLDEKKLEWDFKIEPNV--FVQLNINKFERVLDNLIRNAISYS-LNDTTIKLTLEK-VDE  285

Query  3634  PIVPLVMTVSDTGIGMSEGAIENLFTEFWQADNSISRRYGGTGLGLAITRRLTTQMGGSI  3455
              +V  V  ++D    +SE  I+ LF  F++ D S + + G  GLGLAI +++ ++ GG+I
Sbjct  286   KVVVSVGNITDK---VSEKDIDQLFEPFYRGDKSRNTKTGNAGLGLAIAKQIISEHGGTI  342

Query  3454  SVK  3446
               +
Sbjct  343   EAE  345


> KF823969.1.gene2.p01 VanSB. vanSB Curated. Encoded by gene vanSB. 
ARO:1000001 process or component of antibiotic biology 
or chemistry. ARO:3002932 vanSB. [Enterococcus faecium]
Length=454

 Score = 77.8 bits (190),  Expect = 5e-015
 Identities = 71/269 (26%), Positives = 132/269 (49%), Gaps = 19/269 (7%)
 Frame = -2

Query  4186  LAWILHRRFMFEDEVIARTA-EMRSARDEAQQANRVKSN---FLATMSHEIRTPMNAIIA  4019
             LA  +H  ++   E IAR   E+    DE  + + ++     F A  SHE++TP+ A   
Sbjct  192   LAHDMHSMYVRLKETIARLEDEIARLEDEIAREHELEETQRYFFAAASHELKTPIAATSV  251

Query  4018  MADHLLE--GELLPAQETSLQIITKSSEHLLHVINDILDLSKLEARKIEFEKRTISIEKT  3845
             + + +LE  G+     +   + I K  +    +I++IL+L  L   +I      + I +T
Sbjct  252   LLEGMLENIGDYKDHSKYLRECI-KMMDRQGKIISEILELVSLNDGRIVPIAEPLDIGRT  310

Query  3844  ISSVVNMLSTNARDKGITIHSQIAENVPDN--VVGDPARLRQILLNLASNAVKFTEKGGV  3671
             ++ ++    T A       + +   ++P    V+ DP  L++ L N+  NAV+ T +GG 
Sbjct  311   VAELLPDFQTLAEAN----NQRFVTDIPAGQIVLSDPRLLQKALSNVILNAVQNTPQGG-  365

Query  3670  TIRVAAEEGVRGPIVPLVMTVSDTGIGMSEGAIENLFTEFWQADNSISRRYGGTGLGLAI  3491
              +R+ +E G         + V + G+ + + A+  LFT F++ D + SR+ G +GLGLAI
Sbjct  366   EVRIWSEPGAE----KCRLFVLNMGVHIDDTALPRLFTPFYRIDQARSRKSGRSGLGLAI  421

Query  3490  TRRLTTQMGGSISVKSVPGEGSEFTVKLP  3404
              ++    M    ++++   +G  F + LP
Sbjct  422   VQKTLDAMSLQYALENT-SDGVLFWLDLP  449


> DQ018711.1.gene2.p01 VanS. vanSA Curated. Sensor histidine kinase. 
Encoded by gene vanS. ARO:1000001 process or component 
of antibiotic biology or chemistry. ARO:3002931 vanSA. [Paenibacillus 
apiarius]
Length=388

 Score = 76.6 bits (187),  Expect = 1e-014
 Identities = 61/250 (24%), Positives = 124/250 (49%), Gaps = 17/250 (6%)
 Frame = -2

Query  4141  IARTAEMRSARDEAQQANRVKSNFLATMSHEIRTPMNAIIAMADHLLEGELLPAQETS--  3968
             + RT E R    +A+ A + K++ +  ++H+I+TP+ ++I     L E   +P ++ +  
Sbjct  141   LKRTLEKRE--QDAKLAEQRKNDVVMYLAHDIKTPLTSVIGYLSLLDEAPDMPVEQKAKY  198

Query  3967  LQIITKSSEHLLHVINDILDLSKLEARKIEFEKRTISIEKTISSVVNMLSTN--ARDKGI  3794
             + I    +  L  +I++  ++++   + I   K+ I +   +  + +       A  K  
Sbjct  199   VHITLDKAYRLEQLIDEFFEITRYNLQTITLTKKHIDLYYMLVQMADEFYPQLAANGKQA  258

Query  3793  TIHSQIAENVPDNVVGDPARLRQILLNLASNAVKFTEKGGVTIRVAAEEGVRGPIVPLVM  3614
              IH+  +E++   V GD  +L ++  N+  NA  ++E   V   +    G+ G +V +V 
Sbjct  259   VIHA--SEDL--TVTGDSDKLARVFNNILKNAAAYSEDNSV---IDITAGLSGDVVSIVF  311

Query  3613  TVSDTGIGMSEGAIENLFTEFWQADNSISRRYGGTGLGLAITRRLTTQMGGSISVKSVPG  3434
               + +   + +  +  +F +F++ D++ S   GG GLGLAI + +  Q GG I  +S   
Sbjct  312   KNAGS---IPKDKLAAIFEKFYRLDDARSSDTGGAGLGLAIAKGIIVQHGGQIYAES-ND  367

Query  3433  EGSEFTVKLP  3404
               + FTV+LP
Sbjct  368   NYTTFTVELP  377


> U00096.3.gene4014.p01 response regulator in two-component regulatory 
system with CpxA. Transcriptional regulator in 2-component 
system; GO_component: GO:0005737 - cytoplasm; GO_function: 
GO:0016563 - transcription activator activity; GO_process: 
GO:0006350 - transcription; GO_process: GO:0006805 - xenobiotic 
metabolic process. Encoded by gene cpxR. ARO:1000001 
process or component of antibiotic biology or chemistry. ARO:3000831 
cpxR. [Escherichia coli str. K-12 substr. MG1655]
Length=232

 Score = 74.3 bits (181),  Expect = 6e-014
 Identities = 43/117 (36%), Positives = 66/117 (56%), Gaps = 5/117 (4%)
 Frame = -2

Query  3316  QILLVEDNLTNRDIARKILGRFGADVTVACDGLEAVKAASARRYDIILMDVHMPNMNGLE  3137
             +ILLV+D+     + +++L   G +V VA DG +A+        D++L+DV MP  NG++
Sbjct  3     KILLVDDDRELTSLLKELLEMEGFNVIVAHDGEQALDLLDDS-IDLLLLDVMMPKKNGID  61

Query  3136  AARAIRNLKQPFRNVPIVALTASAFAEDRAQCFEAGMDDFCPKPYRGRELVAAIKRV  2966
               +A+R   Q     P++ LTA     DR    E G DD+ PKP+  RELVA I+ +
Sbjct  62    TLKALRQTHQ----TPVIMLTARGSELDRVLGLELGADDYLPKPFNDRELVARIRAI  114


> NC_007779.1.12933651.p01 DNA-binding response regulator in two-component 
regulatory system with CpxA. ECK3905:JW3883:b3912. 
Encoded by gene cpxR. ARO:1000001 process or component of 
antibiotic biology or chemistry. ARO:3000831 cpxR. [Escherichia 
coli str. K-12 substr. W3110]
Length=232

 Score = 74.3 bits (181),  Expect = 6e-014
 Identities = 43/117 (36%), Positives = 66/117 (56%), Gaps = 5/117 (4%)
 Frame = -2

Query  3316  QILLVEDNLTNRDIARKILGRFGADVTVACDGLEAVKAASARRYDIILMDVHMPNMNGLE  3137
             +ILLV+D+     + +++L   G +V VA DG +A+        D++L+DV MP  NG++
Sbjct  3     KILLVDDDRELTSLLKELLEMEGFNVIVAHDGEQALDLLDDS-IDLLLLDVMMPKKNGID  61

Query  3136  AARAIRNLKQPFRNVPIVALTASAFAEDRAQCFEAGMDDFCPKPYRGRELVAAIKRV  2966
               +A+R   Q     P++ LTA     DR    E G DD+ PKP+  RELVA I+ +
Sbjct  62    TLKALRQTHQ----TPVIMLTARGSELDRVLGLELGADDYLPKPFNDRELVARIRAI  114


> AP009048.1.gene3414.p01 DNA-binding response regulator in two-component 
regulatory system with CpxA. ECK3905:JW3883:b3912. 
cpxR Curated. Encoded by gene cpxR. ARO:1000001 process or 
component of antibiotic biology or chemistry. ARO:3000831 cpxR. 
[Escherichia coli str. K-12 substr. W3110]
Length=232

 Score = 74.3 bits (181),  Expect = 6e-014
 Identities = 43/117 (36%), Positives = 66/117 (56%), Gaps = 5/117 (4%)
 Frame = -2

Query  3316  QILLVEDNLTNRDIARKILGRFGADVTVACDGLEAVKAASARRYDIILMDVHMPNMNGLE  3137
             +ILLV+D+     + +++L   G +V VA DG +A+        D++L+DV MP  NG++
Sbjct  3     KILLVDDDRELTSLLKELLEMEGFNVIVAHDGEQALDLLDDS-IDLLLLDVMMPKKNGID  61

Query  3136  AARAIRNLKQPFRNVPIVALTASAFAEDRAQCFEAGMDDFCPKPYRGRELVAAIKRV  2966
               +A+R   Q     P++ LTA     DR    E G DD+ PKP+  RELVA I+ +
Sbjct  62    TLKALRQTHQ----TPVIMLTARGSELDRVLGLELGADDYLPKPFNDRELVARIRAI  114


> CP000034.1.gene3834.p01 transcriptional regulator in 2-component 
system. Encoded by gene cpxR. Code: TK; COG: COG0745. ARO:1000001 
process or component of antibiotic biology or chemistry. 
ARO:3000831 cpxR. [Shigella dysenteriae Sd197]
Length=232

 Score = 74.3 bits (181),  Expect = 6e-014
 Identities = 43/117 (36%), Positives = 66/117 (56%), Gaps = 5/117 (4%)
 Frame = -2

Query  3316  QILLVEDNLTNRDIARKILGRFGADVTVACDGLEAVKAASARRYDIILMDVHMPNMNGLE  3137
             +ILLV+D+     + +++L   G +V VA DG +A+        D++L+DV MP  NG++
Sbjct  3     KILLVDDDRELTSLLKELLEMEGFNVIVAHDGEQALDLLDDS-IDLLLLDVMMPKKNGID  61

Query  3136  AARAIRNLKQPFRNVPIVALTASAFAEDRAQCFEAGMDDFCPKPYRGRELVAAIKRV  2966
               +A+R   Q     P++ LTA     DR    E G DD+ PKP+  RELVA I+ +
Sbjct  62    TLKALRQTHQ----TPVIMLTARGSELDRVLGLELGADDYLPKPFNDRELVARIRAI  114


> NC_002695.1.915041.p01 CpxR family transcriptional regulator. 
Response regulator in two-component regulatory system with 
CpxA; part of the envelope stress response system. Encoded by 
gene ECs4838. ARO:1000001 process or component of antibiotic 
biology or chemistry. ARO:3000831 cpxR. [Escherichia coli 
O157:H7 str. Sakai]
Length=232

 Score = 74.3 bits (181),  Expect = 6e-014
 Identities = 43/117 (36%), Positives = 66/117 (56%), Gaps = 5/117 (4%)
 Frame = -2

Query  3316  QILLVEDNLTNRDIARKILGRFGADVTVACDGLEAVKAASARRYDIILMDVHMPNMNGLE  3137
             +ILLV+D+     + +++L   G +V VA DG +A+        D++L+DV MP  NG++
Sbjct  3     KILLVDDDRELTSLLKELLEMEGFNVIVAHDGEQALDLLDDS-IDLLLLDVMMPKKNGID  61

Query  3136  AARAIRNLKQPFRNVPIVALTASAFAEDRAQCFEAGMDDFCPKPYRGRELVAAIKRV  2966
               +A+R   Q     P++ LTA     DR    E G DD+ PKP+  RELVA I+ +
Sbjct  62    TLKALRQTHQ----TPVIMLTARGSELDRVLGLELGADDYLPKPFNDRELVARIRAI  114


> U00096.3.gene4013.p01 sensory histidine kinase in two-component 
regulatory system with CpxR. Probable sensor protein (histidine 
protein kinase), acting on arcA; GO_component: GO:0009274 
- peptidoglycan-based cell wall; GO_component: GO:0019866 
- organelle inner membrane; GO_process: GO:0006464 - protein 
modification process; GO_process: GO:0006805 - xenobiotic 
metabolic process. Encoded by gene cpxA. ARO:1000001 process 
or component of antibiotic biology or chemistry. ARO:3000830 
cpxA. [Escherichia coli str. K-12 substr. MG1655]
Length=457

 Score = 72.8 bits (177),  Expect = 2e-013
 Identities = 64/248 (25%), Positives = 108/248 (43%), Gaps = 12/248 (4%)
 Frame = -2

Query  4147  EVIARTAEMRSARDEAQQANRVKSNFLATMSHEIRTPMNAIIAMADHLLEGELLPAQETS  3968
             E +A  A         ++    +   L+ +SHE+RTP+  +  +   LL      ++E  
Sbjct  217   EFLAAGASFNQMVTALERMMTSQQRLLSDISHELRTPLTRL-QLGTALLRRRSGESKE--  273

Query  3967  LQIITKSSEHLLHVINDILDLSKLEARKIEFEKRTISIEKTISSVVNMLSTNARDKGITI  3788
             L+ I   ++ L  +IND+L +S+ + +K      TI   +  S V++  +  A   G ++
Sbjct  274   LERIETEAQRLDSMINDLLVMSRNQ-QKNALVSETIKANQLWSEVLDNAAFEAEQMGKSL  332

Query  3787  HSQIAENVPDNVVGDPARLRQILLNLASNAVKFTEKGGVTIRVAAEEGVRGPIVPLVMTV  3608
                     P  + G+P  L   L N+  NA++++           E G       + +TV
Sbjct  333   TVNFPPG-PWPLYGNPNALESALENIVRNALRYSH-------TKIEVGFAVDKDGITITV  384

Query  3607  SDTGIGMSEGAIENLFTEFWQADNSISRRYGGTGLGLAITRRLTTQMGGSISVKSVPGEG  3428
              D G G+S    E +F  F++ D +  R  GGTGLGLAI      Q  G +  +  P  G
Sbjct  385   DDDGPGVSPEDREQIFRPFYRTDEARDRESGGTGLGLAIVETAIQQHRGWVKAEDSPLGG  444

Query  3427  SEFTVKLP  3404
                 + LP
Sbjct  445   LRLVIWLP  452


> NC_007779.1.12933650.p01 sensory histidine kinase in two-component 
regulatory system with CpxR. ECK3904:JW3882:b3911. Encoded 
by gene cpxA. ARO:1000001 process or component of antibiotic 
biology or chemistry. ARO:3000830 cpxA. [Escherichia coli 
str. K-12 substr. W3110]
Length=457

 Score = 72.8 bits (177),  Expect = 2e-013
 Identities = 64/248 (25%), Positives = 108/248 (43%), Gaps = 12/248 (4%)
 Frame = -2

Query  4147  EVIARTAEMRSARDEAQQANRVKSNFLATMSHEIRTPMNAIIAMADHLLEGELLPAQETS  3968
             E +A  A         ++    +   L+ +SHE+RTP+  +  +   LL      ++E  
Sbjct  217   EFLAAGASFNQMVTALERMMTSQQRLLSDISHELRTPLTRL-QLGTALLRRRSGESKE--  273

Query  3967  LQIITKSSEHLLHVINDILDLSKLEARKIEFEKRTISIEKTISSVVNMLSTNARDKGITI  3788
             L+ I   ++ L  +IND+L +S+ + +K      TI   +  S V++  +  A   G ++
Sbjct  274   LERIETEAQRLDSMINDLLVMSRNQ-QKNALVSETIKANQLWSEVLDNAAFEAEQMGKSL  332

Query  3787  HSQIAENVPDNVVGDPARLRQILLNLASNAVKFTEKGGVTIRVAAEEGVRGPIVPLVMTV  3608
                     P  + G+P  L   L N+  NA++++           E G       + +TV
Sbjct  333   TVNFPPG-PWPLYGNPNALESALENIVRNALRYSH-------TKIEVGFAVDKDGITITV  384

Query  3607  SDTGIGMSEGAIENLFTEFWQADNSISRRYGGTGLGLAITRRLTTQMGGSISVKSVPGEG  3428
              D G G+S    E +F  F++ D +  R  GGTGLGLAI      Q  G +  +  P  G
Sbjct  385   DDDGPGVSPEDREQIFRPFYRTDEARDRESGGTGLGLAIVETAIQQHRGWVKAEDSPLGG  444

Query  3427  SEFTVKLP  3404
                 + LP
Sbjct  445   LRLVIWLP  452


> AP009048.1.gene3415.p01 sensory histidine kinase in two-component 
regulatory system with CpxR. ECK3904:JW3882:b3911. Encoded 
by gene cpxA. cpxA Curated. ARO:1000001 process or component 
of antibiotic biology or chemistry. ARO:3000830 cpxA. [Escherichia 
coli str. K-12 substr. W3110]
Length=457

 Score = 72.8 bits (177),  Expect = 2e-013
 Identities = 64/248 (25%), Positives = 108/248 (43%), Gaps = 12/248 (4%)
 Frame = -2

Query  4147  EVIARTAEMRSARDEAQQANRVKSNFLATMSHEIRTPMNAIIAMADHLLEGELLPAQETS  3968
             E +A  A         ++    +   L+ +SHE+RTP+  +  +   LL      ++E  
Sbjct  217   EFLAAGASFNQMVTALERMMTSQQRLLSDISHELRTPLTRL-QLGTALLRRRSGESKE--  273

Query  3967  LQIITKSSEHLLHVINDILDLSKLEARKIEFEKRTISIEKTISSVVNMLSTNARDKGITI  3788
             L+ I   ++ L  +IND+L +S+ + +K      TI   +  S V++  +  A   G ++
Sbjct  274   LERIETEAQRLDSMINDLLVMSRNQ-QKNALVSETIKANQLWSEVLDNAAFEAEQMGKSL  332

Query  3787  HSQIAENVPDNVVGDPARLRQILLNLASNAVKFTEKGGVTIRVAAEEGVRGPIVPLVMTV  3608
                     P  + G+P  L   L N+  NA++++           E G       + +TV
Sbjct  333   TVNFPPG-PWPLYGNPNALESALENIVRNALRYSH-------TKIEVGFAVDKDGITITV  384

Query  3607  SDTGIGMSEGAIENLFTEFWQADNSISRRYGGTGLGLAITRRLTTQMGGSISVKSVPGEG  3428
              D G G+S    E +F  F++ D +  R  GGTGLGLAI      Q  G +  +  P  G
Sbjct  385   DDDGPGVSPEDREQIFRPFYRTDEARDRESGGTGLGLAIVETAIQQHRGWVKAEDSPLGG  444

Query  3427  SEFTVKLP  3404
                 + LP
Sbjct  445   LRLVIWLP  452


> NC_002695.1.914983.p01 two-component sensor protein. Part of 
two-component CpxA/CpxR system; senses envelope stress; upregulates 
a number of periplasmic folding and trafficking factors. 
Encoded by gene cpxA. ARO:1000001 process or component 
of antibiotic biology or chemistry. ARO:3000830 cpxA. [Escherichia 
coli O157:H7 str. Sakai]
Length=457

 Score = 72.8 bits (177),  Expect = 2e-013
 Identities = 64/248 (25%), Positives = 108/248 (43%), Gaps = 12/248 (4%)
 Frame = -2

Query  4147  EVIARTAEMRSARDEAQQANRVKSNFLATMSHEIRTPMNAIIAMADHLLEGELLPAQETS  3968
             E +A  A         ++    +   L+ +SHE+RTP+  +  +   LL      ++E  
Sbjct  217   EFLAAGASFNQMVTALERMMTSQQRLLSDISHELRTPLTRL-QLGTALLRRRSGESKE--  273

Query  3967  LQIITKSSEHLLHVINDILDLSKLEARKIEFEKRTISIEKTISSVVNMLSTNARDKGITI  3788
             L+ I   ++ L  +IND+L +S+ + +K      TI   +  S V++  +  A   G ++
Sbjct  274   LERIETEAQRLDSMINDLLVMSRNQ-QKNALVSETIKANQLWSEVLDNAAFEAEQMGKSL  332

Query  3787  HSQIAENVPDNVVGDPARLRQILLNLASNAVKFTEKGGVTIRVAAEEGVRGPIVPLVMTV  3608
                     P  + G+P  L   L N+  NA++++           E G       + +TV
Sbjct  333   TVNFPPG-PWPLYGNPNALESALENIVRNALRYSH-------TKIEVGFAVDKDGITITV  384

Query  3607  SDTGIGMSEGAIENLFTEFWQADNSISRRYGGTGLGLAITRRLTTQMGGSISVKSVPGEG  3428
              D G G+S    E +F  F++ D +  R  GGTGLGLAI      Q  G +  +  P  G
Sbjct  385   DDDGPGVSPEDREQIFRPFYRTDEARDRESGGTGLGLAIVETAIQQHRGWVKAEDSPLGG  444

Query  3427  SEFTVKLP  3404
                 + LP
Sbjct  445   LRLVIWLP  452


> AL123456.3.gene3423.p01 Two component sensory transduction transcriptional 
regulatory protein MtrA. Rv3246c, (MTCY20B11.21c), 
len: 228 aa. MtrA,transcriptional activator, response regulator 
(see citations below), equivalent to Q9CCJ2|MTRA|ML0773 
putative two-component response regulator from Mycobacterium 
leprae (228 aa), FASTA scores: opt: 1458, E(): 1.4e-85, 
(98.7% identity in 228 aa overlap). Also highly similar to 
others e.g. Q9F9J5|SCRA putative response regulator from Streptomyces 
coelicolor (228 aa), FASTA scores: opt: 1141,E(): 
1.9e-65, (74.9% identity in 227 aa overlap); Q9KYW8|SCE33.15c 
putative two-component system response regulator from Streptomyces 
coelicolor (229 aa), FASTA scores: opt: 1141, E(): 
1.9e-65, (74.9% identity in 227 aa overlap); Q9F868|REGX3 response 
regulator REGX3 from Mycobacterium smegmatis (228 aa), 
FASTA scores: opt: 730,E(): 2.3e-39, (50.90% identity in 
222 aa overlap); etc. Relatives in Mycobacterium tuberculosis 
are: U01971|MTU01971_1; Q11156|RGX3_MYCTU; MTCY20G9.17, E(): 
0; MTCY31.31c, E(): 3.4e-29; MTCY369.02, E(): 5.7e-28. Similar 
to bacterial regulatory proteins involved in signal transduction. 
The N-terminal region is similar to that of other 
regulatory components of sensory transduction systems. Experiments 
showed mtrA is differentially expressed in virulent 
and avirulent strains during growth in macrophages.. Encoded 
by gene mtrA. ARO:1000001 process or component of antibiotic 
biology or chemistry. ARO:3000816 mtrA. [Mycobacterium tuberculosis 
H37Rv]
Length=228

 Score = 72.4 bits (176),  Expect = 2e-013
 Identities = 41/120 (34%), Positives = 66/120 (55%), Gaps = 4/120 (3%)
 Frame = -2

Query  3331  DLRSVQILLVEDNLTNRDIARKILGRFGADVTVACDGLEAVKAASARRYDIILMDVHMPN  3152
             D    +IL+V+D+ +  ++   +L   G D  V  DG +A+ A    R D++L+D+ +P 
Sbjct  2     DTMRQRILVVDDDASLAEMLTIVLRGEGFDTAVIGDGTQALTAVRELRPDLVLLDLMLPG  61

Query  3151  MNGLEAARAIRNLKQPFRNVPIVALTASAFAEDRAQCFEAGMDDFCPKPYRGRELVAAIK  2972
             MNG++  R +R        VPIV LTA     D     E+G DD+  KP++ +ELVA ++
Sbjct  62    MNGIDVCRVLR----ADSGVPIVMLTAKTDTVDVVLGLESGADDYIMKPFKPKELVARVR  117


> CP003248.2.gene3393.p01 two-component system transcriptional 
regulator MtrA. mtrA Curated. Encoded by gene RVBD_3246c. ARO:1000001 
process or component of antibiotic biology or chemistry. 
ARO:3000816 mtrA. [Mycobacterium tuberculosis H37Rv]
Length=228

 Score = 72.4 bits (176),  Expect = 2e-013
 Identities = 41/120 (34%), Positives = 66/120 (55%), Gaps = 4/120 (3%)
 Frame = -2

Query  3331  DLRSVQILLVEDNLTNRDIARKILGRFGADVTVACDGLEAVKAASARRYDIILMDVHMPN  3152
             D    +IL+V+D+ +  ++   +L   G D  V  DG +A+ A    R D++L+D+ +P 
Sbjct  2     DTMRQRILVVDDDASLAEMLTIVLRGEGFDTAVIGDGTQALTAVRELRPDLVLLDLMLPG  61

Query  3151  MNGLEAARAIRNLKQPFRNVPIVALTASAFAEDRAQCFEAGMDDFCPKPYRGRELVAAIK  2972
             MNG++  R +R        VPIV LTA     D     E+G DD+  KP++ +ELVA ++
Sbjct  62    MNGIDVCRVLR----ADSGVPIVMLTAKTDTVDVVLGLESGADDYIMKPFKPKELVARVR  117


> HM440348.1.gene1.p01 AdeR. adeR Curated. Two-component response 
regulator. Encoded by gene adeR. ARO:1000001 process or component 
of antibiotic biology or chemistry. ARO:3000553 adeR. 
[Acinetobacter baumannii]
Length=247

 Score = 71.6 bits (174),  Expect = 4e-013
 Identities = 43/128 (33%), Positives = 66/128 (51%), Gaps = 4/128 (3%)
 Frame = -2

Query  3349  DVSDASDLRSVQILLVEDNLTNRDIARKILGRFGADVTVACDGLEAVKAASARRYDIILM  3170
             D S + D +   IL+VED+    DI    L R G  V  A +G +A++  +++  D+IL+
Sbjct  3     DHSFSFDCQDKVILVVEDDYDIGDIIENYLKREGMSVIRAMNGKQAIELHASQPIDLILL  62

Query  3169  DVHMPNMNGLEAARAIRNLKQPFRNVPIVALTASAFAEDRAQCFEAGMDDFCPKPYRGRE  2990
             D+ +P +NG E    IR   Q     P++ LTA     D+      G DDF  KP+   E
Sbjct  63    DIKLPELNGWEVLNKIRQKAQ----TPVIMLTALDQDIDKVMALRIGADDFVVKPFNPNE  118

Query  2989  LVAAIKRV  2966
             +VA ++ V
Sbjct  119   VVARVQAV  126


> JF802084.2.gene5.p01 VanSN. vanSN Curated. Encoded by gene vanSN. 
Sensor (from a two-component system). ARO:1000001 process 
or component of antibiotic biology or chemistry. ARO:3002940 
vanSN. [Enterococcus faecium]
Length=364

 Score = 71.6 bits (174),  Expect = 4e-013
 Identities = 57/264 (21%), Positives = 115/264 (43%), Gaps = 17/264 (6%)
 Frame = -2

Query  4168  RRFMFEDEVIARTAEMRSARDEAQQANRV-------KSNFLATMSHEIRTPMNAIIAMAD  4010
             +R     E+     EM   R+   QANR        K++ +  ++H++RT + ++I    
Sbjct  106   QRIQLSTELFTVQEEMNQIRENNNQANRAAKVAEQRKNDLIVYLAHDLRTSLTSVIGYLT  165

Query  4009  HLLEGELLPAQETS--LQIITKSSEHLLHVINDILDLSKLEARKIEFEKRTISIEKTISS  3836
              L E   +  +  +    I    +  L  +I +  ++++    K+   K  + +   +  
Sbjct  166   LLKEEPQISTELRAKYTDIALDKALRLEELIGEFFEVTQFNLTKLTINKEIVDLSIMLEQ  225

Query  3835  VVNMLSTNARDKGITIHSQIAENVPDNVVGDPARLRQILLNLASNAVKFTEKGGVTIRVA  3656
             +         +KG+     I + +   V  DP ++ ++  NL  NA+ ++     TI ++
Sbjct  226   ISYEFLPILNEKGLKWQLAIDKGIKAEV--DPNKMGRVFDNLIRNAINYSFSNS-TIHLS  282

Query  3655  AEEGVRGPIVPLVMTVSDTGIGMSEGAIENLFTEFWQADNSISRRYGGTGLGLAITRRLT  3476
              E+  +     L + +++    + E  +  +F  F++ D S S   GGTGLGL+I + + 
Sbjct  283   LEKNGQN----LELKITNETHTLPEEKLTQIFEPFYRVDTSRSSSTGGTGLGLSIVKDIV  338

Query  3475  TQMGGSISVKSVPGEGSEFTVKLP  3404
                GG I  +S   +   FT+ LP
Sbjct  339   EASGGRIHAQSSNNQ-MTFTLTLP  361


> NC_011586.7046392.p01 AdeR. Encoded by gene adeR. Homology: Signal 
transduction response regulator, C-terminal (HMMPfam: 
PF00486, score: 1.9e-16). Homology: Signal transduction response 
regulator, receiver domain (HMMPfam: PF00072, score: 9.1e-29). 
ARO:1000001 process or component of antibiotic biology 
or chemistry. ARO:3000553 adeR. [Acinetobacter baumannii 
AB0057]
Length=247

 Score = 71.6 bits (174),  Expect = 4e-013
 Identities = 43/128 (33%), Positives = 66/128 (51%), Gaps = 4/128 (3%)
 Frame = -2

Query  3349  DVSDASDLRSVQILLVEDNLTNRDIARKILGRFGADVTVACDGLEAVKAASARRYDIILM  3170
             D S + D +   IL+VED+    DI    L R G  V  A +G +A++  +++  D+IL+
Sbjct  3     DHSFSFDCQDKVILVVEDDYDIGDIIENYLKREGMSVIRAMNGKQAIELHASQPIDLILL  62

Query  3169  DVHMPNMNGLEAARAIRNLKQPFRNVPIVALTASAFAEDRAQCFEAGMDDFCPKPYRGRE  2990
             D+ +P +NG E    IR   Q     P++ LTA     D+      G DDF  KP+   E
Sbjct  63    DIKLPELNGWEVLNKIRQKAQ----TPVIMLTALDQDIDKVMALRIGADDFVVKPFNPNE  118

Query  2989  LVAAIKRV  2966
             +VA ++ V
Sbjct  119   VVARVQAV  126


> DQ212986.1.gene5.p01 VanSG. Sensor histidine kinase. vanSG Curated. 
Encoded by gene vanSG. ARO:3002937 vanSG. ARO:1000001 
process or component of antibiotic biology or chemistry. [Enterococcus 
faecalis]
Length=368

 Score = 71.6 bits (174),  Expect = 4e-013
 Identities = 53/243 (21%), Positives = 121/243 (49%), Gaps = 14/243 (5%)
 Frame = -2

Query  4123  MRSARDEAQQANRVKSNFLATMSHEIRTPMNAIIAMADHLLEGELLPAQ--ETSLQIITK  3950
             +   +  A  A + K++ +  ++H+++TP+ ++I     L + + +  +  E  + I  +
Sbjct  133   LEQQKTAALVAEQRKNDLVVYLAHDLKTPLTSVIGYLTLLRDEKQISDELREKYICISLE  192

Query  3949  SSEHLLHVINDILDLSKLEARKIEFEKRTISIEKTISSVVNMLSTNARDKGITIHSQIAE  3770
              +E L ++IN+  ++++     I  E   +++ + +  +V   +    +K +     + +
Sbjct  193   KAERLENLINEFFEITRFNLSNIILEYSVVNLTRMLEQLVFEFNPMLAEKKLNC---VLK  249

Query  3769  NVPDNVVG-DPARLRQILLNLASNAVKFT-EKGGVTIRVAAEEGVRGPIVPLVMTVSDTG  3596
              +P+ ++  D  +++++  NL  NAV ++ E   ++I V   E +      + +   + G
Sbjct  250   TMPNKMIRCDANKMQRVFDNLLRNAVNYSFENTEISITVTQNENM------VHIKFVNHG  303

Query  3595  IGMSEGAIENLFTEFWQADNSISRRYGGTGLGLAITRRLTTQMGGSISVKSVPGEGSEFT  3416
               + +  +E +F +F++ D S S   GG GLGLAI R +    GG+I+ +S   E  EF 
Sbjct  304   NTIPKEKLERIFEQFYRLDTSRSTGNGGAGLGLAIAREIVMLHGGTITARS-EDEKIEFE  362

Query  3415  VKL  3407
             V +
Sbjct  363   VTI  365


> NC_010410.6002907.p01 two-component response regulator. Encoded 
by gene adeR. Evidence 2a : Function of homologous gene experimentally 
demonstrated in an other organism; Product type 
r : regulator. Homology: Signal transduction response regulator, 
receiver domain (HMMPfam: PF00072, score: 9.1e-29). Homology: 
Signal transduction response regulator, C-terminal 
(HMMPfam: PF00486, score: 1.9e-16). ARO:1000001 process or component 
of antibiotic biology or chemistry. ARO:3000553 adeR. 
[Acinetobacter baumannii AYE]
Length=247

 Score = 71.6 bits (174),  Expect = 4e-013
 Identities = 43/128 (33%), Positives = 66/128 (51%), Gaps = 4/128 (3%)
 Frame = -2

Query  3349  DVSDASDLRSVQILLVEDNLTNRDIARKILGRFGADVTVACDGLEAVKAASARRYDIILM  3170
             D S + D +   IL+VED+    DI    L R G  V  A +G +A++  +++  D+IL+
Sbjct  3     DHSFSFDCQDKVILVVEDDYDIGDIIENYLKREGMSVIRAMNGKQAIELHASQPIDLILL  62

Query  3169  DVHMPNMNGLEAARAIRNLKQPFRNVPIVALTASAFAEDRAQCFEAGMDDFCPKPYRGRE  2990
             D+ +P +NG E    IR   Q     P++ LTA     D+      G DDF  KP+   E
Sbjct  63    DIKLPELNGWEVLNKIRQKAQ----TPVIMLTALDQDIDKVMALRIGADDFVVKPFNPNE  118

Query  2989  LVAAIKRV  2966
             +VA ++ V
Sbjct  119   VVARVQAV  126


> EU250284.1.gene6.p01 sensor histidine kinase. VanSL. Encoded 
by gene vanSL. vanSL Curated. ARO:1000001 process or component 
of antibiotic biology or chemistry. ARO:3002938 vanSL. [Enterococcus 
faecalis]
Length=364

 Score = 68.9 bits (167),  Expect = 2e-012
 Identities = 49/257 (19%), Positives = 116/257 (45%), Gaps = 12/257 (4%)
 Frame = -2

Query  4162  FMFEDEVIARTAEMRSARDEAQQANRVKSNFLATMSHEIRTPMNAIIAMADHLLEGELLP  3983
             F  ++E+     +  +    A++A + K++ +  ++H++RTP+ ++I     L E   + 
Sbjct  115   FELQEEMNQLREKNNADNRAAKEAEKRKNDLIVYLAHDLRTPLTSVIGYLTLLKEEPEIS  174

Query  3982  AQETS--LQIITKSSEHLLHVINDILDLSKLEARKIEFEKRTISIEKTISSVVNMLSTNA  3809
              Q  +    I    +  L  ++++  D+++     +   +  + +   +  +        
Sbjct  175   VQTRAKYTNIALSKAFRLEELLSEFFDVTRFNLTNLTINEELVDLSVMLEQISYEFLPIL  234

Query  3808  RDKGITIHSQIAENVPDNVVGDPARLRQILLNLASNAVKFT-EKGGVTIRVAAEEGVRGP  3632
              +K ++ +  +  N+   +  DP ++ ++  NL  NA+ ++ E   + + +  +E     
Sbjct  235   EEKKLSWNLHVESNIKSLL--DPGKMERVFDNLMRNAINYSFEDTIIDLSLEKKES----  288

Query  3631  IVPLVMTVSDTGIGMSEGAIENLFTEFWQADNSISRRYGGTGLGLAITRRLTTQMGGSIS  3452
                 +  +++    + +  +E +F  F++ D S S   GGTGLGL I R +     G+I+
Sbjct  289   --QAIFKITNRTYTIPKEKLEKIFEPFYRMDTSRSSSTGGTGLGLPIVREIIEASKGTIN  346

Query  3451  VKSVPGEGSEFTVKLPF  3401
             V S   E   F + LP+
Sbjct  347   VSSSNNE-MTFIIYLPY  362


> FJ349556.1.gene3.p01 VanSM. vanSM Curated. Encoded by gene vanSM. 
Sensor protein kinase. ARO:3002939 vanSM. ARO:1000001 process 
or component of antibiotic biology or chemistry. [Enterococcus 
faecium]
Length=370

 Score = 67.8 bits (164),  Expect = 5e-012
 Identities = 48/216 (22%), Positives = 101/216 (46%), Gaps = 11/216 (5%)
 Frame = -2

Query  4081  KSNFLATMSHEIRTPMNAIIAMADHLLEGELLPAQETS--LQIITKSSEHLLHVINDILD  3908
             K   +  ++H++RTP+ +++   D +L+ E L  ++    L I    S+ L  +I+++ +
Sbjct  142   KEQLVVNLAHDLRTPLTSVLGYLDLVLKDEKLTKEQVRHFLTIAFTKSQRLEKLIDELFE  201

Query  3907  LSKLEARKIEFEKRTISIEKTISSVVNMLSTNARDKGITIHSQIAENVPDNVVGDPARLR  3728
             ++++    +  EK+ I++   +  +   L       G+T       ++P  V  D   L 
Sbjct  202   ITRMNYGMLSIEKKPINLTDLLLQLKEELYPIFEKNGLTARMNTLPHLP--VSADGEMLA  259

Query  3727  QILLNLASNAVKFTEKGG-VTIRVAAEEGVRGPIVPLVMTVSDTGIGMSEGAIENLFTEF  3551
             ++  NL +NA ++   G  V I    +E        +V+ V + G  +    +  LF  F
Sbjct  260   RVFENLLTNANRYGHDGQFVDINGFVDE------EEVVVQVVNYGDSIPPNELPYLFDMF  313

Query  3550  WQADNSISRRYGGTGLGLAITRRLTTQMGGSISVKS  3443
             +  D + + +   TGLGL I + +  Q  G+++ +S
Sbjct  314   YTGDKARTHKEDSTGLGLFIAKNIVEQHNGTVTAES  349


> FJ349556.1.gene2.p01 VanRM. Response regulator. Encoded by gene 
vanRM. vanRM Curated. ARO:1000001 process or component of 
antibiotic biology or chemistry. ARO:3002928 vanRM. [Enterococcus 
faecium]
Length=232

 Score = 66.6 bits (161),  Expect = 1e-011
 Identities = 40/118 (33%), Positives = 60/118 (50%), Gaps = 4/118 (3%)
 Frame = -2

Query  3328  LRSVQILLVEDNLTNRDIARKILGRFGADVTVACDGLEAVKAASARRYDIILMDVHMPNM  3149
             +R + IL+ ED     D+    L + G DV    DG EA+    A+  D+I++D+ MP M
Sbjct  1     MRRISILIAEDEEEIADLLAIHLEKEGYDVIKVHDGQEALHVIQAQSIDLIILDIMMPKM  60

Query  3148  NGLEAARAIRNLKQPFRNVPIVALTASAFAEDRAQCFEAGMDDFCPKPYRGRELVAAI  2975
             +G E  R +R       N+PI+ L+A     D+      G DD+  KP+   ELVA +
Sbjct  61    DGYEVTRQVR----AQYNMPIIFLSAKTSDFDKVHGLVIGGDDYITKPFTPIELVARV  114


> AF162694.1.gene6.p01 sensor-histidine kinase VanSc. vanSC Curated. 
Encoded by gene vanSc. Member of the two-component regulatory 
system. ARO:1000001 process or component of antibiotic 
biology or chemistry. ARO:3002933 vanSC. [Enterococcus gallinarum]
Length=361

 Score = 66.6 bits (161),  Expect = 1e-011
 Identities = 56/264 (21%), Positives = 115/264 (43%), Gaps = 18/264 (6%)
 Frame = -2

Query  4168  RRFMFEDEVIARTAEMRSARDE-------AQQANRVKSNFLATMSHEIRTPMNAIIAMAD  4010
             +R      +I    EM   R++       A++A + K++ +  ++H++RTP+ ++I    
Sbjct  102   KRITLSSHLIDVQEEMNQLREKSLQDQRAAKEAEQRKNDLIVYLAHDLRTPLTSVIGYLT  161

Query  4009  HLLEGELLP--AQETSLQIITKSSEHLLHVINDILDLSKLEARKIEFEKRTISIEKTISS  3836
              L E   L    +    +I  + ++ L  +I++  ++++     I  +  T  +   +  
Sbjct  162   LLKEEPQLSNAMRNRYTEIALQKAQRLELLISEFFEITRFNLTTIVLQTETTDLSLMLEQ  221

Query  3835  VVNMLSTNARDKGITIHSQIAENVPDNVVGDPARLRQILLNLASNAVKFTEKGGVTIRVA  3656
             +         +K +     + +NV   V  D  ++ ++  NL  NA+ ++      +   
Sbjct  222   LTFEFLPLLEEKNLNWQLNLQKNVLATV--DTEKIARVFDNLIRNAINYSYPDSPLLLEL  279

Query  3655  AEEGVRGPIVPLVMTVSDTGIGMSEGAIENLFTEFWQADNSISRRYGGTGLGLAITRRLT  3476
              E         + + +++ G  + E  I  LF  F++ D+S +    GTGLGL I + + 
Sbjct  280   VESD------SIHIRLTNRGKTIPEEMIGRLFEPFYRMDSSRATATSGTGLGLPIAKEIL  333

Query  3475  TQMGGSISVKSVPGEGSEFTVKLP  3404
                GG IS +S   E   F V+LP
Sbjct  334   LASGGDISAES-KDETIIFNVRLP  356


> BA000017.4.gene1427.p01 truncated (putative response regulator). 
Encoded by gene truncated-arlR. ARO:1000001 process or component 
of antibiotic biology or chemistry. ARO:3000838 arlR. 
[Staphylococcus aureus subsp. aureus Mu50]
Length=219

 Score = 63.9 bits (154),  Expect = 8e-011
 Identities = 37/117 (31%), Positives = 61/117 (52%), Gaps = 4/117 (3%)
 Frame = -2

Query  3316  QILLVEDNLTNRDIARKILGRFGADVTVACDGLEAVKAASARRYDIILMDVHMPNMNGLE  3137
             QIL+VED           L     +V    DG + +  A +  YD+I++D+ +P++NGLE
Sbjct  3     QILIVEDEQNLARFLELELTHENYNVDTEYDGQDGLDKALSHYYDLIILDLMLPSINGLE  62

Query  3136  AARAIRNLKQPFRNVPIVALTASAFAEDRAQCFEAGMDDFCPKPYRGRELVAAIKRV  2966
               R IR      ++ PI+ +TA +   D+    + G DD+  KP+   EL+A I+ +
Sbjct  63    ICRKIRQQ----QSTPIIIITAKSDTYDKVAGLDYGADDYIVKPFDIEELLARIRAI  115


> NC_009782.1.5559729.p01 truncated response regulator. Encoded 
by gene SAHV_1403. ARO:1000001 process or component of antibiotic 
biology or chemistry. ARO:3000838 arlR. [Staphylococcus 
aureus subsp. aureus Mu3]
Length=219

 Score = 63.9 bits (154),  Expect = 8e-011
 Identities = 37/117 (31%), Positives = 61/117 (52%), Gaps = 4/117 (3%)
 Frame = -2

Query  3316  QILLVEDNLTNRDIARKILGRFGADVTVACDGLEAVKAASARRYDIILMDVHMPNMNGLE  3137
             QIL+VED           L     +V    DG + +  A +  YD+I++D+ +P++NGLE
Sbjct  3     QILIVEDEQNLARFLELELTHENYNVDTEYDGQDGLDKALSHYYDLIILDLMLPSINGLE  62

Query  3136  AARAIRNLKQPFRNVPIVALTASAFAEDRAQCFEAGMDDFCPKPYRGRELVAAIKRV  2966
               R IR      ++ PI+ +TA +   D+    + G DD+  KP+   EL+A I+ +
Sbjct  63    ICRKIRQQ----QSTPIIIITAKSDTYDKVAGLDYGADDYIVKPFDIEELLARIRAI  115


> AF155139.2.gene2.p01 two-component response regulator. vanRF 
Curated. Encoded by gene vanRF. Similar to Bacillus halodurans 
and Enterococcus faecium BM4147 two-component response regulators. 
ARO:1000001 process or component of antibiotic biology 
or chemistry. ARO:3002925 vanRF. [Paenibacillus popilliae 
ATCC 14706]
Length=231

 Score = 63.9 bits (154),  Expect = 8e-011
 Identities = 36/118 (30%), Positives = 60/118 (50%), Gaps = 4/118 (3%)
 Frame = -2

Query  3328  LRSVQILLVEDNLTNRDIARKILGRFGADVTVACDGLEAVKAASARRYDIILMDVHMPNM  3149
             ++++ IL+ +D+    D+    L + G  V    DG E +     +  D++++D+ MP M
Sbjct  1     MKNITILIADDDAEIADLVAIHLEKEGYRVIKVSDGQETIDVIQNQPIDLLILDIMMPKM  60

Query  3148  NGLEAARAIRNLKQPFRNVPIVALTASAFAEDRAQCFEAGMDDFCPKPYRGRELVAAI  2975
             +G E  R IR       N+PI+ L+A     D+ Q    G DD+  KP+   ELVA +
Sbjct  61    DGFEVTRRIREK----HNMPIIFLSAKTSDFDKVQGLVIGADDYMTKPFIPIELVARV  114


> NC_013450.8614146.p01 DNA-binding response regulator ArlR. Homology: 
Winged helix-turn-helix transcription repressor DNA-binding 
(Gene3D: G3DSA:1.10.10.10, score: 1.5e-29). Encoded 
by gene arlR. Homology: Signal transduction response regulator, 
C-terminal (HMMPfam: PF00486, score: 5e-27). Homology: Signal 
transduction response regulator, receiver domain (HMMPfam: 
PF00072, score: 3.4e-30). arlR Curated. ARO:1000001 process 
or component of antibiotic biology or chemistry. ARO:3000838 
arlR. [Staphylococcus aureus subsp. aureus ED98]
Length=219

 Score = 63.9 bits (154),  Expect = 8e-011
 Identities = 37/117 (31%), Positives = 61/117 (52%), Gaps = 4/117 (3%)
 Frame = -2

Query  3316  QILLVEDNLTNRDIARKILGRFGADVTVACDGLEAVKAASARRYDIILMDVHMPNMNGLE  3137
             QIL+VED           L     +V    DG + +  A +  YD+I++D+ +P++NGLE
Sbjct  3     QILIVEDEQNLARFLELELTHENYNVDTEYDGQDGLDKALSHYYDLIILDLMLPSINGLE  62

Query  3136  AARAIRNLKQPFRNVPIVALTASAFAEDRAQCFEAGMDDFCPKPYRGRELVAAIKRV  2966
               R IR      ++ PI+ +TA +   D+    + G DD+  KP+   EL+A I+ +
Sbjct  63    ICRKIRQQ----QSTPIIIITAKSDTYDKVAGLDYGADDYIVKPFDIEELLARIRAI  115


> NC_010079.5776364.p01 response regulator. Encoded by gene arlR. 
Homology: Signal transduction response regulator, receiver 
domain (HMMPfam: PF00072, score: 3.4e-30). Homology: Signal 
transduction response regulator, C-terminal (HMMPfam: PF00486, 
score: 5e-27). Homology: Winged helix-turn-helix transcription 
repressor DNA-binding (Gene3D: G3DSA:1.10.10.10, score: 
1.5e-29). ARO:1000001 process or component of antibiotic 
biology or chemistry. ARO:3000838 arlR. [Staphylococcus aureus 
subsp. aureus USA300_TCH1516]
Length=219

 Score = 63.9 bits (154),  Expect = 8e-011
 Identities = 37/117 (31%), Positives = 61/117 (52%), Gaps = 4/117 (3%)
 Frame = -2

Query  3316  QILLVEDNLTNRDIARKILGRFGADVTVACDGLEAVKAASARRYDIILMDVHMPNMNGLE  3137
             QIL+VED           L     +V    DG + +  A +  YD+I++D+ +P++NGLE
Sbjct  3     QILIVEDEQNLARFLELELTHENYNVDTEYDGQDGLDKALSHYYDLIILDLMLPSINGLE  62

Query  3136  AARAIRNLKQPFRNVPIVALTASAFAEDRAQCFEAGMDDFCPKPYRGRELVAAIKRV  2966
               R IR      ++ PI+ +TA +   D+    + G DD+  KP+   EL+A I+ +
Sbjct  63    ICRKIRQQ----QSTPIIIITAKSDTYDKVAGLDYGADDYIVKPFDIEELLARIRAI  115


> NC_009641.5330787.p01 two-component response regulator. Homology: 
Signal transduction response regulator, C-terminal (HMMPfam: 
PF00486, score: 5e-27). Homology: Signal transduction 
response regulator, receiver domain (HMMPfam: PF00072, score: 
3.4e-30). Homology: Winged helix-turn-helix transcription 
repressor DNA-binding (Gene3D: G3DSA:1.10.10.10, score: 1.5e-29). 
Encoded by gene NWMN_1328. ARO:1000001 process or component 
of antibiotic biology or chemistry. ARO:3000838 arlR. 
[Staphylococcus aureus subsp. aureus str. Newman]
Length=219

 Score = 63.9 bits (154),  Expect = 8e-011
 Identities = 37/117 (31%), Positives = 61/117 (52%), Gaps = 4/117 (3%)
 Frame = -2

Query  3316  QILLVEDNLTNRDIARKILGRFGADVTVACDGLEAVKAASARRYDIILMDVHMPNMNGLE  3137
             QIL+VED           L     +V    DG + +  A +  YD+I++D+ +P++NGLE
Sbjct  3     QILIVEDEQNLARFLELELTHENYNVDTEYDGQDGLDKALSHYYDLIILDLMLPSINGLE  62

Query  3136  AARAIRNLKQPFRNVPIVALTASAFAEDRAQCFEAGMDDFCPKPYRGRELVAAIKRV  2966
               R IR      ++ PI+ +TA +   D+    + G DD+  KP+   EL+A I+ +
Sbjct  63    ICRKIRQQ----QSTPIIIITAKSDTYDKVAGLDYGADDYIVKPFDIEELLARIRAI  115


> NC_009632.5316152.p01 response regulator receiver. Homology: 
Signal transduction response regulator, C-terminal (HMMPfam: 
PF00486, score: 5e-27). Homology: Winged helix-turn-helix transcription 
repressor DNA-binding (Gene3D: G3DSA:1.10.10.10, 
score: 1.5e-29). Homology: Signal transduction response regulator, 
receiver domain (HMMPfam: PF00072, score: 3.4e-30). 
PFAM: response regulator receiver; transcriptional regulator 
domain protein; KEGG: sao:SAOUHSC_01420 DNA-binding response 
regulator, putative. Encoded by gene SaurJH1_1505. ARO:1000001 
process or component of antibiotic biology or chemistry. 
ARO:3000838 arlR. [Staphylococcus aureus subsp. aureus JH1]
Length=219

 Score = 63.9 bits (154),  Expect = 8e-011
 Identities = 37/117 (31%), Positives = 61/117 (52%), Gaps = 4/117 (3%)
 Frame = -2

Query  3316  QILLVEDNLTNRDIARKILGRFGADVTVACDGLEAVKAASARRYDIILMDVHMPNMNGLE  3137
             QIL+VED           L     +V    DG + +  A +  YD+I++D+ +P++NGLE
Sbjct  3     QILIVEDEQNLARFLELELTHENYNVDTEYDGQDGLDKALSHYYDLIILDLMLPSINGLE  62

Query  3136  AARAIRNLKQPFRNVPIVALTASAFAEDRAQCFEAGMDDFCPKPYRGRELVAAIKRV  2966
               R IR      ++ PI+ +TA +   D+    + G DD+  KP+   EL+A I+ +
Sbjct  63    ICRKIRQQ----QSTPIIIITAKSDTYDKVAGLDYGADDYIVKPFDIEELLARIRAI  115


> NC_009487.5167260.p01 two component transcriptional regulator. 
Homology: Signal transduction response regulator, C-terminal 
(HMMPfam: PF00486, score: 5e-27). Homology: Winged helix-turn-helix 
transcription repressor DNA-binding (Gene3D: G3DSA:1.10.10.10, 
score: 1.5e-29). PFAM: response regulator receiver; 
transcriptional regulator domain protein. Encoded by gene 
SaurJH9_1476. Homology: Signal transduction response regulator, 
receiver domain (HMMPfam: PF00072, score: 3.4e-30). 
ARO:1000001 process or component of antibiotic biology or chemistry. 
ARO:3000838 arlR. [Staphylococcus aureus subsp. aureus 
JH9]
Length=219

 Score = 63.9 bits (154),  Expect = 8e-011
 Identities = 37/117 (31%), Positives = 61/117 (52%), Gaps = 4/117 (3%)
 Frame = -2

Query  3316  QILLVEDNLTNRDIARKILGRFGADVTVACDGLEAVKAASARRYDIILMDVHMPNMNGLE  3137
             QIL+VED           L     +V    DG + +  A +  YD+I++D+ +P++NGLE
Sbjct  3     QILIVEDEQNLARFLELELTHENYNVDTEYDGQDGLDKALSHYYDLIILDLMLPSINGLE  62

Query  3136  AARAIRNLKQPFRNVPIVALTASAFAEDRAQCFEAGMDDFCPKPYRGRELVAAIKRV  2966
               R IR      ++ PI+ +TA +   D+    + G DD+  KP+   EL+A I+ +
Sbjct  63    ICRKIRQQ----QSTPIIIITAKSDTYDKVAGLDYGADDYIVKPFDIEELLARIRAI  115


> NC_007795.3920651.p01 DNA-binding response regulator, putative. 
Homology: Signal transduction response regulator, receiver 
domain (HMMPfam: PF00072, score: 3.4e-30). Homology: Winged 
helix-turn-helix transcription repressor DNA-binding (Gene3D: 
G3DSA:1.10.10.10, score: 1.5e-29). Homology: Signal transduction 
response regulator, C-terminal (HMMPfam: PF00486, score: 
5e-27). Encoded by gene SAOUHSC_01420. ARO:1000001 process 
or component of antibiotic biology or chemistry. ARO:3000838 
arlR. [Staphylococcus aureus subsp. aureus NCTC 8325]
Length=219

 Score = 63.9 bits (154),  Expect = 8e-011
 Identities = 37/117 (31%), Positives = 61/117 (52%), Gaps = 4/117 (3%)
 Frame = -2

Query  3316  QILLVEDNLTNRDIARKILGRFGADVTVACDGLEAVKAASARRYDIILMDVHMPNMNGLE  3137
             QIL+VED           L     +V    DG + +  A +  YD+I++D+ +P++NGLE
Sbjct  3     QILIVEDEQNLARFLELELTHENYNVDTEYDGQDGLDKALSHYYDLIILDLMLPSINGLE  62

Query  3136  AARAIRNLKQPFRNVPIVALTASAFAEDRAQCFEAGMDDFCPKPYRGRELVAAIKRV  2966
               R IR      ++ PI+ +TA +   D+    + G DD+  KP+   EL+A I+ +
Sbjct  63    ICRKIRQQ----QSTPIIIITAKSDTYDKVAGLDYGADDYIVKPFDIEELLARIRAI  115


> NC_007793.3914065.p01 DNA-binding response regulator. Homology: 
Signal transduction response regulator, receiver domain (HMMPfam: 
PF00072, score: 3.4e-30). identified by match to protein 
family HMM PF00072; match to protein family HMM PF00486. 
Encoded by gene arlR. Homology: Winged helix-turn-helix transcription 
repressor DNA-binding (Gene3D: G3DSA:1.10.10.10, 
score: 1.5e-29). Homology: Signal transduction response regulator, 
C-terminal (HMMPfam: PF00486, score: 5e-27). ARO:1000001 
process or component of antibiotic biology or chemistry. 
ARO:3000838 arlR. [Staphylococcus aureus subsp. aureus USA300_FPR3757]
Length=219

 Score = 63.9 bits (154),  Expect = 8e-011
 Identities = 37/117 (31%), Positives = 61/117 (52%), Gaps = 4/117 (3%)
 Frame = -2

Query  3316  QILLVEDNLTNRDIARKILGRFGADVTVACDGLEAVKAASARRYDIILMDVHMPNMNGLE  3137
             QIL+VED           L     +V    DG + +  A +  YD+I++D+ +P++NGLE
Sbjct  3     QILIVEDEQNLARFLELELTHENYNVDTEYDGQDGLDKALSHYYDLIILDLMLPSINGLE  62

Query  3136  AARAIRNLKQPFRNVPIVALTASAFAEDRAQCFEAGMDDFCPKPYRGRELVAAIKRV  2966
               R IR      ++ PI+ +TA +   D+    + G DD+  KP+   EL+A I+ +
Sbjct  63    ICRKIRQQ----QSTPIIIITAKSDTYDKVAGLDYGADDYIVKPFDIEELLARIRAI  115


> NC_007622.3794948.p01 two-component response regulator. Homology: 
Signal transduction response regulator, receiver domain 
(HMMPfam: PF00072, score: 3.4e-30). Homology: Signal transduction 
response regulator, C-terminal (HMMPfam: PF00486, score: 
5e-27). Encoded by gene arlR. Homology: Winged helix-turn-helix 
transcription repressor DNA-binding (Gene3D: G3DSA:1.10.10.10, 
score: 1.5e-29). ARO:1000001 process or component 
of antibiotic biology or chemistry. ARO:3000838 arlR. [Staphylococcus 
aureus RF122]
Length=219

 Score = 63.9 bits (154),  Expect = 8e-011
 Identities = 37/117 (31%), Positives = 61/117 (52%), Gaps = 4/117 (3%)
 Frame = -2

Query  3316  QILLVEDNLTNRDIARKILGRFGADVTVACDGLEAVKAASARRYDIILMDVHMPNMNGLE  3137
             QIL+VED           L     +V    DG + +  A +  YD+I++D+ +P++NGLE
Sbjct  3     QILIVEDEQNLARFLELELTHENYNVDTEYDGQDGLDKALSHYYDLIILDLMLPSINGLE  62

Query  3136  AARAIRNLKQPFRNVPIVALTASAFAEDRAQCFEAGMDDFCPKPYRGRELVAAIKRV  2966
               R IR      ++ PI+ +TA +   D+    + G DD+  KP+   EL+A I+ +
Sbjct  63    ICRKIRQQ----QSTPIIIITAKSDTYDKVAGLDYGADDYIVKPFDIEELLARIRAI  115


> NC_003923.1003417.p01 truncated (putative response regulator 
ArlR. Homology: Signal transduction response regulator, C-terminal 
(HMMPfam: PF00486, score: 5e-27). Homology: Signal transduction 
response regulator, receiver domain (HMMPfam: PF00072, 
score: 3.4e-30). Encoded by gene MW1305. Homology: Winged 
helix-turn-helix transcription repressor DNA-binding (Gene3D: 
G3DSA:1.10.10.10, score: 1.5e-29). ARO:1000001 process 
or component of antibiotic biology or chemistry. ARO:3000838 
arlR. [Staphylococcus aureus subsp. aureus MW2]
Length=219

 Score = 63.9 bits (154),  Expect = 8e-011
 Identities = 37/117 (31%), Positives = 61/117 (52%), Gaps = 4/117 (3%)
 Frame = -2

Query  3316  QILLVEDNLTNRDIARKILGRFGADVTVACDGLEAVKAASARRYDIILMDVHMPNMNGLE  3137
             QIL+VED           L     +V    DG + +  A +  YD+I++D+ +P++NGLE
Sbjct  3     QILIVEDEQNLARFLELELTHENYNVDTEYDGQDGLDKALSHYYDLIILDLMLPSINGLE  62

Query  3136  AARAIRNLKQPFRNVPIVALTASAFAEDRAQCFEAGMDDFCPKPYRGRELVAAIKRV  2966
               R IR      ++ PI+ +TA +   D+    + G DD+  KP+   EL+A I+ +
Sbjct  63    ICRKIRQQ----QSTPIIIITAKSDTYDKVAGLDYGADDYIVKPFDIEELLARIRAI  115


> NC_002953.2862195.p01 response regulator protein. Encoded by
[truncated: 39,900,479 more chars]
