# Supplementary material for: Gut Microbiome of an 11th Century A.D. Pre-Columbian Andean Mummy
Source: PLoS One. 2015 Sep 30;10(9):e0138135. doi: 10.1371/journal.pone.0138135 (PMC4589460; doi:10.1371/journal.pone.0138135)
Supplement: S12 Dataset — (TXT) [file pone.0138135.s012.txt]

BLASTX 2.2.22+


Reference: Stephen F. Altschul, Thomas L. Madden, Alejandro A.
Schaffer, Jinghui Zhang, Zheng Zhang, Webb Miller, and David J.
Lipman (1997), "Gapped BLAST and PSI-BLAST: a new generation of
protein database search programs", Nucleic Acids Res. 25:3389-3402.


Database: CARDS_Database.fa
           2,993 sequences; 937,042 total letters


Query=  CM3_S48_L008_R1_001_(paired)_contig_1 Average coverage: 4,958.27
Length=1043


***** No hits found *****


Lambda     K      H
   0.318    0.134    0.401 

Gapped
Lambda     K      H
   0.267   0.0410    0.140 

Effective search space used: 183278240


Query=  CM3_S48_L008_R1_001_(paired)_contig_2 Average coverage: 227.06
Length=2728


***** No hits found *****


Lambda     K      H
   0.318    0.134    0.401 

Gapped
Lambda     K      H
   0.267   0.0410    0.140 

Effective search space used: 546823368


Query=  CM3_S48_L008_R1_001_(paired)_contig_3 Average coverage: 12,730.44
Length=1917


***** No hits found *****


Lambda     K      H
   0.318    0.134    0.401 

Gapped
Lambda     K      H
   0.267   0.0410    0.140 

Effective search space used: 373511352


Query=  CM3_S48_L008_R1_001_(paired)_contig_4 Average coverage: 2,531.29
Length=841


***** No hits found *****


Lambda     K      H
   0.318    0.134    0.401 

Gapped
Lambda     K      H
   0.267   0.0410    0.140 

Effective search space used: 139520400


Query=  CM3_S48_L008_R1_001_(paired)_contig_5 Average coverage: 29,571.95
Length=4009


***** No hits found *****


Lambda     K      H
   0.318    0.134    0.401 

Gapped
Lambda     K      H
   0.267   0.0410    0.140 

Effective search space used: 818755399


Query=  CM3_S48_L008_R1_001_(paired)_contig_6 Average coverage: 151,615.32
Length=4302


***** No hits found *****


Lambda     K      H
   0.318    0.134    0.401 

Gapped
Lambda     K      H
   0.267   0.0410    0.140 

Effective search space used: 883307313


Query=  CM3_S48_L008_R1_001_(paired)_contig_7 Average coverage: 689.00
Length=416


***** No hits found *****


Lambda     K      H
   0.318    0.134    0.401 

Gapped
Lambda     K      H
   0.267   0.0410    0.140 

Effective search space used: 47622036


Query=  CM3_S48_L008_R1_001_(paired)_contig_8 Average coverage: 668.08
Length=589


***** No hits found *****


Lambda     K      H
   0.318    0.134    0.401 

Gapped
Lambda     K      H
   0.267   0.0410    0.140 

Effective search space used: 84083139


Query=  CM3_S48_L008_R1_001_(paired)_contig_9 Average coverage: 45,318.82
Length=2343


***** No hits found *****


Lambda     K      H
   0.318    0.134    0.401 

Gapped
Lambda     K      H
   0.267   0.0410    0.140 

Effective search space used: 464100180


Query=  CM3_S48_L008_R1_001_(paired)_contig_10 Average coverage: 5,209.12
Length=3749


***** No hits found *****


Lambda     K      H
   0.318    0.134    0.401 

Gapped
Lambda     K      H
   0.267   0.0410    0.140 

Effective search space used: 765570702


Query=  CM3_S48_L008_R1_001_(paired)_contig_11 Average coverage: 7,721.59
Length=2290
                                                                      Score     E
Sequences producing significant alignments:                          (Bits)  Value

  U00096.3.gene2325.p01 undecaprenyl phosphate-L-Ara4FN transfera...  50.8    3e-007
  NC_007779.1.12931502.p01 undecaprenyl phosphate-L-Ara4FN transf...  50.8    3e-007
  AP009048.1.gene2311.p01 undecaprenyl phosphate-L-Ara4FN transfe...  50.8    3e-007


> U00096.3.gene2325.p01 undecaprenyl phosphate-L-Ara4FN transferase. 
Encoded by gene arnC. Putative sugar transferase. PmrF 
Curated. ARO:1000001 process or component of antibiotic biology 
or chemistry. ARO:3003578 PmrF. [Escherichia coli str. 
K-12 substr. MG1655]
Length=322

 Score = 50.8 bits (120),  Expect = 3e-007
 Identities = 32/110 (29%), Positives = 56/110 (50%), Gaps = 13/110 (11%)
 Frame = -3

Query  836  KVSIIVPAYNEEVNAVSSLQNLLKCTY-------PDFDIVFVDDGSKDATYEKVVAAFQQ  678
            KVS+++P YNE+     SL  L++ T         +++I+ +DDGS D +   +V A Q 
Sbjct  9    KVSVVIPVYNEQ----ESLPELIRRTTTACESLGKEYEILLIDDGSSDNSAHMLVEASQA  64

Query  677  NKK--VKIFTKPNGGKASALNFGIAQSDARYVVCIDADTKLLPDAVEKLM  534
                 V I    N G+ SA+  G +      ++ +DAD +  P+ + +L+
Sbjct  65   ENSHIVSILLNRNYGQHSAIMAGFSHVTGDLIITLDADLQNPPEEIPRLV  114


> NC_007779.1.12931502.p01 undecaprenyl phosphate-L-Ara4FN transferase. 
ECK2247:JW2248:b2254. Encoded by gene yfbF. ARO:1000001 
process or component of antibiotic biology or chemistry. 
ARO:3003578 PmrF. [Escherichia coli str. K-12 substr. W3110]
Length=322

 Score = 50.8 bits (120),  Expect = 3e-007
 Identities = 32/110 (29%), Positives = 56/110 (50%), Gaps = 13/110 (11%)
 Frame = -3

Query  836  KVSIIVPAYNEEVNAVSSLQNLLKCTY-------PDFDIVFVDDGSKDATYEKVVAAFQQ  678
            KVS+++P YNE+     SL  L++ T         +++I+ +DDGS D +   +V A Q 
Sbjct  9    KVSVVIPVYNEQ----ESLPELIRRTTTACESLGKEYEILLIDDGSSDNSAHMLVEASQA  64

Query  677  NKK--VKIFTKPNGGKASALNFGIAQSDARYVVCIDADTKLLPDAVEKLM  534
                 V I    N G+ SA+  G +      ++ +DAD +  P+ + +L+
Sbjct  65   ENSHIVSILLNRNYGQHSAIMAGFSHVTGDLIITLDADLQNPPEEIPRLV  114


> AP009048.1.gene2311.p01 undecaprenyl phosphate-L-Ara4FN transferase. 
ECK2247:JW2248:b2254. Encoded by gene yfbF. ARO:1000001 
process or component of antibiotic biology or chemistry. 
ARO:3003578 PmrF. [Escherichia coli str. K-12 substr. W3110]
Length=322

 Score = 50.8 bits (120),  Expect = 3e-007
 Identities = 32/110 (29%), Positives = 56/110 (50%), Gaps = 13/110 (11%)
 Frame = -3

Query  836  KVSIIVPAYNEEVNAVSSLQNLLKCTY-------PDFDIVFVDDGSKDATYEKVVAAFQQ  678
            KVS+++P YNE+     SL  L++ T         +++I+ +DDGS D +   +V A Q 
Sbjct  9    KVSVVIPVYNEQ----ESLPELIRRTTTACESLGKEYEILLIDDGSSDNSAHMLVEASQA  64

Query  677  NKK--VKIFTKPNGGKASALNFGIAQSDARYVVCIDADTKLLPDAVEKLM  534
                 V I    N G+ SA+  G +      ++ +DAD +  P+ + +L+
Sbjct  65   ENSHIVSILLNRNYGQHSAIMAGFSHVTGDLIITLDADLQNPPEEIPRLV  114


Lambda     K      H
   0.318    0.134    0.401 

Gapped
Lambda     K      H
   0.267   0.0410    0.140 

Effective search space used: 452028210


Query=  CM3_S48_L008_R1_001_(paired)_contig_12 Average coverage: 3,001.79
Length=632


***** No hits found *****


Lambda     K      H
   0.318    0.134    0.401 

Gapped
Lambda     K      H
   0.267   0.0410    0.140 

Effective search space used: 93975273


Query=  CM3_S48_L008_R1_001_(paired)_contig_13 Average coverage: 3,489.12
Length=1055


***** No hits found *****


Lambda     K      H
   0.318    0.134    0.401 

Gapped
Lambda     K      H
   0.267   0.0410    0.140 

Effective search space used: 186044704


Query=  CM3_S48_L008_R1_001_(paired)_contig_14 Average coverage: 220,501.66
Length=3962


***** No hits found *****


Lambda     K      H
   0.318    0.134    0.401 

Gapped
Lambda     K      H
   0.267   0.0410    0.140 

Effective search space used: 808216311


Query=  CM3_S48_L008_R1_001_(paired)_contig_15 Average coverage: 7,290.85
Length=10968


***** No hits found *****


Lambda     K      H
   0.318    0.134    0.401 

Gapped
Lambda     K      H
   0.267   0.0410    0.140 

Effective search space used: 2267810552


Query=  CM3_S48_L008_R1_001_(paired)_contig_16 Average coverage: 38,348.32
Length=1225


***** No hits found *****


Lambda     K      H
   0.318    0.134    0.401 

Gapped
Lambda     K      H
   0.267   0.0410    0.140 

Effective search space used: 222144120


Query=  CM3_S48_L008_R1_001_(paired)_contig_17 Average coverage: 308.84
Length=864


***** No hits found *****


Lambda     K      H
   0.318    0.134    0.401 

Gapped
Lambda     K      H
   0.267   0.0410    0.140 

Effective search space used: 145101216


Query=  CM3_S48_L008_R1_001_(paired)_contig_18 Average coverage: 761.09
Length=464


***** No hits found *****


Lambda     K      H
   0.318    0.134    0.401 

Gapped
Lambda     K      H
   0.267   0.0410    0.140 

Effective search space used: 57244800


Query=  CM3_S48_L008_R1_001_(paired)_contig_19 Average coverage: 1,378.09
Length=719


***** No hits found *****


Lambda     K      H
   0.318    0.134    0.401 

Gapped
Lambda     K      H
   0.267   0.0410    0.140 

Effective search space used: 112095200


Query=  CM3_S48_L008_R1_001_(paired)_contig_20 Average coverage: 6,767.31
Length=645


***** No hits found *****


Lambda     K      H
   0.318    0.134    0.401 

Gapped
Lambda     K      H
   0.267   0.0410    0.140 

Effective search space used: 96391556


Query=  CM3_S48_L008_R1_001_(paired)_contig_21 Average coverage: 3,454.46
Length=696


***** No hits found *****


Lambda     K      H
   0.318    0.134    0.401 

Gapped
Lambda     K      H
   0.267   0.0410    0.140 

Effective search space used: 108352552


Query=  CM3_S48_L008_R1_001_(paired)_contig_22 Average coverage: 2,406.50
Length=3010


***** No hits found *****


Lambda     K      H
   0.318    0.134    0.401 

Gapped
Lambda     K      H
   0.267   0.0410    0.140 

Effective search space used: 606187248


Query=  CM3_S48_L008_R1_001_(paired)_contig_23 Average coverage: 2,341.95
Length=1058


***** No hits found *****


Lambda     K      H
   0.318    0.134    0.401 

Gapped
Lambda     K      H
   0.267   0.0410    0.140 

Effective search space used: 186736320


Query=  CM3_S48_L008_R1_001_(paired)_contig_24 Average coverage: 138.71
Length=8445
                                                                      Score     E
Sequences producing significant alignments:                          (Bits)  Value

  AY768532.1.gene1.p01 MacB. ABC transporter. Encoded by gene mac...  82.8    2e-016
  L20573.1.gene1.p01 Unknown product. bcrA Curated. Encoded by ge...  82.4    3e-016
  M57437.gene.p01 tlcC protein. Encoded by gene tlcC. tlrC Curate...  81.6    5e-016
  M80346.gene.p01 car(A) protein. carA Curated. Encoded by gene c...  79.3    3e-015
  X63451.gene.p01 srm(B) protein. srmB Curated. Encoded by gene s...  68.9    3e-012
  AF170880.4.gene1.p01 NovA. novA Curated. ABC transporter. Encod...  68.2    6e-012
  DQ516970.1.gene1.p01 multidrug transporter. lmrD Curated. Encod...  64.7    6e-011
  BA000017.4.gene1914.p01 ABC transporter homolog. sav1866 Curate...  63.5    1e-010
  NC_009782.1.5560577.p01 ABC transporter. Encoded by gene SAHV_1...  63.5    1e-010
  NC_013450.8614654.p01 toxin exporting ABC transporter, permease...  63.5    1e-010
  NC_010079.5775747.p01 ABC transporter ATP-binding protein. Homo...  63.5    1e-010
  NC_009641.5331045.p01 ABC transporter ATP-binding protein. Homo...  63.5    1e-010
  NC_009632.5317485.p01 ABC transporter related. Encoded by gene ...  63.5    1e-010
  NC_009487.5167700.p01 ABC transporter related. Homology: ABC tr...  63.5    1e-010
  NC_007795.3921883.p01 ABC transporter, ATP-binding/permease pro...  63.5    1e-010
  NC_007793.3914980.p01 hypothetical protein. identified by match...  63.5    1e-010
  NC_003923.1003921.p01 hypothetical protein. Homology: ABC trans...  63.5    1e-010
  NC_002953.2862566.p01 ABC transporter ATP-binding protein. Enco...  63.5    1e-010
  NC_002952.2861198.p01 ABC transporter ATP-binding protein. Simi...  63.5    1e-010
  NC_002951.3237541.p01 toxin exporting ABC transporter, permease...  63.5    1e-010
  NC_002758.1121879.p01 ABC transporter. Encoded by gene SAV1866....  63.5    1e-010
  NC_002745.1124566.p01 hypothetical protein. Homology: ABC trans...  63.5    1e-010
  DQ516954.1.gene1.p01 multidrug transporter. Encoded by gene lmr...  62.4    3e-010
  L36601.gene.p01 ole(B) protein. Encoded by gene ole(B). oleB Cu...  61.2    7e-010
  FR772051.1.gene9.p01 ABC transporter. vgaE Curated. Encoded by ...  58.2    6e-009
  AY587982.1.gene1.p01 Lsa. lsaA Curated. Lincosamide and strepto...  47.8    8e-006


> AY768532.1.gene1.p01 MacB. ABC transporter. Encoded by gene macB. 
macB Curated. ARO:3000535 macB. ARO:1000001 process or 
component of antibiotic biology or chemistry. [Neisseria gonorrhoeae]
Length=644

 Score = 82.8 bits (203),  Expect = 2e-016
 Identities = 54/215 (25%), Positives = 102/215 (47%), Gaps = 14/215 (6%)
 Frame = +1

Query  4474  HAINNLSLTLAPGEMRAIIGPNGAGKTTMMDIITGKTKPDEGTVLFDGTVDLTRLDETRI  4653
             H + ++SL++  G+  AIIG +G+GK+T+M+I+        G+   DG ++  ++    +
Sbjct  21    HILKDISLSIEKGDFVAIIGQSGSGKSTLMNILGCLDTAGSGSYRIDG-IETAKMQPDEL  79

Query  4654  AELG---IGRKFQKPTVFESQTVQDNLLLALNVDHSVRGTLFWRGSRAESERIDKVLETI  4824
             A L     G  FQ+  +  S T +DN+ L               G +  S R DK+L+ +
Sbjct  80    AALRRERFGFIFQRYNLLSSLTARDNVALP--------AVYMGMGGKERSARADKLLQDL  131

Query  4825  RLTDARNRLAGSLSHGQKQWLEIGMLLAQDPKVLLVDEPVAGMTDVETHLTAELLKEINK  5004
              L        G LS GQ+Q + I   L    +++  DEP   +         E+++ +++
Sbjct  132   GLASKEGNKPGELSGGQQQRVSIARALMNGGEIIFADEPTGALDTASGKNVMEIIRRLHE  191

Query  5005  -NHTIMVVEHDMTFVRELGVKVTCLHEGSVLAEGS  5106
               HT+++V HD         +V  + +G ++++ S
Sbjct  192   AGHTVIMVTHDPGIAANAN-RVIEIRDGEIISDTS  225


 Score = 58.2 bits (139),  Expect = 6e-009
 Identities = 55/198 (27%), Positives = 102/198 (51%), Gaps = 9/198 (4%)
 Frame = +1

Query  5161  AMLKIDNINLYYGAAQ----ALRGVSLTAEPGKVTCVLGRNGVGKTSLLRAMVGQYPIAS  5328
             ++++  NIN Y+G+ +     L+ +SL+ E G    ++G++G GK++L+  +       S
Sbjct  2     SLIECKNINRYFGSGENRVHILKDISLSIEKGDFVAIIGQSGSGKSTLMNILGCLDTAGS  61

Query  5329  GAINFDGKDITALKPYERA---RRGIGFVPQGREIFPLLTVEEN--LKTGFGPLKREDRN  5493
             G+   DG +   ++P E A   R   GF+ Q   +   LT  +N  L   +  +  ++R+
Sbjct  62    GSYRIDGIETAKMQPDELAALRRERFGFIFQRYNLLSSLTARDNVALPAVYMGMGGKERS  121

Query  5494  IPDDVFSLFPVLETMlgrrggdlsggqqqqlAIGRALVMRPKLLLLDEPTEGIQPSIIKD  5673
                D       L +  G + G+LSGGQQQ+++I RAL+   +++  DEPT  +  +  K+
Sbjct  122   ARADKLLQDLGLASKEGNKPGELSGGQQQRVSIARALMNGGEIIFADEPTGALDTASGKN  181

Query  5674  IGRAISYLRNLGNIAIVL  5727
             +   I  L   G+  I++
Sbjct  182   VMEIIRRLHEAGHTVIMV  199


> L20573.1.gene1.p01 Unknown product. bcrA Curated. Encoded by 
gene bcrA. TTG start codon. ARO:1000001 process or component 
of antibiotic biology or chemistry. ARO:3002987 bcrA. [Bacillus 
licheniformis]
Length=306

 Score = 82.4 bits (202),  Expect = 3e-016
 Identities = 59/221 (26%), Positives = 100/221 (45%), Gaps = 16/221 (7%)
 Frame = +1

Query  4477  AINNLSLTLAPGEMRAIIGPNGAGKTTMMDIITGKTKPDEGTVLFDGTVDLTRLDETRIA  4656
             ++++L++ +  G++   +G NGAGKTT + ++ G  KP  G +   G        E    
Sbjct  19    SVDHLNINVKQGDIYGFLGRNGAGKTTTIRMLLGLIKPTSGQIEIFGENFFKNKKEIL--  76

Query  4657  ELGIGRKFQKPTVFESQTVQDNLLLALNVDHSVRGTLFWRGSRAESERIDKVLETIRLTD  4836
                IG   + P  + + T ++NLL+   +               +   ID+VLE + L  
Sbjct  77    -RRIGSIVEVPGFYANLTARENLLINAKII-----------GIHKKNAIDEVLEIVGLQH  124

Query  4837  ARNRLAGSLSHGQKQWLEIGMLLAQDPKVLLVDEPVAGMTDVETHLTAELLKEINK--NH  5010
                +L G  S G KQ L I   L   P++L++DEP  G+  +       L+  + K  N 
Sbjct  125   ETKKLVGKFSLGMKQRLGIARALLHYPELLILDEPTNGLDPIGIKEMRRLIHSLAKERNI  184

Query  5011  TIMVVEHDMTFVRELGVKVTCLHEGSVLAEGSIDQVSSNER  5133
             TI +  H ++ + +L   V  +HEG +L E   D +    R
Sbjct  185   TIFISSHILSEIEQLVDHVGIIHEGKLLEEIPFDHLKKRNR  225


 Score = 77.4 bits (189),  Expect = 1e-014
 Identities = 62/209 (29%), Positives = 103/209 (49%), Gaps = 3/209 (1%)
 Frame = +1

Query  5164  MLKIDNINLYYGAAQALRGVSLTAEPGKVTCVLGRNGVGKTSLLRAMVGQYPIASGAINF  5343
             ++K  ++   YG+ +++  +++  + G +   LGRNG GKT+ +R ++G     SG I  
Sbjct  4     IIKTTDLTKMYGSQKSVDHLNINVKQGDIYGFLGRNGAGKTTTIRMLLGLIKPTSGQIEI  63

Query  5344  DGKDITALKPYERARRGIGFVPQGREIFPLLTVEENLKTGFGPLKREDRNIPDDVFSLFP  5523
              G++    K  +   R IG + +    +  LT  ENL      +    +N  D+V  +  
Sbjct  64    FGENF--FKNKKEILRRIGSIVEVPGFYANLTARENLLINAKIIGIHKKNAIDEVLEIVG  121

Query  5524  VLETMlgrrggdlsggqqqqlAIGRALVMRPKLLLLDEPTEGIQPSIIKDIGRAISYLRN  5703
              L+    +  G  S G +Q+L I RAL+  P+LL+LDEPT G+ P  IK++ R I  L  
Sbjct  122   -LQHETKKLVGKFSLGMKQRLGIARALLHYPELLILDEPTNGLDPIGIKEMRRLIHSLAK  180

Query  5704  LGNIAIVLVEQYLDFACELGDSFAVMDRG  5790
               NI I +    L    +L D   ++  G
Sbjct  181   ERNITIFISSHILSEIEQLVDHVGIIHEG  209


> M57437.gene.p01 tlcC protein. Encoded by gene tlcC. tlrC Curated. 
ARO:3002827 tlrC. ARO:1000001 process or component of antibiotic 
biology or chemistry. [Streptomyces fradiae]
Length=548

 Score = 81.6 bits (200),  Expect = 5e-016
 Identities = 71/245 (28%), Positives = 107/245 (43%), Gaps = 46/245 (18%)
 Frame = +1

Query  4426  SAMLYLDGVHVSFDGFHAINNLSLTLAPGEMRAIIGPNGAGKTTMMDIITGKTKPDEGTV  4605
             S+ L L GV   +D    ++ +SL ++PGE   IIG NGAGK+T++ ++ G+ +PD G V
Sbjct  6     SSQLSLHGVTKRYDDRVVLSQVSLAISPGEKAGIIGDNGAGKSTLLRLLAGEERPDAGEV  65

Query  4606  LFDGTVDLTRLDETRIAELGIGRKFQKPTVFESQTVQDNLLLALN----VDHSVRGTLFW  4773
                          T IA  G+G   Q   +    TVQD + LA+     ++  +R T   
Sbjct  66    -------------TVIAPGGVGYLPQTLGLPPRATVQDAIDLAMTELRVLEAELRRTEAA  112

Query  4774  RGSRAESERI-DKVLETIRLTD--------------------------ARNRLAGSLSHG  4872
                 A  E + D +    RLT+                           R+R  G+LS G
Sbjct  113   LAEAATDEALQDALTAYARLTEQYEVRDGYGADARVDAALHGLGLPGLPRDRRLGTLSGG  172

Query  4873  QKQWLEIGMLLAQDPKVLLVDEPVAGMTDVETHLTAELLKEINKNHTIMVVEHDMTFVRE  5052
             ++  L +   LA  P++LL+DEP   + D   H   E L       T++ V HD  F+  
Sbjct  173   ERSRLALAATLASQPELLLLDEPTNDLDDRAVHWLEEHLS--GHRGTVVTVTHDRVFLDR  230

Query  5053  LGVKV  5067
             L   V
Sbjct  231   LTATV  235


 Score = 59.3 bits (142),  Expect = 3e-009
 Identities = 62/227 (27%), Positives = 95/227 (41%), Gaps = 45/227 (19%)
 Frame = +1

Query  4372  AHRTRRSRRMNVMDTRATSAMLYLDGVHVSFDGFHAINNLSLTLAPGEMRAIIGPNGAGK  4551
             A R   + R+   D    +    LDGV V       +    L L   E   I GPNGAGK
Sbjct  338   ADRLSLTARIATADGPGEAPAAELDGVVVG----SRLRVPKLRLGAAERLLITGPNGAGK  393

Query  4552  TTMMDIITGKTKPDEGTVLFDGTVDLTRLDETRIAELGIGRKFQKPTVFESQTVQDNLLL  4731
             +T++ ++ G+  PD G V   G V   R +ET            K TV E+         
Sbjct  394   STLLSVLAGELSPDAGAVSVPGRVGHLRQEETPWP--------AKLTVLEA---------  436

Query  4732  ALNVDHSVRGTLFWRGSRAESERIDKVLETIRLTDARNRL-AGSLSHGQKQWLEIGMLLA  4908
                  H+  G           E+ D+ L          RL  G LS+GQ++ +E+  L++
Sbjct  437   ---FAHNRPGD--------RDEQADRRLSLGLFEPEALRLRVGELSYGQRRRIELARLVS  485

Query  4909  QDPKVLLVDEPVAGMTDVETHLTAELLKEINKNHT-----IMVVEHD  5034
             +   +LL+DEP         HL+  L++E+ +  T     +++V HD
Sbjct  486   EPVGLLLLDEPT-------NHLSPALVEELEEALTGYGGALVLVTHD  525


 Score = 44.7 bits (104),  Expect = 7e-005
 Identities = 28/106 (26%), Positives = 49/106 (46%), Gaps = 12/106 (11%)
 Frame = +1

Query  5161  AMLKIDNINLYYGAAQALRGVSLTAEPGKVTCVLGRNGVGKTSLLRAMVGQYPIASGAIN  5340
             + L +  +   Y     L  VSL   PG+   ++G NG GK++LLR + G+         
Sbjct  7     SQLSLHGVTKRYDDRVVLSQVSLAISPGEKAGIIGDNGAGKSTLLRLLAGEE-------R  59

Query  5341  FDGKDITALKPYERARRGIGFVPQGREIFPLLTVEENLKTGFGPLK  5478
              D  ++T + P      G+G++PQ   + P  TV++ +      L+
Sbjct  60    PDAGEVTVIAP-----GGVGYLPQTLGLPPRATVQDAIDLAMTELR  100


> M80346.gene.p01 car(A) protein. carA Curated. Encoded by gene 
car(A). ARO:1000001 process or component of antibiotic biology 
or chemistry. ARO:3002817 carA. [Streptomyces thermotolerans]
Length=551

 Score = 79.3 bits (194),  Expect = 3e-015
 Identities = 68/251 (27%), Positives = 112/251 (44%), Gaps = 26/251 (10%)
 Frame = +1

Query  4423  TSAMLYLDGVHVSFDGFHAINNLSLTLAPGEMRAIIGPNGAGKTTMMDIITGKTKPDEG-  4599
             ++A L L  +   +     ++ +  T+ PGE   +IG NG+GK+T++ +I G+ +PD G 
Sbjct  2     STAQLALHDITKRYQDHVVLDRIGFTIKPGEKVGVIGDNGSGKSTLIKLIAGREQPDNGA  61

Query  4600  -TVLFDG-------------------TVDLTRLDETRIAELGIGRKFQKPTVFESQTVQD  4719
              TV+  G                    VDL  L + R  E G+ R   +      QT QD
Sbjct  62    VTVVAPGGVGYLAQTLELPLEATVQDAVDLA-LADLRELEEGMRRTEAELAERPYQTGQD  120

Query  4720  NLLLALNVDHSVRGTLFW-RGSRAESERIDKVLETIRLTD-ARNRLAGSLSHGQKQWLEI  4893
               L  L   ++     +  RG      R++  L  + L    R R  G+LS G++  L +
Sbjct  121   PELAGLLESYAALVDRYQARGGYEADSRVEIALHGLGLPGLERGRRLGTLSGGERSRLAL  180

Query  4894  GMLLAQDPKVLLVDEPVAGMTDVETHLTAELLKEINKNHTIMVVEHDMTFVRELGVKVTC  5073
                LA +P++LL+DEP   + D       E L++     T++ V HD  F+  L   +  
Sbjct  181   AATLASEPELLLLDEPTNDLDDRAVDWLEEHLRK--HKGTVVAVTHDRLFLDRLTTTILE  238

Query  5074  LHEGSVLAEGS  5106
             +  G V+  G+
Sbjct  239   IDSGKVMRYGN  249


 Score = 66.6 bits (161),  Expect = 2e-011
 Identities = 53/189 (28%), Positives = 89/189 (47%), Gaps = 45/189 (23%)
 Frame = +1

Query  4492  SLTLAPGEMRAIIGPNGAGKTTMMDIITGKTKPDEGTVLFDGTVDLTRLDETRIAELGIG  4671
             SL L PGE   + GPNGAGKTT++ +++G+ +PD G++L  G V   R ++T        
Sbjct  375   SLHLGPGERLLVTGPNGAGKTTLLRVLSGELEPDSGSLLVSGRVGHLRQEQTP-------  427

Query  4672  RKFQKPTVFESQTVQDNLLLALNVDHSVRGTLFWRGSRAESERIDKVLETIRL---TDAR  4842
                 +P +   Q                    F  G   + +   + L ++ L    D R
Sbjct  428   ---WRPGMTVLQA-------------------FSSGRAGDIDEHTEALLSLGLFSPDDLR  465

Query  4843  NRLAGSLSHGQKQWLEIGMLLAQDPKVLLVDEPVAGMTDVETHLTAELLKEINK-----N  5007
              R+   LS+GQ++ +E+  L+ +   +LL+DEP         HL+  L++E+ +      
Sbjct  466   QRVQ-DLSYGQRRRIELARLVTEPVDLLLLDEPT-------NHLSPALVEELEEALTGYQ  517

Query  5008  HTIMVVEHD  5034
              T++VV HD
Sbjct  518   GTVVVVTHD  526


> X63451.gene.p01 srm(B) protein. srmB Curated. Encoded by gene 
srm(B). ARO:1000001 process or component of antibiotic biology 
or chemistry. ARO:3002828 srmB. [Streptomyces ambofaciens]
Length=550

 Score = 68.9 bits (167),  Expect = 3e-012
 Identities = 61/248 (24%), Positives = 101/248 (40%), Gaps = 59/248 (23%)
 Frame = +1

Query  4480  INNLSLTLAPGEMRAIIGPNGAGKTTMMDIITGKTKPDEGTVLFDGTVDLTRLDETRIAE  4659
             ++ +  ++ PGE   +IG NG+GK+T++ I+ G+ +PD G +             T +A 
Sbjct  21    LDRVGFSIKPGEKVGVIGDNGSGKSTLLKILAGRVEPDNGAL-------------TVVAP  67

Query  4660  LGIGRKFQKPTVFESQTVQDNLLLALNVDHSVRGTLFW----------------------  4773
              G+G   Q   +    TVQD + LAL+    +   +                        
Sbjct  68    GGVGYLAQTLELPLDATVQDAVDLALSDLRELEAAMREAEAELGESDENGSERELSAGLQ  127

Query  4774  -----------RGSRAESERIDKVLETIRLTDA-RNRLAGSLSHGQKQWLEIGMLLAQDP  4917
                        RG      R++  L  + L    R+R  G+LS G++  L +   LA  P
Sbjct  128   RYAALVEQYQARGGYEADVRVEVALHGLGLPSLDRDRKLGTLSGGERSRLALAATLASSP  187

Query  4918  KVLLVDEPVAGMTD-----VETHLTAELLKEINKNHTIMVVEHDMTFVRELGVKVTCLHE  5082
             ++LL+DEP   + D     +E HL            T++ V HD  F+  L   +  +  
Sbjct  188   ELLLLDEPTNDLDDRAMEWLEDHLAGH-------RGTVIAVTHDRVFLDRLTTTILEVDS  240

Query  5083  GSVLAEGS  5106
             GSV   G+
Sbjct  241   GSVTRYGN  248


 Score = 64.7 bits (156),  Expect = 6e-011
 Identities = 63/219 (28%), Positives = 100/219 (45%), Gaps = 45/219 (20%)
 Frame = +1

Query  4396  RMNVMDTRATSAMLYLDGVHVSFDGFHAINNLSLTLAPGEMRAIIGPNGAGKTTMMDIIT  4575
             R++     A  A+  L  V V+  G  A++  SLT+ PGE   + GPNGAGK+T++ +++
Sbjct  346   RIDTAGPEAEEAVAELTDVRVA--GRLAVD--SLTIRPGERLLVTGPNGAGKSTLLRVLS  401

Query  4576  GKTKPDEGTVLFDGTVDLTRLDETRIAE-LGIGRKFQKPTVFESQTVQDNLLLALNVDHS  4752
             G+ +PD G+V     V   R DET  A  L + R F +      +   + LL        
Sbjct  402   GELEPDGGSVRVGCRVGHLRQDETPWAPGLTVLRAFAQGREGYLEDHAEKLL--------  453

Query  4753  VRGTLFWRGSRAESERIDKVLETIRLTDARNRLAGSLSHGQKQWLEIGMLLAQDPKVLLV  4932
                                 L     +D R R+   LS+GQ++ +EI  L++    +LL+
Sbjct  454   -------------------SLGLFSPSDLRRRVK-DLSYGQRRRIEIARLVSDPMDLLLL  493

Query  4933  DEPVAGMTDVETHLTAELLKEINK-----NHTIMVVEHD  5034
             DEP         HLT  L++E+ +        ++VV HD
Sbjct  494   DEPT-------NHLTPVLVEELEQALADYRGAVVVVTHD  525


> AF170880.4.gene1.p01 NovA. novA Curated. ABC transporter. Encoded 
by gene novA. ARO:1000001 process or component of antibiotic 
biology or chemistry. ARO:3002522 novA. [Streptomyces 
niveus]
Length=615

 Score = 68.2 bits (165),  Expect = 6e-012
 Identities = 62/239 (25%), Positives = 108/239 (45%), Gaps = 33/239 (13%)
 Frame = +1

Query  4444  DGVHVSF---DGFHAINNLSLTLAPGEMRAIIGPNGAGKTTMMDIITGKTKPDEGTVLFD  4614
             DGV  S+   DG + ++ L LT+  G   A++GP G+GK+T+  ++        G VL D
Sbjct  364   DGVDFSYEEKDG-NTLHGLDLTVPAGGSLAVVGPTGSGKSTLSYLVPRLYDVTGGRVLLD  422

Query  4615  GTVDLTRLDETRIAELGIGRKFQKPTVFESQTVQDNLLLALNVDHSVRGTLFWRGSRAES  4794
             G VD+  L    +A   +G   Q+  +F + +V DNL  A                 A  
Sbjct  423   G-VDVRDLAFDTLAR-AVGVVSQETYLFHA-SVADNLRFAK--------------PDATD  465

Query  4795  ERIDKVLET-------IRLTDARNRLAGS----LSHGQKQWLEIGMLLAQDPKVLLVDEP  4941
             E I+K           + L D  + L G      S G+KQ L I   + +DP VL++DE 
Sbjct  466   EEIEKAARAAQIHEHIVTLPDGYDTLVGERGYRFSGGEKQRLAIARTILRDPPVLVLDEA  525

Query  4942  VAGMTDVETHLTAELLKEINKNHTIMVVEHDMTFVRELGVKVTCLHEGSVLAEGSIDQV  5118
              + +     H   + +  +++  T + + H ++ VR+   ++  L  G +   G+ +++
Sbjct  526   TSALDTRTEHAVQQAIDSLSEGRTTITIAHRLSTVRDAD-QIVVLDAGRIAERGTHEEL  583


 Score = 48.1 bits (113),  Expect = 6e-006
 Identities = 57/219 (26%), Positives = 97/219 (44%), Gaps = 14/219 (6%)
 Frame = +1

Query  5167  LKIDNINLYYGA--AQALRGVSLTAEPGKVTCVLGRNGVGKTSLLRAMVGQYPIASGAIN  5340
             ++ D ++  Y       L G+ LT   G    V+G  G GK++L   +   Y +  G + 
Sbjct  361   VRFDGVDFSYEEKDGNTLHGLDLTVPAGGSLAVVGPTGSGKSTLSYLVPRLYDVTGGRVL  420

Query  5341  FDGKDITALKPYERARRGIGFVPQGREIFPLLTVEENLKTGFGPLKRED-------RNIP  5499
              DG D+  L  ++   R +G V Q   +F   +V +NL+        E+         I 
Sbjct  421   LDGVDVRDL-AFDTLARAVGVVSQETYLFH-ASVADNLRFAKPDATDEEIEKAARAAQIH  478

Query  5500  DDVFSLFPVLETMlgrrggdlsggqqqqlAIGRALVMRPKLLLLDEPTEGIQPSIIKDIG  5679
             + + +L    +T++G RG   SGG++Q+LAI R ++  P +L+LDE T  +       + 
Sbjct  479   EHIVTLPDGYDTLVGERGYRFSGGEKQRLAIARTILRDPPVLVLDEATSALDTRTEHAVQ  538

Query  5680  RAISYLRNLGNIAIVLVEQYLDFACELGDSFAVMDRGAV  5796
             +AI  L   G   I +  +         D   V+D G +
Sbjct  539   QAIDSLSE-GRTTITIAHRL--STVRDADQIVVLDAGRI  574


> DQ516970.1.gene1.p01 multidrug transporter. lmrD Curated. Encoded 
by gene lmrD. ARO:1000001 process or component of antibiotic 
biology or chemistry. ARO:3002882 lmrD. [Lactococcus lactis 
subsp. lactis]
Length=662

 Score = 64.7 bits (156),  Expect = 6e-011
 Identities = 52/224 (23%), Positives = 97/224 (43%), Gaps = 29/224 (12%)
 Frame = +1

Query  4468  GFHAINNLSLTLAPGEMRAIIGPNGAGKTTMMDIITGKTKPDEGTVLFDGTVDLTRLDET  4647
             G   +  +++ +  G+M A++GP G+GKTT+M+++      + G + FDGT D+   D  
Sbjct  436   GKPVLKKVNIDVKKGQMVALVGPTGSGKTTVMNLMNRFYDVNGGAIKFDGT-DIREFDLD  494

Query  4648  RIAELGIGRKFQKPTVFESQTVQDNLLLALNVDHSVRGTLFWRGSRAESERIDKVLETIR  4827
              +    +G   Q+  +F+  T+ DN+                    A  E I+ V +T  
Sbjct  495   SLRS-NVGIVLQESVLFDG-TIADNIKFG--------------KPNATQEEIETVAKTTH  538

Query  4828  LTDARNRLAGS-----------LSHGQKQWLEIGMLLAQDPKVLLVDEPVAGMTDVETHL  4974
             + D  + L               S GQKQ + I   +  +P++L++DE  + +  V    
Sbjct  539   IHDFIDSLPDKYETHVSDDESVFSVGQKQQISIARTILTNPELLILDEATSNVDTVTEQQ  598

Query  4975  TAELLKEINKNHTIMVVEHDMTFVRELGVKVTCLHEGSVLAEGS  5106
                 ++      T  V+ H +  +     K+  L +G V+ EG+
Sbjct  599   IQWAMEAAIAGRTSFVIAHRLKTILNAD-KIVVLKDGEVIEEGN  641


 Score = 60.5 bits (145),  Expect = 1e-009
 Identities = 51/170 (30%), Positives = 87/170 (51%), Gaps = 10/170 (5%)
 Frame = +1

Query  5167  LKIDNINL-YYGAAQALRGVSLTAEPGKVTCVLGRNGVGKTSLLRAMVGQYPIASGAINF  5343
             ++I+N++  Y      L+ V++  + G++  ++G  G GKT+++  M   Y +  GAI F
Sbjct  424   IQIENLDFEYLPGKPVLKKVNIDVKKGQMVALVGPTGSGKTTVMNLMNRFYDVNGGAIKF  483

Query  5344  DGKDITALKPYERARRGIGFVPQGREIFPLLTVEENLKTGFGPLKRED-------RNIPD  5502
             DG DI      +  R  +G V Q   +F   T+ +N+K G     +E+        +I D
Sbjct  484   DGTDIREF-DLDSLRSNVGIVLQESVLFD-GTIADNIKFGKPNATQEEIETVAKTTHIHD  541

Query  5503  DVFSLFPVLETMlgrrggdlsggqqqqlAIGRALVMRPKLLLLDEPTEGI  5652
              + SL    ET +       S GQ+QQ++I R ++  P+LL+LDE T  +
Sbjct  542   FIDSLPDKYETHVSDDESVFSVGQKQQISIARTILTNPELLILDEATSNV  591


> BA000017.4.gene1914.p01 ABC transporter homolog. sav1866 Curated. 
Encoded by gene SAV1866. ARO:3000489 sav1866. ARO:1000001 
process or component of antibiotic biology or chemistry. 
[Staphylococcus aureus subsp. aureus Mu50]
Length=578

 Score = 63.5 bits (153),  Expect = 1e-010
 Identities = 55/252 (21%), Positives = 113/252 (44%), Gaps = 39/252 (15%)
 Frame = +1

Query  4441  LDGVHVSF----DGFHAINNLSLTLAPGEMRAIIGPNGAGKTTMMDIITGKTKPDEGTVL  4608
             +D  HVSF    +    + +++L++  GE  A +G +G GK+T++++I        G +L
Sbjct  340   IDIDHVSFQYNDNEAPILKDINLSIEKGETVAFVGMSGGGKSTLINLIPRFYDVTSGQIL  399

Query  4609  FDGTVDLTRLDETRIAELGIGRKFQKPTVFESQTVQDNLLLALNVDHSVRGTLFWRGSRA  4788
              DG      L  +   ++G+    Q+  +  S TV++N+LL              R +  
Sbjct  400   IDGHNIKDFLTGSLRNQIGL---VQQDNILFSDTVKENILLG-------------RPTAT  443

Query  4789  ESERIDKVLETIRLTDARNRLAG--------------SLSHGQKQWLEIGMLLAQDPKVL  4926
             + E    V+E  ++ +A + +                 LS GQKQ L I  +   +P +L
Sbjct  444   DEE----VVEAAKMANAHDFIMNLPQGYDTEVGERGVKLSGGQKQRLSIARIFLNNPPIL  499

Query  4927  LVDEPVAGMTDVETHLTAELLKEINKNHTIMVVEHDMTFVRELGVKVTCLHEGSVLAEGS  5106
             ++DE  + +      +  E L  ++K+ T ++V H ++ +     K+  +  G ++  G+
Sbjct  500   ILDEATSALDLESESIIQEALDVLSKDRTTLIVAHRLSTITHAD-KIVVIENGHIVETGT  558

Query  5107  IDQVSSNERVVE  5142
               ++ + +   E
Sbjct  559   HRELIAKQGAYE  570


 Score = 51.6 bits (122),  Expect = 6e-007
 Identities = 57/181 (31%), Positives = 92/181 (50%), Gaps = 14/181 (7%)
 Frame = +1

Query  5137  VEVYLGR*AMLKIDNINLYYGAAQA--LRGVSLTAEPGKVTCVLGRNGVGKTSLLRAMVG  5310
             +E+  GR   + ID+++  Y   +A  L+ ++L+ E G+    +G +G GK++L+  +  
Sbjct  333   IEIKQGR---IDIDHVSFQYNDNEAPILKDINLSIEKGETVAFVGMSGGGKSTLINLIPR  389

Query  5311  QYPIASGAINFDGKDITALKPYERARRGIGFVPQGREIFPLLTVEENLKTGFGPLKRED-  5487
              Y + SG I  DG +I         R  IG V Q   +F   TV+EN+  G      E+ 
Sbjct  390   FYDVTSGQILIDGHNIKDFLT-GSLRNQIGLVQQDNILFS-DTVKENILLGRPTATDEEV  447

Query  5488  ------RNIPDDVFSLFPVLETMlgrrggdlsggqqqqlAIGRALVMRPKLLLLDEPTEG  5649
                    N  D + +L    +T +G RG  LSGGQ+Q+L+I R  +  P +L+LDE T  
Sbjct  448   VEAAKMANAHDFIMNLPQGYDTEVGERGVKLSGGQKQRLSIARIFLNNPPILILDEATSA  507

Query  5650  I  5652
             +
Sbjct  508   L  508


> NC_009782.1.5560577.p01 ABC transporter. Encoded by gene SAHV_1851. 
ARO:3000489 sav1866. ARO:1000001 process or component 
of antibiotic biology or chemistry. [Staphylococcus aureus 
subsp. aureus Mu3]
Length=578

 Score = 63.5 bits (153),  Expect = 1e-010
 Identities = 55/252 (21%), Positives = 113/252 (44%), Gaps = 39/252 (15%)
 Frame = +1

Query  4441  LDGVHVSF----DGFHAINNLSLTLAPGEMRAIIGPNGAGKTTMMDIITGKTKPDEGTVL  4608
             +D  HVSF    +    + +++L++  GE  A +G +G GK+T++++I        G +L
Sbjct  340   IDIDHVSFQYNDNEAPILKDINLSIEKGETVAFVGMSGGGKSTLINLIPRFYDVTSGQIL  399

Query  4609  FDGTVDLTRLDETRIAELGIGRKFQKPTVFESQTVQDNLLLALNVDHSVRGTLFWRGSRA  4788
              DG      L  +   ++G+    Q+  +  S TV++N+LL              R +  
Sbjct  400   IDGHNIKDFLTGSLRNQIGL---VQQDNILFSDTVKENILLG-------------RPTAT  443

Query  4789  ESERIDKVLETIRLTDARNRLAG--------------SLSHGQKQWLEIGMLLAQDPKVL  4926
             + E    V+E  ++ +A + +                 LS GQKQ L I  +   +P +L
Sbjct  444   DEE----VVEAAKMANAHDFIMNLPQGYDTEVGERGVKLSGGQKQRLSIARIFLNNPPIL  499

Query  4927  LVDEPVAGMTDVETHLTAELLKEINKNHTIMVVEHDMTFVRELGVKVTCLHEGSVLAEGS  5106
             ++DE  + +      +  E L  ++K+ T ++V H ++ +     K+  +  G ++  G+
Sbjct  500   ILDEATSALDLESESIIQEALDVLSKDRTTLIVAHRLSTITHAD-KIVVIENGHIVETGT  558

Query  5107  IDQVSSNERVVE  5142
               ++ + +   E
Sbjct  559   HRELIAKQGAYE  570


 Score = 51.6 bits (122),  Expect = 6e-007
 Identities = 57/181 (31%), Positives = 92/181 (50%), Gaps = 14/181 (7%)
 Frame = +1

Query  5137  VEVYLGR*AMLKIDNINLYYGAAQA--LRGVSLTAEPGKVTCVLGRNGVGKTSLLRAMVG  5310
             +E+  GR   + ID+++  Y   +A  L+ ++L+ E G+    +G +G GK++L+  +  
Sbjct  333   IEIKQGR---IDIDHVSFQYNDNEAPILKDINLSIEKGETVAFVGMSGGGKSTLINLIPR  389

Query  5311  QYPIASGAINFDGKDITALKPYERARRGIGFVPQGREIFPLLTVEENLKTGFGPLKRED-  5487
              Y + SG I  DG +I         R  IG V Q   +F   TV+EN+  G      E+ 
Sbjct  390   FYDVTSGQILIDGHNIKDFLT-GSLRNQIGLVQQDNILFS-DTVKENILLGRPTATDEEV  447

Query  5488  ------RNIPDDVFSLFPVLETMlgrrggdlsggqqqqlAIGRALVMRPKLLLLDEPTEG  5649
                    N  D + +L    +T +G RG  LSGGQ+Q+L+I R  +  P +L+LDE T  
Sbjct  448   VEAAKMANAHDFIMNLPQGYDTEVGERGVKLSGGQKQRLSIARIFLNNPPILILDEATSA  507

Query  5650  I  5652
             +
Sbjct  508   L  508


> NC_013450.8614654.p01 toxin exporting ABC transporter, permease. 
Encoded by gene SAAV_1916. ARO:3000489 sav1866. ARO:1000001 
process or component of antibiotic biology or chemistry. 
[Staphylococcus aureus subsp. aureus ED98]
Length=578

 Score = 63.5 bits (153),  Expect = 1e-010
 Identities = 55/252 (21%), Positives = 113/252 (44%), Gaps = 39/252 (15%)
 Frame = +1

Query  4441  LDGVHVSF----DGFHAINNLSLTLAPGEMRAIIGPNGAGKTTMMDIITGKTKPDEGTVL  4608
             +D  HVSF    +    + +++L++  GE  A +G +G GK+T++++I        G +L
Sbjct  340   IDIDHVSFQYNDNEAPILKDINLSIEKGETVAFVGMSGGGKSTLINLIPRFYDVTSGQIL  399

Query  4609  FDGTVDLTRLDETRIAELGIGRKFQKPTVFESQTVQDNLLLALNVDHSVRGTLFWRGSRA  4788
              DG      L  +   ++G+    Q+  +  S TV++N+LL              R +  
Sbjct  400   IDGHNIKDFLTGSLRNQIGL---VQQDNILFSDTVKENILLG-------------RPTAT  443

Query  4789  ESERIDKVLETIRLTDARNRLAG--------------SLSHGQKQWLEIGMLLAQDPKVL  4926
             + E    V+E  ++ +A + +                 LS GQKQ L I  +   +P +L
Sbjct  444   DEE----VVEAAKMANAHDFIMNLPQGYDTEVGERGVKLSGGQKQRLSIARIFLNNPPIL  499

Query  4927  LVDEPVAGMTDVETHLTAELLKEINKNHTIMVVEHDMTFVRELGVKVTCLHEGSVLAEGS  5106
             ++DE  + +      +  E L  ++K+ T ++V H ++ +     K+  +  G ++  G+
Sbjct  500   ILDEATSALDLESESIIQEALDVLSKDRTTLIVAHRLSTITHAD-KIVVIENGHIVETGT  558

Query  5107  IDQVSSNERVVE  5142
               ++ + +   E
Sbjct  559   HRELIAKQGAYE  570


 Score = 51.6 bits (122),  Expect = 6e-007
 Identities = 57/181 (31%), Positives = 92/181 (50%), Gaps = 14/181 (7%)
 Frame = +1

Query  5137  VEVYLGR*AMLKIDNINLYYGAAQA--LRGVSLTAEPGKVTCVLGRNGVGKTSLLRAMVG  5310
             +E+  GR   + ID+++  Y   +A  L+ ++L+ E G+    +G +G GK++L+  +  
Sbjct  333   IEIKQGR---IDIDHVSFQYNDNEAPILKDINLSIEKGETVAFVGMSGGGKSTLINLIPR  389

Query  5311  QYPIASGAINFDGKDITALKPYERARRGIGFVPQGREIFPLLTVEENLKTGFGPLKRED-  5487
              Y + SG I  DG +I         R  IG V Q   +F   TV+EN+  G      E+ 
Sbjct  390   FYDVTSGQILIDGHNIKDFLT-GSLRNQIGLVQQDNILFS-DTVKENILLGRPTATDEEV  447

Query  5488  ------RNIPDDVFSLFPVLETMlgrrggdlsggqqqqlAIGRALVMRPKLLLLDEPTEG  5649
                    N  D + +L    +T +G RG  LSGGQ+Q+L+I R  +  P +L+LDE T  
Sbjct  448   VEAAKMANAHDFIMNLPQGYDTEVGERGVKLSGGQKQRLSIARIFLNNPPILILDEATSA  507

Query  5650  I  5652
             +
Sbjct  508   L  508


> NC_010079.5775747.p01 ABC transporter ATP-binding protein. Homology: 
ABC transporter-like (HMMPfam: PF00005, score: 1e-23). 
Homology: ABC transporter, transmembrane domain (HMMPfam: 
PF00664, score: 8e-43). Encoded by gene USA300HOU_1861. ARO:3000489 
sav1866. ARO:1000001 process or component of antibiotic 
biology or chemistry. [Staphylococcus aureus subsp. aureus 
USA300_TCH1516]
Length=578

 Score = 63.5 bits (153),  Expect = 1e-010
 Identities = 55/252 (21%), Positives = 113/252 (44%), Gaps = 39/252 (15%)
 Frame = +1

Query  4441  LDGVHVSF----DGFHAINNLSLTLAPGEMRAIIGPNGAGKTTMMDIITGKTKPDEGTVL  4608
             +D  HVSF    +    + +++L++  GE  A +G +G GK+T++++I        G +L
Sbjct  340   IDIDHVSFQYNDNEAPILKDINLSIEKGETVAFVGMSGGGKSTLINLIPRFYDVTSGQIL  399

Query  4609  FDGTVDLTRLDETRIAELGIGRKFQKPTVFESQTVQDNLLLALNVDHSVRGTLFWRGSRA  4788
              DG      L  +   ++G+    Q+  +  S TV++N+LL              R +  
Sbjct  400   IDGHNIKDFLTGSLRNQIGL---VQQDNILFSDTVKENILLG-------------RPTAT  443

Query  4789  ESERIDKVLETIRLTDARNRLAG--------------SLSHGQKQWLEIGMLLAQDPKVL  4926
             + E    V+E  ++ +A + +                 LS GQKQ L I  +   +P +L
Sbjct  444   DEE----VVEAAKMANAHDFIMNLPQGYDTEVGERGVKLSGGQKQRLSIARIFLNNPPIL  499

Query  4927  LVDEPVAGMTDVETHLTAELLKEINKNHTIMVVEHDMTFVRELGVKVTCLHEGSVLAEGS  5106
             ++DE  + +      +  E L  ++K+ T ++V H ++ +     K+  +  G ++  G+
Sbjct  500   ILDEATSALDLESESIIQEALDVLSKDRTTLIVAHRLSTITHAD-KIVVIENGHIVETGT  558

Query  5107  IDQVSSNERVVE  5142
               ++ + +   E
Sbjct  559   HRELIAKQGAYE  570


 Score = 51.6 bits (122),  Expect = 6e-007
 Identities = 57/181 (31%), Positives = 92/181 (50%), Gaps = 14/181 (7%)
 Frame = +1

Query  5137  VEVYLGR*AMLKIDNINLYYGAAQA--LRGVSLTAEPGKVTCVLGRNGVGKTSLLRAMVG  5310
             +E+  GR   + ID+++  Y   +A  L+ ++L+ E G+    +G +G GK++L+  +  
Sbjct  333   IEIKQGR---IDIDHVSFQYNDNEAPILKDINLSIEKGETVAFVGMSGGGKSTLINLIPR  389

Query  5311  QYPIASGAINFDGKDITALKPYERARRGIGFVPQGREIFPLLTVEENLKTGFGPLKRED-  5487
              Y + SG I  DG +I         R  IG V Q   +F   TV+EN+  G      E+ 
Sbjct  390   FYDVTSGQILIDGHNIKDFLT-GSLRNQIGLVQQDNILFS-DTVKENILLGRPTATDEEV  447

Query  5488  ------RNIPDDVFSLFPVLETMlgrrggdlsggqqqqlAIGRALVMRPKLLLLDEPTEG  5649
                    N  D + +L    +T +G RG  LSGGQ+Q+L+I R  +  P +L+LDE T  
Sbjct  448   VEAAKMANAHDFIMNLPQGYDTEVGERGVKLSGGQKQRLSIARIFLNNPPILILDEATSA  507

Query  5650  I  5652
             +
Sbjct  508   L  508


> NC_009641.5331045.p01 ABC transporter ATP-binding protein. Homology: 
ABC transporter, transmembrane domain (HMMPfam: PF00664, 
score: 8e-43). Homology: ABC transporter-like (HMMPfam: 
PF00005, score: 1e-23). Encoded by gene NWMN_1758. ARO:3000489 
sav1866. ARO:1000001 process or component of antibiotic 
biology or chemistry. [Staphylococcus aureus subsp. aureus str. 
Newman]
Length=578

 Score = 63.5 bits (153),  Expect = 1e-010
 Identities = 55/252 (21%), Positives = 113/252 (44%), Gaps = 39/252 (15%)
 Frame = +1

Query  4441  LDGVHVSF----DGFHAINNLSLTLAPGEMRAIIGPNGAGKTTMMDIITGKTKPDEGTVL  4608
             +D  HVSF    +    + +++L++  GE  A +G +G GK+T++++I        G +L
Sbjct  340   IDIDHVSFQYNDNEAPILKDINLSIEKGETVAFVGMSGGGKSTLINLIPRFYDVTSGQIL  399

Query  4609  FDGTVDLTRLDETRIAELGIGRKFQKPTVFESQTVQDNLLLALNVDHSVRGTLFWRGSRA  4788
              DG      L  +   ++G+    Q+  +  S TV++N+LL              R +  
Sbjct  400   IDGHNIKDFLTGSLRNQIGL---VQQDNILFSDTVKENILLG-------------RPTAT  443

Query  4789  ESERIDKVLETIRLTDARNRLAG--------------SLSHGQKQWLEIGMLLAQDPKVL  4926
             + E    V+E  ++ +A + +                 LS GQKQ L I  +   +P +L
Sbjct  444   DEE----VVEAAKMANAHDFIMNLPQGYDTEVGERGVKLSGGQKQRLSIARIFLNNPPIL  499

Query  4927  LVDEPVAGMTDVETHLTAELLKEINKNHTIMVVEHDMTFVRELGVKVTCLHEGSVLAEGS  5106
             ++DE  + +      +  E L  ++K+ T ++V H ++ +     K+  +  G ++  G+
Sbjct  500   ILDEATSALDLESESIIQEALDVLSKDRTTLIVAHRLSTITHAD-KIVVIENGHIVETGT  558

Query  5107  IDQVSSNERVVE  5142
               ++ + +   E
Sbjct  559   HRELIAKQGAYE  570


 Score = 51.6 bits (122),  Expect = 6e-007
 Identities = 57/181 (31%), Positives = 92/181 (50%), Gaps = 14/181 (7%)
 Frame = +1

Query  5137  VEVYLGR*AMLKIDNINLYYGAAQA--LRGVSLTAEPGKVTCVLGRNGVGKTSLLRAMVG  5310
             +E+  GR   + ID+++  Y   +A  L+ ++L+ E G+    +G +G GK++L+  +  
Sbjct  333   IEIKQGR---IDIDHVSFQYNDNEAPILKDINLSIEKGETVAFVGMSGGGKSTLINLIPR  389

Query  5311  QYPIASGAINFDGKDITALKPYERARRGIGFVPQGREIFPLLTVEENLKTGFGPLKRED-  5487
              Y + SG I  DG +I         R  IG V Q   +F   TV+EN+  G      E+ 
Sbjct  390   FYDVTSGQILIDGHNIKDFLT-GSLRNQIGLVQQDNILFS-DTVKENILLGRPTATDEEV  447

Query  5488  ------RNIPDDVFSLFPVLETMlgrrggdlsggqqqqlAIGRALVMRPKLLLLDEPTEG  5649
                    N  D + +L    +T +G RG  LSGGQ+Q+L+I R  +  P +L+LDE T  
Sbjct  448   VEAAKMANAHDFIMNLPQGYDTEVGERGVKLSGGQKQRLSIARIFLNNPPILILDEATSA  507

Query  5650  I  5652
             +
Sbjct  508   L  508


> NC_009632.5317485.p01 ABC transporter related. Encoded by gene 
SaurJH1_1954. Homology: ABC transporter, transmembrane domain 
(HMMPfam: PF00664, score: 8e-43). PFAM: ABC transporter 
transmembrane region; ABC transporter related; SMART: AAA ATPase; 
KEGG: sao:SAOUHSC_02003 ABC transporter, ATP-binding/permease 
protein, putative. Homology: ABC transporter-like (HMMPfam: 
PF00005, score: 1e-23). ARO:3000489 sav1866. ARO:1000001 
process or component of antibiotic biology or chemistry. 
[Staphylococcus aureus subsp. aureus JH1]
Length=578

 Score = 63.5 bits (153),  Expect = 1e-010
 Identities = 55/252 (21%), Positives = 113/252 (44%), Gaps = 39/252 (15%)
 Frame = +1

Query  4441  LDGVHVSF----DGFHAINNLSLTLAPGEMRAIIGPNGAGKTTMMDIITGKTKPDEGTVL  4608
             +D  HVSF    +    + +++L++  GE  A +G +G GK+T++++I        G +L
Sbjct  340   IDIDHVSFQYNDNEAPILKDINLSIEKGETVAFVGMSGGGKSTLINLIPRFYDVTSGQIL  399

Query  4609  FDGTVDLTRLDETRIAELGIGRKFQKPTVFESQTVQDNLLLALNVDHSVRGTLFWRGSRA  4788
              DG      L  +   ++G+    Q+  +  S TV++N+LL              R +  
Sbjct  400   IDGHNIKDFLTGSLRNQIGL---VQQDNILFSDTVKENILLG-------------RPTAT  443

Query  4789  ESERIDKVLETIRLTDARNRLAG--------------SLSHGQKQWLEIGMLLAQDPKVL  4926
             + E    V+E  ++ +A + +                 LS GQKQ L I  +   +P +L
Sbjct  444   DEE----VVEAAKMANAHDFIMNLPQGYDTEVGERGVKLSGGQKQRLSIARIFLNNPPIL  499

Query  4927  LVDEPVAGMTDVETHLTAELLKEINKNHTIMVVEHDMTFVRELGVKVTCLHEGSVLAEGS  5106
             ++DE  + +      +  E L  ++K+ T ++V H ++ +     K+  +  G ++  G+
Sbjct  500   ILDEATSALDLESESIIQEALDVLSKDRTTLIVAHRLSTITHAD-KIVVIENGHIVETGT  558

Query  5107  IDQVSSNERVVE  5142
               ++ + +   E
Sbjct  559   HRELIAKQGAYE  570


 Score = 51.6 bits (122),  Expect = 6e-007
 Identities = 57/181 (31%), Positives = 92/181 (50%), Gaps = 14/181 (7%)
 Frame = +1

Query  5137  VEVYLGR*AMLKIDNINLYYGAAQA--LRGVSLTAEPGKVTCVLGRNGVGKTSLLRAMVG  5310
             +E+  GR   + ID+++  Y   +A  L+ ++L+ E G+    +G +G GK++L+  +  
Sbjct  333   IEIKQGR---IDIDHVSFQYNDNEAPILKDINLSIEKGETVAFVGMSGGGKSTLINLIPR  389

Query  5311  QYPIASGAINFDGKDITALKPYERARRGIGFVPQGREIFPLLTVEENLKTGFGPLKRED-  5487
              Y + SG I  DG +I         R  IG V Q   +F   TV+EN+  G      E+ 
Sbjct  390   FYDVTSGQILIDGHNIKDFLT-GSLRNQIGLVQQDNILFS-DTVKENILLGRPTATDEEV  447

Query  5488  ------RNIPDDVFSLFPVLETMlgrrggdlsggqqqqlAIGRALVMRPKLLLLDEPTEG  5649
                    N  D + +L    +T +G RG  LSGGQ+Q+L+I R  +  P +L+LDE T  
Sbjct  448   VEAAKMANAHDFIMNLPQGYDTEVGERGVKLSGGQKQRLSIARIFLNNPPILILDEATSA  507

Query  5650  I  5652
             +
Sbjct  508   L  508


> NC_009487.5167700.p01 ABC transporter related. Homology: ABC 
transporter, transmembrane domain (HMMPfam: PF00664, score: 
8e-43). PFAM: ABC transporter, transmembrane region; ABC transporter 
related; SMART: AAA ATPase. Homology: ABC transporter-like 
(HMMPfam: PF00005, score: 1e-23). Encoded by gene SaurJH9_1920. 
ARO:3000489 sav1866. ARO:1000001 process or component 
of antibiotic biology or chemistry. [Staphylococcus aureus 
subsp. aureus JH9]
Length=578

 Score = 63.5 bits (153),  Expect = 1e-010
 Identities = 55/252 (21%), Positives = 113/252 (44%), Gaps = 39/252 (15%)
 Frame = +1

Query  4441  LDGVHVSF----DGFHAINNLSLTLAPGEMRAIIGPNGAGKTTMMDIITGKTKPDEGTVL  4608
             +D  HVSF    +    + +++L++  GE  A +G +G GK+T++++I        G +L
Sbjct  340   IDIDHVSFQYNDNEAPILKDINLSIEKGETVAFVGMSGGGKSTLINLIPRFYDVTSGQIL  399

Query  4609  FDGTVDLTRLDETRIAELGIGRKFQKPTVFESQTVQDNLLLALNVDHSVRGTLFWRGSRA  4788
              DG      L  +   ++G+    Q+  +  S TV++N+LL              R +  
Sbjct  400   IDGHNIKDFLTGSLRNQIGL---VQQDNILFSDTVKENILLG-------------RPTAT  443

Query  4789  ESERIDKVLETIRLTDARNRLAG--------------SLSHGQKQWLEIGMLLAQDPKVL  4926
             + E    V+E  ++ +A + +                 LS GQKQ L I  +   +P +L
Sbjct  444   DEE----VVEAAKMANAHDFIMNLPQGYDTEVGERGVKLSGGQKQRLSIARIFLNNPPIL  499

Query  4927  LVDEPVAGMTDVETHLTAELLKEINKNHTIMVVEHDMTFVRELGVKVTCLHEGSVLAEGS  5106
             ++DE  + +      +  E L  ++K+ T ++V H ++ +     K+  +  G ++  G+
Sbjct  500   ILDEATSALDLESESIIQEALDVLSKDRTTLIVAHRLSTITHAD-KIVVIENGHIVETGT  558

Query  5107  IDQVSSNERVVE  5142
               ++ + +   E
Sbjct  559   HRELIAKQGAYE  570


 Score = 51.6 bits (122),  Expect = 6e-007
 Identities = 57/181 (31%), Positives = 92/181 (50%), Gaps = 14/181 (7%)
 Frame = +1

Query  5137  VEVYLGR*AMLKIDNINLYYGAAQA--LRGVSLTAEPGKVTCVLGRNGVGKTSLLRAMVG  5310
             +E+  GR   + ID+++  Y   +A  L+ ++L+ E G+    +G +G GK++L+  +  
Sbjct  333   IEIKQGR---IDIDHVSFQYNDNEAPILKDINLSIEKGETVAFVGMSGGGKSTLINLIPR  389

Query  5311  QYPIASGAINFDGKDITALKPYERARRGIGFVPQGREIFPLLTVEENLKTGFGPLKRED-  5487
              Y + SG I  DG +I         R  IG V Q   +F   TV+EN+  G      E+ 
Sbjct  390   FYDVTSGQILIDGHNIKDFLT-GSLRNQIGLVQQDNILFS-DTVKENILLGRPTATDEEV  447

Query  5488  ------RNIPDDVFSLFPVLETMlgrrggdlsggqqqqlAIGRALVMRPKLLLLDEPTEG  5649
                    N  D + +L    +T +G RG  LSGGQ+Q+L+I R  +  P +L+LDE T  
Sbjct  448   VEAAKMANAHDFIMNLPQGYDTEVGERGVKLSGGQKQRLSIARIFLNNPPILILDEATSA  507

Query  5650  I  5652
             +
Sbjct  508   L  508


> NC_007795.3921883.p01 ABC transporter, ATP-binding/permease protein, 
putative. Encoded by gene SAOUHSC_02003. Homology: ABC 
transporter-like (HMMPfam: PF00005, score: 1e-23). Homology: 
ABC transporter, transmembrane domain (HMMPfam: PF00664, 
score: 8e-43). ARO:3000489 sav1866. ARO:1000001 process or 
component of antibiotic biology or chemistry. [Staphylococcus 
aureus subsp. aureus NCTC 8325]
Length=578

 Score = 63.5 bits (153),  Expect = 1e-010
 Identities = 55/252 (21%), Positives = 113/252 (44%), Gaps = 39/252 (15%)
 Frame = +1

Query  4441  LDGVHVSF----DGFHAINNLSLTLAPGEMRAIIGPNGAGKTTMMDIITGKTKPDEGTVL  4608
             +D  HVSF    +    + +++L++  GE  A +G +G GK+T++++I        G +L
Sbjct  340   IDIDHVSFQYNDNEAPILKDINLSIEKGETVAFVGMSGGGKSTLINLIPRFYDVTSGQIL  399

Query  4609  FDGTVDLTRLDETRIAELGIGRKFQKPTVFESQTVQDNLLLALNVDHSVRGTLFWRGSRA  4788
              DG      L  +   ++G+    Q+  +  S TV++N+LL              R +  
Sbjct  400   IDGHNIKDFLTGSLRNQIGL---VQQDNILFSDTVKENILLG-------------RPTAT  443

Query  4789  ESERIDKVLETIRLTDARNRLAG--------------SLSHGQKQWLEIGMLLAQDPKVL  4926
             + E    V+E  ++ +A + +                 LS GQKQ L I  +   +P +L
Sbjct  444   DEE----VVEAAKMANAHDFIMNLPQGYDTEVGERGVKLSGGQKQRLSIARIFLNNPPIL  499

Query  4927  LVDEPVAGMTDVETHLTAELLKEINKNHTIMVVEHDMTFVRELGVKVTCLHEGSVLAEGS  5106
             ++DE  + +      +  E L  ++K+ T ++V H ++ +     K+  +  G ++  G+
Sbjct  500   ILDEATSALDLESESIIQEALDVLSKDRTTLIVAHRLSTITHAD-KIVVIENGHIVETGT  558

Query  5107  IDQVSSNERVVE  5142
               ++ + +   E
Sbjct  559   HRELIAKQGAYE  570


 Score = 51.6 bits (122),  Expect = 6e-007
 Identities = 57/181 (31%), Positives = 92/181 (50%), Gaps = 14/181 (7%)
 Frame = +1

Query  5137  VEVYLGR*AMLKIDNINLYYGAAQA--LRGVSLTAEPGKVTCVLGRNGVGKTSLLRAMVG  5310
             +E+  GR   + ID+++  Y   +A  L+ ++L+ E G+    +G +G GK++L+  +  
Sbjct  333   IEIKQGR---IDIDHVSFQYNDNEAPILKDINLSIEKGETVAFVGMSGGGKSTLINLIPR  389

Query  5311  QYPIASGAINFDGKDITALKPYERARRGIGFVPQGREIFPLLTVEENLKTGFGPLKRED-  5487
              Y + SG I  DG +I         R  IG V Q   +F   TV+EN+  G      E+ 
Sbjct  390   FYDVTSGQILIDGHNIKDFLT-GSLRNQIGLVQQDNILFS-DTVKENILLGRPTATDEEV  447

Query  5488  ------RNIPDDVFSLFPVLETMlgrrggdlsggqqqqlAIGRALVMRPKLLLLDEPTEG  5649
                    N  D + +L    +T +G RG  LSGGQ+Q+L+I R  +  P +L+LDE T  
Sbjct  448   VEAAKMANAHDFIMNLPQGYDTEVGERGVKLSGGQKQRLSIARIFLNNPPILILDEATSA  507

Query  5650  I  5652
             +
Sbjct  508   L  508


> NC_007793.3914980.p01 hypothetical protein. identified by match 
to protein family HMM PF00005; match to protein family HMM 
PF00664. Homology: ABC transporter-like (HMMPfam: PF00005, 
score: 1e-23). Encoded by gene SAUSA300_1847. Homology: ABC 
transporter, transmembrane domain (HMMPfam: PF00664, score: 
8e-43). ARO:3000489 sav1866. ARO:1000001 process or component 
of antibiotic biology or chemistry. [Staphylococcus aureus 
subsp. aureus USA300_FPR3757]
Length=578

 Score = 63.5 bits (153),  Expect = 1e-010
 Identities = 55/252 (21%), Positives = 113/252 (44%), Gaps = 39/252 (15%)
 Frame = +1

Query  4441  LDGVHVSF----DGFHAINNLSLTLAPGEMRAIIGPNGAGKTTMMDIITGKTKPDEGTVL  4608
             +D  HVSF    +    + +++L++  GE  A +G +G GK+T++++I        G +L
Sbjct  340   IDIDHVSFQYNDNEAPILKDINLSIEKGETVAFVGMSGGGKSTLINLIPRFYDVTSGQIL  399

Query  4609  FDGTVDLTRLDETRIAELGIGRKFQKPTVFESQTVQDNLLLALNVDHSVRGTLFWRGSRA  4788
              DG      L  +   ++G+    Q+  +  S TV++N+LL              R +  
Sbjct  400   IDGHNIKDFLTGSLRNQIGL---VQQDNILFSDTVKENILLG-------------RPTAT  443

Query  4789  ESERIDKVLETIRLTDARNRLAG--------------SLSHGQKQWLEIGMLLAQDPKVL  4926
             + E    V+E  ++ +A + +                 LS GQKQ L I  +   +P +L
Sbjct  444   DEE----VVEAAKMANAHDFIMNLPQGYDTEVGERGVKLSGGQKQRLSIARIFLNNPPIL  499

Query  4927  LVDEPVAGMTDVETHLTAELLKEINKNHTIMVVEHDMTFVRELGVKVTCLHEGSVLAEGS  5106
             ++DE  + +      +  E L  ++K+ T ++V H ++ +     K+  +  G ++  G+
Sbjct  500   ILDEATSALDLESESIIQEALDVLSKDRTTLIVAHRLSTITHAD-KIVVIENGHIVETGT  558

Query  5107  IDQVSSNERVVE  5142
               ++ + +   E
Sbjct  559   HRELIAKQGAYE  570


 Score = 51.6 bits (122),  Expect = 6e-007
 Identities = 57/181 (31%), Positives = 92/181 (50%), Gaps = 14/181 (7%)
 Frame = +1

Query  5137  VEVYLGR*AMLKIDNINLYYGAAQA--LRGVSLTAEPGKVTCVLGRNGVGKTSLLRAMVG  5310
             +E+  GR   + ID+++  Y   +A  L+ ++L+ E G+    +G +G GK++L+  +  
Sbjct  333   IEIKQGR---IDIDHVSFQYNDNEAPILKDINLSIEKGETVAFVGMSGGGKSTLINLIPR  389

Query  5311  QYPIASGAINFDGKDITALKPYERARRGIGFVPQGREIFPLLTVEENLKTGFGPLKRED-  5487
              Y + SG I  DG +I         R  IG V Q   +F   TV+EN+  G      E+ 
Sbjct  390   FYDVTSGQILIDGHNIKDFLT-GSLRNQIGLVQQDNILFS-DTVKENILLGRPTATDEEV  447

Query  5488  ------RNIPDDVFSLFPVLETMlgrrggdlsggqqqqlAIGRALVMRPKLLLLDEPTEG  5649
                    N  D + +L    +T +G RG  LSGGQ+Q+L+I R  +  P +L+LDE T  
Sbjct  448   VEAAKMANAHDFIMNLPQGYDTEVGERGVKLSGGQKQRLSIARIFLNNPPILILDEATSA  507

Query  5650  I  5652
             +
Sbjct  508   L  508


> NC_003923.1003921.p01 hypothetical protein. Homology: ABC transporter, 
transmembrane domain (HMMPfam: PF00664, score: 8e-43). 
ABC transporter (ATP-binding protein) homolog. Encoded 
by gene MW1806. Homology: ABC transporter-like (HMMPfam: PF00005, 
score: 1e-23). ARO:3000489 sav1866. ARO:1000001 process 
or component of antibiotic biology or chemistry. [Staphylococcus 
aureus subsp. aureus MW2]
Length=578

 Score = 63.5 bits (153),  Expect = 1e-010
 Identities = 55/252 (21%), Positives = 113/252 (44%), Gaps = 39/252 (15%)
 Frame = +1

Query  4441  LDGVHVSF----DGFHAINNLSLTLAPGEMRAIIGPNGAGKTTMMDIITGKTKPDEGTVL  4608
             +D  HVSF    +    + +++L++  GE  A +G +G GK+T++++I        G +L
Sbjct  340   IDIDHVSFQYNDNEAPILKDINLSIEKGETVAFVGMSGGGKSTLINLIPRFYDVTSGQIL  399

Query  4609  FDGTVDLTRLDETRIAELGIGRKFQKPTVFESQTVQDNLLLALNVDHSVRGTLFWRGSRA  4788
              DG      L  +   ++G+    Q+  +  S TV++N+LL              R +  
Sbjct  400   IDGHNIKDFLTGSLRNQIGL---VQQDNILFSDTVKENILLG-------------RPTAT  443

Query  4789  ESERIDKVLETIRLTDARNRLAG--------------SLSHGQKQWLEIGMLLAQDPKVL  4926
             + E    V+E  ++ +A + +                 LS GQKQ L I  +   +P +L
Sbjct  444   DEE----VVEAAKMANAHDFIMNLPQGYDTEVGERGVKLSGGQKQRLSIARIFLNNPPIL  499

Query  4927  LVDEPVAGMTDVETHLTAELLKEINKNHTIMVVEHDMTFVRELGVKVTCLHEGSVLAEGS  5106
             ++DE  + +      +  E L  ++K+ T ++V H ++ +     K+  +  G ++  G+
Sbjct  500   ILDEATSALDLESESIIQEALDVLSKDRTTLIVAHRLSTITHAD-KIVVIENGHIVETGT  558

Query  5107  IDQVSSNERVVE  5142
               ++ + +   E
Sbjct  559   HRELIAKQGAYE  570


 Score = 51.6 bits (122),  Expect = 6e-007
 Identities = 57/181 (31%), Positives = 92/181 (50%), Gaps = 14/181 (7%)
 Frame = +1

Query  5137  VEVYLGR*AMLKIDNINLYYGAAQA--LRGVSLTAEPGKVTCVLGRNGVGKTSLLRAMVG  5310
             +E+  GR   + ID+++  Y   +A  L+ ++L+ E G+    +G +G GK++L+  +  
Sbjct  333   IEIKQGR---IDIDHVSFQYNDNEAPILKDINLSIEKGETVAFVGMSGGGKSTLINLIPR  389

Query  5311  QYPIASGAINFDGKDITALKPYERARRGIGFVPQGREIFPLLTVEENLKTGFGPLKRED-  5487
              Y + SG I  DG +I         R  IG V Q   +F   TV+EN+  G      E+ 
Sbjct  390   FYDVTSGQILIDGHNIKDFLT-GSLRNQIGLVQQDNILFS-DTVKENILLGRPTATDEEV  447

Query  5488  ------RNIPDDVFSLFPVLETMlgrrggdlsggqqqqlAIGRALVMRPKLLLLDEPTEG  5649
                    N  D + +L    +T +G RG  LSGGQ+Q+L+I R  +  P +L+LDE T  
Sbjct  448   VEAAKMANAHDFIMNLPQGYDTEVGERGVKLSGGQKQRLSIARIFLNNPPILILDEATSA  507

Query  5650  I  5652
             +
Sbjct  508   L  508


> NC_002953.2862566.p01 ABC transporter ATP-binding protein. Encoded 
by gene SAS1788. Ortholog of S. aureus MRSA252 (BX571856) 
SAR1956. ARO:3000489 sav1866. ARO:1000001 process or component 
of antibiotic biology or chemistry. [Staphylococcus aureus 
subsp. aureus MSSA476]
Length=578

 Score = 63.5 bits (153),  Expect = 1e-010
 Identities = 55/252 (21%), Positives = 113/252 (44%), Gaps = 39/252 (15%)
 Frame = +1

Query  4441  LDGVHVSF----DGFHAINNLSLTLAPGEMRAIIGPNGAGKTTMMDIITGKTKPDEGTVL  4608
             +D  HVSF    +    + +++L++  GE  A +G +G GK+T++++I        G +L
Sbjct  340   IDIDHVSFQYNDNEAPILKDINLSIEKGETVAFVGMSGGGKSTLINLIPRFYDVTSGQIL  399

Query  4609  FDGTVDLTRLDETRIAELGIGRKFQKPTVFESQTVQDNLLLALNVDHSVRGTLFWRGSRA  4788
              DG      L  +   ++G+    Q+  +  S TV++N+LL              R +  
Sbjct  400   IDGHNIKDFLTGSLRNQIGL---VQQDNILFSDTVKENILLG-------------RPTAT  443

Query  4789  ESERIDKVLETIRLTDARNRLAG--------------SLSHGQKQWLEIGMLLAQDPKVL  4926
             + E    V+E  ++ +A + +                 LS GQKQ L I  +   +P +L
Sbjct  444   DEE----VVEAAKMANAHDFIMNLPQGYDTEVGERGVKLSGGQKQRLSIARIFLNNPPIL  499

Query  4927  LVDEPVAGMTDVETHLTAELLKEINKNHTIMVVEHDMTFVRELGVKVTCLHEGSVLAEGS  5106
             ++DE  + +      +  E L  ++K+ T ++V H ++ +     K+  +  G ++  G+
Sbjct  500   ILDEATSALDLESESIIQEALDVLSKDRTTLIVAHRLSTITHAD-KIVVIENGHIVETGT  558

Query  5107  IDQVSSNERVVE  5142
               ++ + +   E
Sbjct  559   HRELIAKQGAYE  570


 Score = 51.6 bits (122),  Expect = 6e-007
 Identities = 57/181 (31%), Positives = 92/181 (50%), Gaps = 14/181 (7%)
 Frame = +1

Query  5137  VEVYLGR*AMLKIDNINLYYGAAQA--LRGVSLTAEPGKVTCVLGRNGVGKTSLLRAMVG  5310
             +E+  GR   + ID+++  Y   +A  L+ ++L+ E G+    +G +G GK++L+  +  
Sbjct  333   IEIKQGR---IDIDHVSFQYNDNEAPILKDINLSIEKGETVAFVGMSGGGKSTLINLIPR  389

Query  5311  QYPIASGAINFDGKDITALKPYERARRGIGFVPQGREIFPLLTVEENLKTGFGPLKRED-  5487
              Y + SG I  DG +I         R  IG V Q   +F   TV+EN+  G      E+ 
Sbjct  390   FYDVTSGQILIDGHNIKDFLT-GSLRNQIGLVQQDNILFS-DTVKENILLGRPTATDEEV  447

Query  5488  ------RNIPDDVFSLFPVLETMlgrrggdlsggqqqqlAIGRALVMRPKLLLLDEPTEG  5649
                    N  D + +L    +T +G RG  LSGGQ+Q+L+I R  +  P +L+LDE T  
Sbjct  448   VEAAKMANAHDFIMNLPQGYDTEVGERGVKLSGGQKQRLSIARIFLNNPPILILDEATSA  507

Query  5650  I  5652
             +
Sbjct  508   L  508


> NC_002952.2861198.p01 ABC transporter ATP-binding protein. Similar 
to Bacillus halodurans ABC transporter BH0941 TR:Q9KEB2 
(EMBL:AP001510) (584 aa) fasta scores: E(): 1.8e-132, 64.12% 
id in 577 aa, and to Bacillus subtilis putative ABC transporter 
ATP-binding protein YgaD TR:P71082 (EMBL:Z82044) (589 
aa) fasta scores: E(): 3.6e-130, 61.24% id in 578 aa. Encoded 
by gene SAR1956. ARO:3000489 sav1866. ARO:1000001 process 
or component of antibiotic biology or chemistry. [Staphylococcus 
aureus subsp. aureus MRSA252]
Length=578

 Score = 63.5 bits (153),  Expect = 1e-010
 Identities = 55/252 (21%), Positives = 113/252 (44%), Gaps = 39/252 (15%)
 Frame = +1

Query  4441  LDGVHVSF----DGFHAINNLSLTLAPGEMRAIIGPNGAGKTTMMDIITGKTKPDEGTVL  4608
             +D  HVSF    +    + +++L++  GE  A +G +G GK+T++++I        G +L
Sbjct  340   IDIDHVSFQYNDNEAPILKDINLSIEKGETVAFVGMSGGGKSTLINLIPRFYDVTSGQIL  399

Query  4609  FDGTVDLTRLDETRIAELGIGRKFQKPTVFESQTVQDNLLLALNVDHSVRGTLFWRGSRA  4788
              DG      L  +   ++G+    Q+  +  S TV++N+LL              R +  
Sbjct  400   IDGHNIKDFLTGSLRNQIGL---VQQDNILFSDTVKENILLG-------------RPTAT  443

Query  4789  ESERIDKVLETIRLTDARNRLAG--------------SLSHGQKQWLEIGMLLAQDPKVL  4926
             + E    V+E  ++ +A + +                 LS GQKQ L I  +   +P +L
Sbjct  444   DEE----VVEAAKMANAHDFIMNLPQGYDTEVGERGVKLSGGQKQRLSIARIFLNNPPIL  499

Query  4927  LVDEPVAGMTDVETHLTAELLKEINKNHTIMVVEHDMTFVRELGVKVTCLHEGSVLAEGS  5106
             ++DE  + +      +  E L  ++K+ T ++V H ++ +     K+  +  G ++  G+
Sbjct  500   ILDEATSALDLESESIIQEALDVLSKDRTTLIVAHRLSTITHAD-KIVVIENGHIVETGT  558

Query  5107  IDQVSSNERVVE  5142
               ++ + +   E
Sbjct  559   HRELIAKQGAYE  570


 Score = 51.6 bits (122),  Expect = 6e-007
 Identities = 57/181 (31%), Positives = 92/181 (50%), Gaps = 14/181 (7%)
 Frame = +1

Query  5137  VEVYLGR*AMLKIDNINLYYGAAQA--LRGVSLTAEPGKVTCVLGRNGVGKTSLLRAMVG  5310
             +E+  GR   + ID+++  Y   +A  L+ ++L+ E G+    +G +G GK++L+  +  
Sbjct  333   IEIKQGR---IDIDHVSFQYNDNEAPILKDINLSIEKGETVAFVGMSGGGKSTLINLIPR  389

Query  5311  QYPIASGAINFDGKDITALKPYERARRGIGFVPQGREIFPLLTVEENLKTGFGPLKRED-  5487
              Y + SG I  DG +I         R  IG V Q   +F   TV+EN+  G      E+ 
Sbjct  390   FYDVTSGQILIDGHNIKDFLT-GSLRNQIGLVQQDNILFS-DTVKENILLGRPTATDEEV  447

Query  5488  ------RNIPDDVFSLFPVLETMlgrrggdlsggqqqqlAIGRALVMRPKLLLLDEPTEG  5649
                    N  D + +L    +T +G RG  LSGGQ+Q+L+I R  +  P +L+LDE T  
Sbjct  448   VEAAKMANAHDFIMNLPQGYDTEVGERGVKLSGGQKQRLSIARIFLNNPPILILDEATSA  507

Query  5650  I  5652
             +
Sbjct  508   L  508


> NC_002951.3237541.p01 toxin exporting ABC transporter, permease/ATP-binding 
protein, putative. Encoded by gene SACOL1924. 
Homology: ABC transporter-like (HMMPfam: PF00005, score: 1e-23). 
Homology: ABC transporter, transmembrane domain (HMMPfam: 
PF00664, score: 8e-43). identified by match to protein family 
HMM PF00005; match to protein family HMM PF00664. ARO:3000489 
sav1866. ARO:1000001 process or component of antibiotic 
biology or chemistry. [Staphylococcus aureus subsp. aureus 
COL]
Length=578

 Score = 63.5 bits (153),  Expect = 1e-010
 Identities = 55/252 (21%), Positives = 113/252 (44%), Gaps = 39/252 (15%)
 Frame = +1

Query  4441  LDGVHVSF----DGFHAINNLSLTLAPGEMRAIIGPNGAGKTTMMDIITGKTKPDEGTVL  4608
             +D  HVSF    +    + +++L++  GE  A +G +G GK+T++++I        G +L
Sbjct  340   IDIDHVSFQYNDNEAPILKDINLSIEKGETVAFVGMSGGGKSTLINLIPRFYDVTSGQIL  399

Query  4609  FDGTVDLTRLDETRIAELGIGRKFQKPTVFESQTVQDNLLLALNVDHSVRGTLFWRGSRA  4788
              DG      L  +   ++G+    Q+  +  S TV++N+LL              R +  
Sbjct  400   IDGHNIKDFLTGSLRNQIGL---VQQDNILFSDTVKENILLG-------------RPTAT  443

Query  4789  ESERIDKVLETIRLTDARNRLAG--------------SLSHGQKQWLEIGMLLAQDPKVL  4926
             + E    V+E  ++ +A + +                 LS GQKQ L I  +   +P +L
Sbjct  444   DEE----VVEAAKMANAHDFIMNLPQGYDTEVGERGVKLSGGQKQRLSIARIFLNNPPIL  499

Query  4927  LVDEPVAGMTDVETHLTAELLKEINKNHTIMVVEHDMTFVRELGVKVTCLHEGSVLAEGS  5106
             ++DE  + +      +  E L  ++K+ T ++V H ++ +     K+  +  G ++  G+
Sbjct  500   ILDEATSALDLESESIIQEALDVLSKDRTTLIVAHRLSTITHAD-KIVVIENGHIVETGT  558

Query  5107  IDQVSSNERVVE  5142
               ++ + +   E
Sbjct  559   HRELIAKQGAYE  570


 Score = 51.6 bits (122),  Expect = 6e-007
 Identities = 57/181 (31%), Positives = 92/181 (50%), Gaps = 14/181 (7%)
 Frame = +1

Query  5137  VEVYLGR*AMLKIDNINLYYGAAQA--LRGVSLTAEPGKVTCVLGRNGVGKTSLLRAMVG  5310
             +E+  GR   + ID+++  Y   +A  L+ ++L+ E G+    +G +G GK++L+  +  
Sbjct  333   IEIKQGR---IDIDHVSFQYNDNEAPILKDINLSIEKGETVAFVGMSGGGKSTLINLIPR  389

Query  5311  QYPIASGAINFDGKDITALKPYERARRGIGFVPQGREIFPLLTVEENLKTGFGPLKRED-  5487
              Y + SG I  DG +I         R  IG V Q   +F   TV+EN+  G      E+ 
Sbjct  390   FYDVTSGQILIDGHNIKDFLT-GSLRNQIGLVQQDNILFS-DTVKENILLGRPTATDEEV  447

Query  5488  ------RNIPDDVFSLFPVLETMlgrrggdlsggqqqqlAIGRALVMRPKLLLLDEPTEG  5649
                    N  D + +L    +T +G RG  LSGGQ+Q+L+I R  +  P +L+LDE T  
Sbjct  448   VEAAKMANAHDFIMNLPQGYDTEVGERGVKLSGGQKQRLSIARIFLNNPPILILDEATSA  507

Query  5650  I  5652
             +
Sbjct  508   L  508


> NC_002758.1121879.p01 ABC transporter. Encoded by gene SAV1866. 
Homology: ABC transporter-like (HMMPfam: PF00005, score: 
1e-23). Homology: ABC transporter, transmembrane domain (HMMPfam: 
PF00664, score: 8e-43). ATP-binding protein. ARO:3000489 
sav1866. ARO:1000001 process or component of antibiotic biology 
or chemistry. [Staphylococcus aureus subsp. aureus Mu50]
Length=578

 Score = 63.5 bits (153),  Expect = 1e-010
 Identities = 55/252 (21%), Positives = 113/252 (44%), Gaps = 39/252 (15%)
 Frame = +1

Query  4441  LDGVHVSF----DGFHAINNLSLTLAPGEMRAIIGPNGAGKTTMMDIITGKTKPDEGTVL  4608
             +D  HVSF    +    + +++L++  GE  A +G +G GK+T++++I        G +L
Sbjct  340   IDIDHVSFQYNDNEAPILKDINLSIEKGETVAFVGMSGGGKSTLINLIPRFYDVTSGQIL  399

Query  4609  FDGTVDLTRLDETRIAELGIGRKFQKPTVFESQTVQDNLLLALNVDHSVRGTLFWRGSRA  4788
              DG      L  +   ++G+    Q+  +  S TV++N+LL              R +  
Sbjct  400   IDGHNIKDFLTGSLRNQIGL---VQQDNILFSDTVKENILLG-------------RPTAT  443

Query  4789  ESERIDKVLETIRLTDARNRLAG--------------SLSHGQKQWLEIGMLLAQDPKVL  4926
             + E    V+E  ++ +A + +                 LS GQKQ L I  +   +P +L
Sbjct  444   DEE----VVEAAKMANAHDFIMNLPQGYDTEVGERGVKLSGGQKQRLSIARIFLNNPPIL  499

Query  4927  LVDEPVAGMTDVETHLTAELLKEINKNHTIMVVEHDMTFVRELGVKVTCLHEGSVLAEGS  5106
             ++DE  + +      +  E L  ++K+ T ++V H ++ +     K+  +  G ++  G+
Sbjct  500   ILDEATSALDLESESIIQEALDVLSKDRTTLIVAHRLSTITHAD-KIVVIENGHIVETGT  558

Query  5107  IDQVSSNERVVE  5142
               ++ + +   E
Sbjct  559   HRELIAKQGAYE  570


 Score = 51.6 bits (122),  Expect = 6e-007
 Identities = 57/181 (31%), Positives = 92/181 (50%), Gaps = 14/181 (7%)
 Frame = +1

Query  5137  VEVYLGR*AMLKIDNINLYYGAAQA--LRGVSLTAEPGKVTCVLGRNGVGKTSLLRAMVG  5310
             +E+  GR   + ID+++  Y   +A  L+ ++L+ E G+    +G +G GK++L+  +  
Sbjct  333   IEIKQGR---IDIDHVSFQYNDNEAPILKDINLSIEKGETVAFVGMSGGGKSTLINLIPR  389

Query  5311  QYPIASGAINFDGKDITALKPYERARRGIGFVPQGREIFPLLTVEENLKTGFGPLKRED-  5487
              Y + SG I  DG +I         R  IG V Q   +F   TV+EN+  G      E+ 
Sbjct  390   FYDVTSGQILIDGHNIKDFLT-GSLRNQIGLVQQDNILFS-DTVKENILLGRPTATDEEV  447

Query  5488  ------RNIPDDVFSLFPVLETMlgrrggdlsggqqqqlAIGRALVMRPKLLLLDEPTEG  5649
                    N  D + +L    +T +G RG  LSGGQ+Q+L+I R  +  P +L+LDE T  
Sbjct  448   VEAAKMANAHDFIMNLPQGYDTEVGERGVKLSGGQKQRLSIARIFLNNPPILILDEATSA  507

Query  5650  I  5652
             +
Sbjct  508   L  508


> NC_002745.1124566.p01 hypothetical protein. Homology: ABC transporter-like 
(HMMPfam: PF00005, score: 1e-23). Encoded by gene 
SA1683. ABC transporter (ATP-binding protein) homolog. Homology: 
ABC transporter, transmembrane domain (HMMPfam: PF00664, 
score: 8e-43). ARO:3000489 sav1866. ARO:1000001 process 
or component of antibiotic biology or chemistry. [Staphylococcus 
aureus subsp. aureus N315]
Length=578

 Score = 63.5 bits (153),  Expect = 1e-010
 Identities = 55/252 (21%), Positives = 113/252 (44%), Gaps = 39/252 (15%)
 Frame = +1

Query  4441  LDGVHVSF----DGFHAINNLSLTLAPGEMRAIIGPNGAGKTTMMDIITGKTKPDEGTVL  4608
             +D  HVSF    +    + +++L++  GE  A +G +G GK+T++++I        G +L
Sbjct  340   IDIDHVSFQYNDNEAPILKDINLSIEKGETVAFVGMSGGGKSTLINLIPRFYDVTSGQIL  399

Query  4609  FDGTVDLTRLDETRIAELGIGRKFQKPTVFESQTVQDNLLLALNVDHSVRGTLFWRGSRA  4788
              DG      L  +   ++G+    Q+  +  S TV++N+LL              R +  
Sbjct  400   IDGHNIKDFLTGSLRNQIGL---VQQDNILFSDTVKENILLG-------------RPTAT  443

Query  4789  ESERIDKVLETIRLTDARNRLAG--------------SLSHGQKQWLEIGMLLAQDPKVL  4926
             + E    V+E  ++ +A + +                 LS GQKQ L I  +   +P +L
Sbjct  444   DEE----VVEAAKMANAHDFIMNLPQGYDTEVGERGVKLSGGQKQRLSIARIFLNNPPIL  499

Query  4927  LVDEPVAGMTDVETHLTAELLKEINKNHTIMVVEHDMTFVRELGVKVTCLHEGSVLAEGS  5106
             ++DE  + +      +  E L  ++K+ T ++V H ++ +     K+  +  G ++  G+
Sbjct  500   ILDEATSALDLESESIIQEALDVLSKDRTTLIVAHRLSTITHAD-KIVVIENGHIVETGT  558

Query  5107  IDQVSSNERVVE  5142
               ++ + +   E
Sbjct  559   HRELIAKQGAYE  570


 Score = 51.6 bits (122),  Expect = 6e-007
 Identities = 57/181 (31%), Positives = 92/181 (50%), Gaps = 14/181 (7%)
 Frame = +1

Query  5137  VEVYLGR*AMLKIDNINLYYGAAQA--LRGVSLTAEPGKVTCVLGRNGVGKTSLLRAMVG  5310
             +E+  GR   + ID+++  Y   +A  L+ ++L+ E G+    +G +G GK++L+  +  
Sbjct  333   IEIKQGR---IDIDHVSFQYNDNEAPILKDINLSIEKGETVAFVGMSGGGKSTLINLIPR  389

Query  5311  QYPIASGAINFDGKDITALKPYERARRGIGFVPQGREIFPLLTVEENLKTGFGPLKRED-  5487
              Y + SG I  DG +I         R  IG V Q   +F   TV+EN+  G      E+ 
Sbjct  390   FYDVTSGQILIDGHNIKDFLT-GSLRNQIGLVQQDNILFS-DTVKENILLGRPTATDEEV  447

Query  5488  ------RNIPDDVFSLFPVLETMlgrrggdlsggqqqqlAIGRALVMRPKLLLLDEPTEG  5649
                    N  D + +L    +T +G RG  LSGGQ+Q+L+I R  +  P +L+LDE T  
Sbjct  448   VEAAKMANAHDFIMNLPQGYDTEVGERGVKLSGGQKQRLSIARIFLNNPPILILDEATSA  507

Query  5650  I  5652
             +
Sbjct  508   L  508


> DQ516954.1.gene1.p01 multidrug transporter. Encoded by gene lmrC. 
lmrC Curated. ARO:3002881 lmrC. ARO:1000001 process or 
component of antibiotic biology or chemistry. [Lactococcus lactis 
subsp. lactis]
Length=572

 Score = 62.4 bits (150),  Expect = 3e-010
 Identities = 62/242 (25%), Positives = 106/242 (43%), Gaps = 22/242 (9%)
 Frame = +1

Query  4453  HVSF----DGFHAINNLSLTLAPGEMRAIIGPNGAGKTTMMDIITGKTKPDEGTVLFDGT  4620
             HVSF    D    + ++S  + PG+M  I+G  GAGK+T+  +I     P EGTV   G 
Sbjct  335   HVSFSYPNDEEPTLKDISFEVEPGQMVGIVGATGAGKSTLAQLIPRLFDPTEGTVSVGGK  394

Query  4621  VDLTRLDETRIAELGIGRKFQKPTVFESQTVQDNLLLALNVDHSVRGTLFWRGSRAESER  4800
              DL  +    + +  I    QK  +F          +A N+            +RA   R
Sbjct  395   -DLKTVSRGTLKK-NISIVLQKAILFSG-------TIAGNIKQGKADATDEEMTRA--AR  443

Query  4801  IDKVLETIRLTDAR-----NRLAGSLSHGQKQWLEIGMLLAQDPKVLLVDEPVAGMTDVE  4965
             I +  E I   D +          + S GQKQ L I   + ++P VL++D+  + +    
Sbjct  444   IAQAAEFITTKDGQYDSEVEERGNNFSGGQKQRLSITRGVVKNPNVLILDDSTSALDAKS  503

Query  4966  THLTAELLKEINKNHTIMVVEHDMTFVRELGVKVTCLHEGSVLAEGSIDQ-VSSNERVVE  5142
               L  E L +  K+ T +++   ++ V      +  L +G ++ +G+  + V+ N+   E
Sbjct  504   EKLVQEALNKDLKDTTTIIIAQKISSVVHAD-NILVLDQGKLVGQGTHQELVAENKIYQE  562

Query  5143  VY  5148
             +Y
Sbjct  563   IY  564


> L36601.gene.p01 ole(B) protein. Encoded by gene ole(B). oleB 
Curated. ARO:1000001 process or component of antibiotic biology 
or chemistry. ARO:3003036 oleB. [Streptomyces antibioticus]
Length=569

 Score = 61.2 bits (147),  Expect = 7e-010
 Identities = 63/229 (27%), Positives = 105/229 (45%), Gaps = 23/229 (10%)
 Frame = +1

Query  4426  SAMLYLDGVHVSFDGFHAINNLSLTLAPGEMRAIIGPNGAGKTTMMDIITGKTKPDEGTV  4605
             S  + LD V  +  G   ++ ++ ++A GE   IIG NG+GK+T++ ++ G  +PD G V
Sbjct  30    SFQVVLDDVVRAPGGRPLLDGVNQSVALGERVGIIGENGSGKSTLLRMLAGVDRPDGGQV  89

Query  4606  L---------FDGTVDLTRLDETR------IAEL-GIGRKFQKPTVFESQTVQDNLLLAL  4737
             L            T DL   D  +      +AEL  + R  ++     +    + L   L
Sbjct  90    LVRAPGGCGYLPQTPDLPPEDTVQDAIDHALAELRSLERGLREAEQALAGAEPEELEGLL  149

Query  4738  NVDHSVRGTLFWRGSRAESERIDKVLETIRLTD-ARNRLAGSLSHGQKQWLEIGMLLAQD  4914
                  +      R   A   R+D  +  + L     +R  GSLS G++  L +  LLA  
Sbjct  150   GAYGDLLEAFEARDGYAADARVDAAMHGLGLAGITGDRRLGSLSGGEQARLNLACLLAAS  209

Query  4915  PKVLLVDEPVAGMTDVETHLTAELLKEINKNH--TIMVVEHDMTFVREL  5055
             P+++L+DEP   + DV      E L+E  + H  +++VV HD  F+  +
Sbjct  210   PQLMLLDEPTNHL-DVG---ALEWLEERLRAHRGSVLVVSHDRVFLERV  254


> FR772051.1.gene9.p01 ABC transporter. vgaE Curated. Encoded by 
gene vga(E). ARO:1000001 process or component of antibiotic 
biology or chemistry. ARO:3002833 vgaE. [Staphylococcus aureus 
subsp. aureus ST398]
Length=524

 Score = 58.2 bits (139),  Expect = 6e-009
 Identities = 58/230 (25%), Positives = 102/230 (44%), Gaps = 38/230 (16%)
 Frame = +1

Query  4411  DTRATSAMLYLDGVHVSFDGFHAINNLSLTLAPGEMRAIIGPNGAGKTTMMDIITGKTKP  4590
             ++    ++L  + +    DG    N  SL L  G+  AIIG NG GKTT++  I  +   
Sbjct  264   ESLTNQSVLRAENIKGEVDGRKLWNPFSLYLYGGDKVAIIGKNGTGKTTLLKKIVER---  320

Query  4591  DEGTVLFDGTVDLTRLDETRIAELGIGRKFQKPTVF-ESQTVQDNLLLALNVDHSVRGTL  4767
             DE   + +              ++ IG   Q  T+  + +T+ +N+ L  + D ++  T+
Sbjct  321   DERIAIPE--------------KVRIGYFSQHLTILDDDKTIIENIQLTSSQDETLIRTV  366

Query  4768  FWRGSRAESERIDKVLETIRLTDARNRLAGSLSHGQKQWLEIGMLLAQDPKVLLVDEPVA  4947
               R    + +   KV              G LS G+K  + +  L   D  +L++DEP  
Sbjct  367   LARMHFWDEDVYKKV--------------GILSGGEKVKVALAKLFLSDVNMLVLDEP-T  411

Query  4948  GMTDVETHLTAELLKEINKNH--TIMVVEHDMTFVRELGVKVTCLHEGSV  5091
                D+E   + E L+ + K++  TI+ V HD T V  +  K+  + +G +
Sbjct  412   NFLDIE---SLEALETLMKSYHGTILFVTHDRTLVTNIATKIIDIKDGKI  458


> AY587982.1.gene1.p01 Lsa. lsaA Curated. Lincosamide and streptogramin 
A resistance. Encoded by gene lsa. ARO:1000001 process 
or component of antibiotic biology or chemistry. ARO:3000300 
lsaA. [Enterococcus faecalis]
Length=498

 Score = 47.8 bits (112),  Expect = 8e-006
 Identities = 52/189 (27%), Positives = 79/189 (41%), Gaps = 35/189 (18%)
 Frame = +1

Query  4492  SLTLAPGEMRAIIGPNGAGKTTMMDIITGKTKPDEGTVLFDGTVDLTRLDETRIAELGIG  4671
             ++T+       +IG NG GKTT++ ++  K    +G +L    VD     +T   E  + 
Sbjct  25    NITMDTNWKLGLIGRNGRGKTTLLRLLQ-KQLDYQGEILHQ--VDFVYFPQTVAEEQQLT  81

Query  4672  RK-FQKPTVFESQTVQDNLLLALNVDHSVRGTLFWRGSRAESERIDKVLETIRLTDARNR  4848
                 Q+ T FE   ++  L L LNVD  V     WR                        
Sbjct  82    YYVLQEVTSFEQWELERELTL-LNVDPEV----LWRPF----------------------  114

Query  4849  LAGSLSHGQKQWLEIGMLLAQDPKVLLVDEPVAGMTDVETHLTAELLKEINKNHTIMVVE  5028
                SLS G+K  + +G+L  ++    L+DEP   +        AE LK+  K H  ++V 
Sbjct  115   --SSLSGGEKTKVLLGLLFIEENAFPLIDEPTNHLDLAGRQQVAEYLKK--KKHGFILVS  170

Query  5029  HDMTFVREL  5055
             HD  FV E+
Sbjct  171   HDRAFVDEV  179


Lambda     K      H
   0.318    0.134    0.401 

Gapped
Lambda     K      H
   0.267   0.0410    0.140 

Effective search space used: 1749008976


Query=  CM3_S48_L008_R1_001_(paired)_contig_25 Average coverage: 5,193.57
Length=1639


***** No hits found *****


Lambda     K      H
   0.318    0.134    0.401 

Gapped
Lambda     K      H
   0.267   0.0410    0.140 

Effective search space used: 312636240


Query=  CM3_S48_L008_R1_001_(paired)_contig_26 Average coverage: 42,308.83
Length=3430


***** No hits found *****


Lambda     K      H
   0.318    0.134    0.401 

Gapped
Lambda     K      H
   0.267   0.0410    0.140 

Effective search space used: 695431986


Query=  CM3_S48_L008_R1_001_(paired)_contig_27 Average coverage: 197.80
Length=2752


***** No hits found *****


Lambda     K      H
   0.318    0.134    0.401 

Gapped
Lambda     K      H
   0.267   0.0410    0.140 

Effective search space used: 552164744


Query=  CM3_S48_L008_R1_001_(paired)_contig_28 Average coverage: 219.34
Length=2573


***** No hits found *****


Lambda     K      H
   0.318    0.134    0.401 

Gapped
Lambda     K      H
   0.267   0.0410    0.140 

Effective search space used: 515070720


Query=  CM3_S48_L008_R1_001_(paired)_contig_29 Average coverage: 1,225.81
Length=1732


***** No hits found *****


Lambda     K      H
   0.318    0.134    0.401 

Gapped
Lambda     K      H
   0.267   0.0410    0.140 

Effective search space used: 333705204


Query=  CM3_S48_L008_R1_001_(paired)_contig_30 Average coverage: 1,258.29
Length=939


***** No hits found *****


Lambda     K      H
   0.318    0.134    0.401 

Gapped
Lambda     K      H
   0.267   0.0410    0.140 

Effective search space used: 161149288


Query=  CM3_S48_L008_R1_001_(paired)_contig_31 Average coverage: 10,241.26
Length=1265


***** No hits found *****


Lambda     K      H
   0.318    0.134    0.401 

Gapped
Lambda     K      H
   0.267   0.0410    0.140 

Effective search space used: 231057310


Query=  CM3_S48_L008_R1_001_(paired)_contig_32 Average coverage: 99,278.93
Length=522


***** No hits found *****


Lambda     K      H
   0.318    0.134    0.401 

Gapped
Lambda     K      H
   0.267   0.0410    0.140 

Effective search space used: 70544133


Query=  CM3_S48_L008_R1_001_(paired)_contig_33 Average coverage: 4,051.46
Length=312


***** No hits found *****


Lambda     K      H
   0.318    0.134    0.401 

Gapped
Lambda     K      H
   0.267   0.0410    0.140 

Effective search space used: 26406648


Query=  CM3_S48_L008_R1_001_(paired)_contig_34 Average coverage: 1,748.60
Length=323


***** No hits found *****


Lambda     K      H
   0.318    0.134    0.401 

Gapped
Lambda     K      H
   0.267   0.0410    0.140 

Effective search space used: 27759950


Query=  CM3_S48_L008_R1_001_(paired)_contig_35 Average coverage: 7,361.25
Length=1786


***** No hits found *****


Lambda     K      H
   0.318    0.134    0.401 

Gapped
Lambda     K      H
   0.267   0.0410    0.140 

Effective search space used: 343738708


Query=  CM3_S48_L008_R1_001_(paired)_contig_36 Average coverage: 4,512.59
Length=4103


***** No hits found *****


Lambda     K      H
   0.318    0.134    0.401 

Gapped
Lambda     K      H
   0.267   0.0410    0.140 

Effective search space used: 839174882


Query=  CM3_S48_L008_R1_001_(paired)_contig_37 Average coverage: 3,457.87
Length=205


***** No hits found *****


Lambda     K      H
   0.318    0.134    0.401 

Gapped
Lambda     K      H
   0.267   0.0410    0.140 

Effective search space used: 22885016


Query=  CM3_S48_L008_R1_001_(paired)_contig_38 Average coverage: 1,093.99
Length=1009


***** No hits found *****


Lambda     K      H
   0.318    0.134    0.401 

Gapped
Lambda     K      H
   0.267   0.0410    0.140 

Effective search space used: 175670464


Query=  CM3_S48_L008_R1_001_(paired)_contig_39 Average coverage: 3,163.06
Length=917


***** No hits found *****


Lambda     K      H
   0.318    0.134    0.401 

Gapped
Lambda     K      H
   0.267   0.0410    0.140 

Effective search space used: 155592416


Query=  CM3_S48_L008_R1_001_(paired)_contig_40 Average coverage: 2,086.63
Length=334


***** No hits found *****


Lambda     K      H
   0.318    0.134    0.401 

Gapped
Lambda     K      H
   0.267   0.0410    0.140 

Effective search space used: 30682050


Query=  CM3_S48_L008_R1_001_(paired)_contig_41 Average coverage: 15,738.66
Length=1691


***** No hits found *****


Lambda     K      H
   0.318    0.134    0.401 

Gapped
Lambda     K      H
   0.267   0.0410    0.140 

Effective search space used: 324190188


Query=  CM3_S48_L008_R1_001_(paired)_contig_42 Average coverage: 1,701.30
Length=294


***** No hits found *****


Lambda     K      H
   0.318    0.134    0.401 

Gapped
Lambda     K      H
   0.267   0.0410    0.140 

Effective search space used: 23664128


Query=  CM3_S48_L008_R1_001_(paired)_contig_43 Average coverage: 7,970.92
Length=1866


***** No hits found *****


Lambda     K      H
   0.318    0.134    0.401 

Gapped
Lambda     K      H
   0.267   0.0410    0.140 

Effective search space used: 362008285


Query=  CM3_S48_L008_R1_001_(paired)_contig_44 Average coverage: 813.34
Length=476


***** No hits found *****


Lambda     K      H
   0.318    0.134    0.401 

Gapped
Lambda     K      H
   0.267   0.0410    0.140 

Effective search space used: 60107040


Query=  CM3_S48_L008_R1_001_(paired)_contig_45 Average coverage: 21,312.32
Length=924


***** No hits found *****


Lambda     K      H
   0.318    0.134    0.401 

Gapped
Lambda     K      H
   0.267   0.0410    0.140 

Effective search space used: 157676243


Query=  CM3_S48_L008_R1_001_(paired)_contig_46 Average coverage: 79,296.95
Length=1430


***** No hits found *****


Lambda     K      H
   0.318    0.134    0.401 

Gapped
Lambda     K      H
   0.267   0.0410    0.140 

Effective search space used: 266911067


Query=  CM3_S48_L008_R1_001_(paired)_contig_47 Average coverage: 14,892.81
Length=1850


***** No hits found *****


Lambda     K      H
   0.318    0.134    0.401 

Gapped
Lambda     K      H
   0.267   0.0410    0.140 

Effective search space used: 357948379


Query=  CM3_S48_L008_R1_001_(paired)_contig_48 Average coverage: 8,377.05
Length=1470


***** No hits found *****


Lambda     K      H
   0.318    0.134    0.401 

Gapped
Lambda     K      H
   0.267   0.0410    0.140 

Effective search space used: 276467985


Query=  CM3_S48_L008_R1_001_(paired)_contig_49 Average coverage: 1,847.16
Length=670


***** No hits found *****


Lambda     K      H
   0.318    0.134    0.401 

Gapped
Lambda     K      H
   0.267   0.0410    0.140 

Effective search space used: 102020260


Query=  CM3_S48_L008_R1_001_(paired)_contig_50 Average coverage: 4,679.11
Length=704


***** No hits found *****


Lambda     K      H
   0.318    0.134    0.401 

Gapped
Lambda     K      H
   0.267   0.0410    0.140 

Effective search space used: 109759728


Query=  CM3_S48_L008_R1_001_(paired)_contig_51 Average coverage: 13,707.91
Length=357


***** No hits found *****


Lambda     K      H
   0.318    0.134    0.401 

Gapped
Lambda     K      H
   0.267   0.0410    0.140 

Effective search space used: 35649068


Query=  CM3_S48_L008_R1_001_(paired)_contig_52 Average coverage: 29,160.70
Length=949


***** No hits found *****


Lambda     K      H
   0.318    0.134    0.401 

Gapped
Lambda     K      H
   0.267   0.0410    0.140 

Effective search space used: 163233115


Query=  CM3_S48_L008_R1_001_(paired)_contig_53 Average coverage: 124.78
Length=4402


***** No hits found *****


Lambda     K      H
   0.318    0.134    0.401 

Gapped
Lambda     K      H
   0.267   0.0410    0.140 

Effective search space used: 905044182


Query=  CM3_S48_L008_R1_001_(paired)_contig_54 Average coverage: 3,570.11
Length=3890


***** No hits found *****


Lambda     K      H
   0.318    0.134    0.401 

Gapped
Lambda     K      H
   0.267   0.0410    0.140 

Effective search space used: 792407679


Query=  CM3_S48_L008_R1_001_(paired)_contig_55 Average coverage: 1,787.92
Length=3883


***** No hits found *****


Lambda     K      H
   0.318    0.134    0.401 

Gapped
Lambda     K      H
   0.267   0.0410    0.140 

Effective search space used: 791090293


Query=  CM3_S48_L008_R1_001_(paired)_contig_56 Average coverage: 1,069.68
Length=5853


***** No hits found *****


Lambda     K      H
   0.318    0.134    0.401 

Gapped
Lambda     K      H
   0.267   0.0410    0.140 

Effective search space used: 1205219470


Query=  CM3_S48_L008_R1_001_(paired)_contig_57 Average coverage: 682.40
Length=1298


***** No hits found *****


Lambda     K      H
   0.318    0.134    0.401 

Gapped
Lambda     K      H
   0.267   0.0410    0.140 

Effective search space used: 238599240


Query=  CM3_S48_L008_R1_001_(paired)_contig_58 Average coverage: 793.27
Length=710


***** No hits found *****


Lambda     K      H
   0.318    0.134    0.401 

Gapped
Lambda     K      H
   0.267   0.0410    0.140 

Effective search space used: 109993415


Query=  CM3_S48_L008_R1_001_(paired)_contig_59 Average coverage: 1,747.00
Length=702


***** No hits found *****


Lambda     K      H
   0.318    0.134    0.401 

Gapped
Lambda     K      H
   0.267   0.0410    0.140 

Effective search space used: 109759728


Query=  CM3_S48_L008_R1_001_(paired)_contig_60 Average coverage: 6,134.28
Length=1359


***** No hits found *****


Lambda     K      H
   0.318    0.134    0.401 

Gapped
Lambda     K      H
   0.267   0.0410    0.140 

Effective search space used: 252997470


Query=  CM3_S48_L008_R1_001_(paired)_contig_61 Average coverage: 2,794.31
Length=461


***** No hits found *****


Lambda     K      H
   0.318    0.134    0.401 

Gapped
Lambda     K      H
   0.267   0.0410    0.140 

Effective search space used: 56529240


Query=  CM3_S48_L008_R1_001_(paired)_contig_62 Average coverage: 118.70
Length=21217
                                                                      Score     E
Sequences producing significant alignments:                          (Bits)  Value

  NC_011586.7045638.p01 transcriptional regulator, LysR family. E...  52.4    8e-007
  NC_010611.6236744.p01 transcriptional regulator. Homology: LysR...  52.4    8e-007
  NC_010410.6002885.p01 putative transcriptional regulator. Homol...  52.4    8e-007
  NC_010400.5986505.p01 putative transcriptional regulator. Homol...  52.4    8e-007
  NC_011595.7059912.p01 MexT protein. [K] COG0583 Transcriptional...  52.4    8e-007


> NC_011586.7045638.p01 transcriptional regulator, LysR family. 
Encoded by gene AB57_1086. Homology: HTH transcriptional regulator, 
LysR (HMMPfam: PF00126, score: 3.2e-17) (FPrintScan: 
PR00039, score: 2e-06). Homology: LysR, substrate-binding 
(HMMPfam: PF03466, score: 8.2e-18). ARO:3000814 mexT. ARO:1000001 
process or component of antibiotic biology or chemistry. 
[Acinetobacter baumannii AB0057]
Length=329

 Score = 52.4 bits (124),  Expect = 8e-007
 Identities = 37/150 (24%), Positives = 72/150 (48%), Gaps = 3/150 (2%)
 Frame = +1

Query  361  RERSFTKAAAKLGVSQSALSHTIREFESRLGVRLLTRNTRGVNPTEAGERLLRTVAPRLD  540
            RE++ T+AA +LGV+Q A+S+ +R   +     LL R++ G+ PTE    L   +   L 
Sbjct  19   REKNVTRAAEQLGVTQPAMSNILRRLRNLFNDPLLIRSSEGMTPTERALELQPRIRDALS  78

Query  541  DIEAELASLRDFQDRPAGTI-RISAGDHAVRAILWPKLKRLLAAYPDINVELV--SDNKL  711
            D+   L    +F+   +  + RI   D+A   ++   +K L +  P++ ++ +  SD   
Sbjct  79   DLSMILEPRTEFRPYTSNRVFRIMTSDYAEATLVPRLVKALRSEAPNVVLDFLTPSDVSY  138

Query  712  VDIVEEGFDAGVRLGEQVAKDMIAVRISPD  801
             D+ +   D  +    ++ +    V +  D
Sbjct  139  RDMEQGKVDLAINRFNEIPQSFHQVLVWRD  168


> NC_010611.6236744.p01 transcriptional regulator. Homology: LysR, 
substrate-binding (HMMPfam: PF03466, score: 8.2e-18). mexT 
Curated. Encoded by gene ACICU_00967. Homology: HTH transcriptional 
regulator, LysR (HMMPfam: PF00126, score: 3.2e-17) 
(FPrintScan: PR00039, score: 2e-06). ARO:3000814 mexT. ARO:1000001 
process or component of antibiotic biology or chemistry. 
[Acinetobacter baumannii ACICU]
Length=329

 Score = 52.4 bits (124),  Expect = 8e-007
 Identities = 37/150 (24%), Positives = 72/150 (48%), Gaps = 3/150 (2%)
 Frame = +1

Query  361  RERSFTKAAAKLGVSQSALSHTIREFESRLGVRLLTRNTRGVNPTEAGERLLRTVAPRLD  540
            RE++ T+AA +LGV+Q A+S+ +R   +     LL R++ G+ PTE    L   +   L 
Sbjct  19   REKNVTRAAEQLGVTQPAMSNILRRLRNLFNDPLLIRSSEGMTPTERALELQPRIRDALS  78

Query  541  DIEAELASLRDFQDRPAGTI-RISAGDHAVRAILWPKLKRLLAAYPDINVELV--SDNKL  711
            D+   L    +F+   +  + RI   D+A   ++   +K L +  P++ ++ +  SD   
Sbjct  79   DLSMILEPRTEFRPYTSNRVFRIMTSDYAEATLVPRLVKALRSEAPNVVLDFLTPSDVSY  138

Query  712  VDIVEEGFDAGVRLGEQVAKDMIAVRISPD  801
             D+ +   D  +    ++ +    V +  D
Sbjct  139  RDMEQGKVDLAINRFNEIPQSFHQVLVWRD  168


> NC_010410.6002885.p01 putative transcriptional regulator. Homology: 
HTH transcriptional regulator, LysR (HMMPfam: PF00126, 
score: 3.2e-17) (FPrintScan: PR00039, score: 2e-06). Homology: 
LysR, substrate-binding (HMMPfam: PF03466, score: 8.2e-18). 
Encoded by gene ABAYE2785. Evidence 3 : Function proposed 
based on presence of conserved amino acid motif, structural 
feature or limited homology; Product type pr : putative regulator. 
ARO:3000814 mexT. ARO:1000001 process or component 
of antibiotic biology or chemistry. [Acinetobacter baumannii 
AYE]
Length=329

 Score = 52.4 bits (124),  Expect = 8e-007
 Identities = 37/150 (24%), Positives = 72/150 (48%), Gaps = 3/150 (2%)
 Frame = +1

Query  361  RERSFTKAAAKLGVSQSALSHTIREFESRLGVRLLTRNTRGVNPTEAGERLLRTVAPRLD  540
            RE++ T+AA +LGV+Q A+S+ +R   +     LL R++ G+ PTE    L   +   L 
Sbjct  19   REKNVTRAAEQLGVTQPAMSNILRRLRNLFNDPLLIRSSEGMTPTERALELQPRIRDALS  78

Query  541  DIEAELASLRDFQDRPAGTI-RISAGDHAVRAILWPKLKRLLAAYPDINVELV--SDNKL  711
            D+   L    +F+   +  + RI   D+A   ++   +K L +  P++ ++ +  SD   
Sbjct  79   DLSMILEPRTEFRPYTSNRVFRIMTSDYAEATLVPRLVKALRSEAPNVVLDFLTPSDVSY  138

Query  712  VDIVEEGFDAGVRLGEQVAKDMIAVRISPD  801
             D+ +   D  +    ++ +    V +  D
Sbjct  139  RDMEQGKVDLAINRFNEIPQSFHQVLVWRD  168


> NC_010400.5986505.p01 putative transcriptional regulator. Homology: 
HTH transcriptional regulator, LysR (HMMPfam: PF00126, 
score: 3.2e-17) (FPrintScan: PR00039, score: 2e-06). Evidence 
3 : Function proposed based on presence of conserved amino 
acid motif, structural feature or limited homology; Product 
type pr : putative regulator. Encoded by gene ABSDF2384. 
Homology: LysR, substrate-binding (HMMPfam: PF03466, score: 
8.2e-18). ARO:3000814 mexT. ARO:1000001 process or component 
of antibiotic biology or chemistry. [Acinetobacter baumannii 
SDF]
Length=329

 Score = 52.4 bits (124),  Expect = 8e-007
 Identities = 37/150 (24%), Positives = 72/150 (48%), Gaps = 3/150 (2%)
 Frame = +1

Query  361  RERSFTKAAAKLGVSQSALSHTIREFESRLGVRLLTRNTRGVNPTEAGERLLRTVAPRLD  540
            RE++ T+AA +LGV+Q A+S+ +R   +     LL R++ G+ PTE    L   +   L 
Sbjct  19   REKNVTRAAEQLGVTQPAMSNILRRLRNLFNDPLLIRSSEGMTPTERALELQPRIRDALS  78

Query  541  DIEAELASLRDFQDRPAGTI-RISAGDHAVRAILWPKLKRLLAAYPDINVELV--SDNKL  711
            D+   L    +F+   +  + RI   D+A   ++   +K L +  P++ ++ +  SD   
Sbjct  79   DLSMILEPRTEFRPYTSNRVFRIMTSDYAEATLVPRLVKALRSEAPNVVLDFLTPSDVSY  138

Query  712  VDIVEEGFDAGVRLGEQVAKDMIAVRISPD  801
             D+ +   D  +    ++ +    V +  D
Sbjct  139  RDMEQGKVDLAINRFNEIPQSFHQVLVWRD  168


> NC_011595.7059912.p01 MexT protein. [K] COG0583 Transcriptional 
regulator. Encoded by gene ABBFA_002603. Homology: LysR, 
substrate-binding (HMMPfam: PF03466, score: 8.2e-18). Homology: 
HTH transcriptional regulator, LysR (HMMPfam: PF00126, score: 
3.2e-17) (FPrintScan: PR00039, score: 2e-06). ARO:3000814 
mexT. ARO:1000001 process or component of antibiotic biology 
or chemistry. [Acinetobacter baumannii AB307-0294]
Length=329

 Score = 52.4 bits (124),  Expect = 8e-007
 Identities = 37/150 (24%), Positives = 72/150 (48%), Gaps = 3/150 (2%)
 Frame = +1

Query  361  RERSFTKAAAKLGVSQSALSHTIREFESRLGVRLLTRNTRGVNPTEAGERLLRTVAPRLD  540
            RE++ T+AA +LGV+Q A+S+ +R   +     LL R++ G+ PTE    L   +   L 
Sbjct  19   REKNVTRAAEQLGVTQPAMSNILRRLRNLFNDPLLIRSSEGMTPTERALELQPRIRDALS  78

Query  541  DIEAELASLRDFQDRPAGTI-RISAGDHAVRAILWPKLKRLLAAYPDINVELV--SDNKL  711
            D+   L    +F+   +  + RI   D+A   ++   +K L +  P++ ++ +  SD   
Sbjct  79   DLSMILEPRTEFRPYTSNRVFRIMTSDYAEATLVPRLVKALRSEAPNVVLDFLTPSDVSY  138

Query  712  VDIVEEGFDAGVRLGEQVAKDMIAVRISPD  801
             D+ +   D  +    ++ +    V +  D
Sbjct  139  RDMEQGKVDLAINRFNEIPQSFHQVLVWRD  168


Lambda     K      H
   0.318    0.134    0.401 

Gapped
Lambda     K      H
   0.267   0.0410    0.140 

Effective search space used: 4338887359


Query=  CM3_S48_L008_R1_001_(paired)_contig_63 Average coverage: 1,576.33
Length=2494


***** No hits found *****


Lambda     K      H
   0.318    0.134    0.401 

Gapped
Lambda     K      H
   0.267   0.0410    0.140 

Effective search space used: 497633430


Query=  CM3_S48_L008_R1_001_(paired)_contig_64 Average coverage: 7,370.52
Length=1304


***** No hits found *****


Lambda     K      H
   0.318    0.134    0.401 

Gapped
Lambda     K      H
   0.267   0.0410    0.140 

Effective search space used: 239970500


Query=  CM3_S48_L008_R1_001_(paired)_contig_65 Average coverage: 1,134.01
Length=1811


***** No hits found *****


Lambda     K      H
   0.318    0.134    0.401 

Gapped
Lambda     K      H
   0.267   0.0410    0.140 

Effective search space used: 349151916


Query=  CM3_S48_L008_R1_001_(paired)_contig_66 Average coverage: 2,594.27
Length=1949


***** No hits found *****


Lambda     K      H
   0.318    0.134    0.401 

Gapped
Lambda     K      H
   0.267   0.0410    0.140 

Effective search space used: 380277862


Query=  CM3_S48_L008_R1_001_(paired)_contig_67 Average coverage: 21,155.97
Length=595


***** No hits found *****


Lambda     K      H
   0.318    0.134    0.401 

Gapped
Lambda     K      H
   0.267   0.0410    0.140 

Effective search space used: 85496301


Query=  CM3_S48_L008_R1_001_(paired)_contig_68 Average coverage: 2,354.57
Length=1669


***** No hits found *****


Lambda     K      H
   0.318    0.134    0.401 

Gapped
Lambda     K      H
   0.267   0.0410    0.140 

Effective search space used: 319432680


Query=  CM3_S48_L008_R1_001_(paired)_contig_69 Average coverage: 2,589.51
Length=1219


***** No hits found *****


Lambda     K      H
   0.318    0.134    0.401 

Gapped
Lambda     K      H
   0.267   0.0410    0.140 

Effective search space used: 222425229


Query=  CM3_S48_L008_R1_001_(paired)_contig_70 Average coverage: 2,176.39
Length=4142


***** No hits found *****


Lambda     K      H
   0.318    0.134    0.401 

Gapped
Lambda     K      H
   0.267   0.0410    0.140 

Effective search space used: 847737891


Query=  CM3_S48_L008_R1_001_(paired)_contig_71 Average coverage: 30,373.19
Length=686


***** No hits found *****


Lambda     K      H
   0.318    0.134    0.401 

Gapped
Lambda     K      H
   0.267   0.0410    0.140 

Effective search space used: 105538200


Query=  CM3_S48_L008_R1_001_(paired)_contig_72 Average coverage: 382.93
Length=901


***** No hits found *****


Lambda     K      H
   0.318    0.134    0.401 

Gapped
Lambda     K      H
   0.267   0.0410    0.140 

Effective search space used: 152119371


Query=  CM3_S48_L008_R1_001_(paired)_contig_73 Average coverage: 2,163.05
Length=2573


***** No hits found *****


Lambda     K      H
   0.318    0.134    0.401 

Gapped
Lambda     K      H
   0.267   0.0410    0.140 

Effective search space used: 515070720


Query=  CM3_S48_L008_R1_001_(paired)_contig_74 Average coverage: 6,559.05
Length=647


***** No hits found *****


Lambda     K      H
   0.318    0.134    0.401 

Gapped
Lambda     K      H
   0.267   0.0410    0.140 

Effective search space used: 96391556


Query=  CM3_S48_L008_R1_001_(paired)_contig_75 Average coverage: 12,900.69
Length=2044


***** No hits found *****


Lambda     K      H
   0.318    0.134    0.401 

Gapped
Lambda     K      H
   0.267   0.0410    0.140 

Effective search space used: 399479194


Query=  CM3_S48_L008_R1_001_(paired)_contig_76 Average coverage: 993.29
Length=1355


***** No hits found *****


Lambda     K      H
   0.318    0.134    0.401 

Gapped
Lambda     K      H
   0.267   0.0410    0.140 

Effective search space used: 251626210


Query=  CM3_S48_L008_R1_001_(paired)_contig_77 Average coverage: 458.28
Length=247


***** No hits found *****


Lambda     K      H
   0.318    0.134    0.401 

Gapped
Lambda     K      H
   0.267   0.0410    0.140 

Effective search space used: 23442180


Query=  CM3_S48_L008_R1_001_(paired)_contig_78 Average coverage: 6,900.90
Length=3952


***** No hits found *****


Lambda     K      H
   0.318    0.134    0.401 

Gapped
Lambda     K      H
   0.267   0.0410    0.140 

Effective search space used: 806240232


Query=  CM3_S48_L008_R1_001_(paired)_contig_79 Average coverage: 86,511.92
Length=999


***** No hits found *****


Lambda     K      H
   0.318    0.134    0.401 

Gapped
Lambda     K      H
   0.267   0.0410    0.140 

Effective search space used: 173595616


Query=  CM3_S48_L008_R1_001_(paired)_contig_80 Average coverage: 37,032.22
Length=4336


***** No hits found *****


Lambda     K      H
   0.318    0.134    0.401 

Gapped
Lambda     K      H
   0.267   0.0410    0.140 

Effective search space used: 890552936


Query=  CM3_S48_L008_R1_001_(paired)_contig_81 Average coverage: 2,047.77
Length=517


***** No hits found *****


Lambda     K      H
   0.318    0.134    0.401 

Gapped
Lambda     K      H
   0.267   0.0410    0.140 

Effective search space used: 69118999


Query=  CM3_S48_L008_R1_001_(paired)_contig_82 Average coverage: 1,182.02
Length=420


***** No hits found *****


Lambda     K      H
   0.318    0.134    0.401 

Gapped
Lambda     K      H
   0.267   0.0410    0.140 

Effective search space used: 48143051


Query=  CM3_S48_L008_R1_001_(paired)_contig_83 Average coverage: 1,835.73
Length=893


***** No hits found *****


Lambda     K      H
   0.318    0.134    0.401 

Gapped
Lambda     K      H
   0.267   0.0410    0.140 

Effective search space used: 150035544


Query=  CM3_S48_L008_R1_001_(paired)_contig_84 Average coverage: 173.17
Length=1446


***** No hits found *****


Lambda     K      H
   0.318    0.134    0.401 

Gapped
Lambda     K      H
   0.267   0.0410    0.140 

Effective search space used: 271006889


Query=  CM3_S48_L008_R1_001_(paired)_contig_85 Average coverage: 741.70
Length=399


***** No hits found *****


Lambda     K      H
   0.318    0.134    0.401 

Gapped
Lambda     K      H
   0.267   0.0410    0.140 

Effective search space used: 44014306


Query=  CM3_S48_L008_R1_001_(paired)_contig_86 Average coverage: 394.44
Length=683


***** No hits found *****


Lambda     K      H
   0.318    0.134    0.401 

Gapped
Lambda     K      H
   0.267   0.0410    0.140 

Effective search space used: 104834612


Query=  CM3_S48_L008_R1_001_(paired)_contig_87 Average coverage: 12,698.64
Length=3347


***** No hits found *****


Lambda     K      H
   0.318    0.134    0.401 

Gapped
Lambda     K      H
   0.267   0.0410    0.140 

Effective search space used: 680631296


Query=  CM3_S48_L008_R1_001_(paired)_contig_88 Average coverage: 2,110.62
Length=350


***** No hits found *****


Lambda     K      H
   0.318    0.134    0.401 

Gapped
Lambda     K      H
   0.267   0.0410    0.140 

Effective search space used: 33466472


Query=  CM3_S48_L008_R1_001_(paired)_contig_89 Average coverage: 50,662.09
Length=680


***** No hits found *****


Lambda     K      H
   0.318    0.134    0.401 

Gapped
Lambda     K      H
   0.267   0.0410    0.140 

Effective search space used: 104131024


Query=  CM3_S48_L008_R1_001_(paired)_contig_90 Average coverage: 40,319.99
Length=1378


***** No hits found *****


Lambda     K      H
   0.318    0.134    0.401 

Gapped
Lambda     K      H
   0.267   0.0410    0.140 

Effective search space used: 255306238


Query=  CM3_S48_L008_R1_001_(paired)_contig_91 Average coverage: 1,082.25
Length=1810


***** No hits found *****


Lambda     K      H
   0.318    0.134    0.401 

Gapped
Lambda     K      H
   0.267   0.0410    0.140 

Effective search space used: 349151916


Query=  CM3_S48_L008_R1_001_(paired)_contig_92 Average coverage: 4,906.07
Length=8300


***** No hits found *****


Lambda     K      H
   0.318    0.134    0.401 

Gapped
Lambda     K      H
   0.267   0.0410    0.140 

Effective search space used: 1717466304


Query=  CM3_S48_L008_R1_001_(paired)_contig_93 Average coverage: 87.88
Length=876


***** No hits found *****


Lambda     K      H
   0.318    0.134    0.401 

Gapped
Lambda     K      H
   0.267   0.0410    0.140 

Effective search space used: 146562499


Query=  CM3_S48_L008_R1_001_(paired)_contig_94 Average coverage: 452.57
Length=430


***** No hits found *****


Lambda     K      H
   0.318    0.134    0.401 

Gapped
Lambda     K      H
   0.267   0.0410    0.140 

Effective search space used: 50298710


Query=  CM3_S48_L008_R1_001_(paired)_contig_95 Average coverage: 20,093.04
Length=1401


***** No hits found *****


Lambda     K      H
   0.318    0.134    0.401 

Gapped
Lambda     K      H
   0.267   0.0410    0.140 

Effective search space used: 260767334


Query=  CM3_S48_L008_R1_001_(paired)_contig_96 Average coverage: 15,168.60
Length=1152


***** No hits found *****


Lambda     K      H
   0.318    0.134    0.401 

Gapped
Lambda     K      H
   0.267   0.0410    0.140 

Effective search space used: 207275523


Query=  CM3_S48_L008_R1_001_(paired)_contig_97 Average coverage: 54,298.62
Length=1230


***** No hits found *****


Lambda     K      H
   0.318    0.134    0.401 

Gapped
Lambda     K      H
   0.267   0.0410    0.140 

Effective search space used: 223515380


Query=  CM3_S48_L008_R1_001_(paired)_contig_98 Average coverage: 76,426.41
Length=606


***** No hits found *****


Lambda     K      H
   0.318    0.134    0.401 

Gapped
Lambda     K      H
   0.267   0.0410    0.140 

Effective search space used: 88322625


Query=  CM3_S48_L008_R1_001_(paired)_contig_99 Average coverage: 17,369.55
Length=2700


***** No hits found *****


Lambda     K      H
   0.318    0.134    0.401 

Gapped
Lambda     K      H
   0.267   0.0410    0.140 

Effective search space used: 540814320


Query=  CM3_S48_L008_R1_001_(paired)_contig_100 Average coverage: 23,684.57
Length=515


***** No hits found *****


Lambda     K      H
   0.318    0.134    0.401 

Gapped
Lambda     K      H
   0.267   0.0410    0.140 

Effective search space used: 68406432


Query=  CM3_S48_L008_R1_001_(paired)_contig_101 Average coverage: 613.15
Length=601


***** No hits found *****


Lambda     K      H
   0.318    0.134    0.401 

Gapped
Lambda     K      H
   0.267   0.0410    0.140 

Effective search space used: 86909463


Query=  CM3_S48_L008_R1_001_(paired)_contig_102 Average coverage: 1,937.74
Length=1795


***** No hits found *****


Lambda     K      H
   0.318    0.134    0.401 

Gapped
Lambda     K      H
   0.267   0.0410    0.140 

Effective search space used: 345768661


Query=  CM3_S48_L008_R1_001_(paired)_contig_103 Average coverage: 7,526.16
Length=3418


***** No hits found *****


Lambda     K      H
   0.318    0.134    0.401 

Gapped
Lambda     K      H
   0.267   0.0410    0.140 

Effective search space used: 692785242


Query=  CM3_S48_L008_R1_001_(paired)_contig_104 Average coverage: 4,063.11
Length=207


***** No hits found *****


Lambda     K      H
   0.318    0.134    0.401 

Gapped
Lambda     K      H
   0.267   0.0410    0.140 

Effective search space used: 23702338


Query=  CM3_S48_L008_R1_001_(paired)_contig_105 Average coverage: 4,975.77
Length=790


***** No hits found *****


Lambda     K      H
   0.318    0.134    0.401 

Gapped
Lambda     K      H
   0.267   0.0410    0.140 

Effective search space used: 127661166


Query=  CM3_S48_L008_R1_001_(paired)_contig_106 Average coverage: 970.02
Length=598


***** No hits found *****


Lambda     K      H
   0.318    0.134    0.401 

Gapped
Lambda     K      H
   0.267   0.0410    0.140 

Effective search space used: 86202882


Query=  CM3_S48_L008_R1_001_(paired)_contig_107 Average coverage: 599.22
Length=7357


***** No hits found *****


Lambda     K      H
   0.318    0.134    0.401 

Gapped
Lambda     K      H
   0.267   0.0410    0.140 

Effective search space used: 1523027955


Query=  CM3_S48_L008_R1_001_(paired)_contig_108 Average coverage: 17,418.90
Length=948


***** No hits found *****


Lambda     K      H
   0.318    0.134    0.401 

Gapped
Lambda     K      H
   0.267   0.0410    0.140 

Effective search space used: 163233115


Query=  CM3_S48_L008_R1_001_(paired)_contig_109 Average coverage: 33,795.99
Length=1440


***** No hits found *****


Lambda     K      H
   0.318    0.134    0.401 

Gapped
Lambda     K      H
   0.267   0.0410    0.140 

Effective search space used: 269641615


Query=  CM3_S48_L008_R1_001_(paired)_contig_110 Average coverage: 9,961.19
Length=315


***** No hits found *****


Lambda     K      H
   0.318    0.134    0.401 

Gapped
Lambda     K      H
   0.267   0.0410    0.140 

Effective search space used: 27140166


Query=  CM3_S48_L008_R1_001_(paired)_contig_111 Average coverage: 1,743.70
Length=1095


***** No hits found *****


Lambda     K      H
   0.318    0.134    0.401 

Gapped
Lambda     K      H
   0.267   0.0410    0.140 

Effective search space used: 194191686


Query=  CM3_S48_L008_R1_001_(paired)_contig_112 Average coverage: 43,114.02
Length=744


***** No hits found *****


Lambda     K      H
   0.318    0.134    0.401 

Gapped
Lambda     K      H
   0.267   0.0410    0.140 

Effective search space used: 118400555


Query=  CM3_S48_L008_R1_001_(paired)_contig_113 Average coverage: 57,988.53
Length=873


***** No hits found *****


Lambda     K      H
   0.318    0.134    0.401 

Gapped
Lambda     K      H
   0.267   0.0410    0.140 

Effective search space used: 145867890


Query=  CM3_S48_L008_R1_001_(paired)_contig_114 Average coverage: 3,693.46
Length=2073


***** No hits found *****


Lambda     K      H
   0.318    0.134    0.401 

Gapped
Lambda     K      H
   0.267   0.0410    0.140 

Effective search space used: 406215774


Query=  CM3_S48_L008_R1_001_(paired)_contig_115 Average coverage: 4,713.01
Length=1057


***** No hits found *****


Lambda     K      H
   0.318    0.134    0.401 

Gapped
Lambda     K      H
   0.267   0.0410    0.140 

Effective search space used: 186736320


Query=  CM3_S48_L008_R1_001_(paired)_contig_116 Average coverage: 5,926.52
Length=2332


***** No hits found *****


Lambda     K      H
   0.318    0.134    0.401 

Gapped
Lambda     K      H
   0.267   0.0410    0.140 

Effective search space used: 461417520


Query=  CM3_S48_L008_R1_001_(paired)_contig_117 Average coverage: 3,073.91
Length=1389


***** No hits found *****


Lambda     K      H
   0.318    0.134    0.401 

Gapped
Lambda     K      H
   0.267   0.0410    0.140 

Effective search space used: 258036786


Query=  CM3_S48_L008_R1_001_(paired)_contig_118 Average coverage: 4,940.31
Length=2847


***** No hits found *****


Lambda     K      H
   0.318    0.134    0.401 

Gapped
Lambda     K      H
   0.267   0.0410    0.140 

Effective search space used: 573530248


Query=  CM3_S48_L008_R1_001_(paired)_contig_119 Average coverage: 809.60
Length=613


***** No hits found *****


Lambda     K      H
   0.318    0.134    0.401 

Gapped
Lambda     K      H
   0.267   0.0410    0.140 

Effective search space used: 89735787


Query=  CM3_S48_L008_R1_001_(paired)_contig_120 Average coverage: 2,557.64
Length=706


***** No hits found *****


Lambda     K      H
   0.318    0.134    0.401 

Gapped
Lambda     K      H
   0.267   0.0410    0.140 

Effective search space used: 110463316


Query=  CM3_S48_L008_R1_001_(paired)_contig_121 Average coverage: 4,355.18
Length=883


***** No hits found *****


Lambda     K      H
   0.318    0.134    0.401 

Gapped
Lambda     K      H
   0.267   0.0410    0.140 

Effective search space used: 147951717


Query=  CM3_S48_L008_R1_001_(paired)_contig_122 Average coverage: 6,077.00
Length=798


***** No hits found *****


Lambda     K      H
   0.318    0.134    0.401 

Gapped
Lambda     K      H
   0.267   0.0410    0.140 

Effective search space used: 129753972


Query=  CM3_S48_L008_R1_001_(paired)_contig_123 Average coverage: 53,842.97
Length=847


***** No hits found *****


Lambda     K      H
   0.318    0.134    0.401 

Gapped
Lambda     K      H
   0.267   0.0410    0.140 

Effective search space used: 140915604


Query=  CM3_S48_L008_R1_001_(paired)_contig_124 Average coverage: 17,715.38
Length=1231


***** No hits found *****


Lambda     K      H
   0.318    0.134    0.401 

Gapped
Lambda     K      H
   0.267   0.0410    0.140 

Effective search space used: 223515380


Query=  CM3_S48_L008_R1_001_(paired)_contig_125 Average coverage: 4,480.23
Length=904


***** No hits found *****


Lambda     K      H
   0.318    0.134    0.401 

Gapped
Lambda     K      H
   0.267   0.0410    0.140 

Effective search space used: 152813980


Query=  CM3_S48_L008_R1_001_(paired)_contig_126 Average coverage: 6,452.78
Length=1252


***** No hits found *****


Lambda     K      H
   0.318    0.134    0.401 

Gapped
Lambda     K      H
   0.267   0.0410    0.140 

Effective search space used: 228314790


Query=  CM3_S48_L008_R1_001_(paired)_contig_127 Average coverage: 27,708.70
Length=1004


***** No hits found *****


Lambda     K      H
   0.318    0.134    0.401 

Gapped
Lambda     K      H
   0.267   0.0410    0.140 

Effective search space used: 174287232


Query=  CM3_S48_L008_R1_001_(paired)_contig_128 Average coverage: 299.72
Length=2387


***** No hits found *****


Lambda     K      H
   0.318    0.134    0.401 

Gapped
Lambda     K      H
   0.267   0.0410    0.140 

Effective search space used: 473489490


Query=  CM3_S48_L008_R1_001_(paired)_contig_129 Average coverage: 5,898.34
Length=1555


***** No hits found *****


Lambda     K      H
   0.318    0.134    0.401 

Gapped
Lambda     K      H
   0.267   0.0410    0.140 

Effective search space used: 293606208


Query=  CM3_S48_L008_R1_001_(paired)_contig_130 Average coverage: 1,032.38
Length=2274


***** No hits found *****


Lambda     K      H
   0.318    0.134    0.401 

Gapped
Lambda     K      H
   0.267   0.0410    0.140 

Effective search space used: 448674885


Query=  CM3_S48_L008_R1_001_(paired)_contig_131 Average coverage: 1,480.58
Length=622


***** No hits found *****


Lambda     K      H
   0.318    0.134    0.401 

Gapped
Lambda     K      H
   0.267   0.0410    0.140 

Effective search space used: 91855530


Query=  CM3_S48_L008_R1_001_(paired)_contig_132 Average coverage: 5,772.01
Length=2288


***** No hits found *****


Lambda     K      H
   0.318    0.134    0.401 

Gapped
Lambda     K      H
   0.267   0.0410    0.140 

Effective search space used: 451357545


Query=  CM3_S48_L008_R1_001_(paired)_contig_133 Average coverage: 45,141.64
Length=3696


***** No hits found *****


Lambda     K      H
   0.318    0.134    0.401 

Gapped
Lambda     K      H
   0.267   0.0410    0.140 

Effective search space used: 754322040


Query=  CM3_S48_L008_R1_001_(paired)_contig_134 Average coverage: 1,491.22
Length=8573


***** No hits found *****


Lambda     K      H
   0.318    0.134    0.401 

Gapped
Lambda     K      H
   0.267   0.0410    0.140 

Effective search space used: 1776045552


Query=  CM3_S48_L008_R1_001_(paired)_contig_135 Average coverage: 2,756.82
Length=1324


***** No hits found *****


Lambda     K      H
   0.318    0.134    0.401 

Gapped
Lambda     K      H
   0.267   0.0410    0.140 

Effective search space used: 244769910


Query=  CM3_S48_L008_R1_001_(paired)_contig_136 Average coverage: 263.16
Length=1400


***** No hits found *****


Lambda     K      H
   0.318    0.134    0.401 

Gapped
Lambda     K      H
   0.267   0.0410    0.140 

Effective search space used: 260084697


Query=  CM3_S48_L008_R1_001_(paired)_contig_137 Average coverage: 8,526.93
Length=2580


***** No hits found *****


Lambda     K      H
   0.318    0.134    0.401 

Gapped
Lambda     K      H
   0.267   0.0410    0.140 

Effective search space used: 514107440


Query=  CM3_S48_L008_R1_001_(paired)_contig_138 Average coverage: 4,173.19
Length=4015


***** No hits found *****


Lambda     K      H
   0.318    0.134    0.401 

Gapped
Lambda     K      H
   0.267   0.0410    0.140 

Effective search space used: 820072785


Query=  CM3_S48_L008_R1_001_(paired)_contig_139 Average coverage: 8,749.64
Length=2000


***** No hits found *****


Lambda     K      H
   0.318    0.134    0.401 

Gapped
Lambda     K      H
   0.267   0.0410    0.140 

Effective search space used: 389374324


Query=  CM3_S48_L008_R1_001_(paired)_contig_140 Average coverage: 28,558.60
Length=890


***** No hits found *****


Lambda     K      H
   0.318    0.134    0.401 

Gapped
Lambda     K      H
   0.267   0.0410    0.140 

Effective search space used: 149340935


Query=  CM3_S48_L008_R1_001_(paired)_contig_141 Average coverage: 25,415.28
Length=2378


***** No hits found *****


Lambda     K      H
   0.318    0.134    0.401 

Gapped
Lambda     K      H
   0.267   0.0410    0.140 

Effective search space used: 471477495


Query=  CM3_S48_L008_R1_001_(paired)_contig_142 Average coverage: 3,932.13
Length=4929


***** No hits found *****


Lambda     K      H
   0.318    0.134    0.401 

Gapped
Lambda     K      H
   0.267   0.0410    0.140 

Effective search space used: 1015679300


Query=  CM3_S48_L008_R1_001_(paired)_contig_143 Average coverage:
256,191.76
Length=215


***** No hits found *****


Lambda     K      H
   0.318    0.134    0.401 

Gapped
Lambda     K      H
   0.267   0.0410    0.140 

Effective search space used: 23528744


Query=  CM3_S48_L008_R1_001_(paired)_contig_144 Average coverage: 37,801.66
Length=683


***** No hits found *****


Lambda     K      H
   0.318    0.134    0.401 

Gapped
Lambda     K      H
   0.267   0.0410    0.140 

Effective search space used: 104834612


Query=  CM3_S48_L008_R1_001_(paired)_contig_145 Average coverage: 5,716.69
Length=1299


***** No hits found *****


Lambda     K      H
   0.318    0.134    0.401 

Gapped
Lambda     K      H
   0.267   0.0410    0.140 

Effective search space used: 239284870


Query=  CM3_S48_L008_R1_001_(paired)_contig_146 Average coverage: 3,622.62
Length=674


***** No hits found *****


Lambda     K      H
   0.318    0.134    0.401 

Gapped
Lambda     K      H
   0.267   0.0410    0.140 

Effective search space used: 102723848


Query=  CM3_S48_L008_R1_001_(paired)_contig_147 Average coverage: 2,391.05
Length=917


***** No hits found *****


Lambda     K      H
   0.318    0.134    0.401 

Gapped
Lambda     K      H
   0.267   0.0410    0.140 

Effective search space used: 155592416


Query=  CM3_S48_L008_R1_001_(paired)_contig_148 Average coverage: 12,610.18
Length=769


***** No hits found *****


Lambda     K      H
   0.318    0.134    0.401 

Gapped
Lambda     K      H
   0.267   0.0410    0.140 

Effective search space used: 124005315


Query=  CM3_S48_L008_R1_001_(paired)_contig_149 Average coverage: 13,844.88
Length=1266


***** No hits found *****


Lambda     K      H
   0.318    0.134    0.401 

Gapped
Lambda     K      H
   0.267   0.0410    0.140 

Effective search space used: 231742940


Query=  CM3_S48_L008_R1_001_(paired)_contig_150 Average coverage: 12,118.59
Length=416


***** No hits found *****


Lambda     K      H
   0.318    0.134    0.401 

Gapped
Lambda     K      H
   0.267   0.0410    0.140 

Effective search space used: 47622036


Query=  CM3_S48_L008_R1_001_(paired)_contig_151 Average coverage: 486.72
Length=403


***** No hits found *****


Lambda     K      H
   0.318    0.134    0.401 

Gapped
Lambda     K      H
   0.267   0.0410    0.140 

Effective search space used: 44735852


Query=  CM3_S48_L008_R1_001_(paired)_contig_152 Average coverage: 185.92
Length=324


***** No hits found *****


Lambda     K      H
   0.318    0.134    0.401 

Gapped
Lambda     K      H
   0.267   0.0410    0.140 

Effective search space used: 28490475


Query=  CM3_S48_L008_R1_001_(paired)_contig_153 Average coverage: 91.89
Length=394


***** No hits found *****


Lambda     K      H
   0.318    0.134    0.401 

Gapped
Lambda     K      H
   0.267   0.0410    0.140 

Effective search space used: 42571214


Query=  CM3_S48_L008_R1_001_(paired)_contig_154 Average coverage: 215.60
Length=1231


***** No hits found *****


Lambda     K      H
   0.318    0.134    0.401 

Gapped
Lambda     K      H
   0.267   0.0410    0.140 

Effective search space used: 223515380


Query=  CM3_S48_L008_R1_001_(paired)_contig_155 Average coverage: 756.52
Length=472


***** No hits found *****


Lambda     K      H
   0.318    0.134    0.401 

Gapped
Lambda     K      H
   0.267   0.0410    0.140 

Effective search space used: 59391480


Query=  CM3_S48_L008_R1_001_(paired)_contig_156 Average coverage: 908.52
Length=302


***** No hits found *****


Lambda     K      H
   0.318    0.134    0.401 

Gapped
Lambda     K      H
   0.267   0.0410    0.140 

Effective search space used: 23472576


Query=  CM3_S48_L008_R1_001_(paired)_contig_157 Average coverage: 9,731.08
Length=691


***** No hits found *****


Lambda     K      H
   0.318    0.134    0.401 

Gapped
Lambda     K      H
   0.267   0.0410    0.140 

Effective search space used: 106945376


Query=  CM3_S48_L008_R1_001_(paired)_contig_158 Average coverage: 1,700.92
Length=2170


***** No hits found *****


Lambda     K      H
   0.318    0.134    0.401 

Gapped
Lambda     K      H
   0.267   0.0410    0.140 

Effective search space used: 427772830


Query=  CM3_S48_L008_R1_001_(paired)_contig_159 Average coverage: 55,729.24
Length=532


***** No hits found *****


Lambda     K      H
   0.318    0.134    0.401 

Gapped
Lambda     K      H
   0.267   0.0410    0.140 

Effective search space used: 72681834


Query=  CM3_S48_L008_R1_001_(paired)_contig_160 Average coverage: 5,024.87
Length=575


***** No hits found *****


Lambda     K      H
   0.318    0.134    0.401 

Gapped
Lambda     K      H
   0.267   0.0410    0.140 

Effective search space used: 81601010


Query=  CM3_S48_L008_R1_001_(paired)_contig_161 Average coverage: 2,273.42
Length=6139


***** No hits found *****


Lambda     K      H
   0.318    0.134    0.401 

Gapped
Lambda     K      H
   0.267   0.0410    0.140 

Effective search space used: 1266942300


Query=  CM3_S48_L008_R1_001_(paired)_contig_162 Average coverage: 33,027.53
Length=847


***** No hits found *****


Lambda     K      H
   0.318    0.134    0.401 

Gapped
Lambda     K      H
   0.267   0.0410    0.140 

Effective search space used: 140915604


Query=  CM3_S48_L008_R1_001_(paired)_contig_163 Average coverage: 4,747.32
Length=1657


***** No hits found *****


Lambda     K      H
   0.318    0.134    0.401 

Gapped
Lambda     K      H
   0.267   0.0410    0.140 

Effective search space used: 316714104


Query=  CM3_S48_L008_R1_001_(paired)_contig_164 Average coverage: 1,032.66
Length=562


***** No hits found *****


Lambda     K      H
   0.318    0.134    0.401 

Gapped
Lambda     K      H
   0.267   0.0410    0.140 

Effective search space used: 78762714


Query=  CM3_S48_L008_R1_001_(paired)_contig_165 Average coverage: 2,846.16
Length=824


***** No hits found *****


Lambda     K      H
   0.318    0.134    0.401 

Gapped
Lambda     K      H
   0.267   0.0410    0.140 

Effective search space used: 135334788


Query=  CM3_S48_L008_R1_001_(paired)_contig_166 Average coverage: 5,139.53
Length=3064


***** No hits found *****


Lambda     K      H
   0.318    0.134    0.401 

Gapped
Lambda     K      H
   0.267   0.0410    0.140 

Effective search space used: 618151470


Query=  CM3_S48_L008_R1_001_(paired)_contig_167 Average coverage: 8,029.69
Length=716


***** No hits found *****


Lambda     K      H
   0.318    0.134    0.401 

Gapped
Lambda     K      H
   0.267   0.0410    0.140 

Effective search space used: 111394605


Query=  CM3_S48_L008_R1_001_(paired)_contig_168 Average coverage: 714.30
Length=682


***** No hits found *****


Lambda     K      H
   0.318    0.134    0.401 

Gapped
Lambda     K      H
   0.267   0.0410    0.140 

Effective search space used: 104834612


Query=  CM3_S48_L008_R1_001_(paired)_contig_169 Average coverage: 1,107.84
Length=568


***** No hits found *****


Lambda     K      H
   0.318    0.134    0.401 

Gapped
Lambda     K      H
   0.267   0.0410    0.140 

Effective search space used: 80181862


Query=  CM3_S48_L008_R1_001_(paired)_contig_170 Average coverage: 55.19
Length=486


***** No hits found *****


Lambda     K      H
   0.318    0.134    0.401 

Gapped
Lambda     K      H
   0.267   0.0410    0.140 

Effective search space used: 62969280


Query=  CM3_S48_L008_R1_001_(paired)_contig_171 Average coverage: 1,314.48
Length=1497


***** No hits found *****


Lambda     K      H
   0.318    0.134    0.401 

Gapped
Lambda     K      H
   0.267   0.0410    0.140 

Effective search space used: 282611718


Query=  CM3_S48_L008_R1_001_(paired)_contig_172 Average coverage: 282.51
Length=454


***** No hits found *****


Lambda     K      H
   0.318    0.134    0.401 

Gapped
Lambda     K      H
   0.267   0.0410    0.140 

Effective search space used: 55098120


Query=  CM3_S48_L008_R1_001_(paired)_contig_173 Average coverage: 1,167.49
Length=564


***** No hits found *****


Lambda     K      H
   0.318    0.134    0.401 

Gapped
Lambda     K      H
   0.267   0.0410    0.140 

Effective search space used: 79472288


Query=  CM3_S48_L008_R1_001_(paired)_contig_174 Average coverage: 5,838.19
Length=4482


***** No hits found *****


Lambda     K      H
   0.318    0.134    0.401 

Gapped
Lambda     K      H
   0.267   0.0410    0.140 

Effective search space used: 917980000


Query=  CM3_S48_L008_R1_001_(paired)_contig_175 Average coverage: 983.79
Length=724


***** No hits found *****


Lambda     K      H
   0.318    0.134    0.401 

Gapped
Lambda     K      H
   0.267   0.0410    0.140 

Effective search space used: 113496390


Query=  CM3_S48_L008_R1_001_(paired)_contig_176 Average coverage: 17,490.09
Length=1023


***** No hits found *****


Lambda     K      H
   0.318    0.134    0.401 

Gapped
Lambda     K      H
   0.267   0.0410    0.140 

Effective search space used: 179128544


Query=  CM3_S48_L008_R1_001_(paired)_contig_177 Average coverage: 9,936.07
Length=1518


***** No hits found *****


Lambda     K      H
   0.318    0.134    0.401 

Gapped
Lambda     K      H
   0.267   0.0410    0.140 

Effective search space used: 287390177


Query=  CM3_S48_L008_R1_001_(paired)_contig_178 Average coverage: 2,723.14
Length=380


***** No hits found *****


Lambda     K      H
   0.318    0.134    0.401 

Gapped
Lambda     K      H
   0.267   0.0410    0.140 

Effective search space used: 39849645


Query=  CM3_S48_L008_R1_001_(paired)_contig_179 Average coverage: 873.63
Length=557


***** No hits found *****


Lambda     K      H
   0.318    0.134    0.401 

Gapped
Lambda     K      H
   0.267   0.0410    0.140 

Effective search space used: 77343566


Query=  CM3_S48_L008_R1_001_(paired)_contig_180 Average coverage: 3,694.18
Length=603


***** No hits found *****


Lambda     K      H
   0.318    0.134    0.401 

Gapped
Lambda     K      H
   0.267   0.0410    0.140 

Effective search space used: 87616044


Query=  CM3_S48_L008_R1_001_(paired)_contig_181 Average coverage: 4,947.23
Length=1279


***** No hits found *****


Lambda     K      H
   0.318    0.134    0.401 

Gapped
Lambda     K      H
   0.267   0.0410    0.140 

Effective search space used: 234485460


Query=  CM3_S48_L008_R1_001_(paired)_contig_182 Average coverage: 2,675.54
Length=270


***** No hits found *****


Lambda     K      H
   0.318    0.134    0.401 

Gapped
Lambda     K      H
   0.267   0.0410    0.140 

Effective search space used: 23574105


Query=  CM3_S48_L008_R1_001_(paired)_contig_183 Average coverage: 2,368.73
Length=2106


***** No hits found *****


Lambda     K      H
   0.318    0.134    0.401 

Gapped
Lambda     K      H
   0.267   0.0410    0.140 

Effective search space used: 413626012


Query=  CM3_S48_L008_R1_001_(paired)_contig_184 Average coverage: 11,439.25
Length=937


***** No hits found *****


Lambda     K      H
   0.318    0.134    0.401 

Gapped
Lambda     K      H
   0.267   0.0410    0.140 

Effective search space used: 160454679


Query=  CM3_S48_L008_R1_001_(paired)_contig_185 Average coverage: 15,157.29
Length=1814


***** No hits found *****


Lambda     K      H
   0.318    0.134    0.401 

Gapped
Lambda     K      H
   0.267   0.0410    0.140 

Effective search space used: 349828567


Query=  CM3_S48_L008_R1_001_(paired)_contig_186 Average coverage: 4,029.47
Length=1304


***** No hits found *****


Lambda     K      H
   0.318    0.134    0.401 

Gapped
Lambda     K      H
   0.267   0.0410    0.140 

Effective search space used: 239970500


Query=  CM3_S48_L008_R1_001_(paired)_contig_187 Average coverage: 2,449.41
Length=867


***** No hits found *****


Lambda     K      H
   0.318    0.134    0.401 

Gapped
Lambda     K      H
   0.267   0.0410    0.140 

Effective search space used: 145798818


Query=  CM3_S48_L008_R1_001_(paired)_contig_188 Average coverage: 66,968.32
Length=566


***** No hits found *****


Lambda     K      H
   0.318    0.134    0.401 

Gapped
Lambda     K      H
   0.267   0.0410    0.140 

Effective search space used: 79472288


Query=  CM3_S48_L008_R1_001_(paired)_contig_189 Average coverage: 7.92
Length=1683


***** No hits found *****


Lambda     K      H
   0.318    0.134    0.401 

Gapped
Lambda     K      H
   0.267   0.0410    0.140 

Effective search space used: 322830900


Query=  CM3_S48_L008_R1_001_(paired)_contig_190 Average coverage: 3,226.99
Length=994


***** No hits found *****


Lambda     K      H
   0.318    0.134    0.401 

Gapped
Lambda     K      H
   0.267   0.0410    0.140 

Effective search space used: 172212384


Query=  CM3_S48_L008_R1_001_(paired)_contig_191 Average coverage: 28,032.88
Length=2353


***** No hits found *****


Lambda     K      H
   0.318    0.134    0.401 

Gapped
Lambda     K      H
   0.267   0.0410    0.140 

Effective search space used: 466112175


Query=  CM3_S48_L008_R1_001_(paired)_contig_192 Average coverage: 2,643.62
Length=1295


***** No hits found *****


Lambda     K      H
   0.318    0.134    0.401 

Gapped
Lambda     K      H
   0.267   0.0410    0.140 

Effective search space used: 237913610


Query=  CM3_S48_L008_R1_001_(paired)_contig_193 Average coverage: 6,846.01
Length=3930
                                                                      Score     E
Sequences producing significant alignments:                          (Bits)  Value

  DQ212986.1.gene8.p01 VanG. D-Ala:D-Ser ligase. Encoded by gene ...  51.2    3e-007
  EU250284.1.gene1.p01 D-alanine-D-serine ligase. VanL. vanL Cura...  48.9    2e-006
  JF802084.2.gene1.p01 VanN. Encoded by gene vanN. D-alanyl-D-ser...  47.8    4e-006
  AF162694.1.gene2.p01 D-alanine-D-alanine ligase-related protein...  46.6    8e-006
  FJ349556.1.gene6.p01 VanM. Encoded by gene vanM. D-alanine:D-la...  42.4    2e-004
  DQ018711.1.gene5.p01 VanA. vanA Curated. D-Ala:D-Lac ligase. En...  41.6    3e-004
  FJ872411.1.gene41.p01 VanE. vanE Curated. D-alanine,D-serine li...  41.2    4e-004


> DQ212986.1.gene8.p01 VanG. D-Ala:D-Ser ligase. Encoded by gene 
vanG. vanG Curated. ARO:1000001 process or component of antibiotic 
biology or chemistry. ARO:3002909 vanG. [Enterococcus 
faecalis]
Length=349

 Score = 51.2 bits (121),  Expect = 3e-007
 Identities = 37/136 (27%), Positives = 65/136 (47%), Gaps = 9/136 (6%)
 Frame = +3

Query  1377  QIDAVLPTMGGQTALNLCKEAEELGVWEKFGVRLIGVDVAAIDTAEDREKFRQLMGKIGI  1556
             ++D V P + G+      ++    G++E  G+ ++G D  +     D+++  +L+   GI
Sbjct  97    KVDLVFPVLHGKNG----EDGTLQGIFELAGIPVVGCDTLSSALCMDKDRAHKLVSLAGI  152

Query  1557  KVAPSHVANSFLEG---KEFAQQIGFPLVIRPSFTLGGTGGSFVHSKDELDAALERGLKA  1727
              V  S     F E    KE    + +PL I+P       G + V  K ELDAA+E   + 
Sbjct  153   SVPKSVTFKRFNEEAAMKEIEANLTYPLFIKPVRAGSSFGITKVIEKQELDAAIELAFEH  212

Query  1728  SPIHEVLVEKAVLGWK  1775
                 EV+VE+ + G++
Sbjct  213   DT--EVIVEETINGFE  226


> EU250284.1.gene1.p01 D-alanine-D-serine ligase. VanL. vanL Curated. 
Encoded by gene vanL. ARO:1000001 process or component 
of antibiotic biology or chemistry. ARO:3002910 vanL. [Enterococcus 
faecalis]
Length=349

 Score = 48.9 bits (115),  Expect = 2e-006
 Identities = 54/225 (24%), Positives = 100/225 (44%), Gaps = 16/225 (7%)
 Frame = +3

Query  1383  DAVLPTMGGQTALNLCKEAEELGVWEKFGVRLIGVDVAAIDTAEDREKFRQLMGKIGIKV  1562
             D + P + G T     ++    GV+E   +  +G  V       D+    +    +G+K 
Sbjct  95    DVLFPILHGGTG----EDGTLQGVFELMNIPYVGCGVTPSAICMDKYLLHEFAQSVGVKS  150

Query  1563  APSHVA---NSFLEGKEFAQQIGFPLVIRPSFTLGGTGGSFVHSKDELDAALERGLKASP  1733
             AP+ +    N   E  +F ++  FP+ ++P+      G + V+  D+L+ AL    K S 
Sbjct  151   APTLIIRTRNCKDEIDKFIEKNDFPIFVKPNEAGSSKGINKVNEPDKLEDALTEAFKYS-  209

Query  1734  IHEVLVEKAVLGWKEYELELLRDKNDNV----VIICTVENVDPMGVHTGDSITVAPAMTL  1901
                V+++KA++G +E    +L ++   V     +    +  D    +   S  V    ++
Sbjct  210   -KSVIIQKAIIG-REIGCAVLGNEKLLVGECDEVSLNSDFFDYTEKYQMISAKVNIPASI  267

Query  1902  SDTAFQDMRNQALLMMRSLGNFAGGCNVQFALNPQNEELIAVEIN  2036
             S     +M+ QA L+ R LG  +G   + F L+  N E++  EIN
Sbjct  268   SVEFSNEMKKQAQLLYRLLG-CSGLARIDFFLS-DNNEILLNEIN  310


> JF802084.2.gene1.p01 VanN. Encoded by gene vanN. D-alanyl-D-serine 
ligase. vanN Curated. ARO:1000001 process or component 
of antibiotic biology or chemistry. ARO:3002912 vanN. [Enterococcus 
faecium]
Length=343

 Score = 47.8 bits (112),  Expect = 4e-006
 Identities = 42/155 (27%), Positives = 67/155 (43%), Gaps = 24/155 (15%)
 Frame = +3

Query  1314  ADKVYLLPLTVESIEQILSENQIDAVLPTMGGQTALNLCKEAEELGVWEKFGVRLIGVDV  1493
             A+KVY  P               D + P + G T  N   +    GV+E   +  +G  V
Sbjct  84    AEKVYFKP---------------DVLFPMLHGGTGENGTLQ----GVFECMQIPYVGCGV  124

Query  1494  AAIDTAEDREKFRQLMGKIGIKVAPSHVANSFLEG---KEFAQQIGFPLVIRPSFTLGGT  1664
             A+     ++    Q    +G+   P+ + +S  E    K F +  GFP+ I+P+      
Sbjct  125   ASSAICMNKYLLHQFAKSVGVMSTPTQLISSTDEQQVIKNFTELYGFPIFIKPNEAGSSK  184

Query  1665  GGSFVHSKDELDAALERGLKASPIHEVLVEKAVLG  1769
             G S VH++ EL  AL    + S    V+++KAV G
Sbjct  185   GISKVHTEAELTKALTEAFQFS--QTVILQKAVSG  217


> AF162694.1.gene2.p01 D-alanine-D-alanine ligase-related protein. 
Encoded by gene vanC. vanC Curated. ARO:1000001 process 
or component of antibiotic biology or chemistry. ARO:3000368 
vanC. [Enterococcus gallinarum]
Length=343

 Score = 46.6 bits (109),  Expect = 8e-006
 Identities = 47/169 (27%), Positives = 69/169 (40%), Gaps = 12/169 (7%)
 Frame = +3

Query  1281  NPATIMTDPMMADKVYLLPLTVESIEQILSENQI--DAVLPTMGGQTALNLCKEAEELGV  1454
             N A +  D  + D      LT  S   IL E +I  D + P + G+   + C +    G+
Sbjct  53    NLANVRNDTWLEDHKNCHQLTFSSQGFILGEKRIVPDVLFPVLHGKYGEDGCIQ----GL  108

Query  1455  WEKFGVRLIGVDVAAIDTAEDREKFRQLMGKIGIKVAP----SHVANSFLEGKEFAQQIG  1622
              E   +  +G  VAA     ++    QL   +GI  AP    S   N       F Q  G
Sbjct  109   LELMNLPYVGCHVAASALCMNKWLLHQLADTMGIASAPTLLLSRYENDPATIDRFIQDHG  168

Query  1623  FPLVIRPSFTLGGTGGSFVHSKDELDAALERGLKASPIHEVLVEKAVLG  1769
             FP+ I+P+      G + V  K  L +AL           VL++KA+ G
Sbjct  169   FPIFIKPNEAGSSKGITKVTDKTALQSALTTAFAYG--STVLIQKAIAG  215


> FJ349556.1.gene6.p01 VanM. Encoded by gene vanM. D-alanine:D-lactate 
ligase. vanM Curated. ARO:1000001 process or component 
of antibiotic biology or chemistry. ARO:3002911 vanM. [Enterococcus 
faecium]
Length=343

 Score = 42.4 bits (98),  Expect = 2e-004
 Identities = 31/133 (23%), Positives = 64/133 (48%), Gaps = 8/133 (6%)
 Frame = +3

Query  1377  QIDAVLPTMGGQTALNLCKEAEELGVWEKFGVRLIGVDVAAIDTAEDREKFRQLMGKIGI  1556
             +ID V   + G++     ++    G++E  G+  +G D+ +     D+     +    GI
Sbjct  90    RIDVVFSVLHGKSG----EDGAIQGLFELSGIPYVGCDIQSSAVCMDKSLAYIIAKNAGI  145

Query  1557  KVAPSHVANSFLEGKEFAQQIGFPLVIRPSFTLGGTGGSFVHSKDELDAALERGLKASPI  1736
                   V   + + K  A    +P+ ++P+ +    G + V+S DELD+A++  L     
Sbjct  146   ATPEFQVI--YKDDKPAADSFTYPVFVKPARSGSSYGVNKVNSADELDSAID--LARQYD  201

Query  1737  HEVLVEKAVLGWK  1775
              ++L+E+ VLG++
Sbjct  202   SKILIEQGVLGYE  214


> DQ018711.1.gene5.p01 VanA. vanA Curated. D-Ala:D-Lac ligase. 
Encoded by gene vanA. ARO:3000010 vanA. ARO:1000001 process 
or component of antibiotic biology or chemistry. [Paenibacillus 
apiarius]
Length=343

 Score = 41.6 bits (96),  Expect = 3e-004
 Identities = 32/131 (24%), Positives = 61/131 (46%), Gaps = 8/131 (6%)
 Frame = +3

Query  1377  QIDAVLPTMGGQTALNLCKEAEELGVWEKFGVRLIGVDVAAIDTAEDREKFRQLMGKIGI  1556
             +IDA    + G++     ++    G++E  G+  +G D+ +     D+     +    GI
Sbjct  90    RIDAAFSVLHGKSG----EDGAIQGLFELSGIPYVGCDIQSSAVCMDKSLAYIIAKNDGI  145

Query  1557  KVAPSHVANSFLEGKEFAQQIGFPLVIRPSFTLGGTGGSFVHSKDELDAALERGLKASPI  1736
                   V N   + +  A    +P+ ++P+ +    G   V+  DELDAA+E   +    
Sbjct  146   ATPEFWVINK--DDRPAAAAFTYPVFVKPARSGSSYGVKKVNGADELDAAIESARQYD--  201

Query  1737  HEVLVEKAVLG  1769
              ++L+E+AVLG
Sbjct  202   SKILIEQAVLG  212


> FJ872411.1.gene41.p01 VanE. vanE Curated. D-alanine,D-serine 
ligase; VE36. Encoded by gene vanE. ARO:1000001 process or component 
of antibiotic biology or chemistry. ARO:3002907 vanE. 
[Enterococcus faecalis]
Length=352

 Score = 41.2 bits (95),  Expect = 4e-004
 Identities = 30/110 (27%), Positives = 51/110 (46%), Gaps = 5/110 (4%)
 Frame = +3

Query  1449  GVWEKFGVRLIGVDVAAIDTAEDREKFRQLMGKIGIKVAPSHVANSFLEGKE---FAQQI  1619
             GV+E   +  +G  + A   + ++    Q    IG+K  PS +     + ++   FA+  
Sbjct  110   GVFELLDIPYVGCGIGAAAISMNKIMLHQFAEAIGVKSTPSMIIEKGQDLQKVDAFAKIH  169

Query  1620  GFPLVIRPSFTLGGTGGSFVHSKDELDAALERGLKASPIHEVLVEKAVLG  1769
             GFPL I+P+      G S V  K +L  A++   K      +L++K V G
Sbjct  170   GFPLYIKPNEAGSSKGISKVERKSDLYKAIDEASKYD--SRILIQKEVKG  217


Lambda     K      H
   0.318    0.134    0.401 

Gapped
Lambda     K      H
   0.267   0.0410    0.140 

Effective search space used: 801629381


Query=  CM3_S48_L008_R1_001_(paired)_contig_194 Average coverage: 3,035.76
Length=5432


***** No hits found *****


Lambda     K      H
   0.318    0.134    0.401 

Gapped
Lambda     K      H
   0.267   0.0410    0.140 

Effective search space used: 1119392505


Query=  CM3_S48_L008_R1_001_(paired)_contig_195 Average coverage: 15,086.99
Length=471


***** No hits found *****


Lambda     K      H
   0.318    0.134    0.401 

Gapped
Lambda     K      H
   0.267   0.0410    0.140 

Effective search space used: 59391480


Query=  CM3_S48_L008_R1_001_(paired)_contig_196 Average coverage: 74,562.86
Length=1154


***** No hits found *****


Lambda     K      H
   0.318    0.134    0.401 

Gapped
Lambda     K      H
   0.267   0.0410    0.140 

Effective search space used: 207275523


Query=  CM3_S48_L008_R1_001_(paired)_contig_197 Average coverage: 7,547.24
Length=1195


***** No hits found *****


Lambda     K      H
   0.318    0.134    0.401 

Gapped
Lambda     K      H
   0.267   0.0410    0.140 

Effective search space used: 216916245


Query=  CM3_S48_L008_R1_001_(paired)_contig_198 Average coverage: 467.39
Length=201


***** No hits found *****


Lambda     K      H
   0.318    0.134    0.401 

Gapped
Lambda     K      H
   0.267   0.0410    0.140 

Effective search space used: 22968820


Query=  CM3_S48_L008_R1_001_(paired)_contig_199 Average coverage: 1,138.40
Length=2152


***** No hits found *****


Lambda     K      H
   0.318    0.134    0.401 

Gapped
Lambda     K      H
   0.267   0.0410    0.140 

Effective search space used: 423730882


Query=  CM3_S48_L008_R1_001_(paired)_contig_200 Average coverage: 7,261.98
Length=1048
                                                                      Score     E
Sequences producing significant alignments:                          (Bits)  Value

  DQ018711.1.gene4.p01 VanH. vanHA Curated. Deydrogenase. Encoded...  42.0    5e-005
  FJ349556.1.gene5.p01 VanHM. Encoded by gene vanHM. D-lactate de...  40.8    1e-004


> DQ018711.1.gene4.p01 VanH. vanHA Curated. Deydrogenase. Encoded 
by gene vanH. ARO:1000001 process or component of antibiotic 
biology or chemistry. ARO:3002942 vanHA. [Paenibacillus 
apiarius]
Length=322

 Score = 42.0 bits (97),  Expect = 5e-005
 Identities = 39/150 (26%), Positives = 68/150 (45%), Gaps = 7/150 (4%)
 Frame = -2

Query  492  VEALKSSLPEDQLIEKIKDVHVIGIRSKTKLTANVLKHAKNLIV--IGCFCIGTNQVDLQ  319
            + A+ SS   +  +        I +  K++++ ++L   K   V  I    IG N +D++
Sbjct  29   IPAITSSAVSETNVMLAPGNQCISVGHKSEISESILLALKESGVKYISTRSIGYNHIDMK  88

Query  318  YAAENGIAVFNSPFSNSRSVAELMIGEIICLARQLGD--RSMELHNGIWAKVSAGCWEVR  145
             A   GIAV N  +S   SVA+  +  ++   R      RS+E H+     V      +R
Sbjct  89   AAESMGIAVGNVAYSPD-SVADYTLMLMLMAVRNAKSIVRSVEKHDFKLDSVRGKV--LR  145

Query  144  GKTLGIVGYGHVGSQLSVLAEAMGMKVIYY  55
              T+G++G GH+G ++       G  V+ Y
Sbjct  146  DMTVGVLGTGHIGKRVIERLRGFGCHVLAY  175


> FJ349556.1.gene5.p01 VanHM. Encoded by gene vanHM. D-lactate 
dehydrogenase. vanHM Curated. ARO:3002947 vanHM. ARO:1000001 
process or component of antibiotic biology or chemistry. [Enterococcus 
faecium]
Length=326

 Score = 40.8 bits (94),  Expect = 1e-004
 Identities = 39/132 (29%), Positives = 62/132 (46%), Gaps = 15/132 (11%)
 Frame = -2

Query  426  IGIRSKTKLTANVLKHAKNLIV--IGCFCIGTNQVDLQYAAENGIAVFNSPFSNSRSVAE  253
            I +  K+++  ++L   K   V  I    IG N +D++ A + GIAV N  +S   SVA+
Sbjct  55   ISVGHKSEIHKSILIALKESGVKYISTRSIGYNHIDMKAAEKMGIAVENVTYSPD-SVAD  113

Query  252  LMIGEIICLARQLGDR--SMELH----NGIWAKVSAGCWEVRGKTLGIVGYGHVGSQLSV  91
              +  I+   R       SME H    N +  KV      +R  T+G++G GH+G  +  
Sbjct  114  YTLMLILMAIRHTKSTLCSMEKHDFRLNSVRGKV------LRDLTVGVLGTGHIGKAVIE  167

Query  90   LAEAMGMKVIYY  55
              +  G  V+ Y
Sbjct  168  RLQGFGGHVLAY  179


Lambda     K      H
   0.318    0.134    0.401 

Gapped
Lambda     K      H
   0.267   0.0410    0.140 

Effective search space used: 184661472


Query=  CM3_S48_L008_R1_001_(paired)_contig_201 Average coverage: 1,031.56
Length=1271


***** No hits found *****


Lambda     K      H
   0.318    0.134    0.401 

Gapped
Lambda     K      H
   0.267   0.0410    0.140 

Effective search space used: 232428570


Query=  CM3_S48_L008_R1_001_(paired)_contig_202 Average coverage: 12,606.98
Length=740


***** No hits found *****


Lambda     K      H
   0.318    0.134    0.401 

Gapped
Lambda     K      H
   0.267   0.0410    0.140 

Effective search space used: 116999365


Query=  CM3_S48_L008_R1_001_(paired)_contig_203 Average coverage: 2,276.97
Length=542


***** No hits found *****


Lambda     K      H
   0.318    0.134    0.401 

Gapped
Lambda     K      H
   0.267   0.0410    0.140 

Effective search space used: 73795696


Query=  CM3_S48_L008_R1_001_(paired)_contig_204 Average coverage: 2,131.39
Length=1728


***** No hits found *****


Lambda     K      H
   0.318    0.134    0.401 

Gapped
Lambda     K      H
   0.267   0.0410    0.140 

Effective search space used: 333025560


Query=  CM3_S48_L008_R1_001_(paired)_contig_205 Average coverage: 2,209.21
Length=3647


***** No hits found *****


Lambda     K      H
   0.318    0.134    0.401 

Gapped
Lambda     K      H
   0.267   0.0410    0.140 

Effective search space used: 743073378


Query=  CM3_S48_L008_R1_001_(paired)_contig_206 Average coverage: 2,958.74
Length=4122


***** No hits found *****


Lambda     K      H
   0.318    0.134    0.401 

Gapped
Lambda     K      H
   0.267   0.0410    0.140 

Effective search space used: 843785733


Query=  CM3_S48_L008_R1_001_(paired)_contig_207 Average coverage: 9,152.79
Length=1340


***** No hits found *****


Lambda     K      H
   0.318    0.134    0.401 

Gapped
Lambda     K      H
   0.267   0.0410    0.140 

Effective search space used: 248198060


Query=  CM3_S48_L008_R1_001_(paired)_contig_208 Average coverage: 35,198.17
Length=1323


***** No hits found *****


Lambda     K      H
   0.318    0.134    0.401 

Gapped
Lambda     K      H
   0.267   0.0410    0.140 

Effective search space used: 244769910


Query=  CM3_S48_L008_R1_001_(paired)_contig_209 Average coverage: 1,547.03
Length=297


***** No hits found *****


Lambda     K      H
   0.318    0.134    0.401 

Gapped
Lambda     K      H
   0.267   0.0410    0.140 

Effective search space used: 23568352


Query=  CM3_S48_L008_R1_001_(paired)_contig_210 Average coverage: 1,624.03
Length=1427


***** No hits found *****


Lambda     K      H
   0.318    0.134    0.401 

Gapped
Lambda     K      H
   0.267   0.0410    0.140 

Effective search space used: 266228430


Query=  CM3_S48_L008_R1_001_(paired)_contig_211 Average coverage: 7,403.46
Length=1191


***** No hits found *****


Lambda     K      H
   0.318    0.134    0.401 

Gapped
Lambda     K      H
   0.267   0.0410    0.140 

Effective search space used: 216227622


Query=  CM3_S48_L008_R1_001_(paired)_contig_212 Average coverage: 11,057.43
Length=1688


***** No hits found *****


Lambda     K      H
   0.318    0.134    0.401 

Gapped
Lambda     K      H
   0.267   0.0410    0.140 

Effective search space used: 323510544


Query=  CM3_S48_L008_R1_001_(paired)_contig_213 Average coverage: 378.22
Length=1046


***** No hits found *****


Lambda     K      H
   0.318    0.134    0.401 

Gapped
Lambda     K      H
   0.267   0.0410    0.140 

Effective search space used: 183969856


Query=  CM3_S48_L008_R1_001_(paired)_contig_214 Average coverage: 1,545.91
Length=1163


***** No hits found *****


Lambda     K      H
   0.318    0.134    0.401 

Gapped
Lambda     K      H
   0.267   0.0410    0.140 

Effective search space used: 209341392


Query=  CM3_S48_L008_R1_001_(paired)_contig_215 Average coverage: 2,730.91
Length=3372


***** No hits found *****


Lambda     K      H
   0.318    0.134    0.401 

Gapped
Lambda     K      H
   0.267   0.0410    0.140 

Effective search space used: 682859952


Query=  CM3_S48_L008_R1_001_(paired)_contig_216 Average coverage: 13,873.14
Length=1659


***** No hits found *****


Lambda     K      H
   0.318    0.134    0.401 

Gapped
Lambda     K      H
   0.267   0.0410    0.140 

Effective search space used: 317393748


Query=  CM3_S48_L008_R1_001_(paired)_contig_217 Average coverage: 5,741.44
Length=701


***** No hits found *****


Lambda     K      H
   0.318    0.134    0.401 

Gapped
Lambda     K      H
   0.267   0.0410    0.140 

Effective search space used: 109056140


Query=  CM3_S48_L008_R1_001_(paired)_contig_218 Average coverage: 6,273.28
Length=538


***** No hits found *****


Lambda     K      H
   0.318    0.134    0.401 

Gapped
Lambda     K      H
   0.267   0.0410    0.140 

Effective search space used: 73086122


Query=  CM3_S48_L008_R1_001_(paired)_contig_219 Average coverage: 243.21
Length=403


***** No hits found *****


Lambda     K      H
   0.318    0.134    0.401 

Gapped
Lambda     K      H
   0.267   0.0410    0.140 

Effective search space used: 44735852


Query=  CM3_S48_L008_R1_001_(paired)_contig_220 Average coverage: 947.56
Length=5036
                                                                      Score     E
Sequences producing significant alignments:                          (Bits)  Value

  AL123456.3.gene4056.p01 Monooxygenase EthA. MtuberethA Curated....   107    4e-024
  CP003248.2.gene4020.p01 monooxygenase EthA. Encoded by gene RVB...   107    4e-024
  AE000516.2.gene4169.p01 monooxygenase, flavin-binding family. E...   107    4e-024


> AL123456.3.gene4056.p01 Monooxygenase EthA. MtuberethA Curated. 
Rv3854c, (MTCY01A6.14), len: 489 aa. EthA (alternate gene 
names: aka, etaA), monooxygenase required for activation of 
the pro-drug ethionamide (see citations below), highly similar 
to other monooxygenases e.g. Q9A588|CC2569 monooxygenase 
(flavin-binding family) from Caulobacter crescentus (498 aa), 
FASTA scores: opt: 1959,E(): 2.9e-114, (57.6% identity in 
481 aa overlap); Q9RZT0|DRB0033 arylesterase/monoxygenase from 
Deinococcus radiodurans (833 aa), FASTA scores: opt: 1771, 
E(): 2.2e-102, (53.75% identity in 480 aa overlap); Q9A8K5|CC1348 
monooxygenase (flavin-binding family) from Caulobacter 
crescentus (499 aa), FASTA scores: opt: 1385,E(): 1.4e-78, 
(43.2% identity in 486 aa overlap); etc. Also highly similar 
to others from Mycobacterium tuberculosis e.g. O53300|Rv3083|MTV013.04 
monoxygenase (495 aa) FASTA scores: opt: 1692, 
E(): 1.1e-97, (49.7% identity in 489 aa overlap); O53762|Rv0565c|MTV039.03c 
putative monoxygenase (486 aa), FASTA scores: 
opt: 1571, E(): 3.7e-90, (49.05% identity in 471 aa overlap); 
O69708|Rv3741c|MTV025.089c possible oxidoreductase (probably 
second part of a two component monooxygenase) (224 aa), 
FASTA scores: opt: 542,E(): 1.7e-26, (50.0% identity in 162 
aa overlap); etc.. Encoded by gene ethA. ARO:1000001 process 
or component of antibiotic biology or chemistry. ARO:3003458 
mycobacterium tuberculosis ethA mutant conferring resistance 
to ethionamide. [Mycobacterium tuberculosis H37Rv]
Length=489

 Score =  107 bits (268),  Expect = 4e-024
 Identities = 68/217 (31%), Positives = 102/217 (47%), Gaps = 13/217 (5%)
 Frame = +2

Query  2225  MGSHYDVVVVGAGFAGLYAVHKMRDELGLNVQAF-EAAGGVGGTWWWNRYPGARCDFESI  2401
             M  H DVV+VGAG +G+ A   ++D       A  E    +GGTW   RYPG R D +  
Sbjct  1     MTEHLDVVIVGAGISGVSAAWHLQDRCPTKSYAILEKRESMGGTWDLFRYPGIRSDSDMY  60

Query  2402  HYSYSFSEKIQREWEWSERFAGQPEILAYLEWVADKLDVRRAFRFNTRVTSTTWDDKAAR  2581
                + F     R W   +  A    IL Y++  A    + R  RF+ +V S  W     R
Sbjct  61    TLGFRF-----RPWTGRQAIADGKPILEYVKSTAAMYGIDRHIRFHHKVISADWSTAENR  115

Query  2582  WTICTDDG---ASCTARFVVSCVG--GLSVAKEPEFPGSETFRGELYRTSSWPHEPVDFA  2746
             WT+        ++ T  F+  C G         P F GSE F G +     WP E +D+ 
Sbjct  116   WTVHIQSHGTLSALTCEFLFLCSGYYNYDEGYSPRFAGSEDFVGPIIHPQHWP-EDLDYD  174

Query  2747  GKRVAVIGTGSTGIQVIQEIANEAAE-LTVFQRTPNF  2854
              K + VIG+G+T + ++  +A+  A+ +T+ QR+P +
Sbjct  175   AKNIVVIGSGATAVTLVPALADSGAKHVTMLQRSPTY  211


> CP003248.2.gene4020.p01 monooxygenase EthA. Encoded by gene RVBD_3854c. 
ARO:1000001 process or component of antibiotic biology 
or chemistry. ARO:3003458 mycobacterium tuberculosis ethA 
mutant conferring resistance to ethionamide. [Mycobacterium 
tuberculosis H37Rv]
Length=489

 Score =  107 bits (268),  Expect = 4e-024
 Identities = 68/217 (31%), Positives = 102/217 (47%), Gaps = 13/217 (5%)
 Frame = +2

Query  2225  MGSHYDVVVVGAGFAGLYAVHKMRDELGLNVQAF-EAAGGVGGTWWWNRYPGARCDFESI  2401
             M  H DVV+VGAG +G+ A   ++D       A  E    +GGTW   RYPG R D +  
Sbjct  1     MTEHLDVVIVGAGISGVSAAWHLQDRCPTKSYAILEKRESMGGTWDLFRYPGIRSDSDMY  60

Query  2402  HYSYSFSEKIQREWEWSERFAGQPEILAYLEWVADKLDVRRAFRFNTRVTSTTWDDKAAR  2581
                + F     R W   +  A    IL Y++  A    + R  RF+ +V S  W     R
Sbjct  61    TLGFRF-----RPWTGRQAIADGKPILEYVKSTAAMYGIDRHIRFHHKVISADWSTAENR  115

Query  2582  WTICTDDG---ASCTARFVVSCVG--GLSVAKEPEFPGSETFRGELYRTSSWPHEPVDFA  2746
             WT+        ++ T  F+  C G         P F GSE F G +     WP E +D+ 
Sbjct  116   WTVHIQSHGTLSALTCEFLFLCSGYYNYDEGYSPRFAGSEDFVGPIIHPQHWP-EDLDYD  174

Query  2747  GKRVAVIGTGSTGIQVIQEIANEAAE-LTVFQRTPNF  2854
              K + VIG+G+T + ++  +A+  A+ +T+ QR+P +
Sbjct  175   AKNIVVIGSGATAVTLVPALADSGAKHVTMLQRSPTY  211


> AE000516.2.gene4169.p01 monooxygenase, flavin-binding family. 
Encoded by gene MT3969. Identified by similarity to EGAD:97202. 
ARO:1000001 process or component of antibiotic biology 
or chemistry. ARO:3003458 mycobacterium tuberculosis ethA mutant 
conferring resistance to ethionamide. [Mycobacterium tuberculosis 
CDC1551]
Length=489

 Score =  107 bits (268),  Expect = 4e-024
 Identities = 68/217 (31%), Positives = 102/217 (47%), Gaps = 13/217 (5%)
 Frame = +2

Query  2225  MGSHYDVVVVGAGFAGLYAVHKMRDELGLNVQAF-EAAGGVGGTWWWNRYPGARCDFESI  2401
             M  H DVV+VGAG +G+ A   ++D       A  E    +GGTW   RYPG R D +  
Sbjct  1     MTEHLDVVIVGAGISGVSAAWHLQDRCPTKSYAILEKRESMGGTWDLFRYPGIRSDSDMY  60

Query  2402  HYSYSFSEKIQREWEWSERFAGQPEILAYLEWVADKLDVRRAFRFNTRVTSTTWDDKAAR  2581
                + F     R W   +  A    IL Y++  A    + R  RF+ +V S  W     R
Sbjct  61    TLGFRF-----RPWTGRQAIADGKPILEYVKSTAAMYGIDRHIRFHHKVISADWSTAENR  115

Query  2582  WTICTDDG---ASCTARFVVSCVG--GLSVAKEPEFPGSETFRGELYRTSSWPHEPVDFA  2746
             WT+        ++ T  F+  C G         P F GSE F G +     WP E +D+ 
Sbjct  116   WTVHIQSHGTLSALTCEFLFLCSGYYNYDEGYSPRFAGSEDFVGPIIHPQHWP-EDLDYD  174

Query  2747  GKRVAVIGTGSTGIQVIQEIANEAAE-LTVFQRTPNF  2854
              K + VIG+G+T + ++  +A+  A+ +T+ QR+P +
Sbjct  175   AKNIVVIGSGATAVTLVPALADSGAKHVTMLQRSPTY  211


Lambda     K      H
   0.318    0.134    0.401 

Gapped
Lambda     K      H
   0.267   0.0410    0.140 

Effective search space used: 1038628800


Query=  CM3_S48_L008_R1_001_(paired)_contig_221 Average coverage: 5,240.73
Length=1754


***** No hits found *****


Lambda     K      H
   0.318    0.134    0.401 

Gapped
Lambda     K      H
   0.267   0.0410    0.140 

Effective search space used: 338462712


Query=  CM3_S48_L008_R1_001_(paired)_contig_222 Average coverage: 3,304.15
Length=588


***** No hits found *****


Lambda     K      H
   0.313    0.124    0.366 

Gapped
Lambda     K      H
   0.267   0.0410    0.140 

Effective search space used: 84083139


Query=  CM3_S48_L008_R1_001_(paired)_contig_223 Average coverage: 3,513.71
Length=3924


***** No hits found *****


Lambda     K      H
   0.318    0.134    0.401 

Gapped
Lambda     K      H
   0.267   0.0410    0.140 

Effective search space used: 800311995


Query=  CM3_S48_L008_R1_001_(paired)_contig_224 Average coverage: 28,274.51
Length=385


***** No hits found *****


Lambda     K      H
   0.318    0.134    0.401 

Gapped
Lambda     K      H
   0.267   0.0410    0.140 

Effective search space used: 41298723


Query=  CM3_S48_L008_R1_001_(paired)_contig_225 Average coverage: 8,648.33
Length=1290


***** No hits found *****


Lambda     K      H
   0.318    0.134    0.401 

Gapped
Lambda     K      H
   0.267   0.0410    0.140 

Effective search space used: 237227980


Query=  CM3_S48_L008_R1_001_(paired)_contig_226 Average coverage: 455.68
Length=503


***** No hits found *****


Lambda     K      H
   0.318    0.134    0.401 

Gapped
Lambda     K      H
   0.267   0.0410    0.140 

Effective search space used: 65556164


Query=  CM3_S48_L008_R1_001_(paired)_contig_227 Average coverage: 5,894.43
Length=569


***** No hits found *****


Lambda     K      H
   0.318    0.134    0.401 

Gapped
Lambda     K      H
   0.267   0.0410    0.140 

Effective search space used: 80181862


Query=  CM3_S48_L008_R1_001_(paired)_contig_228 Average coverage: 673.28
Length=1267


***** No hits found *****


Lambda     K      H
   0.318    0.134    0.401 

Gapped
Lambda     K      H
   0.267   0.0410    0.140 

Effective search space used: 231742940


Query=  CM3_S48_L008_R1_001_(paired)_contig_229 Average coverage: 642.13
Length=880


***** No hits found *****


Lambda     K      H
   0.318    0.134    0.401 

Gapped
Lambda     K      H
   0.267   0.0410    0.140 

Effective search space used: 147257108


Query=  CM3_S48_L008_R1_001_(paired)_contig_230 Average coverage: 372.31
Length=558
                                                                      Score     E
Sequences producing significant alignments:                          (Bits)  Value

  BA000017.4.gene1297.p01 phosphatidylglycerophosphate synthase. ...  69.3    1e-013
  NC_009782.1.5560745.p01 phosphatidylglycerophosphate synthase. ...  69.3    1e-013
  NC_013450.8614008.p01 CDP-diacylglycerol--glycerol-3-phosphate ...  69.3    1e-013
  NC_010079.5777126.p01 CDP-diacylglycerol--glycerol-3-phosphate ...  69.3    1e-013
  NC_009632.5315999.p01 CDP-diacylglycerol--glycerol-3-phosphate ...  69.3    1e-013
  NC_009487.5168717.p01 CDP-diacylglycerol--glycerol-3-phosphate ...  69.3    1e-013
  NC_007795.3919991.p01 CDP-diacylglycerol--glycerol-3-phosphate ...  69.3    1e-013
  NC_007793.3914475.p01 CDP-diacylglycerol--glycerol-3-phosphate ...  69.3    1e-013
  NC_003923.1003278.p01 phosphatidylglycerophosphate synthase. En...  69.3    1e-013
  NC_002953.2862143.p01 putative CDP-diacylglycerol--glycerol-3-p...  69.3    1e-013
  NC_002952.2859901.p01 putative CDP-diacylglycerol--glycerol-3-p...  69.3    1e-013
  NC_002951.3236361.p01 CDP-diacylglycerol--glycerol-3-phosphate ...  69.3    1e-013
  NC_002758.1121260.p01 phosphatidylglycerophosphate synthase. En...  69.3    1e-013
  NC_002745.1123957.p01 phosphatidylglycerophosphate synthase. En...  69.3    1e-013


> BA000017.4.gene1297.p01 phosphatidylglycerophosphate synthase. 
Encoded by gene pgsA. ARO:1000001 process or component of 
antibiotic biology or chemistry. ARO:3003323 Staphylococcus 
aureus pgsA mutations conferring resistance to daptomycin. [Staphylococcus 
aureus subsp. aureus Mu50]
Length=192

 Score = 69.3 bits (168),  Expect = 1e-013
 Identities = 41/102 (40%), Positives = 63/102 (61%), Gaps = 1/102 (0%)
 Frame = -2

Query  305  IFCVAMATDTADGRIARHYDLVTNFGKIADPIADKAIMAASLISLNVIGKLWWWVTAIIL  126
            IF +A  +D  DG +AR ++LVTN GK  DP+ADK ++A++LI L  +G     V  II+
Sbjct  49   IFILASLSDFVDGYLARKWNLVTNMGKFLDPLADKLLVASALIVLVQLGLTNSVVAIIII  108

Query  125  IREIGITVWRFTVLKERIVPAS-RGGKLKTMVQTLAVFLLLI  3
             RE  +T  R   +++  V A+ + GK+KT V  +A+  LL+
Sbjct  109  AREFAVTGLRLLQIEQGFVSAAGQLGKIKTAVTMVAITWLLL  150


> NC_009782.1.5560745.p01 phosphatidylglycerophosphate synthase. 
Encoded by gene pgsA. ARO:1000001 process or component of 
antibiotic biology or chemistry. ARO:3003323 Staphylococcus 
aureus pgsA mutations conferring resistance to daptomycin. [Staphylococcus 
aureus subsp. aureus Mu3]
Length=192

 Score = 69.3 bits (168),  Expect = 1e-013
 Identities = 41/102 (40%), Positives = 63/102 (61%), Gaps = 1/102 (0%)
 Frame = -2

Query  305  IFCVAMATDTADGRIARHYDLVTNFGKIADPIADKAIMAASLISLNVIGKLWWWVTAIIL  126
            IF +A  +D  DG +AR ++LVTN GK  DP+ADK ++A++LI L  +G     V  II+
Sbjct  49   IFILASLSDFVDGYLARKWNLVTNMGKFLDPLADKLLVASALIVLVQLGLTNSVVAIIII  108

Query  125  IREIGITVWRFTVLKERIVPAS-RGGKLKTMVQTLAVFLLLI  3
             RE  +T  R   +++  V A+ + GK+KT V  +A+  LL+
Sbjct  109  AREFAVTGLRLLQIEQGFVSAAGQLGKIKTAVTMVAITWLLL  150


> NC_013450.8614008.p01 CDP-diacylglycerol--glycerol-3-phosphate 
3-phosphatidyltransferase. Encoded by gene pgsA. Homology: 
CDP-alcohol phosphatidyltransferase (HMMPfam: PF01066, score: 
4.1e-16). Homology: CDP-diacylglycerol--glycerol-3-phosphate 
3-phosphatidyltransferase (HMMPIR: PIRSF000847, score: 2.8e-54). 
ARO:1000001 process or component of antibiotic biology 
or chemistry. ARO:3003323 Staphylococcus aureus pgsA mutations 
conferring resistance to daptomycin. [Staphylococcus 
aureus subsp. aureus ED98]
Length=192

 Score = 69.3 bits (168),  Expect = 1e-013
 Identities = 41/102 (40%), Positives = 63/102 (61%), Gaps = 1/102 (0%)
 Frame = -2

Query  305  IFCVAMATDTADGRIARHYDLVTNFGKIADPIADKAIMAASLISLNVIGKLWWWVTAIIL  126
            IF +A  +D  DG +AR ++LVTN GK  DP+ADK ++A++LI L  +G     V  II+
Sbjct  49   IFILASLSDFVDGYLARKWNLVTNMGKFLDPLADKLLVASALIVLVQLGLTNSVVAIIII  108

Query  125  IREIGITVWRFTVLKERIVPAS-RGGKLKTMVQTLAVFLLLI  3
             RE  +T  R   +++  V A+ + GK+KT V  +A+  LL+
Sbjct  109  AREFAVTGLRLLQIEQGFVSAAGQLGKIKTAVTMVAITWLLL  150


> NC_010079.5777126.p01 CDP-diacylglycerol--glycerol-3-phosphate 
3-phosphatidyltransferase. Homology: CDP-alcohol phosphatidyltransferase 
(HMMPfam: PF01066, score: 4.1e-16). Homology: 
CDP-diacylglycerol--glycerol-3-phosphate 3-phosphatidyltransferase 
(HMMPIR: PIRSF000847, score: 2.8e-54). Encoded by gene 
pgsA. ARO:1000001 process or component of antibiotic biology 
or chemistry. ARO:3003323 Staphylococcus aureus pgsA mutations 
conferring resistance to daptomycin. [Staphylococcus 
aureus subsp. aureus USA300_TCH1516]
Length=192

 Score = 69.3 bits (168),  Expect = 1e-013
 Identities = 41/102 (40%), Positives = 63/102 (61%), Gaps = 1/102 (0%)
 Frame = -2

Query  305  IFCVAMATDTADGRIARHYDLVTNFGKIADPIADKAIMAASLISLNVIGKLWWWVTAIIL  126
            IF +A  +D  DG +AR ++LVTN GK  DP+ADK ++A++LI L  +G     V  II+
Sbjct  49   IFILASLSDFVDGYLARKWNLVTNMGKFLDPLADKLLVASALIVLVQLGLTNSVVAIIII  108

Query  125  IREIGITVWRFTVLKERIVPAS-RGGKLKTMVQTLAVFLLLI  3
             RE  +T  R   +++  V A+ + GK+KT V  +A+  LL+
Sbjct  109  AREFAVTGLRLLQIEQGFVSAAGQLGKIKTAVTMVAITWLLL  150


> NC_009632.5315999.p01 CDP-diacylglycerol--glycerol-3-phosphate 
3-phosphatidyltransferase. Encoded by gene SaurJH1_1369. Homology: 
CDP-diacylglycerol--glycerol-3-phosphate 3-phosphatidyltransferase 
(HMMPIR: PIRSF000847, score: 2.8e-54). TIGRFAM: 
CDP-diacylglycerol--glycerol-3-phosphate 3-phosphatidyltransferase; 
PFAM: CDP-alcohol phosphatidyltransferase; KEGG: 
sao:SAOUHSC_01260 CDP-diacylglycerol--glycerol-3-phosphate 
3-phosphatidyltransferase. Homology: CDP-alcohol phosphatidyltransferase 
(HMMPfam: PF01066, score: 4.1e-16). ARO:1000001 
process or component of antibiotic biology or chemistry. ARO:3003323 
Staphylococcus aureus pgsA mutations conferring resistance 
to daptomycin. [Staphylococcus aureus subsp. aureus 
JH1]
Length=192

 Score = 69.3 bits (168),  Expect = 1e-013
 Identities = 41/102 (40%), Positives = 63/102 (61%), Gaps = 1/102 (0%)
 Frame = -2

Query  305  IFCVAMATDTADGRIARHYDLVTNFGKIADPIADKAIMAASLISLNVIGKLWWWVTAIIL  126
            IF +A  +D  DG +AR ++LVTN GK  DP+ADK ++A++LI L  +G     V  II+
Sbjct  49   IFILASLSDFVDGYLARKWNLVTNMGKFLDPLADKLLVASALIVLVQLGLTNSVVAIIII  108

Query  125  IREIGITVWRFTVLKERIVPAS-RGGKLKTMVQTLAVFLLLI  3
             RE  +T  R   +++  V A+ + GK+KT V  +A+  LL+
Sbjct  109  AREFAVTGLRLLQIEQGFVSAAGQLGKIKTAVTMVAITWLLL  150


> NC_009487.5168717.p01 CDP-diacylglycerol--glycerol-3-phosphate 
3-phosphatidyltransferase. Homology: CDP-diacylglycerol--glycerol-3-phosphate 
3-phosphatidyltransferase (HMMPIR: PIRSF000847, 
score: 2.8e-54). TIGRFAM: CDP-diacylglycerol--glycerol-3-phosphate 
3-phosphatidyltransferase; PFAM: CDP-alcohol 
phosphatidyltransferase. Encoded by gene SaurJH9_1343. Homology: 
CDP-alcohol phosphatidyltransferase (HMMPfam: PF01066, 
score: 4.1e-16). ARO:1000001 process or component of antibiotic 
biology or chemistry. ARO:3003323 Staphylococcus aureus 
pgsA mutations conferring resistance to daptomycin. [Staphylococcus 
aureus subsp. aureus JH9]
Length=192

 Score = 69.3 bits (168),  Expect = 1e-013
 Identities = 41/102 (40%), Positives = 63/102 (61%), Gaps = 1/102 (0%)
 Frame = -2

Query  305  IFCVAMATDTADGRIARHYDLVTNFGKIADPIADKAIMAASLISLNVIGKLWWWVTAIIL  126
            IF +A  +D  DG +AR ++LVTN GK  DP+ADK ++A++LI L  +G     V  II+
Sbjct  49   IFILASLSDFVDGYLARKWNLVTNMGKFLDPLADKLLVASALIVLVQLGLTNSVVAIIII  108

Query  125  IREIGITVWRFTVLKERIVPAS-RGGKLKTMVQTLAVFLLLI  3
             RE  +T  R   +++  V A+ + GK+KT V  +A+  LL+
Sbjct  109  AREFAVTGLRLLQIEQGFVSAAGQLGKIKTAVTMVAITWLLL  150


> NC_007795.3919991.p01 CDP-diacylglycerol--glycerol-3-phosphate 
3-phosphatidyltransferase. Homology: CDP-alcohol phosphatidyltransferase 
(HMMPfam: PF01066, score: 4.1e-16). Homology: 
CDP-diacylglycerol--glycerol-3-phosphate 3-phosphatidyltransferase 
(HMMPIR: PIRSF000847, score: 2.8e-54). Encoded by gene 
SAOUHSC_01260. ARO:1000001 process or component of antibiotic 
biology or chemistry. ARO:3003323 Staphylococcus aureus 
pgsA mutations conferring resistance to daptomycin. [Staphylococcus 
aureus subsp. aureus NCTC 8325]
Length=192

 Score = 69.3 bits (168),  Expect = 1e-013
 Identities = 41/102 (40%), Positives = 63/102 (61%), Gaps = 1/102 (0%)
 Frame = -2

Query  305  IFCVAMATDTADGRIARHYDLVTNFGKIADPIADKAIMAASLISLNVIGKLWWWVTAIIL  126
            IF +A  +D  DG +AR ++LVTN GK  DP+ADK ++A++LI L  +G     V  II+
Sbjct  49   IFILASLSDFVDGYLARKWNLVTNMGKFLDPLADKLLVASALIVLVQLGLTNSVVAIIII  108

Query  125  IREIGITVWRFTVLKERIVPAS-RGGKLKTMVQTLAVFLLLI  3
             RE  +T  R   +++  V A+ + GK+KT V  +A+  LL+
Sbjct  109  AREFAVTGLRLLQIEQGFVSAAGQLGKIKTAVTMVAITWLLL  150


> NC_007793.3914475.p01 CDP-diacylglycerol--glycerol-3-phosphate 
3-phosphatidyltransferase. Encoded by gene pgsA. identified 
by match to protein family HMM PF01066; match to protein family 
HMM TIGR00560. Homology: CDP-alcohol phosphatidyltransferase 
(HMMPfam: PF01066, score: 4.1e-16). Homology: CDP-diacylglycerol--glycerol-3-phosphate 
3-phosphatidyltransferase 
(HMMPIR: PIRSF000847, score: 2.8e-54). ARO:1000001 process or 
component of antibiotic biology or chemistry. ARO:3003323 
Staphylococcus aureus pgsA mutations conferring resistance to 
daptomycin. [Staphylococcus aureus subsp. aureus USA300_FPR3757]
Length=192

 Score = 69.3 bits (168),  Expect = 1e-013
 Identities = 41/102 (40%), Positives = 63/102 (61%), Gaps = 1/102 (0%)
 Frame = -2

Query  305  IFCVAMATDTADGRIARHYDLVTNFGKIADPIADKAIMAASLISLNVIGKLWWWVTAIIL  126
            IF +A  +D  DG +AR ++LVTN GK  DP+ADK ++A++LI L  +G     V  II+
Sbjct  49   IFILASLSDFVDGYLARKWNLVTNMGKFLDPLADKLLVASALIVLVQLGLTNSVVAIIII  108

Query  125  IREIGITVWRFTVLKERIVPAS-RGGKLKTMVQTLAVFLLLI  3
             RE  +T  R   +++  V A+ + GK+KT V  +A+  LL+
Sbjct  109  AREFAVTGLRLLQIEQGFVSAAGQLGKIKTAVTMVAITWLLL  150


> NC_003923.1003278.p01 phosphatidylglycerophosphate synthase. 
Encoded by gene pgsA. Homology: CDP-diacylglycerol--glycerol-3-phosphate 
3-phosphatidyltransferase (HMMPIR: PIRSF000847, 
score: 2.8e-54). Homology: CDP-alcohol phosphatidyltransferase 
(HMMPfam: PF01066, score: 4.1e-16). ARO:1000001 process 
or component of antibiotic biology or chemistry. ARO:3003323 
Staphylococcus aureus pgsA mutations conferring resistance 
to daptomycin. [Staphylococcus aureus subsp. aureus MW2]
Length=192

 Score = 69.3 bits (168),  Expect = 1e-013
 Identities = 41/102 (40%), Positives = 63/102 (61%), Gaps = 1/102 (0%)
 Frame = -2

Query  305  IFCVAMATDTADGRIARHYDLVTNFGKIADPIADKAIMAASLISLNVIGKLWWWVTAIIL  126
            IF +A  +D  DG +AR ++LVTN GK  DP+ADK ++A++LI L  +G     V  II+
Sbjct  49   IFILASLSDFVDGYLARKWNLVTNMGKFLDPLADKLLVASALIVLVQLGLTNSVVAIIII  108

Query  125  IREIGITVWRFTVLKERIVPAS-RGGKLKTMVQTLAVFLLLI  3
             RE  +T  R   +++  V A+ + GK+KT V  +A+  LL+
Sbjct  109  AREFAVTGLRLLQIEQGFVSAAGQLGKIKTAVTMVAITWLLL  150


> NC_002953.2862143.p01 putative CDP-diacylglycerol--glycerol-3-phosphate 
3-phosphatidyltransferase. Encoded by gene SAS1217. 
Ortholog of S. aureus MRSA252 (BX571856) SAR1259. ARO:1000001 
process or component of antibiotic biology or chemistry. 
ARO:3003323 Staphylococcus aureus pgsA mutations conferring 
resistance to daptomycin. [Staphylococcus aureus subsp. aureus 
MSSA476]
Length=192

 Score = 69.3 bits (168),  Expect = 1e-013
 Identities = 41/102 (40%), Positives = 63/102 (61%), Gaps = 1/102 (0%)
 Frame = -2

Query  305  IFCVAMATDTADGRIARHYDLVTNFGKIADPIADKAIMAASLISLNVIGKLWWWVTAIIL  126
            IF +A  +D  DG +AR ++LVTN GK  DP+ADK ++A++LI L  +G     V  II+
Sbjct  49   IFILASLSDFVDGYLARKWNLVTNMGKFLDPLADKLLVASALIVLVQLGLTNSVVAIIII  108

Query  125  IREIGITVWRFTVLKERIVPAS-RGGKLKTMVQTLAVFLLLI  3
             RE  +T  R   +++  V A+ + GK+KT V  +A+  LL+
Sbjct  109  AREFAVTGLRLLQIEQGFVSAAGQLGKIKTAVTMVAITWLLL  150


> NC_002952.2859901.p01 putative CDP-diacylglycerol--glycerol-3-phosphate 
3-phosphatidyltransferase. Similar to Bacillus subtilis 
CDP-diacylglycerol--glycerol-3-phosphate 3-phosphatidyltransferase 
PgsA SW:PGSA_BACSU (P46322) (193 aa) fasta scores: 
E(): 5.4e-28, 48.677% id in 189 aa, and to Bacillus halodurans 
phosphatidylglycerophosphate synthase BH2386 TR:Q9KAA4 
(EMBL:AP001515) (192 aa) fasta scores: E(): 1.7e-28, 50.000% 
id in 194 aa. SaureuspgsA Curated. Encoded by gene pgsA. 
ARO:1000001 process or component of antibiotic biology or chemistry. 
ARO:3003323 Staphylococcus aureus pgsA mutations conferring 
resistance to daptomycin. [Staphylococcus aureus subsp. 
aureus MRSA252]
Length=192

 Score = 69.3 bits (168),  Expect = 1e-013
 Identities = 41/102 (40%), Positives = 63/102 (61%), Gaps = 1/102 (0%)
 Frame = -2

Query  305  IFCVAMATDTADGRIARHYDLVTNFGKIADPIADKAIMAASLISLNVIGKLWWWVTAIIL  126
            IF +A  +D  DG +AR ++LVTN GK  DP+ADK ++A++LI L  +G     V  II+
Sbjct  49   IFILASLSDFVDGYLARKWNLVTNMGKFLDPLADKLLVASALIVLVQLGLTNSVVAIIII  108

Query  125  IREIGITVWRFTVLKERIVPAS-RGGKLKTMVQTLAVFLLLI  3
             RE  +T  R   +++  V A+ + GK+KT V  +A+  LL+
Sbjct  109  AREFAVTGLRLLQIEQGFVSAAGQLGKIKTAVTMVAITWLLL  150


> NC_002951.3236361.p01 CDP-diacylglycerol--glycerol-3-phosphate 
3-phosphatidyltransferase. identified by similarity to EGAD:30182; 
match to protein family HMM PF01066; match to protein 
family HMM TIGR00560. Encoded by gene pgsA. Homology: CDP-diacylglycerol--glycerol-3-phosphate 
3-phosphatidyltransferase 
(HMMPIR: PIRSF000847, score: 2.8e-54). Homology: CDP-alcohol 
phosphatidyltransferase (HMMPfam: PF01066, score: 4.1e-16). 
ARO:1000001 process or component of antibiotic biology 
or chemistry. ARO:3003323 Staphylococcus aureus pgsA mutations 
conferring resistance to daptomycin. [Staphylococcus aureus 
subsp. aureus COL]
Length=192

 Score = 69.3 bits (168),  Expect = 1e-013
 Identities = 41/102 (40%), Positives = 63/102 (61%), Gaps = 1/102 (0%)
 Frame = -2

Query  305  IFCVAMATDTADGRIARHYDLVTNFGKIADPIADKAIMAASLISLNVIGKLWWWVTAIIL  126
            IF +A  +D  DG +AR ++LVTN GK  DP+ADK ++A++LI L  +G     V  II+
Sbjct  49   IFILASLSDFVDGYLARKWNLVTNMGKFLDPLADKLLVASALIVLVQLGLTNSVVAIIII  108

Query  125  IREIGITVWRFTVLKERIVPAS-RGGKLKTMVQTLAVFLLLI  3
             RE  +T  R   +++  V A+ + GK+KT V  +A+  LL+
Sbjct  109  AREFAVTGLRLLQIEQGFVSAAGQLGKIKTAVTMVAITWLLL  150


> NC_002758.1121260.p01 phosphatidylglycerophosphate synthase. 
Encoded by gene pgsA. Homology: CDP-diacylglycerol--glycerol-3-phosphate 
3-phosphatidyltransferase (HMMPIR: PIRSF000847, 
score: 2.8e-54). Homology: CDP-alcohol phosphatidyltransferase 
(HMMPfam: PF01066, score: 4.1e-16). ARO:1000001 process 
or component of antibiotic biology or chemistry. ARO:3003323 
Staphylococcus aureus pgsA mutations conferring resistance 
to daptomycin. [Staphylococcus aureus subsp. aureus Mu50]
Length=192

 Score = 69.3 bits (168),  Expect = 1e-013
 Identities = 41/102 (40%), Positives = 63/102 (61%), Gaps = 1/102 (0%)
 Frame = -2

Query  305  IFCVAMATDTADGRIARHYDLVTNFGKIADPIADKAIMAASLISLNVIGKLWWWVTAIIL  126
            IF +A  +D  DG +AR ++LVTN GK  DP+ADK ++A++LI L  +G     V  II+
Sbjct  49   IFILASLSDFVDGYLARKWNLVTNMGKFLDPLADKLLVASALIVLVQLGLTNSVVAIIII  108

Query  125  IREIGITVWRFTVLKERIVPAS-RGGKLKTMVQTLAVFLLLI  3
             RE  +T  R   +++  V A+ + GK+KT V  +A+  LL+
Sbjct  109  AREFAVTGLRLLQIEQGFVSAAGQLGKIKTAVTMVAITWLLL  150


> NC_002745.1123957.p01 phosphatidylglycerophosphate synthase. 
Encoded by gene pgsA. Homology: CDP-diacylglycerol--glycerol-3-phosphate 
3-phosphatidyltransferase (HMMPIR: PIRSF000847, 
score: 2.8e-54). Homology: CDP-alcohol phosphatidyltransferase 
(HMMPfam: PF01066, score: 4.1e-16). ARO:1000001 process 
or component of antibiotic biology or chemistry. ARO:3003323 
Staphylococcus aureus pgsA mutations conferring resistance 
to daptomycin. [Staphylococcus aureus subsp. aureus N315]
Length=192

 Score = 69.3 bits (168),  Expect = 1e-013
 Identities = 41/102 (40%), Positives = 63/102 (61%), Gaps = 1/102 (0%)
 Frame = -2

Query  305  IFCVAMATDTADGRIARHYDLVTNFGKIADPIADKAIMAASLISLNVIGKLWWWVTAIIL  126
            IF +A  +D  DG +AR ++LVTN GK  DP+ADK ++A++LI L  +G     V  II+
Sbjct  49   IFILASLSDFVDGYLARKWNLVTNMGKFLDPLADKLLVASALIVLVQLGLTNSVVAIIII  108

Query  125  IREIGITVWRFTVLKERIVPAS-RGGKLKTMVQTLAVFLLLI  3
             RE  +T  R   +++  V A+ + GK+KT V  +A+  LL+
Sbjct  109  AREFAVTGLRLLQIEQGFVSAAGQLGKIKTAVTMVAITWLLL  150


Lambda     K      H
   0.318    0.134    0.401 

Gapped
Lambda     K      H
   0.267   0.0410    0.140 

Effective search space used: 78053140


Query=  CM3_S48_L008_R1_001_(paired)_contig_231 Average coverage: 214.43
Length=738


***** No hits found *****


Lambda     K      H
   0.318    0.134    0.401 

Gapped
Lambda     K      H
   0.267   0.0410    0.140 

Effective search space used: 116999365


Query=  CM3_S48_L008_R1_001_(paired)_contig_232 Average coverage: 7,646.74
Length=1059


***** No hits found *****


Lambda     K      H
   0.318    0.134    0.401 

Gapped
Lambda     K      H
   0.267   0.0410    0.140 

Effective search space used: 187427936


Query=  CM3_S48_L008_R1_001_(paired)_contig_233 Average coverage: 1,870.75
Length=1677


***** No hits found *****


Lambda     K      H
   0.318    0.134    0.401 

Gapped
Lambda     K      H
   0.267   0.0410    0.140 

Effective search space used: 321471612


Query=  CM3_S48_L008_R1_001_(paired)_contig_234 Average coverage: 3,229.67
Length=1184


***** No hits found *****


Lambda     K      H
   0.318    0.134    0.401 

Gapped
Lambda     K      H
   0.267   0.0410    0.140 

Effective search space used: 214161753


Query=  CM3_S48_L008_R1_001_(paired)_contig_235 Average coverage: 3,254.85
Length=488


***** No hits found *****


Lambda     K      H
   0.318    0.134    0.401 

Gapped
Lambda     K      H
   0.267   0.0410    0.140 

Effective search space used: 62969280


Query=  CM3_S48_L008_R1_001_(paired)_contig_236 Average coverage: 15,272.50
Length=1137


***** No hits found *****


Lambda     K      H
   0.318    0.134    0.401 

Gapped
Lambda     K      H
   0.267   0.0410    0.140 

Effective search space used: 203832408


Query=  CM3_S48_L008_R1_001_(paired)_contig_237 Average coverage: 2,580.14
Length=775


***** No hits found *****


Lambda     K      H
   0.318    0.134    0.401 

Gapped
Lambda     K      H
   0.267   0.0410    0.140 

Effective search space used: 125406505


Query=  CM3_S48_L008_R1_001_(paired)_contig_238 Average coverage: 40,255.75
Length=496


***** No hits found *****


Lambda     K      H
   0.318    0.134    0.401 

Gapped
Lambda     K      H
   0.267   0.0410    0.140 

Effective search space used: 64131030


Query=  CM3_S48_L008_R1_001_(paired)_contig_239 Average coverage: 4,481.63
Length=648


***** No hits found *****


Lambda     K      H
   0.318    0.134    0.401 

Gapped
Lambda     K      H
   0.267   0.0410    0.140 

Effective search space used: 97095144


Query=  CM3_S48_L008_R1_001_(paired)_contig_240 Average coverage: 1,330.97
Length=1548


***** No hits found *****


Lambda     K      H
   0.318    0.134    0.401 

Gapped
Lambda     K      H
   0.267   0.0410    0.140 

Effective search space used: 294216547


Query=  CM3_S48_L008_R1_001_(paired)_contig_241 Average coverage: 27,678.40
Length=399


***** No hits found *****


Lambda     K      H
   0.318    0.134    0.401 

Gapped
Lambda     K      H
   0.267   0.0410    0.140 

Effective search space used: 44014306


Query=  CM3_S48_L008_R1_001_(paired)_contig_242 Average coverage: 1,775.62
Length=951


***** No hits found *****


Lambda     K      H
   0.318    0.134    0.401 

Gapped
Lambda     K      H
   0.267   0.0410    0.140 

Effective search space used: 163927724


Query=  CM3_S48_L008_R1_001_(paired)_contig_243 Average coverage: 939.71
Length=1367


***** No hits found *****


Lambda     K      H
   0.318    0.134    0.401 

Gapped
Lambda     K      H
   0.267   0.0410    0.140 

Effective search space used: 254368730


Query=  CM3_S48_L008_R1_001_(paired)_contig_244 Average coverage: 4,287.01
Length=1038


***** No hits found *****


Lambda     K      H
   0.318    0.134    0.401 

Gapped
Lambda     K      H
   0.267   0.0410    0.140 

Effective search space used: 182586624


Query=  CM3_S48_L008_R1_001_(paired)_contig_245 Average coverage: 20,277.18
Length=1337


***** No hits found *****


Lambda     K      H
   0.318    0.134    0.401 

Gapped
Lambda     K      H
   0.267   0.0410    0.140 

Effective search space used: 247512430


Query=  CM3_S48_L008_R1_001_(paired)_contig_246 Average coverage: 20,470.05
Length=565


***** No hits found *****


Lambda     K      H
   0.318    0.134    0.401 

Gapped
Lambda     K      H
   0.267   0.0410    0.140 

Effective search space used: 79472288


Query=  CM3_S48_L008_R1_001_(paired)_contig_247 Average coverage: 4,500.35
Length=522


***** No hits found *****


Lambda     K      H
   0.318    0.134    0.401 

Gapped
Lambda     K      H
   0.267   0.0410    0.140 

Effective search space used: 70544133


Query=  CM3_S48_L008_R1_001_(paired)_contig_248 Average coverage: 1,525.95
Length=716


***** No hits found *****


Lambda     K      H
   0.318    0.134    0.401 

Gapped
Lambda     K      H
   0.267   0.0410    0.140 

Effective search space used: 111394605


Query=  CM3_S48_L008_R1_001_(paired)_contig_249 Average coverage: 1,375.78
Length=1743


***** No hits found *****


Lambda     K      H
   0.318    0.134    0.401 

Gapped
Lambda     K      H
   0.267   0.0410    0.140 

Effective search space used: 336423780


Query=  CM3_S48_L008_R1_001_(paired)_contig_250 Average coverage: 1,207.26
Length=4912


***** No hits found *****


Lambda     K      H
   0.318    0.134    0.401 

Gapped
Lambda     K      H
   0.267   0.0410    0.140 

Effective search space used: 1011745100


Query=  CM3_S48_L008_R1_001_(paired)_contig_251 Average coverage: 2,485.10
Length=2137


***** No hits found *****


Lambda     K      H
   0.318    0.134    0.401 

Gapped
Lambda     K      H
   0.267   0.0410    0.140 

Effective search space used: 420362592


Query=  CM3_S48_L008_R1_001_(paired)_contig_252 Average coverage: 819.66
Length=2429


***** No hits found *****


Lambda     K      H
   0.318    0.134    0.401 

Gapped
Lambda     K      H
   0.267   0.0410    0.140 

Effective search space used: 482878800


Query=  CM3_S48_L008_R1_001_(paired)_contig_253 Average coverage: 9,032.19
Length=635


***** No hits found *****


Lambda     K      H
   0.318    0.134    0.401 

Gapped
Lambda     K      H
   0.267   0.0410    0.140 

Effective search space used: 94681854


Query=  CM3_S48_L008_R1_001_(paired)_contig_254 Average coverage: 2,069.32
Length=1010


***** No hits found *****


Lambda     K      H
   0.318    0.134    0.401 

Gapped
Lambda     K      H
   0.267   0.0410    0.140 

Effective search space used: 175670464


Query=  CM3_S48_L008_R1_001_(paired)_contig_255 Average coverage: 8,543.73
Length=677


***** No hits found *****


Lambda     K      H
   0.318    0.134    0.401 

Gapped
Lambda     K      H
   0.267   0.0410    0.140 

Effective search space used: 103427436


Query=  CM3_S48_L008_R1_001_(paired)_contig_256 Average coverage: 11,936.77
Length=2473


***** No hits found *****


Lambda     K      H
   0.318    0.134    0.401 

Gapped
Lambda     K      H
   0.267   0.0410    0.140 

Effective search space used: 492938775


Query=  CM3_S48_L008_R1_001_(paired)_contig_257 Average coverage: 7,938.52
Length=861


***** No hits found *****


Lambda     K      H
   0.318    0.134    0.401 

Gapped
Lambda     K      H
   0.267   0.0410    0.140 

Effective search space used: 144403614


Query=  CM3_S48_L008_R1_001_(paired)_contig_258 Average coverage: 2,556.86
Length=870


***** No hits found *****


Lambda     K      H
   0.318    0.134    0.401 

Gapped
Lambda     K      H
   0.267   0.0410    0.140 

Effective search space used: 145173281


Query=  CM3_S48_L008_R1_001_(paired)_contig_259 Average coverage: 35,313.95
Length=731


***** No hits found *****


Lambda     K      H
   0.318    0.134    0.401 

Gapped
Lambda     K      H
   0.267   0.0410    0.140 

Effective search space used: 114897580


Query=  CM3_S48_L008_R1_001_(paired)_contig_260 Average coverage: 13,372.23
Length=1292


***** No hits found *****


Lambda     K      H
   0.318    0.134    0.401 

Gapped
Lambda     K      H
   0.267   0.0410    0.140 

Effective search space used: 237227980


Query=  CM3_S48_L008_R1_001_(paired)_contig_261 Average coverage: 43,161.01
Length=981


***** No hits found *****


Lambda     K      H
   0.318    0.134    0.401 

Gapped
Lambda     K      H
   0.267   0.0410    0.140 

Effective search space used: 169445920


Query=  CM3_S48_L008_R1_001_(paired)_contig_262 Average coverage: 36,443.23
Length=421


***** No hits found *****


Lambda     K      H
   0.318    0.134    0.401 

Gapped
Lambda     K      H
   0.267   0.0410    0.140 

Effective search space used: 48143051


Query=  CM3_S48_L008_R1_001_(paired)_contig_263 Average coverage: 15,230.86
Length=1533


***** No hits found *****


Lambda     K      H
   0.318    0.134    0.401 

Gapped
Lambda     K      H
   0.267   0.0410    0.140 

Effective search space used: 290803362


Query=  CM3_S48_L008_R1_001_(paired)_contig_264 Average coverage: 221.83
Length=6650


***** No hits found *****


Lambda     K      H
   0.318    0.134    0.401 

Gapped
Lambda     K      H
   0.267   0.0410    0.140 

Effective search space used: 1377393680


Query=  CM3_S48_L008_R1_001_(paired)_contig_265 Average coverage: 11,127.96
Length=381


***** No hits found *****


Lambda     K      H
   0.318    0.134    0.401 

Gapped
Lambda     K      H
   0.267   0.0410    0.140 

Effective search space used: 40574184


Query=  CM3_S48_L008_R1_001_(paired)_contig_266 Average coverage: 4,747.13
Length=1608


***** No hits found *****


Lambda     K      H
   0.318    0.134    0.401 

Gapped
Lambda     K      H
   0.267   0.0410    0.140 

Effective search space used: 305839800


Query=  CM3_S48_L008_R1_001_(paired)_contig_267 Average coverage: 4,051.85
Length=607


***** No hits found *****


Lambda     K      H
   0.318    0.134    0.401 

Gapped
Lambda     K      H
   0.267   0.0410    0.140 

Effective search space used: 88322625


Query=  CM3_S48_L008_R1_001_(paired)_contig_268 Average coverage: 384.34
Length=980


***** No hits found *****


Lambda     K      H
   0.318    0.134    0.401 

Gapped
Lambda     K      H
   0.267   0.0410    0.140 

Effective search space used: 168754304


Query=  CM3_S48_L008_R1_001_(paired)_contig_269 Average coverage: 221.86
Length=405


***** No hits found *****


Lambda     K      H
   0.318    0.134    0.401 

Gapped
Lambda     K      H
   0.267   0.0410    0.140 

Effective search space used: 45457398


Query=  CM3_S48_L008_R1_001_(paired)_contig_270 Average coverage: 335.91
Length=5885


***** No hits found *****


Lambda     K      H
   0.318    0.134    0.401 

Gapped
Lambda     K      H
   0.267   0.0410    0.140 

Effective search space used: 1211716610


Query=  CM3_S48_L008_R1_001_(paired)_contig_271 Average coverage: 817.95
Length=286


***** No hits found *****


Lambda     K      H
   0.318    0.134    0.401 

Gapped
Lambda     K      H
   0.267   0.0410    0.140 

Effective search space used: 23110190


Query=  CM3_S48_L008_R1_001_(paired)_contig_272 Average coverage: 1,191.34
Length=1181


***** No hits found *****


Lambda     K      H
   0.318    0.134    0.401 

Gapped
Lambda     K      H
   0.267   0.0410    0.140 

Effective search space used: 213473130


Query=  CM3_S48_L008_R1_001_(paired)_contig_273 Average coverage: 8,916.67
Length=1394


***** No hits found *****


Lambda     K      H
   0.318    0.134    0.401 

Gapped
Lambda     K      H
   0.267   0.0410    0.140 

Effective search space used: 258719423


Query=  CM3_S48_L008_R1_001_(paired)_contig_274 Average coverage: 908.45
Length=232


***** No hits found *****


Lambda     K      H
   0.318    0.134    0.401 

Gapped
Lambda     K      H
   0.267   0.0410    0.140 

Effective search space used: 23007962


Query=  CM3_S48_L008_R1_001_(paired)_contig_275 Average coverage: 2,005.97
Length=7300
                                                                      Score     E
Sequences producing significant alignments:                          (Bits)  Value

  CP003583.1.gene944.p01 sensor histidine kinase. Encoded by gene...  90.1    1e-018


> CP003583.1.gene944.p01 sensor histidine kinase. Encoded by gene 
HMPREF0351_10937. liaS mutant conferring daptomycin resistance 
Curated. ARO:1000001 process or component of antibiotic 
biology or chemistry. ARO:3003079 Enterococcus faecium liaS 
mutant conferring daptomycin resistance. [Enterococcus faecium 
DO]
Length=355

 Score = 90.1 bits (222),  Expect = 1e-018
 Identities = 65/197 (32%), Positives = 109/197 (55%), Gaps = 16/197 (8%)
 Frame = -3

Query  6509  EKERQEIGRELHDNVNQILTASRIYV----EMARKAHPEENELLQQSSWYILQAIEEIRK  6342
             E ER  + RELHD+V+Q L A+ + +    E A K+  E  E+ ++    + + I   + 
Sbjct  153   ELERHRLARELHDSVSQQLFAAMMMMSALTEQAEKS--ETPEMFRKQLKMVAEIINASQS  210

Query  6341  LSKALI---NPVE-KDVSLKEAIRKLVNDMLLLLKNNVVIDLT-HFNETGLEQKFRLNLY  6177
               +AL+    PV  ++ SLK+ I +L+ +    L+N + I L     +  L      +L+
Sbjct  211   EMRALLLHLRPVNLEEKSLKQGIEQLLKE----LQNKIQISLKWDVEDVKLSSSIEDHLF  266

Query  6176  RIIQEQLTNISKHAAATKVKIQLKRNGSHITLRIVDNGKGFDVNAVKSG-IGLNNIQKRT  6000
             RI+QE L+N  +HA A ++++ L +  +++ LRI+D+G GF++N  K+G  GLNNI++R 
Sbjct  267   RIVQELLSNTLRHAKANELEVYLHKIDNNLLLRIIDDGTGFNMNETKTGSYGLNNIKERV  326

Query  5999  EMYKGKFTIQSSPGNGT  5949
                 G   I S  G GT
Sbjct  327   AGIGGTVKIISFKGQGT  343


 Score = 82.0 bits (201),  Expect = 3e-016
 Identities = 55/200 (27%), Positives = 104/200 (52%), Gaps = 10/200 (5%)
 Frame = -3

Query  4877  ERSEISQELHDNVNQLLIASRIYVESARQHPNRKEN------LLSQASGFILKSIEEIRK  4716
             ER  +++ELHD+V+Q L A+ + + +  +   + E        L   +  I  S  E+R 
Sbjct  155   ERHRLARELHDSVSQQLFAAMMMMSALTEQAEKSETPEMFRKQLKMVAEIINASQSEMRA  214

Query  4715  LSKALITPLETEISLQEGLEKLMADIRELKSLQFESRLTDFEEEGLTYPFKINIYRIAQE  4536
             L   L      E SL++G+E+L+ +++    +  +    D E+  L+   + +++RI QE
Sbjct  215   LLLHLRPVNLEEKSLKQGIEQLLKELQNKIQISLK---WDVEDVKLSSSIEDHLFRIVQE  271

Query  4535  QFNNIIKHSGAKKVILRLQRNESYVFFTIEDNGIGFDVNSQRKG-IGINNILRRAEMYNG  4359
               +N ++H+ A ++ + L + ++ +   I D+G GF++N  + G  G+NNI  R     G
Sbjct  272   LLSNTLRHAKANELEVYLHKIDNNLLLRIIDDGTGFNMNETKTGSYGLNNIKERVAGIGG  331

Query  4358  VVEIDSAPGKGCKIHIQFKL  4299
              V+I S  G+G  + I+  L
Sbjct  332   TVKIISFKGQGTSVEIKVPL  351


Lambda     K      H
   0.318    0.134    0.401 

Gapped
Lambda     K      H
   0.267   0.0410    0.140 

Effective search space used: 1510740256


Query=  CM3_S48_L008_R1_001_(paired)_contig_276 Average coverage: 450.05
Length=2989


***** No hits found *****


Lambda     K      H
   0.318    0.134    0.401 

Gapped
Lambda     K      H
   0.267   0.0410    0.140 

Effective search space used: 601534495


Query=  CM3_S48_L008_R1_001_(paired)_contig_277 Average coverage: 40,792.69
Length=429


***** No hits found *****


Lambda     K      H
   0.318    0.134    0.401 

Gapped
Lambda     K      H
   0.267   0.0410    0.140 

Effective search space used: 50298710


Query=  CM3_S48_L008_R1_001_(paired)_contig_278 Average coverage: 16,854.74
Length=1623


***** No hits found *****


Lambda     K      H
   0.318    0.134    0.401 

Gapped
Lambda     K      H
   0.267   0.0410    0.140 

Effective search space used: 309238020


Query=  CM3_S48_L008_R1_001_(paired)_contig_279 Average coverage: 2,056.30
Length=1282


***** No hits found *****


Lambda     K      H
   0.318    0.134    0.401 

Gapped
Lambda     K      H
   0.267   0.0410    0.140 

Effective search space used: 235171090


Query=  CM3_S48_L008_R1_001_(paired)_contig_280 Average coverage: 757.46
Length=1340


***** No hits found *****


Lambda     K      H
   0.318    0.134    0.401 

Gapped
Lambda     K      H
   0.267   0.0410    0.140 

Effective search space used: 248198060


Query=  CM3_S48_L008_R1_001_(paired)_contig_281 Average coverage: 37,618.05
Length=532


***** No hits found *****


Lambda     K      H
   0.318    0.134    0.401 

Gapped
Lambda     K      H
   0.267   0.0410    0.140 

Effective search space used: 72681834


Query=  CM3_S48_L008_R1_001_(paired)_contig_282 Average coverage: 1,135.87
Length=2204


***** No hits found *****


Lambda     K      H
   0.318    0.134    0.401 

Gapped
Lambda     K      H
   0.267   0.0410    0.140 

Effective search space used: 435183068


Query=  CM3_S48_L008_R1_001_(paired)_contig_283 Average coverage: 807.31
Length=1898


***** No hits found *****


Lambda     K      H
   0.318    0.134    0.401 

Gapped
Lambda     K      H
   0.267   0.0410    0.140 

Effective search space used: 368774795


Query=  CM3_S48_L008_R1_001_(paired)_contig_284 Average coverage: 524.86
Length=612


***** No hits found *****


Lambda     K      H
   0.318    0.134    0.401 

Gapped
Lambda     K      H
   0.267   0.0410    0.140 

Effective search space used: 89735787


Query=  CM3_S48_L008_R1_001_(paired)_contig_285 Average coverage: 5,550.14
Length=811


***** No hits found *****


Lambda     K      H
   0.318    0.134    0.401 

Gapped
Lambda     K      H
   0.267   0.0410    0.140 

Effective search space used: 132544380


Query=  CM3_S48_L008_R1_001_(paired)_contig_286 Average coverage: 501.89
Length=1110


***** No hits found *****


Lambda     K      H
   0.318    0.134    0.401 

Gapped
Lambda     K      H
   0.267   0.0410    0.140 

Effective search space used: 197634801


Query=  CM3_S48_L008_R1_001_(paired)_contig_287 Average coverage: 764.56
Length=1791


***** No hits found *****


Lambda     K      H
   0.318    0.134    0.401 

Gapped
Lambda     K      H
   0.267   0.0410    0.140 

Effective search space used: 345092010


Query=  CM3_S48_L008_R1_001_(paired)_contig_288 Average coverage: 1,637.70
Length=418


***** No hits found *****


Lambda     K      H
   0.318    0.134    0.401 

Gapped
Lambda     K      H
   0.267   0.0410    0.140 

Effective search space used: 47424498


Query=  CM3_S48_L008_R1_001_(paired)_contig_289 Average coverage: 918.09
Length=351


***** No hits found *****


Lambda     K      H
   0.318    0.134    0.401 

Gapped
Lambda     K      H
   0.267   0.0410    0.140 

Effective search space used: 34194004


Query=  CM3_S48_L008_R1_001_(paired)_contig_290 Average coverage: 3,420.90
Length=1047


***** No hits found *****


Lambda     K      H
   0.318    0.134    0.401 

Gapped
Lambda     K      H
   0.267   0.0410    0.140 

Effective search space used: 184661472


Query=  CM3_S48_L008_R1_001_(paired)_contig_291 Average coverage: 681.97
Length=527


***** No hits found *****


Lambda     K      H
   0.318    0.134    0.401 

Gapped
Lambda     K      H
   0.267   0.0410    0.140 

Effective search space used: 71256700


Query=  CM3_S48_L008_R1_001_(paired)_contig_292 Average coverage: 7,057.58
Length=1760


***** No hits found *****


Lambda     K      H
   0.318    0.134    0.401 

Gapped
Lambda     K      H
   0.267   0.0410    0.140 

Effective search space used: 337648849


Query=  CM3_S48_L008_R1_001_(paired)_contig_293 Average coverage: 3,207.66
Length=1427


***** No hits found *****


Lambda     K      H
   0.318    0.134    0.401 

Gapped
Lambda     K      H
   0.267   0.0410    0.140 

Effective search space used: 266228430


Query=  CM3_S48_L008_R1_001_(paired)_contig_294 Average coverage: 568.14
Length=356


***** No hits found *****


Lambda     K      H
   0.318    0.134    0.401 

Gapped
Lambda     K      H
   0.267   0.0410    0.140 

Effective search space used: 34921536


Query=  CM3_S48_L008_R1_001_(paired)_contig_295 Average coverage: 487.81
Length=551


***** No hits found *****


Lambda     K      H
   0.318    0.134    0.401 

Gapped
Lambda     K      H
   0.267   0.0410    0.140 

Effective search space used: 75924418


Query=  CM3_S48_L008_R1_001_(paired)_contig_296 Average coverage: 360.99
Length=293


***** No hits found *****


Lambda     K      H
   0.318    0.134    0.401 

Gapped
Lambda     K      H
   0.267   0.0410    0.140 

Effective search space used: 22924624


Query=  CM3_S48_L008_R1_001_(paired)_contig_297 Average coverage: 886.51
Length=1147


***** No hits found *****


Lambda     K      H
   0.318    0.134    0.401 

Gapped
Lambda     K      H
   0.267   0.0410    0.140 

Effective search space used: 205898277


Query=  CM3_S48_L008_R1_001_(paired)_contig_298 Average coverage: 734.80
Length=442


***** No hits found *****


Lambda     K      H
   0.318    0.134    0.401 

Gapped
Lambda     K      H
   0.267   0.0410    0.140 

Effective search space used: 53172922


Query=  CM3_S48_L008_R1_001_(paired)_contig_299 Average coverage: 1,350.14
Length=995


***** No hits found *****


Lambda     K      H
   0.318    0.134    0.401 

Gapped
Lambda     K      H
   0.267   0.0410    0.140 

Effective search space used: 172212384


Query=  CM3_S48_L008_R1_001_(paired)_contig_300 Average coverage: 697.02
Length=1260


***** No hits found *****


Lambda     K      H
   0.318    0.134    0.401 

Gapped
Lambda     K      H
   0.267   0.0410    0.140 

Effective search space used: 230371680


Query=  CM3_S48_L008_R1_001_(paired)_contig_301 Average coverage: 10,164.26
Length=617


***** No hits found *****


Lambda     K      H
   0.318    0.134    0.401 

Gapped
Lambda     K      H
   0.267   0.0410    0.140 

Effective search space used: 90442368


Query=  CM3_S48_L008_R1_001_(paired)_contig_302 Average coverage: 23,410.65
Length=525


***** No hits found *****


Lambda     K      H
   0.318    0.134    0.401 

Gapped
Lambda     K      H
   0.267   0.0410    0.140 

Effective search space used: 71256700


Query=  CM3_S48_L008_R1_001_(paired)_contig_303 Average coverage: 185.88
Length=1414
                                                                      Score     E
Sequences producing significant alignments:                          (Bits)  Value

  X59968.1.gene1.p01 chloramphenicol resistance protein. Encoded ...  64.7    1e-011
  M80674.1.gene2.p01 tetracenomycin C resistance and export prote...  55.8    5e-009
  AF024666.2.gene18.p01 Cmx(A). Chloramphenicol export protein. E...  53.1    3e-008
  AF024666.2.gene33.p01 CmxB. Chloramphenicol export protein. cmx...  53.1    3e-008
  AF015087.1.gene1.p01 CmrA. cmrA Curated. Encoded by gene cmrA. ...  52.0    7e-008
  AJ549214.1.gene2.p01 florfenicol-chloramphenicol exporter. fexA...  50.8    1e-007
  FJ196385.1.gene6.p01 chloramphenicol transporter. Encoded by ge...  48.5    7e-007
  HQ634775.2.gene6.p01 chloramphenicol resistance protein. Encode...  48.5    7e-007
  DQ831141.1.gene4.p01 CmlA1. Encoded by gene cmlA1. Chlorampheni...  48.5    7e-007
  AY115475.1.gene4.p01 chloramphenicol resistance protein. cmlA5 ...  48.5    7e-007
  AF458080.1.gene3.p01 chloramphenicol resistance protein cmlA1-v...  48.5    7e-007
  AF313472.2.gene8.p01 CmlA1 chloramphenicol exporter. Encoded by...  48.5    7e-007
  U12338.3.gene8.p01 chloramphenicol transporter. Encoded by gene...  48.5    7e-007
  AJ511268.1.gene4.p01 CMLA7 protein. cmlA7 Curated. Encoded by g...  48.5    7e-007
  AJ704863.gene23.p01 CmlA7. Homology: Tetracycline resistance pr...  48.5    7e-007
  NC_010410.6003586.p01 chloramphenicol resistance protein. Homol...  48.5    7e-007
  DQ984668.gene.p01 cmlA5 protein. Encoded by gene cmlA5. ARO:100...  48.5    7e-007
  DQ522237.1.gene4.p01 chloramphenicol resistance protein CmlA7. ...  48.5    7e-007
  AF294653.1.gene4.p01 CMLA6. cmlA6 Curated. Encoded by gene CmlA...  48.5    7e-007
  JQ064560.1.gene1.p01 quinolone efflux pump. qepA Curated. Encod...  48.1    9e-007
  AM296481.1.gene2.p01 chloramphenicol efflux protein. cmlB1 Cura...  48.1    9e-007
  AJ487033.2.gene3.p01 chloramphenicol transporter. Encoded by ge...  47.8    1e-006
  AF535087.1.gene1.p01 multidrug efflux protein QacB. qacB Curate...  47.0    2e-006
  AF156486.1.gene5.p01 chloramphenicol transporter CMLA4. cmlA4 C...  46.6    3e-006
  AB566411.1.gene1.p01 multidrug efflux pump. qacA Curated. Encod...  46.6    3e-006
  U00096.3.gene2146.p01 putative citrate/iron-citrate/zinc-citrat...  45.1    8e-006
  NC_007779.1.12931431.p01 multidrug efflux system protein. Encod...  45.1    8e-006
  AB089190.1.gene1.p01 putative drug transporter. Putative drug t...  45.1    8e-006
  AP009048.1.gene2135.p01 multidrug efflux system protein. Encode...  45.1    8e-006
  U00096.3.gene3813.p01 multidrug efflux system protein. Encoded ...  43.9    2e-005
  NC_007779.1.12933219.p01 multidrug efflux system protein. ECK37...  43.9    2e-005
  AP009048.1.gene3616.p01 multidrug efflux system protein. Encode...  43.9    2e-005
  Z12001.1.gene1.p1 Chloramphenicol resistance protein. Encoded b...  43.1    3e-005
  HE999704.1.gene3170.p01 Quinolone resistance protein norB. Enco...  43.1    3e-005
  AF237667.gene.p01 lmrB protein. lmrB Curated. Encoded by gene l...  43.1    3e-005
  GQ244501.1.gene1.p01 Tet43. Encoded by gene tet43. Efflux prote...  42.7    4e-005
  AF034958.gene.p01 cmlB protein. cmlB Curated. Encoded by gene c...  42.0    7e-005
  AF332662.1.gene1.p01 florfenicol export protein. floR Curated. ...  41.6    9e-005
  AF231986.2.gene2.p01 florfenicol exporter. Encoded by gene floR...  41.6    9e-005
  D37826.1.gene1.p01 PP-FLO. pp-flo Curated. Encoded by gene PP-F...  41.6    9e-005
  AF079900.1.gene1.p01 tetracycline efflux protein. OtrB; membran...  41.2    1e-004
  AY055428.1.gene14.p01 florfenicol exporter. Similar to floR fro...  41.2    1e-004
  AY034138.1.gene10.p01 florfenicol exporter. floR Curated. Encod...  41.2    1e-004
  AJ518835.1.gene6.p01 florfenicol/chloramphenicol resistance pro...  41.2    1e-004
  AF252855.1.gene1.p01 florfenicol-resistance protein Flo. Encode...  41.2    1e-004
  AY339985.2.gene3.p01 unknown. Encoded by gene unknown. floR Cur...  40.4    2e-004
  AF261825.2.gene36.p01 chloramphenicol and florfenicol resistanc...  40.4    2e-004
  AF118107.1.gene1.p01 putative efflux protein Flor. Encoded by g...  40.4    2e-004
  AM296480.1.gene1.p01 Florfenicol/Chloramphenicol efflux protein...  40.4    2e-004


> X59968.1.gene1.p01 chloramphenicol resistance protein. Encoded 
by gene cml. cml Curated. ARO:3002690 cml. ARO:1000001 process 
or component of antibiotic biology or chemistry. [Streptomyces 
lividans 1326]
Length=392

 Score = 64.7 bits (156),  Expect = 1e-011
 Identities = 99/379 (26%), Positives = 148/379 (39%), Gaps = 30/379 (7%)
 Frame = -3

Query  1367  ASISPALAADFGLGAAETGLLASVYFL-VFAGAQIPLGVLLDRYGPRRVQSVLLVIAVGG  1191
             A + P +A+D G+     G L S +   +  GA  PL   L R  PRR   +  ++A   
Sbjct  23    AGLVPDIASDLGVTVGTAGTLTSAFATGMIVGA--PLVAALARTWPRRSSLLGFILAFAA  80

Query  1190  VTLFG-NADSFAELLIGRALIGLGVAASLMAGLKAIVTWFPKDRVAFVNGGMIMLGSLGA  1014
                 G    SF  L+  R +  L  A  L   L       P D+       +++ G+  A
Sbjct  81    AHAVGAGTTSFPVLVACRVVAALANAGFLAVALTTAAALVPADKQGRALA-VLLSGTTVA  139

Query  1013  VTATVPIDVLLN-WIGWRSLFEVLTVATLATAGLIYFAVPEPEGSSKHASSFGKPLTLRS  837
               A VP   LL  W+GWR+ F  + V  L  A  +  A+  P G +  A++ G PL +  
Sbjct  140   TVAGVPGGSLLGTWLGWRATFWAVAVCCLPAAFGVLKAI--PAGRATAAATGGPPLRVEL  197

Query  836   VFSDARFLRIAPLSATCIGSSWAMHSLWAASWLADVEGFDHQAVVNQLFTMaigislgal  657
                    L +A L    + ++      + A  + D  G     +   L     G   G  
Sbjct  198   AALKTPRLLLAMLLGALVNAATFASFTFLAPVVTDTAGLGDLWISVALVLFGAGSFAGVT  257

Query  656   llgiiADRLRKRGVPTEVLLAVVGALFMLAEIALVLRAPLPSVMLWSVVSVVGAATVLSF  477
             + G ++DR      P +V LAV G L ++   AL + A  P V L ++V V GA   LSF
Sbjct  258   VAGRLSDRR-----PAQV-LAVAGPLLLVGWPALAMLADRP-VALLTLVFVQGA---LSF  307

Query  476   AMIADYF----------PVEIAARANGALNLLHFGGAFAIQYGIGVIVNQWAP--QNGQY  333
             A+ +             P    + A  ALN+    G       +G       P   +G  
Sbjct  308   ALGSTLITRVLYEAAGAPTMAGSYATAALNVGAAAGPLVAATTLGHTTGNLGPLWASGLL  367

Query  332   PEVAYQIAFSCGIALQAAA  276
               VA  +AF     +  AA
Sbjct  368   VAVALLVAFPFRTVITTAA  386


> M80674.1.gene2.p01 tetracenomycin C resistance and export protein. 
tcmA Curated. Encoded by gene tcmA. ARO:3003554 tcmA. 
ARO:1000001 process or component of antibiotic biology or chemistry. 
[Streptomyces glaucescens]
Length=538

 Score = 55.8 bits (133),  Expect = 5e-009
 Identities = 58/197 (29%), Positives = 88/197 (44%), Gaps = 10/197 (5%)
 Frame = -3

Query  1403  GYYLSFLFRTINASISPALAADFGLGAAETGLLASVYFLVFAGAQIPLGVLLDRYGPRRV  1224
             G  +  L  TI A  +PA+  D     A+   + + Y L  A + I  G L DR+G R  
Sbjct  34    GVMMVALDSTIVAIANPAIQQDLHASLADVQWITNGYLLALAVSLITAGKLGDRFGHR--  91

Query  1223  QSVLLVIAVGGVT--LFGNADSFAELLIGRALIGLGVAASLMAGLKAIVTWFPKDRVAFV  1050
             Q+ L+ +A   VT    G + S A +++ R L GL  A    + L  +   FP  ++   
Sbjct  92    QTFLVGVAGFAVTSAAIGLSGSVAAIVVFRVLQGLFGALMQPSALGLLRVTFPPGKLNMA  151

Query  1049  NGGMIMLGSLGAVTATVPI--DVLLNWIGWRSLFEVLTVATLA--TAGLIYFAVPEPEGS  882
              G  I  G +GA TA  PI   +L+  +GW ++F +     LA   AGL+       E +
Sbjct  152   IG--IWSGVVGASTAAGPIIGGLLVQHVGWEAVFFINVPVGLAALVAGLVILTDARAERA  209

Query  881   SKHASSFGKPLTLRSVF  831
              K     G  L   ++F
Sbjct  210   PKSFDVSGIVLLSGAMF  226


> AF024666.2.gene18.p01 Cmx(A). Chloramphenicol export protein. 
Encoded by gene cmxA. ARO:1000001 process or component of antibiotic 
biology or chemistry. ARO:3002703 cmx. [Corynebacterium 
striatum]
Length=391

 Score = 53.1 bits (126),  Expect = 3e-008
 Identities = 79/349 (22%), Positives = 135/349 (38%), Gaps = 19/349 (5%)
 Frame = -3

Query  1367  ASISPALAADFGLGAAETGLLASVYFLVFAGAQIPLGVLLDRYGPRRVQSVLLVIAVGGV  1188
             A + PA+A +  +     GLL S + +        +     R+ PR    V L++  G  
Sbjct  23    AGLLPAIATELDVSVGTAGLLTSAFAVGMVVGAPVMAAFARRWPPRLTLIVCLLVFAGSH  82

Query  1187  TLFGNADSFAELLIGRALIGLGVAASLMAGLKAIVTWFPKDRVAFVNGGMIMLGSLGAVT  1008
              +      F+ LLI R L  L  A  L   L    T  P ++       +++ G+  A  
Sbjct  83    VIGAMTPVFSLLLITRVLSALANAGFLAVALSTATTLVPANQKGRAL-SILLSGTTIATV  141

Query  1007  ATVPIDVLLNW-IGWRSLFEVLTVATLATAGLIYFAVPEPEGSSKHASSFGKPLTLRSVF  831
               VP   LL   +GWR+ F  + +  +  A  +   V    G S+ +++  +     S  
Sbjct  142   VGVPAGALLGTALGWRTTFWAIAILCIPAAVGVIRGVTNNVGRSETSATSPRLRVELSQL  201

Query  830   SDARFLRIAPLSATCIGSSWAMHSLWAASWLADVEGFDHQAVVNQLFTMaigislgalll  651
             +  R +    L A   G ++A  + + A  + +  G     V   L    IG  LG  + 
Sbjct  202   ATPRLILAMALGALINGGTFAAFT-FLAPIVTETAGLAEAWVSVALVMFGIGSFLGVTIA  260

Query  650   giiADRLRKRGVPTEVLLAVVGALFMLAEIALVLRAPLPSVMLWSVVSV------VGAAT  489
             G ++D+         ++LAV G L +   I L + A  P  ++  V+        VG+  
Sbjct  261   GRLSDQ------RPGLVLAVGGPLLLTGWIVLAVVASHPVALIVLVLVQGFLSFGVGSTL  314

Query  488   VLSFAMIADYFPVEIAARANGALNLLHFG----GAFAIQYGIGVIVNQW  354
             +      A   P    + A  ALN+        GA  +  G+G++   W
Sbjct  315   ITRVLYAASGAPTMGGSYATAALNIGAAAGPVLGALGLATGLGLLAPVW  363


> AF024666.2.gene33.p01 CmxB. Chloramphenicol export protein. cmx 
Curated. Encoded by gene cmxB. ARO:1000001 process or component 
of antibiotic biology or chemistry. ARO:3002703 cmx. 
[Corynebacterium striatum]
Length=391

 Score = 53.1 bits (126),  Expect = 3e-008
 Identities = 79/349 (22%), Positives = 135/349 (38%), Gaps = 19/349 (5%)
 Frame = -3

Query  1367  ASISPALAADFGLGAAETGLLASVYFLVFAGAQIPLGVLLDRYGPRRVQSVLLVIAVGGV  1188
             A + PA+A +  +     GLL S + +        +     R+ PR    V L++  G  
Sbjct  23    AGLLPAIATELDVSVGTAGLLTSAFAVGMVVGAPVMAAFARRWPPRLTLIVCLLVFAGSH  82

Query  1187  TLFGNADSFAELLIGRALIGLGVAASLMAGLKAIVTWFPKDRVAFVNGGMIMLGSLGAVT  1008
              +      F+ LLI R L  L  A  L   L    T  P ++       +++ G+  A  
Sbjct  83    VIGAMTPVFSLLLITRVLSALANAGFLAVALSTATTLVPANQKGRAL-SILLSGTTIATV  141

Query  1007  ATVPIDVLLNW-IGWRSLFEVLTVATLATAGLIYFAVPEPEGSSKHASSFGKPLTLRSVF  831
               VP   LL   +GWR+ F  + +  +  A  +   V    G S+ +++  +     S  
Sbjct  142   VGVPAGALLGTALGWRTTFWAIAILCIPAAVGVIRGVTNNVGRSETSATSPRLRVELSQL  201

Query  830   SDARFLRIAPLSATCIGSSWAMHSLWAASWLADVEGFDHQAVVNQLFTMaigislgalll  651
             +  R +    L A   G ++A  + + A  + +  G     V   L    IG  LG  + 
Sbjct  202   ATPRLILAMALGALINGGTFAAFT-FLAPIVTETAGLAEAWVSVALVMFGIGSFLGVTIA  260

Query  650   giiADRLRKRGVPTEVLLAVVGALFMLAEIALVLRAPLPSVMLWSVVSV------VGAAT  489
             G ++D+         ++LAV G L +   I L + A  P  ++  V+        VG+  
Sbjct  261   GRLSDQ------RPGLVLAVGGPLLLTGWIVLAVVASHPVALIVLVLVQGFLSFGVGSTL  314

Query  488   VLSFAMIADYFPVEIAARANGALNLLHFG----GAFAIQYGIGVIVNQW  354
             +      A   P    + A  ALN+        GA  +  G+G++   W
Sbjct  315   ITRVLYAASGAPTMGGSYATAALNIGAAAGPVLGALGLATGLGLLAPVW  363


> AF015087.1.gene1.p01 CmrA. cmrA Curated. Encoded by gene cmrA. 
Similar to Rhodococcus fascians putative transmembrane efflux 
protein Cmr, PIR Accession Number S25183. ARO:1000001 process 
or component of antibiotic biology or chemistry. ARO:3002702 
cmrA. [Rhodococcus rhodochrous]
Length=391

 Score = 52.0 bits (123),  Expect = 7e-008
 Identities = 91/335 (27%), Positives = 140/335 (41%), Gaps = 37/335 (11%)
 Frame = -3

Query  1367  ASISPALAADFGLGAAETGLLASVYFL-VFAGAQIPLGVLLDRYGPRR------VQSVLL  1209
             + + P +A D G+     GLL S + + +  GA  PL  +     PRR      + + +L
Sbjct  23    SGLIPDMARDLGVSVPAAGLLTSAFAVGMIIGA--PLMAIASMRWPRRRALLTFLITFML  80

Query  1208  VIAVGGVTLFGNADSFAELLIGRALIGLGVAASLMAGLKAIVTWFPKDRVAFVNGGMIML  1029
             V  +G +T      SF  LL+ R +  L  A  L   L A +   P D         ++L
Sbjct  81    VHVIGALT-----SSFEVLLVTRIVGALANAGFLAVALGAAMAMVPADMKG--RATSVLL  133

Query  1028  GSLG-AVTATVPIDVLLNWI-GWRSLFEVLTVATLATAGLIYFAVPEPEGSSKHASSFGK  855
             G +  A  A VP    L  I GWR+ F  + V +      I FA P    +    ++  +
Sbjct  134   GGVTIACVAGVPGGAFLGEIWGWRAAFWAVVVISAPAVVAIMFATPAEPPAESTPNAKRE  193

Query  854   PLTLRSVFSDARFLRIAPLSATCIGSSWAMHSLWAASWLADVEGFDHQAVVNQLFTMaig  675
               +LRS     R L++  +    I  +      + A  L D+ GFD + +   L    +G
Sbjct  194   LSSLRS-----RKLQLMLVLGALINGATFCSFTYMAPTLTDISGFDSRWIPLLLGLFGLG  248

Query  674   islgalllgiiADRLRKRGVPTEVLLAVVGALFMLAEIALVLRAPLPSVMLWSVVSVVGA  495
               +G  + G +AD    +      LLAV  A  +   I   L A  P+V L  ++ V GA
Sbjct  249   SFIGVSVGGRLADTRPFQ------LLAVGSAALLTGWIVFALTASHPAVTL-VMLFVQGA  301

Query  494   ATVLSFAMIADYFPVEIAARANGALNLLHFGGAFA  390
                LSFA +      ++   A+ A  L   GG+FA
Sbjct  302   ---LSFA-VGSTLISQVLYAADAAPTL---GGSFA  329


> AJ549214.1.gene2.p01 florfenicol-chloramphenicol exporter. fexA 
Curated. Encoded by gene fexA. ARO:1000001 process or component 
of antibiotic biology or chemistry. ARO:3002704 fexA. 
[Staphylococcus lentus]
Length=475

 Score = 50.8 bits (120),  Expect = 1e-007
 Identities = 50/190 (26%), Positives = 84/190 (44%), Gaps = 13/190 (6%)
 Frame = -3

Query  1394  LSFLFRTINAS----ISPALAADFGLGAAETGLLASVYFLVFAGAQIPLGVLLDRYGPRR  1227
             LS L   I A     + P ++ D     ++   + S   LV A      G + D +  R+
Sbjct  28    LSVLVGAITADLVNPVLPLISKDLEASKSQVSWIVSGIALVLAIGVPIYGRISDFFELRK  87

Query  1226  VQSVLLVIAVGGVTLFGNADSFAELLIGRALIGLGVAASLMAGLKAIVTWFPKDRVAFVN  1047
             +    ++I   G  L   A +   L++GR + G G++A  +  + AI   FP+ +     
Sbjct  88    LYIFAIMILASGSLLCAIAPNLPLLVLGRMVQGAGMSAIPVLSIIAISKVFPQGKRGGAL  147

Query  1046  GGMIMLGSLGAVTATVPI--DVLLNWIGWRSLFEVLTVATLATAGLIYFAVP-----EPE  888
             G  I+ GS+G  TA  PI   V+  ++GW +LF    +  +      Y+A+P     E  
Sbjct  148   G--IIAGSIGVGTAAGPIFGGVVGQYLGWNALFWFTFLLAIMIVIGAYYALPTIKPAESV  205

Query  887   GSSKHASSFG  858
             GS+K+    G
Sbjct  206   GSNKNFDFIG  215


> FJ196385.1.gene6.p01 chloramphenicol transporter. Encoded by 
gene cmlA1. Confers chloramphenicol resistance. ARO:1000001 
process or component of antibiotic biology or chemistry. ARO:3002693 
cmlA1. [Escherichia coli]
Length=419

 Score = 48.5 bits (114),  Expect = 7e-007
 Identities = 44/163 (26%), Positives = 72/163 (44%), Gaps = 17/163 (10%)
 Frame = -3

Query  1355  PALAADFGLGAAETGLLASVYFLVFAGAQIPLGVLLDRYGPRRVQ---SVLLVIAVGGVT  1185
             P +    G  A+   L  + Y ++    Q+  G L DR G R V     +  V+A  G+ 
Sbjct  38    PFMPNALGTTASTIQLTLTTYLVMIGAGQLLFGPLSDRLGRRPVLLGGGLAYVVASMGLA  97

Query  1184  LFGNADSFAELLIGRALIGLGVAASLMAGLKAIVTWFPKDRVAFVNGGMIMLGSLGAVTA  1005
             L  +A+ F  L   R L   G +A L++    +     +D  A      ++ G LG++ A
Sbjct  98    LTSSAEVFLGL---RILQACGASACLVSTFATV-----RDIYAGREESNVIYGILGSMLA  149

Query  1004  TVP-IDVLLN-----WIGWRSLFEVLTVATLATAGLIYFAVPE  894
              VP +  LL      W+GWR++F  L +  +A +   +   PE
Sbjct  150   MVPAVGPLLGALVDMWLGWRAIFAFLGLGMIAASAAAWRFWPE  192


> HQ634775.2.gene6.p01 chloramphenicol resistance protein. Encoded 
by gene cmlA1. ARO:1000001 process or component of antibiotic 
biology or chemistry. ARO:3002693 cmlA1. [Pseudomonas 
aeruginosa]
Length=419

 Score = 48.5 bits (114),  Expect = 7e-007
 Identities = 44/163 (26%), Positives = 72/163 (44%), Gaps = 17/163 (10%)
 Frame = -3

Query  1355  PALAADFGLGAAETGLLASVYFLVFAGAQIPLGVLLDRYGPRRVQ---SVLLVIAVGGVT  1185
             P +    G  A+   L  + Y ++    Q+  G L DR G R V     +  V+A  G+ 
Sbjct  38    PFMPNALGTTASTIQLTLTTYLVMIGAGQLLFGPLSDRLGRRPVLLGGGLAYVVASMGLA  97

Query  1184  LFGNADSFAELLIGRALIGLGVAASLMAGLKAIVTWFPKDRVAFVNGGMIMLGSLGAVTA  1005
             L  +A+ F  L   R L   G +A L++    +     +D  A      ++ G LG++ A
Sbjct  98    LTSSAEVFLGL---RILQACGASACLVSTFATV-----RDIYAGREESNVIYGILGSMLA  149

Query  1004  TVP-IDVLLN-----WIGWRSLFEVLTVATLATAGLIYFAVPE  894
              VP +  LL      W+GWR++F  L +  +A +   +   PE
Sbjct  150   MVPAVGPLLGALVDMWLGWRAIFAFLGLGMIAASAAAWRFWPE  192


> DQ831141.1.gene4.p01 CmlA1. Encoded by gene cmlA1. Chloramphenicol 
exporter; confers resistance to chloramphenicol. ARO:3002696 
cmlA6. ARO:1000001 process or component of antibiotic 
biology or chemistry. [Klebsiella pneumoniae]
Length=419

 Score = 48.5 bits (114),  Expect = 7e-007
 Identities = 44/163 (26%), Positives = 72/163 (44%), Gaps = 17/163 (10%)
 Frame = -3

Query  1355  PALAADFGLGAAETGLLASVYFLVFAGAQIPLGVLLDRYGPRRVQ---SVLLVIAVGGVT  1185
             P +    G  A+   L  + Y ++    Q+  G L DR G R V     +  V+A  G+ 
Sbjct  38    PFMPNALGTTASTIQLTLTTYLVMIGAGQLLFGPLSDRLGRRPVLLGGGLAYVVASMGLA  97

Query  1184  LFGNADSFAELLIGRALIGLGVAASLMAGLKAIVTWFPKDRVAFVNGGMIMLGSLGAVTA  1005
             L  +A+ F  L   R L   G +A L++    +     +D  A      ++ G LG++ A
Sbjct  98    LTSSAEVFLGL---RILQACGASACLVSTFATV-----RDIYAGREESNVIYGILGSMLA  149

Query  1004  TVP-IDVLLN-----WIGWRSLFEVLTVATLATAGLIYFAVPE  894
              VP +  LL      W+GWR++F  L +  +A +   +   PE
Sbjct  150   IVPAVGPLLGALVDMWLGWRAIFAFLGLGMIAASAAAWRFWPE  192


> AY115475.1.gene4.p01 chloramphenicol resistance protein. cmlA5 
Curated. Encoded by gene cmlA5. ARO:1000001 process or component 
of antibiotic biology or chemistry. ARO:3002695 cmlA5. 
[uncultured bacterium]
Length=419

 Score = 48.5 bits (114),  Expect = 7e-007
 Identities = 44/163 (26%), Positives = 72/163 (44%), Gaps = 17/163 (10%)
 Frame = -3

Query  1355  PALAADFGLGAAETGLLASVYFLVFAGAQIPLGVLLDRYGPRRVQ---SVLLVIAVGGVT  1185
             P +    G  A+   L  + Y ++    Q+  G L DR G R V     +  V+A  G+ 
Sbjct  38    PFMPNALGTTASTIQLTLTTYLVMIGAGQLLFGPLSDRLGRRPVLLGGGLAYVVASMGLA  97

Query  1184  LFGNADSFAELLIGRALIGLGVAASLMAGLKAIVTWFPKDRVAFVNGGMIMLGSLGAVTA  1005
             L  +A+ F  L   R L   G +A L++    +     +D  A      ++ G LG++ A
Sbjct  98    LTSSAEVFLGL---RILQACGASACLVSTFATV-----RDIYAGREESNVIYGILGSMLA  149

Query  1004  TVP-IDVLLN-----WIGWRSLFEVLTVATLATAGLIYFAVPE  894
              VP +  LL      W+GWR++F  L +  +A +   +   PE
Sbjct  150   MVPAVGPLLGALVDMWLGWRAIFAFLGLGMIAASAAAWRFWPE  192


> AF458080.1.gene3.p01 chloramphenicol resistance protein cmlA1-variant. 
Encoded by gene cmlA1-variant. cmlA1 Curated. ARO:1000001 
process or component of antibiotic biology or chemistry. 
ARO:3002693 cmlA1. [Klebsiella pneumoniae]
Length=419

 Score = 48.5 bits (114),  Expect = 7e-007
 Identities = 44/163 (26%), Positives = 72/163 (44%), Gaps = 17/163 (10%)
 Frame = -3

Query  1355  PALAADFGLGAAETGLLASVYFLVFAGAQIPLGVLLDRYGPRRVQ---SVLLVIAVGGVT  1185
             P +    G  A+   L  + Y ++    Q+  G L DR G R V     +  V+A  G+ 
Sbjct  38    PFMPNALGTTASTIQLTLTTYLVMIGAGQLLFGPLSDRLGRRPVLLGGGLAYVVASMGLA  97

Query  1184  LFGNADSFAELLIGRALIGLGVAASLMAGLKAIVTWFPKDRVAFVNGGMIMLGSLGAVTA  1005
             L  +A+ F  L   R L   G +A L++    +     +D  A      ++ G LG++ A
Sbjct  98    LTSSAEVFLGL---RILQACGASACLVSTFATV-----RDIYAGREESNVIYGILGSMLA  149

Query  1004  TVP-IDVLLN-----WIGWRSLFEVLTVATLATAGLIYFAVPE  894
              VP +  LL      W+GWR++F  L +  +A +   +   PE
Sbjct  150   MVPAVGPLLGALVDMWLGWRAIFAFLGLGMIAASAAAWRFWPE  192


> AF313472.2.gene8.p01 CmlA1 chloramphenicol exporter. Encoded 
by gene cmlA1. ARO:3002696 cmlA6. ARO:1000001 process or component 
of antibiotic biology or chemistry. [Pseudomonas aeruginosa]
Length=419

 Score = 48.5 bits (114),  Expect = 7e-007
 Identities = 44/163 (26%), Positives = 72/163 (44%), Gaps = 17/163 (10%)
 Frame = -3

Query  1355  PALAADFGLGAAETGLLASVYFLVFAGAQIPLGVLLDRYGPRRVQ---SVLLVIAVGGVT  1185
             P +    G  A+   L  + Y ++    Q+  G L DR G R V     +  V+A  G+ 
Sbjct  38    PFMPNALGTTASTIQLTLTTYLVMIGAGQLLFGPLSDRLGRRPVLLGGGLAYVVASMGLA  97

Query  1184  LFGNADSFAELLIGRALIGLGVAASLMAGLKAIVTWFPKDRVAFVNGGMIMLGSLGAVTA  1005
             L  +A+ F  L   R L   G +A L++    +     +D  A      ++ G LG++ A
Sbjct  98    LTSSAEVFLGL---RILQACGASACLVSTFATV-----RDIYAGREESNVIYGILGSMLA  149

Query  1004  TVP-IDVLLN-----WIGWRSLFEVLTVATLATAGLIYFAVPE  894
              VP +  LL      W+GWR++F  L +  +A +   +   PE
Sbjct  150   IVPAVGPLLGALVDMWLGWRAIFAFLGLGMIAASAAAWRFWPE  192


> U12338.3.gene8.p01 chloramphenicol transporter. Encoded by gene 
cmlA1. cmlA1 Curated. ARO:1000001 process or component of 
antibiotic biology or chemistry. ARO:3002693 cmlA1. [Pseudomonas 
aeruginosa]
Length=419

 Score = 48.5 bits (114),  Expect = 7e-007
 Identities = 44/163 (26%), Positives = 72/163 (44%), Gaps = 17/163 (10%)
 Frame = -3

Query  1355  PALAADFGLGAAETGLLASVYFLVFAGAQIPLGVLLDRYGPRRVQ---SVLLVIAVGGVT  1185
             P +    G  A+   L  + Y ++    Q+  G L DR G R V     +  V+A  G+ 
Sbjct  38    PFMPNALGTTASTIQLTLTTYLVMIGAGQLLFGPLSDRLGRRPVLLGGGLAYVVASMGLA  97

Query  1184  LFGNADSFAELLIGRALIGLGVAASLMAGLKAIVTWFPKDRVAFVNGGMIMLGSLGAVTA  1005
             L  +A+ F  L   R L   G +A L++    +     +D  A      ++ G LG++ A
Sbjct  98    LTSSAEVFLGL---RILQACGASACLVSTFATV-----RDIYAGREESNVIYGILGSMLA  149

Query  1004  TVP-IDVLLN-----WIGWRSLFEVLTVATLATAGLIYFAVPE  894
              VP +  LL      W+GWR++F  L +  +A +   +   PE
Sbjct  150   MVPAVGPLLGALVDMWLGWRAIFAFLGLGMIAASAAAWRFWPE  192


> AJ511268.1.gene4.p01 CMLA7 protein. cmlA7 Curated. Encoded by 
gene cmlA7. ARO:1000001 process or component of antibiotic 
biology or chemistry. ARO:3002695 cmlA5. [Pseudomonas aeruginosa]
Length=419

 Score = 48.5 bits (114),  Expect = 7e-007
 Identities = 44/163 (26%), Positives = 72/163 (44%), Gaps = 17/163 (10%)
 Frame = -3

Query  1355  PALAADFGLGAAETGLLASVYFLVFAGAQIPLGVLLDRYGPRRVQ---SVLLVIAVGGVT  1185
             P +    G  A+   L  + Y ++    Q+  G L DR G R V     +  V+A  G+ 
Sbjct  38    PFMPNALGTTASTIQLTLTTYLVMIGAGQLLFGPLSDRLGRRPVLLGGGLAYVVASMGLA  97

Query  1184  LFGNADSFAELLIGRALIGLGVAASLMAGLKAIVTWFPKDRVAFVNGGMIMLGSLGAVTA  1005
             L  +A+ F  L   R L   G +A L++    +     +D  A      ++ G LG++ A
Sbjct  98    LTSSAEVFLGL---RILQACGASACLVSTFATV-----RDIYAGREESNVIYGILGSMLA  149

Query  1004  TVP-IDVLLN-----WIGWRSLFEVLTVATLATAGLIYFAVPE  894
              VP +  LL      W+GWR++F  L +  +A +   +   PE
Sbjct  150   MVPAVGPLLGALVDMWLGWRAIFAFLGLGMIAASAAAWRFWPE  192


> AJ704863.gene23.p01 CmlA7. Homology: Tetracycline resistance 
protein, TetB (FPrintScan: PR01036, score: 8.9e-06). Encoded 
by gene partial cmlA7. Homology: Major facilitator superfamily 
MFS-1 (HMMPfam: PF07690, score: 9.6e-36). ARO:1000001 process 
or component of antibiotic biology or chemistry. ARO:3002695 
cmlA5. [Klebsiella pneumoniae]
Length=419

 Score = 48.5 bits (114),  Expect = 7e-007
 Identities = 44/163 (26%), Positives = 72/163 (44%), Gaps = 17/163 (10%)
 Frame = -3

Query  1355  PALAADFGLGAAETGLLASVYFLVFAGAQIPLGVLLDRYGPRRVQ---SVLLVIAVGGVT  1185
             P +    G  A+   L  + Y ++    Q+  G L DR G R V     +  V+A  G+ 
Sbjct  38    PFMPNALGTTASTIQLTLTTYLVMIGAGQLLFGPLSDRLGRRPVLLGGGLAYVVASMGLA  97

Query  1184  LFGNADSFAELLIGRALIGLGVAASLMAGLKAIVTWFPKDRVAFVNGGMIMLGSLGAVTA  1005
             L  +A+ F  L   R L   G +A L++    +     +D  A      ++ G LG++ A
Sbjct  98    LTSSAEVFLGL---RILQACGASACLVSTFATV-----RDIYAGREESNVIYGILGSMLA  149

Query  1004  TVP-IDVLLN-----WIGWRSLFEVLTVATLATAGLIYFAVPE  894
              VP +  LL      W+GWR++F  L +  +A +   +   PE
Sbjct  150   MVPAVGPLLGALVDMWLGWRAIFAFLGLGMIAASAAAWRFWPE  192


> NC_010410.6003586.p01 chloramphenicol resistance protein. Homology: 
Tetracycline resistance protein, TetB (FPrintScan: PR01036, 
score: 8.9e-06). Homology: Major facilitator superfamily 
MFS-1 (HMMPfam: PF07690, score: 9.6e-36). Evidence 2b : 
Function of strongly homologous gene; Product type t : transporter. 
Encoded by gene cmlA. ARO:1000001 process or component 
of antibiotic biology or chemistry. ARO:3002695 cmlA5. [Acinetobacter 
baumannii AYE]
Length=419

 Score = 48.5 bits (114),  Expect = 7e-007
 Identities = 44/163 (26%), Positives = 72/163 (44%), Gaps = 17/163 (10%)
 Frame = -3

Query  1355  PALAADFGLGAAETGLLASVYFLVFAGAQIPLGVLLDRYGPRRVQ---SVLLVIAVGGVT  1185
             P +    G  A+   L  + Y ++    Q+  G L DR G R V     +  V+A  G+ 
Sbjct  38    PFMPNALGTTASTIQLTLTTYLVMIGAGQLLFGPLSDRLGRRPVLLGGGLAYVVASMGLA  97

Query  1184  LFGNADSFAELLIGRALIGLGVAASLMAGLKAIVTWFPKDRVAFVNGGMIMLGSLGAVTA  1005
             L  +A+ F  L   R L   G +A L++    +     +D  A      ++ G LG++ A
Sbjct  98    LTSSAEVFLGL---RILQACGASACLVSTFATV-----RDIYAGREESNVIYGILGSMLA  149

Query  1004  TVP-IDVLLN-----WIGWRSLFEVLTVATLATAGLIYFAVPE  894
              VP +  LL      W+GWR++F  L +  +A +   +   PE
Sbjct  150   MVPAVGPLLGALVDMWLGWRAIFAFLGLGMIAASAAAWRFWPE  192


> DQ984668.gene.p01 cmlA5 protein. Encoded by gene cmlA5. ARO:1000001 
process or component of antibiotic biology or chemistry. 
ARO:3002695 cmlA5. [Pseudomonas aeruginosa]
Length=419

 Score = 48.5 bits (114),  Expect = 7e-007
 Identities = 44/163 (26%), Positives = 72/163 (44%), Gaps = 17/163 (10%)
 Frame = -3

Query  1355  PALAADFGLGAAETGLLASVYFLVFAGAQIPLGVLLDRYGPRRVQ---SVLLVIAVGGVT  1185
             P +    G  A+   L  + Y ++    Q+  G L DR G R V     +  V+A  G+ 
Sbjct  38    PFMPNALGTTASTIQLTLTTYLVMIGAGQLLFGPLSDRLGRRPVLLGGGLAYVVASMGLA  97

Query  1184  LFGNADSFAELLIGRALIGLGVAASLMAGLKAIVTWFPKDRVAFVNGGMIMLGSLGAVTA  1005
             L  +A+ F  L   R L   G +A L++    +     +D  A      ++ G LG++ A
Sbjct  98    LTSSAEVFLGL---RILQACGASACLVSTFATV-----RDIYAGREESNVIYGILGSMLA  149

Query  1004  TVP-IDVLLN-----WIGWRSLFEVLTVATLATAGLIYFAVPE  894
              VP +  LL      W+GWR++F  L +  +A +   +   PE
Sbjct  150   MVPAVGPLLGALVDMWLGWRAIFAFLGLGMIAASAAAWRFWPE  192


> DQ522237.1.gene4.p01 chloramphenicol resistance protein CmlA7. 
Encoded by gene cmlA7. ARO:1000001 process or component of 
antibiotic biology or chemistry. ARO:3002695 cmlA5. [Pseudomonas 
aeruginosa]
Length=419

 Score = 48.5 bits (114),  Expect = 7e-007
 Identities = 44/163 (26%), Positives = 72/163 (44%), Gaps = 17/163 (10%)
 Frame = -3

Query  1355  PALAADFGLGAAETGLLASVYFLVFAGAQIPLGVLLDRYGPRRVQ---SVLLVIAVGGVT  1185
             P +    G  A+   L  + Y ++    Q+  G L DR G R V     +  V+A  G+ 
Sbjct  38    PFMPNALGTTASTIQLTLTTYLVMIGAGQLLFGPLSDRLGRRPVLLGGGLAYVVASMGLA  97

Query  1184  LFGNADSFAELLIGRALIGLGVAASLMAGLKAIVTWFPKDRVAFVNGGMIMLGSLGAVTA  1005
             L  +A+ F  L   R L   G +A L++    +     +D  A      ++ G LG++ A
Sbjct  98    LTSSAEVFLGL---RILQACGASACLVSTFATV-----RDIYAGREESNVIYGILGSMLA  149

Query  1004  TVP-IDVLLN-----WIGWRSLFEVLTVATLATAGLIYFAVPE  894
              VP +  LL      W+GWR++F  L +  +A +   +   PE
Sbjct  150   MVPAVGPLLGALVDMWLGWRAIFAFLGLGMIAASAAAWRFWPE  192


> AF294653.1.gene4.p01 CMLA6. cmlA6 Curated. Encoded by gene CmlA6. 
Chloramphenicol transporter. ARO:3002696 cmlA6. ARO:1000001 
process or component of antibiotic biology or chemistry. 
[Pseudomonas aeruginosa]
Length=419

 Score = 48.5 bits (114),  Expect = 7e-007
 Identities = 44/163 (26%), Positives = 72/163 (44%), Gaps = 17/163 (10%)
 Frame = -3

Query  1355  PALAADFGLGAAETGLLASVYFLVFAGAQIPLGVLLDRYGPRRVQ---SVLLVIAVGGVT  1185
             P +    G  A+   L  + Y ++    Q+  G L DR G R V     +  V+A  G+ 
Sbjct  38    PFMPNALGTTASTIQLTLTTYLVMIGAGQLLFGPLSDRLGRRPVLLGGGLAYVVASMGLA  97

Query  1184  LFGNADSFAELLIGRALIGLGVAASLMAGLKAIVTWFPKDRVAFVNGGMIMLGSLGAVTA  1005
             L  +A+ F  L   R L   G +A L++    +     +D  A      ++ G LG++ A
Sbjct  98    LTSSAEVFLGL---RILQACGASACLVSTFATV-----RDIYAGREESNVIYGILGSMLA  149

Query  1004  TVP-IDVLLN-----WIGWRSLFEVLTVATLATAGLIYFAVPE  894
              VP +  LL      W+GWR++F  L +  +A +   +   PE
Sbjct  150   IVPAVGPLLGALVDMWLGWRAIFAFLGLGMIAASAAAWRFWPE  192


> JQ064560.1.gene1.p01 quinolone efflux pump. qepA Curated. Encoded 
by gene qepA. ARO:1000001 process or component of antibiotic 
biology or chemistry. ARO:3000448 qepA. [Enterobacter 
aerogenes]
Length=511

 Score = 48.1 bits (113),  Expect = 9e-007
 Identities = 44/156 (28%), Positives = 67/156 (42%), Gaps = 3/156 (1%)
 Frame = -3

Query  1355  PALAADFGLGAAETGLLASVYFLVFAGAQIPLGVLLDRYGPRRVQSVLLVIAVGGVTLFG  1176
             P L+ +    +A+   +  +Y    AG  I +G L DR G RR+  +          L  
Sbjct  45    PVLSRELQPSSAQLLWILDIYGFFVAGFLITMGTLGDRIGRRRLLLIGAAFFAFASVLAA  104

Query  1175  NADSFAELLIGRALIGLGVAASLMAGLKAIVTWF--PKDRVAFVNGGMIMLGSLGAVTAT  1002
              AD+ A L+  RAL+GL  A    + +  +   F  P+ R  F  G  I   SLG+    
Sbjct  105   LADTAALLIAARALLGLAGATIAPSTMALVRNMFHDPRQR-QFAIGVWIAAFSLGSAIGP  163

Query  1001  VPIDVLLNWIGWRSLFEVLTVATLATAGLIYFAVPE  894
             +   VLL +  W ++F +     L T  L    +PE
Sbjct  164   LVGGVLLEFFHWGAVFWLNVPVMLLTLALGPRFLPE  199


> AM296481.1.gene2.p01 chloramphenicol efflux protein. cmlB1 Curated. 
Encoded by gene cmlB1. ARO:1000001 process or component 
of antibiotic biology or chemistry. ARO:3002699 cmlB1. [Bordetella 
bronchiseptica]
Length=421

 Score = 48.1 bits (113),  Expect = 9e-007
 Identities = 42/165 (25%), Positives = 71/165 (43%), Gaps = 17/165 (10%)
 Frame = -3

Query  1361  ISPALAADFGLGAAETGLLASVYFLVFAGAQIPLGVLLDRYGPRRVQ---SVLLVIAVGG  1191
             + P +A   G GA    L  +VY ++    Q+  G L D  G R V     +  ++A  G
Sbjct  36    VVPFMAGALGAGAGTIQLTLTVYLVLLGAGQLLFGPLSDLLGRRPVLLGGGITYILASFG  95

Query  1190  VTLFGNADSFAELLIGRALIGLGVAASLMAGLKAIVTWFPKDRVAFVNGGMIMLGSLGAV  1011
             +    + + F      R L   G +A L++    +     +D  +      ++ G LG++
Sbjct  96    LAAASSPEVFLSF---RILQACGASACLVSTFATV-----RDIYSGSEESNVIYGLLGSM  147

Query  1010  TATVP-IDVLLN-----WIGWRSLFEVLTVATLATAGLIYFAVPE  894
              A VP I  LL      W+GWR++F +L +A +      +   PE
Sbjct  148   LAMVPAIGPLLGALVDAWLGWRAIFGLLGIAMIGAVTAAWRFWPE  192


> AJ487033.2.gene3.p01 chloramphenicol transporter. Encoded by 
gene cmlA. Gene cassette. cmlA Curated. ARO:1000001 process 
or component of antibiotic biology or chemistry. ARO:3002691 
cmlA. [Salmonella enterica subsp. enterica serovar Typhimurium]
Length=390

 Score = 47.8 bits (112),  Expect = 1e-006
 Identities = 44/163 (26%), Positives = 72/163 (44%), Gaps = 17/163 (10%)
 Frame = -3

Query  1355  PALAADFGLGAAETGLLASVYFLVFAGAQIPLGVLLDRYGPRRVQ---SVLLVIAVGGVT  1185
             P +    G  A+   L  + Y ++    Q+  G L DR G R V     +  V+A  G+ 
Sbjct  9     PFMPNALGTTASTIQLTLTTYLVMIGAGQLLFGPLSDRLGRRPVLLGGGLANVVASMGLA  68

Query  1184  LFGNADSFAELLIGRALIGLGVAASLMAGLKAIVTWFPKDRVAFVNGGMIMLGSLGAVTA  1005
             L  +A+ F  L   R L   G +A L++    +     +D  A      ++ G LG++ A
Sbjct  69    LTSSAEVFLGL---RILQACGASACLVSTFATV-----RDIYAGREESNVIYGILGSMLA  120

Query  1004  TVP-IDVLLN-----WIGWRSLFEVLTVATLATAGLIYFAVPE  894
              VP +  LL      W+GWR++F  L +  +A +   +   PE
Sbjct  121   MVPAVGPLLGALVDMWLGWRAIFAFLGLGMIAASAAAWRFWPE  163


> AF535087.1.gene1.p01 multidrug efflux protein QacB. qacB Curated. 
Encoded by gene qacB. High-level antiseptic resistance. 
ARO:1000001 process or component of antibiotic biology or chemistry. 
ARO:3003047 qacB. [Staphylococcus aureus]
Length=514

 Score = 47.0 bits (110),  Expect = 2e-006
 Identities = 48/185 (25%), Positives = 79/185 (42%), Gaps = 7/185 (3%)
 Frame = -3

Query  1376  TINASISPALAADFGLGAAETGLLASVYFLVFAGAQIPLGVLLDRYGPRRVQSVLLVIAV  1197
             TI     P L  +      +   +  +Y LV AG  IPL    D++G  R +++L   A+
Sbjct  36    TILIMALPELVRELEPSGTQQLWIVDIYSLVLAGFIIPLSAFADKWG--RKKALLTGFAL  93

Query  1196  GGVTLFGN--ADSFAELLIGRALIGLGVAASLMAGLKAIVTWF--PKDRVAFVNGGMIML  1029
              G+       A+S   ++  R L+G+  A  +   L  I   F  PK+R   +    I+ 
Sbjct  94    FGLVSLAIFFAESAEFVIAIRFLLGIAGALIMPTTLSMIRVIFENPKERATALAVWSIV-  152

Query  1028  GSLGAVTATVPIDVLLNWIGWRSLFEVLTVATLATAGLIYFAVPEPEGSSKHASSFGKPL  849
              S+GAV   +    LL    W S F +     +       F +PE + S + + S+  P 
Sbjct  153   SSIGAVFGPIIGGALLEQFSWHSAFLINVPFAIIAVVAGLFLLPESKLSKEKSHSWDIPS  212

Query  848   TLRSV  834
             T+ S+
Sbjct  213   TILSI  217


> AF156486.1.gene5.p01 chloramphenicol transporter CMLA4. cmlA4 
Curated. Encoded by gene cmlA4. ARO:1000001 process or component 
of antibiotic biology or chemistry. ARO:3002694 cmlA4. 
[Klebsiella pneumoniae]
Length=419

 Score = 46.6 bits (109),  Expect = 3e-006
 Identities = 44/164 (26%), Positives = 72/164 (43%), Gaps = 19/164 (11%)
 Frame = -3

Query  1355  PALAADFGLGAAETGLLASVYFLVFAGAQIPLGVLLDRYGPRRVQ---SVLLVIAVGGVT  1185
             P +    G  A+   L  + Y ++    Q+  G L DR G R V     +  V+A  G+ 
Sbjct  38    PFMPNALGTTASTVQLTLATYLVMIGAGQLLFGPLSDRLGRRPVLLGGGLAYVVASMGLA  97

Query  1184  LFGNADSFAELLIG-RALIGLGVAASLMAGLKAIVTWFPKDRVAFVNGGMIMLGSLGAVT  1008
                   S AE+ +G R L   G +A L++    +     +D  A      ++ G LG++ 
Sbjct  98    F----TSLAEVFLGLRILQACGASACLVSTFATV-----RDIYAGREESNVIYGILGSML  148

Query  1007  ATVP-IDVLLN-----WIGWRSLFEVLTVATLATAGLIYFAVPE  894
             A VP +  LL      W+GWR++F  L +  +A +   +   PE
Sbjct  149   AMVPAVGPLLGALVDMWLGWRAIFAFLGLGMIAASAAAWRFWPE  192


> AB566411.1.gene1.p01 multidrug efflux pump. qacA Curated. Encoded 
by gene qacA. ARO:3003046 qacA. ARO:1000001 process or 
component of antibiotic biology or chemistry. [Staphylococcus 
aureus]
Length=514

 Score = 46.6 bits (109),  Expect = 3e-006
 Identities = 48/185 (25%), Positives = 78/185 (42%), Gaps = 7/185 (3%)
 Frame = -3

Query  1376  TINASISPALAADFGLGAAETGLLASVYFLVFAGAQIPLGVLLDRYGPRRVQSVLLVIAV  1197
             TI     P L  +      +   +  +Y LV AG  IPL    D++G  R +++L   A+
Sbjct  36    TILIMALPELVRELDPSGTQQLWIVDIYSLVLAGFIIPLSAFADKWG--RKKALLTGFAL  93

Query  1196  GGVTLFGN--ADSFAELLIGRALIGLGVAASLMAGLKAIVTWF--PKDRVAFVNGGMIML  1029
              G+       A+S   ++  R L+G+  A  +   L  I   F  PK+R   +    I  
Sbjct  94    FGLVSLAIFFAESAEFVIAIRFLLGIAGALIMPTTLSMIRVIFENPKERATALAVWSIA-  152

Query  1028  GSLGAVTATVPIDVLLNWIGWRSLFEVLTVATLATAGLIYFAVPEPEGSSKHASSFGKPL  849
              S+GAV   +    LL    W S F +     +       F +PE + S + + S+  P 
Sbjct  153   SSIGAVFGPIIGGALLEQFSWHSAFLINVPFAIIAVVAGLFLLPESKLSKEKSHSWDIPS  212

Query  848   TLRSV  834
             T+ S+
Sbjct  213   TILSI  217


> U00096.3.gene2146.p01 putative citrate/iron-citrate/zinc-citrate 
efflux transporter. Encoded by gene iceT. Putative transport 
protein; GO_component: GO:0009274 - peptidoglycan-based 
cell wall; GO_component: GO:0019866 - organelle inner membrane. 
ARO:1000001 process or component of antibiotic biology 
or chemistry. ARO:3001330 mdtD. [Escherichia coli str. K-12 
substr. MG1655]
Length=471

 Score = 45.1 bits (105),  Expect = 8e-006
 Identities = 33/150 (22%), Positives = 63/150 (42%), Gaps = 0/150 (0%)
 Frame = -3

Query  1403  GYYLSFLFRTINASISPALAADFGLGAAETGLLASVYFLVFAGAQIPLGVLLDRYGPRRV  1224
             G+++  L  TI  +  P++A   G       ++   Y L  A      G L D+ G R +
Sbjct  18    GFFMQSLDTTIVNTALPSMAQSLGESPLHMHMVIVSYVLTVAVMLPASGWLADKVGVRNI  77

Query  1223  QSVLLVIAVGGVTLFGNADSFAELLIGRALIGLGVAASLMAGLKAIVTWFPKDRVAFVNG  1044
                 +V+   G      + +  ELL+ RAL G+G A  +  G   ++   P+++      
Sbjct  78    FFTAIVLFTLGSLFCALSGTLNELLLARALQGVGGAMMVPVGRLTVMKIVPREQYMAAMT  137

Query  1043  GMIMLGSLGAVTATVPIDVLLNWIGWRSLF  954
              + + G +G +       +L+ +  W  +F
Sbjct  138   FVTLPGQVGPLLGPALGGLLVEYASWHWIF  167


> NC_007779.1.12931431.p01 multidrug efflux system protein. Encoded 
by gene mdtD. ECK2073:JW2062:b2077. ARO:1000001 process 
or component of antibiotic biology or chemistry. ARO:3001330 
mdtD. [Escherichia coli str. K-12 substr. W3110]
Length=471

 Score = 45.1 bits (105),  Expect = 8e-006
 Identities = 33/150 (22%), Positives = 63/150 (42%), Gaps = 0/150 (0%)
 Frame = -3

Query  1403  GYYLSFLFRTINASISPALAADFGLGAAETGLLASVYFLVFAGAQIPLGVLLDRYGPRRV  1224
             G+++  L  TI  +  P++A   G       ++   Y L  A      G L D+ G R +
Sbjct  18    GFFMQSLDTTIVNTALPSMAQSLGESPLHMHMVIVSYVLTVAVMLPASGWLADKVGVRNI  77

Query  1223  QSVLLVIAVGGVTLFGNADSFAELLIGRALIGLGVAASLMAGLKAIVTWFPKDRVAFVNG  1044
                 +V+   G      + +  ELL+ RAL G+G A  +  G   ++   P+++      
Sbjct  78    FFTAIVLFTLGSLFCALSGTLNELLLARALQGVGGAMMVPVGRLTVMKIVPREQYMAAMT  137

Query  1043  GMIMLGSLGAVTATVPIDVLLNWIGWRSLF  954
              + + G +G +       +L+ +  W  +F
Sbjct  138   FVTLPGQVGPLLGPALGGLLVEYASWHWIF  167


> AB089190.1.gene1.p01 putative drug transporter. Putative drug 
transporter, major facilitator superfamily (MFS), regulated 
by BaeSR two-component signal transduciton system, formerly 
known as yegB. mdtD Curated. Encoded by gene mdtD. ARO:1000001 
process or component of antibiotic biology or chemistry. 
ARO:3001330 mdtD. [Escherichia coli]
Length=471

 Score = 45.1 bits (105),  Expect = 8e-006
 Identities = 33/150 (22%), Positives = 63/150 (42%), Gaps = 0/150 (0%)
 Frame = -3

Query  1403  GYYLSFLFRTINASISPALAADFGLGAAETGLLASVYFLVFAGAQIPLGVLLDRYGPRRV  1224
             G+++  L  TI  +  P++A   G       ++   Y L  A      G L D+ G R +
Sbjct  18    GFFMQSLDTTIVNTALPSMAQSLGESPLHMHMVIVSYVLTVAVMLPASGWLADKVGVRNI  77

Query  1223  QSVLLVIAVGGVTLFGNADSFAELLIGRALIGLGVAASLMAGLKAIVTWFPKDRVAFVNG  1044
                 +V+   G      + +  ELL+ RAL G+G A  +  G   ++   P+++      
Sbjct  78    FFTAIVLFTLGSLFCALSGTLNELLLARALQGVGGAMMVPVGRLTVMKIVPREQYMAAMT  137

Query  1043  GMIMLGSLGAVTATVPIDVLLNWIGWRSLF  954
              + + G +G +       +L+ +  W  +F
Sbjct  138   FVTLPGQVGPLLGPALGGLLVEYASWHWIF  167


> AP009048.1.gene2135.p01 multidrug efflux system protein. Encoded 
by gene mdtD. ECK2073:JW2062:b2077. ARO:1000001 process 
or component of antibiotic biology or chemistry. ARO:3001330 
mdtD. [Escherichia coli str. K-12 substr. W3110]
Length=471

 Score = 45.1 bits (105),  Expect = 8e-006
 Identities = 33/150 (22%), Positives = 63/150 (42%), Gaps = 0/150 (0%)
 Frame = -3

Query  1403  GYYLSFLFRTINASISPALAADFGLGAAETGLLASVYFLVFAGAQIPLGVLLDRYGPRRV  1224
             G+++  L  TI  +  P++A   G       ++   Y L  A      G L D+ G R +
Sbjct  18    GFFMQSLDTTIVNTALPSMAQSLGESPLHMHMVIVSYVLTVAVMLPASGWLADKVGVRNI  77

Query  1223  QSVLLVIAVGGVTLFGNADSFAELLIGRALIGLGVAASLMAGLKAIVTWFPKDRVAFVNG  1044
                 +V+   G      + +  ELL+ RAL G+G A  +  G   ++   P+++      
Sbjct  78    FFTAIVLFTLGSLFCALSGTLNELLLARALQGVGGAMMVPVGRLTVMKIVPREQYMAAMT  137

Query  1043  GMIMLGSLGAVTATVPIDVLLNWIGWRSLF  954
              + + G +G +       +L+ +  W  +F
Sbjct  138   FVTLPGQVGPLLGPALGGLLVEYASWHWIF  167


> U00096.3.gene3813.p01 multidrug efflux system protein. Encoded 
by gene mdtL. Putative transport protein; GO_component: GO:0009274 
- peptidoglycan-based cell wall; GO_component: GO:0019866 
- organelle inner membrane. ARO:3001215 mdtL. ARO:1000001 
process or component of antibiotic biology or chemistry. 
[Escherichia coli str. K-12 substr. MG1655]
Length=391

 Score = 43.9 bits (102),  Expect = 2e-005
 Identities = 46/176 (26%), Positives = 68/176 (38%), Gaps = 26/176 (14%)
 Frame = -3

Query  1355  PALAADFGLGAAETGLLASVYFLVFAGAQIPLGVLLDRYGPRRVQSVLLVIAVGGVTLFG  1176
             P +AAD     A+  +  SVY    A A +  G + DR G + V       A+ G  LF 
Sbjct  27    PRIAADLNASEAQLHIAFSVYLAGMAAAMLFAGKVADRSGRKPV-------AIPGAALFI  79

Query  1175  NADSFAEL-------LIGRALIGLGVAASLMAGLKAIVTWFPKDRVAFVNGGMIMLGSLG  1017
              A  F  L       L GR L GLG     +     +       R A V      L  L 
Sbjct  80    IASVFCSLAETSTLFLAGRFLQGLGAGCCYVVAFAILRDTLDDRRRAKV------LSLLN  133

Query  1016  AVTATVPI------DVLLNWIGWRSLFEVLTVATLATAGLIYFAVPEPEGSSKHAS  867
              +T  +P+       +++    W+SLF  + +  +A   L  F + E   ++  AS
Sbjct  134   GITCIIPVLAPVLGHLIMLKFPWQSLFWAMAMMGIAVLMLSLFILKETRPAAPAAS  189


> NC_007779.1.12933219.p01 multidrug efflux system protein. ECK3703:JW3688:b3710. 
mdtL Curated. Encoded by gene mdtL. ARO:3001215 
mdtL. ARO:1000001 process or component of antibiotic 
biology or chemistry. [Escherichia coli str. K-12 substr. W3110]
Length=391

 Score = 43.9 bits (102),  Expect = 2e-005
 Identities = 46/176 (26%), Positives = 68/176 (38%), Gaps = 26/176 (14%)
 Frame = -3

Query  1355  PALAADFGLGAAETGLLASVYFLVFAGAQIPLGVLLDRYGPRRVQSVLLVIAVGGVTLFG  1176
             P +AAD     A+  +  SVY    A A +  G + DR G + V       A+ G  LF 
Sbjct  27    PRIAADLNASEAQLHIAFSVYLAGMAAAMLFAGKVADRSGRKPV-------AIPGAALFI  79

Query  1175  NADSFAEL-------LIGRALIGLGVAASLMAGLKAIVTWFPKDRVAFVNGGMIMLGSLG  1017
              A  F  L       L GR L GLG     +     +       R A V      L  L 
Sbjct  80    IASVFCSLAETSTLFLAGRFLQGLGAGCCYVVAFAILRDTLDDRRRAKV------LSLLN  133

Query  1016  AVTATVPI------DVLLNWIGWRSLFEVLTVATLATAGLIYFAVPEPEGSSKHAS  867
              +T  +P+       +++    W+SLF  + +  +A   L  F + E   ++  AS
Sbjct  134   GITCIIPVLAPVLGHLIMLKFPWQSLFWAMAMMGIAVLMLSLFILKETRPAAPAAS  189


> AP009048.1.gene3616.p01 multidrug efflux system protein. Encoded 
by gene mdtL. ECK3703:JW3688:b3710. ARO:3001215 mdtL. ARO:1000001 
process or component of antibiotic biology or chemistry. 
[Escherichia coli str. K-12 substr. W3110]
Length=391

 Score = 43.9 bits (102),  Expect = 2e-005
 Identities = 46/176 (26%), Positives = 68/176 (38%), Gaps = 26/176 (14%)
 Frame = -3

Query  1355  PALAADFGLGAAETGLLASVYFLVFAGAQIPLGVLLDRYGPRRVQSVLLVIAVGGVTLFG  1176
             P +AAD     A+  +  SVY    A A +  G + DR G + V       A+ G  LF 
Sbjct  27    PRIAADLNASEAQLHIAFSVYLAGMAAAMLFAGKVADRSGRKPV-------AIPGAALFI  79

Query  1175  NADSFAEL-------LIGRALIGLGVAASLMAGLKAIVTWFPKDRVAFVNGGMIMLGSLG  1017
              A  F  L       L GR L GLG     +     +       R A V      L  L 
Sbjct  80    IASVFCSLAETSTLFLAGRFLQGLGAGCCYVVAFAILRDTLDDRRRAKV------LSLLN  133

Query  1016  AVTATVPI------DVLLNWIGWRSLFEVLTVATLATAGLIYFAVPEPEGSSKHAS  867
              +T  +P+       +++    W+SLF  + +  +A   L  F + E   ++  AS
Sbjct  134   GITCIIPVLAPVLGHLIMLKFPWQSLFWAMAMMGIAVLMLSLFILKETRPAAPAAS  189


> Z12001.1.gene1.p1 Chloramphenicol resistance protein. Encoded 
by gene CAA78046.1. cmr Curated. ARO:1000001 process or component 
of antibiotic biology or chemistry. ARO:3002701 cmr. 
[Rhodococcus fascians]
Length=391

 Score = 43.1 bits (100),  Expect = 3e-005
 Identities = 90/378 (23%), Positives = 153/378 (40%), Gaps = 26/378 (6%)
 Frame = -3

Query  1367  ASISPALAADFGLGAAETGLLASVYFL-VFAGAQIPLGVLLDRYGPRRVQSVLLVIAVGG  1191
             + + P +A D  +     GLL S + + +  GA + + ++  R+  RR     L+  +  
Sbjct  23    SGLIPDMAQDLQVSVPTAGLLTSAFAIGMIIGAPL-MAIVSMRWQRRRALLTFLITFMVV  81

Query  1190  VTLFGNADSFAELLIGRALIGLGVAASLMAGLKAIVTWFPKDRVAFVNGGMIMLGSLG-A  1014
               +    DSF  LL+ R +  L  A  L   L A ++  P D         ++LG +  A
Sbjct  82    HVIGALTDSFGVLLVTRIVGALANAGFLAVALGAAMSMVPADMKG--RATSVLLGGVTIA  139

Query  1013  VTATVPIDVLLNWI-GWRSLFEVLTVATLATAGLIYFAVPEPEGSSKHASSFGKPLTLRS  837
                 VP   LL  + GWR+ F  + + +      I  + P    +    ++  +  +LR 
Sbjct  140   CVVGVPGGALLGELWGWRASFWEVVLISAPAVAAIMASTPADSPTDSVPNATRELSSLRQ  199

Query  836   VFSDARFLRIAPLSATCIGSSWAMHSLWAASWLADVEGFDHQAVVNQLFTMaigislgal  657
                  R L++  +    I  +      + A  L DV GFD + +   L    +G  +G  
Sbjct  200   -----RKLQLILVLGALINGATFCSFTYLAPTLTDVAGFDSRWIPLLLGLFGLGSFIGVS  254

Query  656   llgiiADRLRKRGVPTEVLLAVVGALFMLAEIALVLRAPLPSVMLWSVVSVVGAATVLSF  477
             + G +AD       P ++L+A   AL ++  I   + A  P V L  ++ V G    LSF
Sbjct  255   VGGRLADTR-----PFQLLVAGSAAL-LVGWIVFAITASHPVVTL-VMLFVQG---TLSF  304

Query  476   AMIADYFPVEIAARANGALNLLHFGGAFA-IQYGIGVIVNQWAPQNGQYPEVAYQIAFSC  300
             A +       +   A+GA  L   GG+FA   + +G  +            + Y+     
Sbjct  305   A-VGSTLISRVLYVADGAPTL---GGSFATAAFNVGAALGPALGGVAIGIGMGYRAPLWT  360

Query  299   GIALQAAALIWFAVPWLR  246
               AL A A++  A  W R
Sbjct  361   SAALVALAIVIGAATWTR  378


> HE999704.1.gene3170.p01 Quinolone resistance protein norB. Encoded 
by gene BN418_3339. norB Curated. ARO:1000001 process 
or component of antibiotic biology or chemistry. ARO:3000421 
norB. [Listeria monocytogenes]
Length=466

 Score = 43.1 bits (100),  Expect = 3e-005
 Identities = 41/168 (24%), Positives = 72/168 (42%), Gaps = 16/168 (9%)
 Frame = -3

Query  1409  VAGYYLSFLFRTINASISPALAADFGLGAAETGLLASVYFLVFAGAQIPLGVLLDRYGPR  1230
             V G    +LF     +I PA+ +D G+ +    +  S+  L      +  G + D++G  
Sbjct  17    VFGVITFWLFAQSMVNIVPAVQSDLGISSDLLSIAISLTALFSGIFIVVAGGMADKFGRV  76

Query  1229  RVQSVLLVIAVGGVTLFGNADSFAELLIGRALIGLGVAASLMAGLKAIVTWFP-KDRVAF  1053
             ++  + L++++ G  L         L+IGR + GL  A  + A L  + T+F   DR   
Sbjct  77    KLTYIGLILSIIGSLLLVVTQGSTLLIIGRIIQGLSAACIMPATLALMKTYFDGADRQRA  136

Query  1052  VN-------GGMIMLGSLGAVTATVPIDVLLNWIGWRSLFEVLTVATL  930
             ++       GG  +    G   AT        ++GWR +F +  V  L
Sbjct  137   LSYWSIGSWGGSGICSFAGGAIAT--------YMGWRWIFIISIVFAL  176


> AF237667.gene.p01 lmrB protein. lmrB Curated. Encoded by gene 
lmrB. ARO:1000001 process or component of antibiotic biology 
or chemistry. ARO:3002813 lmrB. [Corynebacterium glutamicum]
Length=481

 Score = 43.1 bits (100),  Expect = 3e-005
 Identities = 37/170 (21%), Positives = 68/170 (40%), Gaps = 0/170 (0%)
 Frame = -3

Query  1409  VAGYYLSFLFRTINASISPALAADFGLGAAETGLLASVYFLVFAGAQIPLGVLLDRYGPR  1230
             V    +  L  TI +   P++  DF +       L + + L  A      G LLDR+  +
Sbjct  28    VVSAMIMILNETILSVALPSIMEDFSVPETTAQWLTTGFMLTMAVVIPTTGYLLDRFSTK  87

Query  1229  RVQSVLLVIAVGGVTLFGNADSFAELLIGRALIGLGVAASLMAGLKAIVTWFPKDRVAFV  1050
              +    L+    G      A +FA LL  R +  +G A  +   +   +T  P +R   +
Sbjct  88    TIFVTALLFFTVGTLTAALAPTFAVLLGARIVQAVGTALVMPLLMTVTLTVVPAERRGSM  147

Query  1049  NGGMIMLGSLGAVTATVPIDVLLNWIGWRSLFEVLTVATLATAGLIYFAV  900
              G + ++ S+          V+LN + W  LF ++    +    + +F +
Sbjct  148   MGIISIVISVAPALGPTLSGVILNSLTWHWLFWMMLPIVVIALVIGFFLI  197


> GQ244501.1.gene1.p01 Tet43. Encoded by gene tet43. Efflux protein. 
tet43 Curated. ARO:3000573 tet43. ARO:1000001 process 
or component of antibiotic biology or chemistry. [uncultured 
bacterium AOTet43]
Length=519

 Score = 42.7 bits (99),  Expect = 4e-005
 Identities = 44/180 (24%), Positives = 75/180 (41%), Gaps = 7/180 (3%)
 Frame = -3

Query  1400  YYLSFLFRTINASISPALAADFGLGAAETGLLASVYFLVFAGAQIPLGVLLDRYGPRRVQ  1221
             +++  +  T+     P +  D G        +   Y L F G  +  G L DR+G RRV 
Sbjct  65    FFVEMVDNTLLTIALPTIGRDLGASVTSLQWVTGAYSLTFGGLLLTAGSLADRFGRRRVL  124

Query  1220  SV-LLVIAVGGVTLFGNADSFAELLIGRALIGLGVAASLMAGLKAIVTWFP-KDRVAFVN  1047
              + LL   +  +T+   A +  +L+  RA +GL  AA        +   F  +D      
Sbjct  125   QIGLLAFGLISLTVIAVATA-GQLIAVRAALGLAAAAMAPITNSLVFRLFEGEDLRRRAM  183

Query  1046  GGMIMLGSLGAVTATVPIDVLLNWIGWRSLFEV-LTVATLATAGLIYFAVP--EPEGSSK  876
               MI++G  G +   +    +L    W+ L  +   +A +A  G +   VP  + EG +K
Sbjct  184   TLMIVVGMSGFILGPLLGGTVLAHASWQWLLLINAPIALIALIG-VRLGVPADDAEGLTK  242


> AF034958.gene.p01 cmlB protein. cmlB Curated. Encoded by gene 
cmlB. ARO:1000001 process or component of antibiotic biology 
or chemistry. ARO:3002698 cmlB. [Enterobacter aerogenes]
Length=409

 Score = 42.0 bits (97),  Expect = 7e-005
 Identities = 42/163 (25%), Positives = 64/163 (39%), Gaps = 17/163 (10%)
 Frame = -3

Query  1355  PALAADFGLGAAETGLLASVYFLVFAGAQIPLGVLLDRYGPRRVQ---SVLLVIAVGGVT  1185
             P +    G  A    L  + Y ++    Q+  G L DR G R V        V A  G+ 
Sbjct  38    PFMPHALGTTAGTIQLTLTTYLVMIGAGQLLFGPLSDRLGRRPVLLAGGAAYVAASIGLV  97

Query  1184  LFGNADSFAELLIGRALIGLGVAASLMAGLKAIVTWFPKDRVAFVNGGMIMLGSLGAVTA  1005
             +  +A  F      R L   G +A L+A    +     +D  A      ++ G LG++ A
Sbjct  98    VTSSAGVFLGF---RILQACGASACLVATFATV-----RDIYAGRKESNVIYGLLGSMLA  149

Query  1004  TVPI------DVLLNWIGWRSLFEVLTVATLATAGLIYFAVPE  894
              VP        V+  W GWR++F  L +  +A     +   PE
Sbjct  150   MVPAIGPLLGAVIDTWFGWRAIFAFLGLGMIAALTAAWRLWPE  192


> AF332662.1.gene1.p01 florfenicol export protein. floR Curated. 
Encoded by gene floR. FloR. ARO:3002705 floR. ARO:1000001 
process or component of antibiotic biology or chemistry. [Klebsiella 
pneumoniae]
Length=404

 Score = 41.6 bits (96),  Expect = 9e-005
 Identities = 44/170 (25%), Positives = 72/170 (42%), Gaps = 19/170 (11%)
 Frame = -3

Query  1394  LSFLFRTINASISPALAADFGLGAAETGLLASVYFLVFAGAQIPLGVLLDRYGPRRV---  1224
             L+ L   I   + PA+        A   L  S+Y ++    Q+  G L DR G R +   
Sbjct  25    LASLAMDIYLPVVPAMPGILNTTPAMIQLTLSLYMVMLGVGQVIFGPLSDRIGRRPILLA  84

Query  1223  QSVLLVIAVGGVTLFGNADSFAELLIGRALIGLGVAASLMAGLKAIVTWFPKDRVAFVNG  1044
              +   VIA  G      A +F      R L  +G +A L+A    +     +D  A    
Sbjct  85    GATAFVIASLGAAWSSTAPAFVAF---RLLQAVGASAMLVATFATV-----RDVYASRPE  136

Query  1043  GMIMLGSLGAVTATVPI------DVLLNWIGWRSLFEVLTVATLATAGLI  912
             G+++ G   ++ A VP        ++  + GWR++F  +T+A LA   L+
Sbjct  137   GVVIYGLFSSMLAFVPALGPIAGALIGEFFGWRAIF--VTLAALALPALL  184


> AF231986.2.gene2.p01 florfenicol exporter. Encoded by gene floR. 
floR Curated. ARO:3002705 floR. ARO:1000001 process or component 
of antibiotic biology or chemistry. [Escherichia coli]
Length=404

 Score = 41.6 bits (96),  Expect = 9e-005
 Identities = 44/170 (25%), Positives = 73/170 (42%), Gaps = 19/170 (11%)
 Frame = -3

Query  1394  LSFLFRTINASISPALAADFGLGAAETGLLASVYFLVFAGAQIPLGVLLDRYGPRRV---  1224
             L+ L   I   + PA+        A   L  S+Y ++    Q+  G L DR G R +   
Sbjct  25    LASLAMDIYLPVVPAMPGILNTTPAMIQLTLSLYMVMLGVGQVIFGPLSDRIGRRPILLA  84

Query  1223  QSVLLVIAVGGVTLFGNADSFAELLIGRALIGLGVAASLMAGLKAIVTWFPKDRVAFVNG  1044
              +   VIA  G      A +F      R L  +G +A L+A    +     +D  A    
Sbjct  85    GATAFVIASLGAAWSSTAPAFVAF---RLLQAVGASAMLVATFATV-----RDVYANRPE  136

Query  1043  GMIMLGSLGAVTATVPI------DVLLNWIGWRSLFEVLTVATLATAGLI  912
             G+++ G   +V A VP        ++  ++GW+++F  +T+A LA   L+
Sbjct  137   GVVIYGLFSSVLAFVPALGPIAGALIGEFLGWQAIF--ITLAILAMLALL  184


> D37826.1.gene1.p01 PP-FLO. pp-flo Curated. Encoded by gene PP-FLO. 
ARO:3002812 pp-flo. ARO:1000001 process or component of 
antibiotic biology or chemistry. [Photobacterium damselae 
subsp. piscicida]
Length=374

 Score = 41.6 bits (96),  Expect = 9e-005
 Identities = 44/170 (25%), Positives = 73/170 (42%), Gaps = 19/170 (11%)
 Frame = -3

Query  1394  LSFLFRTINASISPALAADFGLGAAETGLLASVYFLVFAGAQIPLGVLLDRYGPRRV---  1224
             L+ L   I   + PA+        A   L  S+Y ++    Q+  G L DR G R +   
Sbjct  25    LASLAMDIYLPVVPAMPGILNTTPAMIQLTLSLYMVMLGVGQVIFGPLSDRIGRRPILLA  84

Query  1223  QSVLLVIAVGGVTLFGNADSFAELLIGRALIGLGVAASLMAGLKAIVTWFPKDRVAFVNG  1044
              +   VIA  G      A +F      R L  +G +A L+A    +     +D  A    
Sbjct  85    GATAFVIASLGAAWSSTAPAFVAF---RLLQAVGASAMLVATFATV-----RDVYANRPE  136

Query  1043  GMIMLGSLGAVTATVPI------DVLLNWIGWRSLFEVLTVATLATAGLI  912
             G+++ G   +V A VP        ++  ++GW+++F  +T+A LA   L+
Sbjct  137   GVVIYGLFSSVLAFVPALGPIAGALIGEFLGWQAIF--ITLAILAMLALL  184


> AF079900.1.gene1.p01 tetracycline efflux protein. OtrB; membrane 
protein; contains 14 putative transmembrane helices that 
cause 'self-resistance' to tetracyclines in the antibiotic-producing 
host; uses GTG start codon; see also GenBank Accession 
Numbers M20370 and AF061335. Encoded by gene otrB. otrB 
Curated. ARO:1000001 process or component of antibiotic biology 
or chemistry. ARO:3002892 otrB. [Streptomyces rimosus]
Length=563

 Score = 41.2 bits (95),  Expect = 1e-004
 Identities = 33/105 (31%), Positives = 51/105 (48%), Gaps = 2/105 (1%)
 Frame = -3

Query  1397  YLSFLFRTINASISPALAADFGLGAAETGLLASVYFLVFAGAQIPLGVLLDRYGPRRVQS  1218
             +L+ L +T+ A+    +A D   G  E     + Y +    A    G L D YG + +  
Sbjct  36    FLAALDQTVIATAMRTIADDLH-GQTEQAWATTGYLIASVLAMPFYGKLSDIYGRKPMYL  94

Query  1217  VLLVIAVGGVTLFGNADSFAELLIGRALIGLGVAASLMAGLKAIV  1083
             + +V+ +GG  L G A S  EL + RA+ GLG    LM+   A+V
Sbjct  95    ISIVVFIGGSVLCGTAGSMWELALFRAVQGLG-GGGLMSLPTAVV  138


> AY055428.1.gene14.p01 florfenicol exporter. Similar to floR from 
Escherichia coli. Encoded by gene floR. ARO:3002705 floR. 
ARO:1000001 process or component of antibiotic biology or 
chemistry. [Vibrio cholerae]
Length=404

 Score = 41.2 bits (95),  Expect = 1e-004
 Identities = 43/170 (25%), Positives = 73/170 (42%), Gaps = 19/170 (11%)
 Frame = -3

Query  1394  LSFLFRTINASISPALAADFGLGAAETGLLASVYFLVFAGAQIPLGVLLDRYGPRRV---  1224
             L+ L   I   + PA+        A   L  S+Y ++    Q+  G L DR G R +   
Sbjct  25    LASLAMDIYLPVVPAMPGILNTTPAMIQLTLSLYMVMLGVGQVIFGPLSDRIGRRPILLA  84

Query  1223  QSVLLVIAVGGVTLFGNADSFAELLIGRALIGLGVAASLMAGLKAIVTWFPKDRVAFVNG  1044
              +   VIA  G      A +F      R L  +G +A L+A    +     +D  A    
Sbjct  85    GATAFVIASLGAAWSSTAPAFVAF---RLLQAVGASAMLVATFATV-----RDAYANRPE  136

Query  1043  GMIMLGSLGAVTATVPI------DVLLNWIGWRSLFEVLTVATLATAGLI  912
             G+++ G   ++ A VP        ++  ++GW+++F  +T+A LA   L+
Sbjct  137   GVVIYGLFSSMLAFVPALGPIAGALIGEFLGWQAIF--ITLAILAMLALL  184


> AY034138.1.gene10.p01 florfenicol exporter. floR Curated. Encoded 
by gene floR. ARO:3002705 floR. ARO:1000001 process or 
component of antibiotic biology or chemistry. [Vibrio cholerae 
MO10]
Length=404

 Score = 41.2 bits (95),  Expect = 1e-004
 Identities = 43/170 (25%), Positives = 73/170 (42%), Gaps = 19/170 (11%)
 Frame = -3

Query  1394  LSFLFRTINASISPALAADFGLGAAETGLLASVYFLVFAGAQIPLGVLLDRYGPRRV---  1224
             L+ L   I   + PA+        A   L  S+Y ++    Q+  G L DR G R +   
Sbjct  25    LASLAMDIYLPVVPAMPGILNTTPAMIQLTLSLYMVMLGVGQVIFGPLSDRIGRRPILLA  84

Query  1223  QSVLLVIAVGGVTLFGNADSFAELLIGRALIGLGVAASLMAGLKAIVTWFPKDRVAFVNG  1044
              +   VIA  G      A +F      R L  +G +A L+A    +     +D  A    
Sbjct  85    GATAFVIASLGAAWSSTAPAFVAF---RLLQAVGASAMLVATFATV-----RDAYANRPE  136

Query  1043  GMIMLGSLGAVTATVPI------DVLLNWIGWRSLFEVLTVATLATAGLI  912
             G+++ G   ++ A VP        ++  ++GW+++F  +T+A LA   L+
Sbjct  137   GVVIYGLFSSMLAFVPALGPIAGALIGEFLGWQAIF--ITLAILAMLALL  184


> AJ518835.1.gene6.p01 florfenicol/chloramphenicol resistance protein. 
floR Curated. Encoded by gene floR. ARO:3002705 floR. 
ARO:1000001 process or component of antibiotic biology or 
chemistry. [Escherichia coli]
Length=404

 Score = 41.2 bits (95),  Expect = 1e-004
 Identities = 43/170 (25%), Positives = 73/170 (42%), Gaps = 19/170 (11%)
 Frame = -3

Query  1394  LSFLFRTINASISPALAADFGLGAAETGLLASVYFLVFAGAQIPLGVLLDRYGPRRV---  1224
             L+ L   I   + PA+        A   L  S+Y ++    Q+  G L DR G R +   
Sbjct  25    LASLAMDIYLPVVPAMPGILNTTPAMIQLTLSLYMVMLGVGQVIFGPLSDRIGRRPILLA  84

Query  1223  QSVLLVIAVGGVTLFGNADSFAELLIGRALIGLGVAASLMAGLKAIVTWFPKDRVAFVNG  1044
              +   VIA  G      A +F      R L  +G +A L+A    +     +D  A    
Sbjct  85    GATAFVIASLGAAWSSTAPAFVAF---RLLQAVGASAMLVATFATV-----RDVYANRPE  136

Query  1043  GMIMLGSLGAVTATVPI------DVLLNWIGWRSLFEVLTVATLATAGLI  912
             G+++ G   ++ A VP        ++  ++GW+++F  +T+A LA   L+
Sbjct  137   GVVIYGLFSSILAFVPALGPIAGALIGEFLGWQAIF--ITLAILAMLALL  184


> AF252855.1.gene1.p01 florfenicol-resistance protein Flo. Encoded 
by gene flo. floR Curated. ARO:3002705 floR. ARO:1000001 
process or component of antibiotic biology or chemistry. [Escherichia 
coli]
Length=404

 Score = 41.2 bits (95),  Expect = 1e-004
 Identities = 43/170 (25%), Positives = 73/170 (42%), Gaps = 19/170 (11%)
 Frame = -3

Query  1394  LSFLFRTINASISPALAADFGLGAAETGLLASVYFLVFAGAQIPLGVLLDRYGPRRV---  1224
             L+ L   I   + PA+        A   L  S+Y ++    Q+  G L DR G R +   
Sbjct  25    LASLAMDIYLPVVPAMPGILNTTPAMIQLTLSLYMVMLGVGQVIFGPLSDRIGRRPILLA  84

Query  1223  QSVLLVIAVGGVTLFGNADSFAELLIGRALIGLGVAASLMAGLKAIVTWFPKDRVAFVNG  1044
              +   VIA  G      A +F      R L  +G +A L+A    +     +D  A    
Sbjct  85    GATAFVIASLGAAWSSTAPAFVAF---RLLQAVGASAMLVATFATV-----RDVYANRPE  136

Query  1043  GMIMLGSLGAVTATVPI------DVLLNWIGWRSLFEVLTVATLATAGLI  912
             G+++ G   ++ A VP        ++  ++GW+++F  +T+A LA   L+
Sbjct  137   GVVIYGLFSSILAFVPALGPIAGALIGEFLGWQAIF--ITLAILAMLALL  184


> AY339985.2.gene3.p01 unknown. Encoded by gene unknown. floR Curated. 
Confers resistance to chloramphenicol; similar to PP-FLO 
encoded by GenBank Accession Number D37826 and CmlA. ARO:3002705 
floR. ARO:1000001 process or component of antibiotic 
biology or chemistry. [Salmonella typhimurium DT104]
Length=404

 Score = 40.4 bits (93),  Expect = 2e-004
 Identities = 43/170 (25%), Positives = 73/170 (42%), Gaps = 19/170 (11%)
 Frame = -3

Query  1394  LSFLFRTINASISPALAADFGLGAAETGLLASVYFLVFAGAQIPLGVLLDRYGPRRV---  1224
             L+ L   I   + PA+        A   L  S+Y ++    Q+  G L DR G R +   
Sbjct  25    LASLAMDIYLPVVPAMPGILNTTPAMIQLTLSLYMVMLGVGQVIFGPLSDRIGRRPILLA  84

Query  1223  QSVLLVIAVGGVTLFGNADSFAELLIGRALIGLGVAASLMAGLKAIVTWFPKDRVAFVNG  1044
              +   VIA  G      A +F      R L  +G +A L+A    +     +D  A    
Sbjct  85    GATAFVIASLGAAWSSTAPAFVAF---RLLQAVGASAMLVATFATV-----RDVYANRPE  136

Query  1043  GMIMLGSLGAVTATVPI------DVLLNWIGWRSLFEVLTVATLATAGLI  912
             G+++ G   ++ A VP        ++  ++GW+++F  +T+A LA   L+
Sbjct  137   GVVIYGLFSSMLAFVPALGPIAGALIGEFLGWQAIF--ITLAILAMLALL  184


> AF261825.2.gene36.p01 chloramphenicol and florfenicol resistance 
protein. floR Curated. Encoded by gene flo. ARO:3002705 
floR. ARO:1000001 process or component of antibiotic biology 
or chemistry. [Salmonella enterica subsp. enterica serovar 
Typhimurium]
Length=404

 Score = 40.4 bits (93),  Expect = 2e-004
 Identities = 43/170 (25%), Positives = 73/170 (42%), Gaps = 19/170 (11%)
 Frame = -3

Query  1394  LSFLFRTINASISPALAADFGLGAAETGLLASVYFLVFAGAQIPLGVLLDRYGPRRV---  1224
             L+ L   I   + PA+        A   L  S+Y ++    Q+  G L DR G R +   
Sbjct  25    LASLAMDIYLPVVPAMPGILNTTPAMIQLTLSLYMVMLGVGQVIFGPLSDRIGRRPILLA  84

Query  1223  QSVLLVIAVGGVTLFGNADSFAELLIGRALIGLGVAASLMAGLKAIVTWFPKDRVAFVNG  1044
              +   VIA  G      A +F      R L  +G +A L+A    +     +D  A    
Sbjct  85    GATAFVIASLGAAWSSTAPAFVAF---RLLQAVGASAMLVATFATV-----RDVYANRPE  136

Query  1043  GMIMLGSLGAVTATVPI------DVLLNWIGWRSLFEVLTVATLATAGLI  912
             G+++ G   ++ A VP        ++  ++GW+++F  +T+A LA   L+
Sbjct  137   GVVIYGLFSSMLAFVPALGPIAGALIGEFLGWQAIF--ITLAILAMLALL  184


> AF118107.1.gene1.p01 putative efflux protein Flor. Encoded by 
gene Flor. floR Curated. 12 transmembrane segment family member. 
ARO:3002705 floR. ARO:1000001 process or component of 
antibiotic biology or chemistry. [Salmonella typhimurium DT104]
Length=404

 Score = 40.4 bits (93),  Expect = 2e-004
 Identities = 43/170 (25%), Positives = 73/170 (42%), Gaps = 19/170 (11%)
 Frame = -3

Query  1394  LSFLFRTINASISPALAADFGLGAAETGLLASVYFLVFAGAQIPLGVLLDRYGPRRV---  1224
             L+ L   I   + PA+        A   L  S+Y ++    Q+  G L DR G R +   
Sbjct  25    LASLAMDIYLPVVPAMPGILNTTPAMIQLTLSLYMVMLGVGQVIFGPLSDRIGRRPILLA  84

Query  1223  QSVLLVIAVGGVTLFGNADSFAELLIGRALIGLGVAASLMAGLKAIVTWFPKDRVAFVNG  1044
              +   VIA  G      A +F      R L  +G +A L+A    +     +D  A    
Sbjct  85    GATAFVIASLGAAWSSTAPAFVAF---RLLQAVGASAMLVATFATV-----RDVYANRPE  136

Query  1043  GMIMLGSLGAVTATVPI------DVLLNWIGWRSLFEVLTVATLATAGLI  912
             G+++ G   ++ A VP        ++  ++GW+++F  +T+A LA   L+
Sbjct  137   GVVIYGLFSSMLAFVPALGPIAGALIGEFLGWQAIF--ITLAILAMLALL  184


> AM296480.1.gene1.p01 Florfenicol/Chloramphenicol efflux protein. 
Encoded by gene floR. floR Curated. ARO:3002705 floR. ARO:1000001 
process or component of antibiotic biology or chemistry. 
[Bordetella bronchiseptica]
Length=404

 Score = 40.4 bits (93),  Expect = 2e-004
 Identities = 43/170 (25%), Positives = 73/170 (42%), Gaps = 19/170 (11%)
 Frame = -3

Query  1394  LSFLFRTINASISPALAADFGLGAAETGLLASVYFLVFAGAQIPLGVLLDRYGPRRV---  1224
             L+ L   I   + PA+        A   L  S+Y ++    Q+  G L DR G R +   
Sbjct  25    LASLAMDIYLPVVPAMPGILNTTPAMIQLTLSLYMVMLGVGQVIFGPLSDRIGRRPILLA  84

Query  1223  QSVLLVIAVGGVTLFGNADSFAELLIGRALIGLGVAASLMAGLKAIVTWFPKDRVAFVNG  1044
              +   VIA  G      A +F      R L  +G +A L+A    +     +D  A    
Sbjct  85    GATAFVIASLGAAWSSTAPAFVAF---RLLQAVGASAMLVATFATV-----RDVYANRPE  136

Query  1043  GMIMLGSLGAVTATVPI------DVLLNWIGWRSLFEVLTVATLATAGLI  912
             G+++ G   ++ A VP        ++  ++GW+++F  +T+A LA   L+
Sbjct  137   GVVIYGLFSSMLAFVPALGPIAGALIGEFLGWQAIF--ITLAILAMLALL  184


Lambda     K      H
   0.318    0.134    0.401 

Gapped
Lambda     K      H
   0.267   0.0410    0.140 

Effective search space used: 263497882


Query=  CM3_S48_L008_R1_001_(paired)_contig_304 Average coverage: 6,819.02
Length=863


***** No hits found *****


Lambda     K      H
   0.318    0.134    0.401 

Gapped
Lambda     K      H
   0.267   0.0410    0.140 

Effective search space used: 144403614


Query=  CM3_S48_L008_R1_001_(paired)_contig_305 Average coverage: 2,787.59
Length=1690


***** No hits found *****


Lambda     K      H
   0.318    0.134    0.401 

Gapped
Lambda     K      H
   0.267   0.0410    0.140 

Effective search space used: 324190188


Query=  CM3_S48_L008_R1_001_(paired)_contig_306 Average coverage: 124.25
Length=29827
                                                                      Score     E
Sequences producing significant alignments:                          (Bits)  Value

  CP003583.1.gene2512.p01 adenine deaminase. adeC Curated. Encode...   236    3e-062
  U00096.3.gene2444.p01 hybrid sensory histidine kinase in two-co...   126    6e-029
  NC_007779.1.12931565.p01 hybrid sensory histidine kinase in two...   126    6e-029
  AP009048.1.gene2430.p01 hybrid sensory histidine kinase in two-...   126    6e-029
  AF173226.1.gene2.p01 SmeS. Encoded by gene smeS. Similar to Bae...   107    4e-023
  KF823969.1.gene2.p01 VanSB. vanSB Curated. Encoded by gene vanS...   100    5e-021
  U00096.3.gene2147.p01 sensory histidine kinase in two-component...  99.0    1e-020
  NC_007779.1.12931432.p01 sensory histidine kinase in two-compon...  99.0    1e-020
  AP009048.1.gene2136.p01 sensory histidine kinase in two-compone...  99.0    1e-020
  BA000017.4.gene1426.p01 putative protein histidine kinase. Enco...  95.1    2e-019
  NC_009782.1.5561126.p01 protein histidine kinase. Encoded by ge...  95.1    2e-019
  FJ349556.1.gene3.p01 VanSM. vanSM Curated. Encoded by gene vanS...  95.1    2e-019
  NC_013450.8614145.p01 sensor histidine kinase ArlS. Encoded by ...  95.1    2e-019
  NC_010079.5775656.p01 sensor histidine kinase. Homology: Signal...  95.1    2e-019
  NC_009641.5332514.p01 two-component sensor histidine kinase. Ho...  95.1    2e-019
  NC_009632.5317282.p01 ATPase domain-containing protein. Encoded...  95.1    2e-019
  NC_009487.5168711.p01 integral membrane sensor signal transduct...  95.1    2e-019
  NC_007795.3920650.p01 hypothetical protein. conserved hypotheti...  95.1    2e-019
  NC_007793.3913274.p01 sensor histidine kinase protein. Homology...  95.1    2e-019
  NC_003923.1003416.p01 putative protein histidine kinase ArlS. H...  95.1    2e-019
  NC_002953.2863895.p01 sensor kinase protein. Ortholog of S. aur...  95.1    2e-019
  NC_002951.3238285.p01 sensor histidine kinase ArlS. Homology: H...  95.1    2e-019
  NC_002758.1121389.p01 putative protein histidine kinase. Homolo...  95.1    2e-019
  NC_002745.1124085.p01 putative protein histidine kinase ArlS. H...  95.1    2e-019
  AF162694.1.gene6.p01 sensor-histidine kinase VanSc. vanSC Curat...  92.8    8e-019
  FJ872411.1.gene45.p01 VanSE. Encoded by gene vanSE. Sensor hist...  92.4    1e-018
  HM440348.1.gene2.p01 AdeS. adeS Curated. Encoded by gene adeS. ...  91.7    2e-018
  DQ212986.1.gene5.p01 VanSG. Sensor histidine kinase. vanSG Cura...  91.3    2e-018
  AF155139.2.gene3.p01 two-component sensor histidine kinase. Sim...  89.0    1e-017
  EU250284.1.gene6.p01 sensor histidine kinase. VanSL. Encoded by...  88.2    2e-017
  HQ433550.1.gene1.p01 MexS. Putative oxidoreductase. mexS Curate...  84.0    4e-016
  KF478993.1.gene7.p01 VanS. vanSO Curated. Two-component system ...  83.2    6e-016
  DQ018711.1.gene2.p01 VanS. vanSA Curated. Sensor histidine kina...  78.2    2e-014
  JF802084.2.gene5.p01 VanSN. vanSN Curated. Encoded by gene vanS...  76.6    6e-014
  U00096.3.gene4218.p01 sensory histidine kinase in two-component...  74.3    3e-013
  NC_007779.1.12934090.p01 sensory histidine kinase in two-compon...  74.3    3e-013
  AP009048.1.gene4161.p01 sensory histidine kinase in two-compone...  74.3    3e-013
  U00096.3.gene4013.p01 sensory histidine kinase in two-component...  69.7    7e-012
  NC_007779.1.12933650.p01 sensory histidine kinase in two-compon...  69.7    7e-012
  AP009048.1.gene3415.p01 sensory histidine kinase in two-compone...  69.7    7e-012
  NC_002695.1.914983.p01 two-component sensor protein. Part of tw...  69.7    7e-012
  GQ244501.1.gene1.p01 Tet43. Encoded by gene tet43. Efflux prote...  52.4    1e-006
  U00096.3.gene1150.p01 sensory histidine kinase in two-component...  52.4    1e-006
  NC_007779.1.12931668.p01 sensory histidine kinase in two-compon...  52.4    1e-006
  AP009048.1.gene1178.p01 sensory histidine kinase in two-compoen...  52.4    1e-006
  AF024666.2.gene18.p01 Cmx(A). Chloramphenicol export protein. E...  47.8    3e-005
  AF024666.2.gene33.p01 CmxB. Chloramphenicol export protein. cmx...  47.8    3e-005
  AL009126.3.gene2906.p01 efflux transporter. Evidence 1a: Functi...  45.4    1e-004
  L32599.1.gene2.p01 Unknown product. blt Curated. Encoded by gen...  45.4    1e-004


> CP003583.1.gene2512.p01 adenine deaminase. adeC Curated. Encoded 
by gene adeC. ARO:3000776 adeC. ARO:1000001 process or component 
of antibiotic biology or chemistry. [Enterococcus faecium 
DO]
Length=589

 Score =  236 bits (603),  Expect = 3e-062
 Identities = 184/596 (30%), Positives = 308/596 (51%), Gaps = 31/596 (5%)
 Frame = -1

Query  2572  PLHAMTRRLADVASGRVAPELVITGARVLSTYSERILPNRELWITGGRVAAVKPAGAHKA  2393
             PL    R+  +VAS +   +LVI  A++++ +++ I+  +++ I  G +  +   G ++ 
Sbjct  5     PLETTLRKYIEVASKKKPADLVIKHAKIVNVFTKEIM-EKDVAICEGMIVGI---GEYE-  59

Query  2392  LGGGFAIYDAADGIIAPGLVDPHIHIESSMVTACAYAEAALLNGTTTIFCDSHEIGNVMD  2213
                G ++++A    + PG +D H+HIESS+++   +++ +LL+G TT+  D HEIGN+  
Sbjct  60    ---GKSVHNANGQYLVPGFIDGHVHIESSLLSPSEFSKVSLLHGVTTVVTDPHEIGNIAG  116

Query  2212  VAGVEAMLEDARQAPLSIFLTVPSTVPATSAALETAGGDLTPDKIADLFDRWPEAVALGE  2033
               G+E M+EDARQ  ++IF  +PS VP T    ET G +L   K+A    + PE + L E
Sbjct  117   STGLEFMIEDARQTLMNIFFMLPSCVPVT--PFETNGANLNAKKLAPFLQK-PEVLGLAE  173

Query  2032  KMDFVPVCMGDERSHAILAAALQRGRPVSGHV--YGREFVAAYAASGVTDTHEaidrdia  1859
              M++  V   +      +    Q  + + GH    G E +  Y A+G+   HEA     A
Sbjct  174   VMNYQAVANNETDILEKIQLMHQHKKKIDGHAAGIGMEELNVYPAAGIRTDHEATTAKEA  233

Query  1858  ddlldAGVWIFLRGGPPTTPWHSLPQAIRTITELGASHKRTAVCTDDRDADDLMLFG-LD  1682
              + LD G+++ +R G       SL  AI        + +R    TDD+  +DL+  G +D
Sbjct  234   KERLDLGMYLMVREGTVAKDLASLLPAITP-----ENSRRCFFVTDDKLINDLVKEGSID  288

Query  1681  WVVREAVKAGMSPEQAWSMGSLHGATRFAMdgeigglgggrradlvllddgLKP-QSTWY  1505
              +VR+A+  G+ P QA  M +L+ A  F +        G +    +  D    P    +Y
Sbjct  289   HIVRQAIALGIDPLQAIQMATLNAAECFDLKTLGAIAPGYQADFFLTDDLTKLPIHEVFY  348

Query  1504  GGELVVENGKITPRL--DQALSQRYQYPKAAYATVKLPAQVKLTPELPTKACTVNAIKTA  1331
              G LVV++G++   L  D + S     PK     +  P  ++L     ++A  +  I  +
Sbjct  349   KGTLVVQSGQLQDHLFADHSNSYTCCLPKLNAQPLN-PHSLELLLS-SSQAHVIEIIPNS  406

Query  1330  LPGITLIHDKVAIAPASDWPTLFARHGLCFVAVIERHGKSAGNVAHGLLKDFGLTRGAVA  1151
             L    L+ +KV        P++        +AVIERH ++ GN+  G++K F L +GA+A
Sbjct  407   LVTKDLV-EKVDRQGERFIPSI--EKDQLKIAVIERHHQT-GNIGLGIVKGFQLKQGAIA  462

Query  1150  SSVGHDSHNIIVAGTNEADMQVAVAAIGSHQGGVCVVADGKVRAMVPLPIAGLLSDKRIT  971
             +++ HDSHN++V GTN+ DM  A   +    GG+ VV   +  A V LPI G+++ +  +
Sbjct  463   TTIAHDSHNLVVVGTNDEDMLYAANLLIQKGGGMTVVNKQQEIACVSLPIGGIMTQEPFS  522

Query  970   EVAEEVKLLKT---EWAAAGCTIPYMGFNLIPLSVIPEIRITDKGLVLVPQMELTP  812
              V E++  L T   +  AA    P++  + + LSVIPE++ITDKGL    + +L P
Sbjct  523   IVYEQLNELITKAHQLGAAKTFDPFLTLSFLTLSVIPELKITDKGLFSFSRFQLIP  578


> U00096.3.gene2444.p01 hybrid sensory histidine kinase in two-component 
regulatory system with EvgA. Encoded by gene evgS. 
Putative sensor for regulator EvgA; GO_component: GO:0009274 
- peptidoglycan-based cell wall; GO_component: GO:0019866 
- organelle inner membrane; GO_process: GO:0006464 - protein 
modification process. ARO:1000001 process or component of antibiotic 
biology or chemistry. ARO:3000833 evgS. [Escherichia 
coli str. K-12 substr. MG1655]
Length=1197

 Score =  126 bits (316),  Expect = 6e-029
 Identities = 94/297 (31%), Positives = 152/297 (51%), Gaps = 22/297 (7%)
 Frame = +2

Query  25946  VDNDLRLRA-----TVIDLQRSQSALE----RQAIELADLAEKYSQEKTRAEEANQTKSK  26098
              +DN +  R      T+ +L  S +A+     +   E  DL      EK +A +A   KS+
Sbjct  655    IDNGIEKRCINHWHTLCNLPASDNAVYICGWQDITETRDLINALEVEKNKAIKATVAKSQ  714

Query  26099  FLANMSHELRTPLNAIIGFSEIM-GSGMFGSLGSEKYQEYCHDILTSGQYLLEVINDILD  26275
              FLA MSHE+RTP+++I+GF E++ GSG    L  E+  E       +GQ LL +I +ILD
Sbjct  715    FLATMSHEIRTPISSIMGFLELLSGSG----LSKEQRVEAISLAYATGQSLLGLIGEILD  770

Query  26276  MSKIEAGRMKLDMEPLDLAKTLAESLRVVSGRAQDKRLVL--DADIEGNIPIVADRRATK  26449
              + KIE+G  +L  + +D+   +  +       A  K + L   +    +  +  D +A K
Sbjct  771    VDKIESGNYQLQPQWVDIPTLVQNTCHSFGAIAASKSIALSCSSTFPEHYLVKIDPQAFK  830

Query  26450  QIMVNLLSNAVKFTPEGG-RVTMRSRVFDDK---VVLIIADTGIGIPAQSLARLGRPFEQ  26617
              Q++ NLLSNA+KFT EG  ++T      DD    + + I D+G G+  +   +L + + Q
Sbjct  831    QVLSNLLSNALKFTTEGAVKITTSLGHIDDNHAVIKMTIMDSGSGLSQEEQQQLFKRYSQ  890

Query  26618  VESQMTKTYHGSGLGLAIARSLTQLHGGSMRLRSRIESGTVVRVTLPRDAYKATASI  26788
                +   +T  GSGLGL I + L +   G + L S    GT   +T+P +  +  A++
Sbjct  891    TSAGRQQT--GSGLGLMICKELIKNMQGDLSLESHPGIGTTFTITIPVEISQQVATV  945


> NC_007779.1.12931565.p01 hybrid sensory histidine kinase in two-component 
regulatory system with EvgA. ECK2366:JW2367:b2370. 
Encoded by gene evgS. ARO:1000001 process or component of 
antibiotic biology or chemistry. ARO:3000833 evgS. [Escherichia 
coli str. K-12 substr. W3110]
Length=1197

 Score =  126 bits (316),  Expect = 6e-029
 Identities = 94/297 (31%), Positives = 152/297 (51%), Gaps = 22/297 (7%)
 Frame = +2

Query  25946  VDNDLRLRA-----TVIDLQRSQSALE----RQAIELADLAEKYSQEKTRAEEANQTKSK  26098
              +DN +  R      T+ +L  S +A+     +   E  DL      EK +A +A   KS+
Sbjct  655    IDNGIEKRCINHWHTLCNLPASDNAVYICGWQDITETRDLINALEVEKNKAIKATVAKSQ  714

Query  26099  FLANMSHELRTPLNAIIGFSEIM-GSGMFGSLGSEKYQEYCHDILTSGQYLLEVINDILD  26275
              FLA MSHE+RTP+++I+GF E++ GSG    L  E+  E       +GQ LL +I +ILD
Sbjct  715    FLATMSHEIRTPISSIMGFLELLSGSG----LSKEQRVEAISLAYATGQSLLGLIGEILD  770

Query  26276  MSKIEAGRMKLDMEPLDLAKTLAESLRVVSGRAQDKRLVL--DADIEGNIPIVADRRATK  26449
              + KIE+G  +L  + +D+   +  +       A  K + L   +    +  +  D +A K
Sbjct  771    VDKIESGNYQLQPQWVDIPTLVQNTCHSFGAIAASKSIALSCSSTFPEHYLVKIDPQAFK  830

Query  26450  QIMVNLLSNAVKFTPEGG-RVTMRSRVFDDK---VVLIIADTGIGIPAQSLARLGRPFEQ  26617
              Q++ NLLSNA+KFT EG  ++T      DD    + + I D+G G+  +   +L + + Q
Sbjct  831    QVLSNLLSNALKFTTEGAVKITTSLGHIDDNHAVIKMTIMDSGSGLSQEEQQQLFKRYSQ  890

Query  26618  VESQMTKTYHGSGLGLAIARSLTQLHGGSMRLRSRIESGTVVRVTLPRDAYKATASI  26788
                +   +T  GSGLGL I + L +   G + L S    GT   +T+P +  +  A++
Sbjct  891    TSAGRQQT--GSGLGLMICKELIKNMQGDLSLESHPGIGTTFTITIPVEISQQVATV  945


> AP009048.1.gene2430.p01 hybrid sensory histidine kinase in two-component 
regulatory system with EvgA. evgS Curated. ECK2366:JW2367:b2370. 
Encoded by gene evgS. ARO:1000001 process or 
component of antibiotic biology or chemistry. ARO:3000833 
evgS. [Escherichia coli str. K-12 substr. W3110]
Length=1197

 Score =  126 bits (316),  Expect = 6e-029
 Identities = 94/297 (31%), Positives = 152/297 (51%), Gaps = 22/297 (7%)
 Frame = +2

Query  25946  VDNDLRLRA-----TVIDLQRSQSALE----RQAIELADLAEKYSQEKTRAEEANQTKSK  26098
              +DN +  R      T+ +L  S +A+     +   E  DL      EK +A +A   KS+
Sbjct  655    IDNGIEKRCINHWHTLCNLPASDNAVYICGWQDITETRDLINALEVEKNKAIKATVAKSQ  714

Query  26099  FLANMSHELRTPLNAIIGFSEIM-GSGMFGSLGSEKYQEYCHDILTSGQYLLEVINDILD  26275
              FLA MSHE+RTP+++I+GF E++ GSG    L  E+  E       +GQ LL +I +ILD
Sbjct  715    FLATMSHEIRTPISSIMGFLELLSGSG----LSKEQRVEAISLAYATGQSLLGLIGEILD  770

Query  26276  MSKIEAGRMKLDMEPLDLAKTLAESLRVVSGRAQDKRLVL--DADIEGNIPIVADRRATK  26449
              + KIE+G  +L  + +D+   +  +       A  K + L   +    +  +  D +A K
Sbjct  771    VDKIESGNYQLQPQWVDIPTLVQNTCHSFGAIAASKSIALSCSSTFPEHYLVKIDPQAFK  830

Query  26450  QIMVNLLSNAVKFTPEGG-RVTMRSRVFDDK---VVLIIADTGIGIPAQSLARLGRPFEQ  26617
              Q++ NLLSNA+KFT EG  ++T      DD    + + I D+G G+  +   +L + + Q
Sbjct  831    QVLSNLLSNALKFTTEGAVKITTSLGHIDDNHAVIKMTIMDSGSGLSQEEQQQLFKRYSQ  890

Query  26618  VESQMTKTYHGSGLGLAIARSLTQLHGGSMRLRSRIESGTVVRVTLPRDAYKATASI  26788
                +   +T  GSGLGL I + L +   G + L S    GT   +T+P +  +  A++
Sbjct  891    TSAGRQQT--GSGLGLMICKELIKNMQGDLSLESHPGIGTTFTITIPVEISQQVATV  945


> AF173226.1.gene2.p01 SmeS. Encoded by gene smeS. Similar to BaeS 
of Escherichia coli, CpxA of Escherichia coli and MtrB of 
Mycobacterium tuberculosis; putative kinase sensor component 
of a two component signal transduction system. smeS Curated. 
ARO:1000001 process or component of antibiotic biology or 
chemistry. ARO:3003067 smeS. [Stenotrophomonas maltophilia]
Length=467

 Score =  107 bits (266),  Expect = 4e-023
 Identities = 72/251 (28%), Positives = 124/251 (49%), Gaps = 10/251 (3%)
 Frame = +2

Query  26024  ELADLAEKYSQEKTRAEEANQTKSKFLANMSHELRTPLNAIIGFSEIMGSGMFGSLGSEK  26203
              EL  L   +++     ++  + +  F+A++SHELRTPL  +    E +  G+       +
Sbjct  224    ELDALVNDFNRMAQALDDTERNRRAFIADISHELRTPLAVVRAELEAIEDGI-------R  276

Query  26204  YQEYCHDILTSGQY--LLEVINDILDMSKIEAGRMKLDMEPLDLAKTLAESLRVVSGRAQ  26377
                +  + +   G+   L ++I+D+ D+S  ++G +     PLDL   L   L  +  R  
Sbjct  277    PLDRANLVGLQGEIRQLGKLIDDLHDLSMTQSGGLAYRFAPLDLVALLRSELNGMRVRFA  336

Query  26378  DKRLVLDADIEGN-IPIVADRRATKQIMVNLLSNAVKFTPEGGRVTMRSRVFDDKVVLII  26554
              +  L L+ D+    + +  D R  +Q++ NLL NA+++T  GGRV +++      V L++
Sbjct  337    NAGLALEEDLPATPLQVSGDERRLQQVLANLLENALRYTHAGGRVRVQAARVPAGVQLVV  396

Query  26555  ADTGIGIPAQSLARLGRPFEQVESQMTKTYHGSGLGLAIARSLTQLHGGSMRLRSRIESG  26734
               DT  G+P    A +   F +VES   +   GSGLGLAI+ ++   H G +        G
Sbjct  397    EDTAPGVPPDKCALVFERFYRVESSRNRASGGSGLGLAISHNIILAHHGVIHAAPSPLGG  456

Query  26735  TVVRVTLPRDA  26767
                V +TLP  A
Sbjct  457    LRVVITLPEPA  467


> KF823969.1.gene2.p01 VanSB. vanSB Curated. Encoded by gene vanSB. 
ARO:1000001 process or component of antibiotic biology 
or chemistry. ARO:3002932 vanSB. [Enterococcus faecium]
Length=454

 Score =  100 bits (248),  Expect = 5e-021
 Identities = 68/239 (28%), Positives = 118/239 (49%), Gaps = 5/239 (2%)
 Frame = +2

Query  25964  LRATVIDLQRSQSALERQAIELADLAEKYSQEKTRAEEANQTKSKFLANMSHELRTPLNA  26143
              L A   D+      L+     L D   +   E  R  E  +T+  F A  SHEL+TP+ A
Sbjct  189    LGALAHDMHSMYVRLKETIARLEDEIARLEDEIAREHELEETQRYFFAAASHELKTPIAA  248

Query  26144  IIGFSEIMGSGMFGSLGSEK-YQEYCHDILTSGQYLLEVINDILDMSKIEAGRMKLDMEP  26320
                  + ++  GM  ++G  K + +Y  + +       ++I++IL++  +  GR+    EP
Sbjct  249    ----TSVLLEGMLENIGDYKDHSKYLRECIKMMDRQGKIISEILELVSLNDGRIVPIAEP  304

Query  26321  LDLAKTLAESLRVVSGRAQDKRLVLDADIEGNIPIVADRRATKQIMVNLLSNAVKFTPEG  26500
              LD+ +T+AE L      A+        DI     +++D R  ++ + N++ NAV+ TP+G
Sbjct  305    LDIGRTVAELLPDFQTLAEANNQRFVTDIPAGQIVLSDPRLLQKALSNVILNAVQNTPQG  364

Query  26501  GRVTMRSRVFDDKVVLIIADTGIGIPAQSLARLGRPFEQVESQMTKTYHGSGLGLAIAR  26677
              G V + S    +K  L + + G+ I   +L RL  PF +++   ++    SGLGLAI +
Sbjct  365    GEVRIWSEPGAEKCRLFVLNMGVHIDDTALPRLFTPFYRIDQARSRKSGRSGLGLAIVQ  423


> U00096.3.gene2147.p01 sensory histidine kinase in two-component 
regulatory system with BaeR. Sensor protein (for BaeR); GO_component: 
GO:0009274 - peptidoglycan-based cell wall; GO_component: 
GO:0019866 - organelle inner membrane; GO_process: 
GO:0006464 - protein modification process. Encoded by gene 
baeS. ARO:1000001 process or component of antibiotic biology 
or chemistry. ARO:3000829 baeS. [Escherichia coli str. K-12 
substr. MG1655]
Length=467

 Score = 99.0 bits (245),  Expect = 1e-020
 Identities = 68/249 (27%), Positives = 117/249 (46%), Gaps = 13/249 (5%)
 Frame = +2

Query  26024  ELADLAEKYSQEKTRAEEANQTKSKFLANMSHELRTPLNAIIGFSEIMGSGMFGSLGSEK  26203
              EL  LA+ ++Q  +  E+  Q +  F+A++SHELRTPL  + G  E +  G+        
Sbjct  219    ELGKLAQDFNQLASTLEKNQQMRRDFMADISHELRTPLAVLRGELEAIQDGV--------  270

Query  26204  YQEYCHDILTSGQY----LLEVINDILDMSKIEAGRMKLDMEPLDLAKTLAESLRVVSGR  26371
               +++  + + S Q     L ++++D+  +S  + G +     P+DL   L  +      R
Sbjct  271    -RKFTPETVASLQAEVGTLTKLVDDLHQLSMSDEGALAYQKAPVDLIPLLEVAGGAFRER  329

Query  26372  AQDKRLVLDADIEGNIPIVADRRATKQIMVNLLSNAVKFTPEGGRVTMRSRVFDDKVVLI  26551
                 + L L   +  +I +  DR    Q+  NLL N++++T  GG + + +   D  V L 
Sbjct  330    FASRGLKLQFSLPDSITVFGDRDRLMQLFNNLLENSLRYTDSGGSLQISAGQRDKTVRLT  389

Query  26552  IADTGIGIPAQSLARLGRPFEQVESQMTKTYHGSGLGLAIARSLTQLHGGSMRLRSRIES  26731
               AD+  G+    L +L   F + E    +   GSGLGLAI  ++ + H G +        
Sbjct  390    FADSAPGVSDDQLQKLFERFYRTEGSRNRASGGSGLGLAICLNIVEAHNGRIIAAHSPFG  449

Query  26732  GTVVRVTLP  26758
              G  + V LP
Sbjct  450    GVSITVELP  458


> NC_007779.1.12931432.p01 sensory histidine kinase in two-component 
regulatory system with BaeR. ECK2074:JW2063:b2078. Encoded 
by gene baeS. ARO:1000001 process or component of antibiotic 
biology or chemistry. ARO:3000829 baeS. [Escherichia coli 
str. K-12 substr. W3110]
Length=467

 Score = 99.0 bits (245),  Expect = 1e-020
 Identities = 68/249 (27%), Positives = 117/249 (46%), Gaps = 13/249 (5%)
 Frame = +2

Query  26024  ELADLAEKYSQEKTRAEEANQTKSKFLANMSHELRTPLNAIIGFSEIMGSGMFGSLGSEK  26203
              EL  LA+ ++Q  +  E+  Q +  F+A++SHELRTPL  + G  E +  G+        
Sbjct  219    ELGKLAQDFNQLASTLEKNQQMRRDFMADISHELRTPLAVLRGELEAIQDGV--------  270

Query  26204  YQEYCHDILTSGQY----LLEVINDILDMSKIEAGRMKLDMEPLDLAKTLAESLRVVSGR  26371
               +++  + + S Q     L ++++D+  +S  + G +     P+DL   L  +      R
Sbjct  271    -RKFTPETVASLQAEVGTLTKLVDDLHQLSMSDEGALAYQKAPVDLIPLLEVAGGAFRER  329

Query  26372  AQDKRLVLDADIEGNIPIVADRRATKQIMVNLLSNAVKFTPEGGRVTMRSRVFDDKVVLI  26551
                 + L L   +  +I +  DR    Q+  NLL N++++T  GG + + +   D  V L 
Sbjct  330    FASRGLKLQFSLPDSITVFGDRDRLMQLFNNLLENSLRYTDSGGSLQISAGQRDKTVRLT  389

Query  26552  IADTGIGIPAQSLARLGRPFEQVESQMTKTYHGSGLGLAIARSLTQLHGGSMRLRSRIES  26731
               AD+  G+    L +L   F + E    +   GSGLGLAI  ++ + H G +        
Sbjct  390    FADSAPGVSDDQLQKLFERFYRTEGSRNRASGGSGLGLAICLNIVEAHNGRIIAAHSPFG  449

Query  26732  GTVVRVTLP  26758
              G  + V LP
Sbjct  450    GVSITVELP  458


> AP009048.1.gene2136.p01 sensory histidine kinase in two-component 
regulatory system with BaeR. baeS Curated. Encoded by gene 
baeS. ECK2074:JW2063:b2078. ARO:1000001 process or component 
of antibiotic biology or chemistry. ARO:3000829 baeS. [Escherichia 
coli str. K-12 substr. W3110]
Length=467

 Score = 99.0 bits (245),  Expect = 1e-020
 Identities = 68/249 (27%), Positives = 117/249 (46%), Gaps = 13/249 (5%)
 Frame = +2

Query  26024  ELADLAEKYSQEKTRAEEANQTKSKFLANMSHELRTPLNAIIGFSEIMGSGMFGSLGSEK  26203
              EL  LA+ ++Q  +  E+  Q +  F+A++SHELRTPL  + G  E +  G+        
Sbjct  219    ELGKLAQDFNQLASTLEKNQQMRRDFMADISHELRTPLAVLRGELEAIQDGV--------  270

Query  26204  YQEYCHDILTSGQY----LLEVINDILDMSKIEAGRMKLDMEPLDLAKTLAESLRVVSGR  26371
               +++  + + S Q     L ++++D+  +S  + G +     P+DL   L  +      R
Sbjct  271    -RKFTPETVASLQAEVGTLTKLVDDLHQLSMSDEGALAYQKAPVDLIPLLEVAGGAFRER  329

Query  26372  AQDKRLVLDADIEGNIPIVADRRATKQIMVNLLSNAVKFTPEGGRVTMRSRVFDDKVVLI  26551
                 + L L   +  +I +  DR    Q+  NLL N++++T  GG + + +   D  V L 
Sbjct  330    FASRGLKLQFSLPDSITVFGDRDRLMQLFNNLLENSLRYTDSGGSLQISAGQRDKTVRLT  389

Query  26552  IADTGIGIPAQSLARLGRPFEQVESQMTKTYHGSGLGLAIARSLTQLHGGSMRLRSRIES  26731
               AD+  G+    L +L   F + E    +   GSGLGLAI  ++ + H G +        
Sbjct  390    FADSAPGVSDDQLQKLFERFYRTEGSRNRASGGSGLGLAICLNIVEAHNGRIIAAHSPFG  449

Query  26732  GTVVRVTLP  26758
              G  + V LP
Sbjct  450    GVSITVELP  458


> BA000017.4.gene1426.p01 putative protein histidine kinase. Encoded 
by gene arlS. ARO:1000001 process or component of antibiotic 
biology or chemistry. ARO:3000839 arlS. [Staphylococcus 
aureus subsp. aureus Mu50]
Length=451

 Score = 95.1 bits (235),  Expect = 2e-019
 Identities = 55/243 (22%), Positives = 130/243 (53%), Gaps = 5/243 (2%)
 Frame = +2

Query  26024  ELADLAEKYSQEKTRAEEANQTKSKFLANMSHELRTPLNAIIGFSEIMGSGMFGSLGSEK  26203
              E+ +LA  +++  ++ EE+   + +F+ + SHELRTPL  I G   ++    +G      
Sbjct  211    EIDNLANTFNEMMSQIEESFNQQRQFVEDASHELRTPLQIIQGHLNLIQR--WGKKDPAV  268

Query  26204  YQEYCHDILTSGQYLLEVINDILDMSKIEAGRMKLDMEPLDLAKTLAESLRVVSGRAQDK  26383
               +E  +  +     +++++ ++L+++K +   +  + + + +   +   +  +     D 
Sbjct  269    LEESLNISIEEMNRIIKLVEELLELTKGDVNDISSEAQTVHINDEIRSRIHSLKQLHPDY  328

Query  26384  RLVLDADIEG-NIPIVADRRATKQIMVNLLSNAVKFTPEGGRVTMRSRVFDDKVVLIIAD  26560
              +   D D+   N+ I       +Q+ +  + NA+K+  +  ++ +++R+ + + ++ I D
Sbjct  329    QF--DTDLTSKNLEIKMKPHQFEQLFLIFIDNAIKYDVKNKKIKVKTRLKNKQKIIEITD  386

Query  26561  TGIGIPAQSLARLGRPFEQVESQMTKTYHGSGLGLAIARSLTQLHGGSMRLRSRIESGTV  26740
               GIGIP +    +   F +V+   +++  G+GLGL+IA+ + QL+GGS++++S I  GT 
Sbjct  387    HGIGIPEEDQDFIFDRFYRVDKSRSRSQGGNGLGLSIAQKIIQLNGGSIKIKSEINKGTT  446

Query  26741  VRV  26749
               ++
Sbjct  447    FKI  449


> NC_009782.1.5561126.p01 protein histidine kinase. Encoded by 
gene arlS. ARO:1000001 process or component of antibiotic biology 
or chemistry. ARO:3000839 arlS. [Staphylococcus aureus 
subsp. aureus Mu3]
Length=451

 Score = 95.1 bits (235),  Expect = 2e-019
 Identities = 55/243 (22%), Positives = 130/243 (53%), Gaps = 5/243 (2%)
 Frame = +2

Query  26024  ELADLAEKYSQEKTRAEEANQTKSKFLANMSHELRTPLNAIIGFSEIMGSGMFGSLGSEK  26203
              E+ +LA  +++  ++ EE+   + +F+ + SHELRTPL  I G   ++    +G      
Sbjct  211    EIDNLANTFNEMMSQIEESFNQQRQFVEDASHELRTPLQIIQGHLNLIQR--WGKKDPAV  268

Query  26204  YQEYCHDILTSGQYLLEVINDILDMSKIEAGRMKLDMEPLDLAKTLAESLRVVSGRAQDK  26383
               +E  +  +     +++++ ++L+++K +   +  + + + +   +   +  +     D 
Sbjct  269    LEESLNISIEEMNRIIKLVEELLELTKGDVNDISSEAQTVHINDEIRSRIHSLKQLHPDY  328

Query  26384  RLVLDADIEG-NIPIVADRRATKQIMVNLLSNAVKFTPEGGRVTMRSRVFDDKVVLIIAD  26560
              +   D D+   N+ I       +Q+ +  + NA+K+  +  ++ +++R+ + + ++ I D
Sbjct  329    QF--DTDLTSKNLEIKMKPHQFEQLFLIFIDNAIKYDVKNKKIKVKTRLKNKQKIIEITD  386

Query  26561  TGIGIPAQSLARLGRPFEQVESQMTKTYHGSGLGLAIARSLTQLHGGSMRLRSRIESGTV  26740
               GIGIP +    +   F +V+   +++  G+GLGL+IA+ + QL+GGS++++S I  GT 
Sbjct  387    HGIGIPEEDQDFIFDRFYRVDKSRSRSQGGNGLGLSIAQKIIQLNGGSIKIKSEINKGTT  446

Query  26741  VRV  26749
               ++
Sbjct  447    FKI  449


> FJ349556.1.gene3.p01 VanSM. vanSM Curated. Encoded by gene vanSM. 
Sensor protein kinase. ARO:3002939 vanSM. ARO:1000001 process 
or component of antibiotic biology or chemistry. [Enterococcus 
faecium]
Length=370

 Score = 95.1 bits (235),  Expect = 2e-019
 Identities = 62/255 (24%), Positives = 129/255 (50%), Gaps = 10/255 (3%)
 Frame = +2

Query  26024  ELADLAEKYSQEKTRAEEANQ-------TKSKFLANMSHELRTPLNAIIGFSEIMGSGMF  26182
              E  D+A+  +Q   + EEA Q       +K + + N++H+LRTPL +++G+ +++     
Sbjct  113    EFGDIAQAINQASEKLEEAIQRGDFSENSKEQLVVNLAHDLRTPLTSVLGYLDLVLKDE-  171

Query  26183  GSLGSEKYQEYCHDILTSGQYLLEVINDILDMSKIEAGRMKLDMEPLDLAKTLAESLRVV  26362
                L  E+ + +     T  Q L ++I+++ +++++  G + ++ +P++L   L +    +
Sbjct  172    -KLTKEQVRHFLTIAFTKSQRLEKLIDELFEITRMNYGMLSIEKKPINLTDLLLQLKEEL  230

Query  26363  SGRAQDKRLVLDADIEGNIPIVADRRATKQIMVNLLSNAVKFTPEGGRVTMRSRVFDDKV  26542
                  +   L    +   ++P+ AD     ++  NLL+NA ++  +G  V +   V +++V
Sbjct  231    YPIFEKNGLTARMNTLPHLPVSADGEMLARVFENLLTNANRYGHDGQFVDINGFVDEEEV  290

Query  26543  VLIIADTGIGIPAQSLARLGRPFEQVESQMTKTYHGSGLGLAIARSLTQLHGGSMRLRSR  26722
              V+ + + G  IP   L  L   F   +   T     +GLGL IA+++ + H G++   S 
Sbjct  291    VVQVVNYGDSIPPNELPYLFDMFYTGDKARTHKEDSTGLGLFIAKNIVEQHNGTVTAESS  350

Query  26723  IESGTVVRVTLPRDA  26767
              +   TV  V LP ++
Sbjct  351    L-IRTVFEVRLPLES  364


> NC_013450.8614145.p01 sensor histidine kinase ArlS. Encoded by 
gene arlS. ARO:1000001 process or component of antibiotic 
biology or chemistry. ARO:3000839 arlS. [Staphylococcus aureus 
subsp. aureus ED98]
Length=451

 Score = 95.1 bits (235),  Expect = 2e-019
 Identities = 55/243 (22%), Positives = 130/243 (53%), Gaps = 5/243 (2%)
 Frame = +2

Query  26024  ELADLAEKYSQEKTRAEEANQTKSKFLANMSHELRTPLNAIIGFSEIMGSGMFGSLGSEK  26203
              E+ +LA  +++  ++ EE+   + +F+ + SHELRTPL  I G   ++    +G      
Sbjct  211    EIDNLANTFNEMMSQIEESFNQQRQFVEDASHELRTPLQIIQGHLNLIQR--WGKKDPAV  268

Query  26204  YQEYCHDILTSGQYLLEVINDILDMSKIEAGRMKLDMEPLDLAKTLAESLRVVSGRAQDK  26383
               +E  +  +     +++++ ++L+++K +   +  + + + +   +   +  +     D 
Sbjct  269    LEESLNISIEEMNRIIKLVEELLELTKGDVNDISSEAQTVHINDEIRSRIHSLKQLHPDY  328

Query  26384  RLVLDADIEG-NIPIVADRRATKQIMVNLLSNAVKFTPEGGRVTMRSRVFDDKVVLIIAD  26560
              +   D D+   N+ I       +Q+ +  + NA+K+  +  ++ +++R+ + + ++ I D
Sbjct  329    QF--DTDLTSKNLEIKMKPHQFEQLFLIFIDNAIKYDVKNKKIKVKTRLKNKQKIIEITD  386

Query  26561  TGIGIPAQSLARLGRPFEQVESQMTKTYHGSGLGLAIARSLTQLHGGSMRLRSRIESGTV  26740
               GIGIP +    +   F +V+   +++  G+GLGL+IA+ + QL+GGS++++S I  GT 
Sbjct  387    HGIGIPEEDQDFIFDRFYRVDKSRSRSQGGNGLGLSIAQKIIQLNGGSIKIKSEINKGTT  446

Query  26741  VRV  26749
               ++
Sbjct  447    FKI  449


> NC_010079.5775656.p01 sensor histidine kinase. Homology: Signal 
transduction histidine kinase-related protein, C-terminal 
(FPrintScan: PR00344, score: 2.8e-15). Homology: HAMP linker 
domain (HMMPfam: PF00672, score: 2.5e-09). Homology: Signal 
transduction histidine kinase, subgroup 1, dimerisation/phosphoacceptor 
domain (HMMPfam: PF00512, score: 4.5e-15). Homology: 
ATPase-like, ATP-binding domain (HMMPfam: PF02518, score: 
2.4e-26) (Gene3D: G3DSA:3.30.565.10, score: 2.8e-30). Encoded 
by gene USA300HOU_1349. ARO:1000001 process or component 
of antibiotic biology or chemistry. ARO:3000839 arlS. [Staphylococcus 
aureus subsp. aureus USA300_TCH1516]
Length=451

 Score = 95.1 bits (235),  Expect = 2e-019
 Identities = 55/243 (22%), Positives = 130/243 (53%), Gaps = 5/243 (2%)
 Frame = +2

Query  26024  ELADLAEKYSQEKTRAEEANQTKSKFLANMSHELRTPLNAIIGFSEIMGSGMFGSLGSEK  26203
              E+ +LA  +++  ++ EE+   + +F+ + SHELRTPL  I G   ++    +G      
Sbjct  211    EIDNLANTFNEMMSQIEESFNQQRQFVEDASHELRTPLQIIQGHLNLIQR--WGKKDPAV  268

Query  26204  YQEYCHDILTSGQYLLEVINDILDMSKIEAGRMKLDMEPLDLAKTLAESLRVVSGRAQDK  26383
               +E  +  +     +++++ ++L+++K +   +  + + + +   +   +  +     D 
Sbjct  269    LEESLNISIEEMNRIIKLVEELLELTKGDVNDISSEAQTVHINDEIRSRIHSLKQLHPDY  328

Query  26384  RLVLDADIEG-NIPIVADRRATKQIMVNLLSNAVKFTPEGGRVTMRSRVFDDKVVLIIAD  26560
              +   D D+   N+ I       +Q+ +  + NA+K+  +  ++ +++R+ + + ++ I D
Sbjct  329    QF--DTDLTSKNLEIKMKPHQFEQLFLIFIDNAIKYDVKNKKIKVKTRLKNKQKIIEITD  386

Query  26561  TGIGIPAQSLARLGRPFEQVESQMTKTYHGSGLGLAIARSLTQLHGGSMRLRSRIESGTV  26740
               GIGIP +    +   F +V+   +++  G+GLGL+IA+ + QL+GGS++++S I  GT 
Sbjct  387    HGIGIPEEDQDFIFDRFYRVDKSRSRSQGGNGLGLSIAQKIIQLNGGSIKIKSEINKGTT  446

Query  26741  VRV  26749
               ++
Sbjct  447    FKI  449


> NC_009641.5332514.p01 two-component sensor histidine kinase. 
Homology: ATPase-like, ATP-binding domain (HMMPfam: PF02518, 
score: 2.4e-26) (Gene3D: G3DSA:3.30.565.10, score: 2.8e-30). 
Homology: Signal transduction histidine kinase, subgroup 1, 
dimerisation/phosphoacceptor domain (HMMPfam: PF00512, score: 
4.5e-15). Homology: HAMP linker domain (HMMPfam: PF00672, 
score: 2.5e-09). Homology: Signal transduction histidine kinase-related 
protein, C-terminal (FPrintScan: PR00344, score: 
2.8e-15). Encoded by gene NWMN_1327. ARO:1000001 process 
or component of antibiotic biology or chemistry. ARO:3000839 
arlS. [Staphylococcus aureus subsp. aureus str. Newman]
Length=451

 Score = 95.1 bits (235),  Expect = 2e-019
 Identities = 55/243 (22%), Positives = 130/243 (53%), Gaps = 5/243 (2%)
 Frame = +2

Query  26024  ELADLAEKYSQEKTRAEEANQTKSKFLANMSHELRTPLNAIIGFSEIMGSGMFGSLGSEK  26203
              E+ +LA  +++  ++ EE+   + +F+ + SHELRTPL  I G   ++    +G      
Sbjct  211    EIDNLANTFNEMMSQIEESFNQQRQFVEDASHELRTPLQIIQGHLNLIQR--WGKKDPAV  268

Query  26204  YQEYCHDILTSGQYLLEVINDILDMSKIEAGRMKLDMEPLDLAKTLAESLRVVSGRAQDK  26383
               +E  +  +     +++++ ++L+++K +   +  + + + +   +   +  +     D 
Sbjct  269    LEESLNISIEEMNRIIKLVEELLELTKGDVNDISSEAQTVHINDEIRSRIHSLKQLHPDY  328

Query  26384  RLVLDADIEG-NIPIVADRRATKQIMVNLLSNAVKFTPEGGRVTMRSRVFDDKVVLIIAD  26560
              +   D D+   N+ I       +Q+ +  + NA+K+  +  ++ +++R+ + + ++ I D
Sbjct  329    QF--DTDLTSKNLEIKMKPHQFEQLFLIFIDNAIKYDVKNKKIKVKTRLKNKQKIIEITD  386

Query  26561  TGIGIPAQSLARLGRPFEQVESQMTKTYHGSGLGLAIARSLTQLHGGSMRLRSRIESGTV  26740
               GIGIP +    +   F +V+   +++  G+GLGL+IA+ + QL+GGS++++S I  GT 
Sbjct  387    HGIGIPEEDQDFIFDRFYRVDKSRSRSQGGNGLGLSIAQKIIQLNGGSIKIKSEINKGTT  446

Query  26741  VRV  26749
               ++
Sbjct  447    FKI  449


> NC_009632.5317282.p01 ATPase domain-containing protein. Encoded 
by gene SaurJH1_1504. Homology: Signal transduction histidine 
kinase-related protein, C-terminal (FPrintScan: PR00344, 
score: 2.8e-15). Homology: ATPase-like, ATP-binding domain 
(HMMPfam: PF02518, score: 2.4e-26) (Gene3D: G3DSA:3.30.565.10, 
score: 2.8e-30). Homology: HAMP linker domain (HMMPfam: 
PF00672, score: 2.5e-09). Homology: Signal transduction histidine 
kinase, subgroup 1, dimerisation/phosphoacceptor domain 
(HMMPfam: PF00512, score: 4.5e-15). PFAM: ATP-binding region 
ATPase domain protein; histidine kinase HAMP region domain 
protein; histidine kinase A domain protein; KEGG: sao:SAOUHSC_01419 
hypothetical protein. ARO:1000001 process or component 
of antibiotic biology or chemistry. ARO:3000839 arlS. [Staphylococcus 
aureus subsp. aureus JH1]
Length=451

 Score = 95.1 bits (235),  Expect = 2e-019
 Identities = 55/243 (22%), Positives = 130/243 (53%), Gaps = 5/243 (2%)
 Frame = +2

Query  26024  ELADLAEKYSQEKTRAEEANQTKSKFLANMSHELRTPLNAIIGFSEIMGSGMFGSLGSEK  26203
              E+ +LA  +++  ++ EE+   + +F+ + SHELRTPL  I G   ++    +G      
Sbjct  211    EIDNLANTFNEMMSQIEESFNQQRQFVEDASHELRTPLQIIQGHLNLIQR--WGKKDPAV  268

Query  26204  YQEYCHDILTSGQYLLEVINDILDMSKIEAGRMKLDMEPLDLAKTLAESLRVVSGRAQDK  26383
               +E  +  +     +++++ ++L+++K +   +  + + + +   +   +  +     D 
Sbjct  269    LEESLNISIEEMNRIIKLVEELLELTKGDVNDISSEAQTVHINDEIRSRIHSLKQLHPDY  328

Query  26384  RLVLDADIEG-NIPIVADRRATKQIMVNLLSNAVKFTPEGGRVTMRSRVFDDKVVLIIAD  26560
              +   D D+   N+ I       +Q+ +  + NA+K+  +  ++ +++R+ + + ++ I D
Sbjct  329    QF--DTDLTSKNLEIKMKPHQFEQLFLIFIDNAIKYDVKNKKIKVKTRLKNKQKIIEITD  386

Query  26561  TGIGIPAQSLARLGRPFEQVESQMTKTYHGSGLGLAIARSLTQLHGGSMRLRSRIESGTV  26740
               GIGIP +    +   F +V+   +++  G+GLGL+IA+ + QL+GGS++++S I  GT 
Sbjct  387    HGIGIPEEDQDFIFDRFYRVDKSRSRSQGGNGLGLSIAQKIIQLNGGSIKIKSEINKGTT  446

Query  26741  VRV  26749
               ++
Sbjct  447    FKI  449


> NC_009487.5168711.p01 integral membrane sensor signal transduction 
histidine kinase. PFAM: ATP-binding region, ATPase domain 
protein domain protein; histidine kinase, HAMP region domain 
protein; histidine kinase A domain protein domain protein. 
Homology: HAMP linker domain (HMMPfam: PF00672, score: 2.5e-09). 
Homology: Signal transduction histidine kinase, subgroup 
1, dimerisation/phosphoacceptor domain (HMMPfam: PF00512, 
score: 4.5e-15). Homology: ATPase-like, ATP-binding domain 
(HMMPfam: PF02518, score: 2.4e-26) (Gene3D: G3DSA:3.30.565.10, 
score: 2.8e-30). Encoded by gene SaurJH9_1475. Homology: 
Signal transduction histidine kinase-related protein, C-terminal 
(FPrintScan: PR00344, score: 2.8e-15). ARO:1000001 process 
or component of antibiotic biology or chemistry. ARO:3000839 
arlS. [Staphylococcus aureus subsp. aureus JH9]
Length=451

 Score = 95.1 bits (235),  Expect = 2e-019
 Identities = 55/243 (22%), Positives = 130/243 (53%), Gaps = 5/243 (2%)
 Frame = +2

Query  26024  ELADLAEKYSQEKTRAEEANQTKSKFLANMSHELRTPLNAIIGFSEIMGSGMFGSLGSEK  26203
              E+ +LA  +++  ++ EE+   + +F+ + SHELRTPL  I G   ++    +G      
Sbjct  211    EIDNLANTFNEMMSQIEESFNQQRQFVEDASHELRTPLQIIQGHLNLIQR--WGKKDPAV  268

Query  26204  YQEYCHDILTSGQYLLEVINDILDMSKIEAGRMKLDMEPLDLAKTLAESLRVVSGRAQDK  26383
               +E  +  +     +++++ ++L+++K +   +  + + + +   +   +  +     D 
Sbjct  269    LEESLNISIEEMNRIIKLVEELLELTKGDVNDISSEAQTVHINDEIRSRIHSLKQLHPDY  328

Query  26384  RLVLDADIEG-NIPIVADRRATKQIMVNLLSNAVKFTPEGGRVTMRSRVFDDKVVLIIAD  26560
              +   D D+   N+ I       +Q+ +  + NA+K+  +  ++ +++R+ + + ++ I D
Sbjct  329    QF--DTDLTSKNLEIKMKPHQFEQLFLIFIDNAIKYDVKNKKIKVKTRLKNKQKIIEITD  386

Query  26561  TGIGIPAQSLARLGRPFEQVESQMTKTYHGSGLGLAIARSLTQLHGGSMRLRSRIESGTV  26740
               GIGIP +    +   F +V+   +++  G+GLGL+IA+ + QL+GGS++++S I  GT 
Sbjct  387    HGIGIPEEDQDFIFDRFYRVDKSRSRSQGGNGLGLSIAQKIIQLNGGSIKIKSEINKGTT  446

Query  26741  VRV  26749
               ++
Sbjct  447    FKI  449


> NC_007795.3920650.p01 hypothetical protein. conserved hypothetical 
protein. Homology: Signal transduction histidine kinase-related 
protein, C-terminal (FPrintScan: PR00344, score: 2.8e-15). 
Homology: ATPase-like, ATP-binding domain (HMMPfam: 
PF02518, score: 2.4e-26) (Gene3D: G3DSA:3.30.565.10, score: 
2.8e-30). Encoded by gene SAOUHSC_01419. Homology: Signal transduction 
histidine kinase, subgroup 1, dimerisation/phosphoacceptor 
domain (HMMPfam: PF00512, score: 4.5e-15). Homology: 
HAMP linker domain (HMMPfam: PF00672, score: 2.5e-09). ARO:1000001 
process or component of antibiotic biology or chemistry. 
ARO:3000839 arlS. [Staphylococcus aureus subsp. aureus 
NCTC 8325]
Length=451

 Score = 95.1 bits (235),  Expect = 2e-019
 Identities = 55/243 (22%), Positives = 130/243 (53%), Gaps = 5/243 (2%)
 Frame = +2

Query  26024  ELADLAEKYSQEKTRAEEANQTKSKFLANMSHELRTPLNAIIGFSEIMGSGMFGSLGSEK  26203
              E+ +LA  +++  ++ EE+   + +F+ + SHELRTPL  I G   ++    +G      
Sbjct  211    EIDNLANTFNEMMSQIEESFNQQRQFVEDASHELRTPLQIIQGHLNLIQR--WGKKDPAV  268

Query  26204  YQEYCHDILTSGQYLLEVINDILDMSKIEAGRMKLDMEPLDLAKTLAESLRVVSGRAQDK  26383
               +E  +  +     +++++ ++L+++K +   +  + + + +   +   +  +     D 
Sbjct  269    LEESLNISIEEMNRIIKLVEELLELTKGDVNDISSEAQTVHINDEIRSRIHSLKQLHPDY  328

Query  26384  RLVLDADIEG-NIPIVADRRATKQIMVNLLSNAVKFTPEGGRVTMRSRVFDDKVVLIIAD  26560
              +   D D+   N+ I       +Q+ +  + NA+K+  +  ++ +++R+ + + ++ I D
Sbjct  329    QF--DTDLTSKNLEIKMKPHQFEQLFLIFIDNAIKYDVKNKKIKVKTRLKNKQKIIEITD  386

Query  26561  TGIGIPAQSLARLGRPFEQVESQMTKTYHGSGLGLAIARSLTQLHGGSMRLRSRIESGTV  26740
               GIGIP +    +   F +V+   +++  G+GLGL+IA+ + QL+GGS++++S I  GT 
Sbjct  387    HGIGIPEEDQDFIFDRFYRVDKSRSRSQGGNGLGLSIAQKIIQLNGGSIKIKSEINKGTT  446

Query  26741  VRV  26749
               ++
Sbjct  447    FKI  449


> NC_007793.3913274.p01 sensor histidine kinase protein. Homology: 
Signal transduction histidine kinase-related protein, C-terminal 
(FPrintScan: PR00344, score: 2.8e-15). Encoded by gene 
arlS. identified by match to protein family HMM PF00512; 
match to protein family HMM PF00672; match to protein family 
HMM PF02518. Homology: HAMP linker domain (HMMPfam: PF00672, 
score: 2.5e-09). Homology: ATPase-like, ATP-binding domain 
(HMMPfam: PF02518, score: 2.4e-26) (Gene3D: G3DSA:3.30.565.10, 
score: 2.8e-30). Homology: Signal transduction histidine 
kinase, subgroup 1, dimerisation/phosphoacceptor domain (HMMPfam: 
PF00512, score: 4.5e-15). ARO:1000001 process or component 
of antibiotic biology or chemistry. ARO:3000839 arlS. 
[Staphylococcus aureus subsp. aureus USA300_FPR3757]
Length=451

 Score = 95.1 bits (235),  Expect = 2e-019
 Identities = 55/243 (22%), Positives = 130/243 (53%), Gaps = 5/243 (2%)
 Frame = +2

Query  26024  ELADLAEKYSQEKTRAEEANQTKSKFLANMSHELRTPLNAIIGFSEIMGSGMFGSLGSEK  26203
              E+ +LA  +++  ++ EE+   + +F+ + SHELRTPL  I G   ++    +G      
Sbjct  211    EIDNLANTFNEMMSQIEESFNQQRQFVEDASHELRTPLQIIQGHLNLIQR--WGKKDPAV  268

Query  26204  YQEYCHDILTSGQYLLEVINDILDMSKIEAGRMKLDMEPLDLAKTLAESLRVVSGRAQDK  26383
               +E  +  +     +++++ ++L+++K +   +  + + + +   +   +  +     D 
Sbjct  269    LEESLNISIEEMNRIIKLVEELLELTKGDVNDISSEAQTVHINDEIRSRIHSLKQLHPDY  328

Query  26384  RLVLDADIEG-NIPIVADRRATKQIMVNLLSNAVKFTPEGGRVTMRSRVFDDKVVLIIAD  26560
              +   D D+   N+ I       +Q+ +  + NA+K+  +  ++ +++R+ + + ++ I D
Sbjct  329    QF--DTDLTSKNLEIKMKPHQFEQLFLIFIDNAIKYDVKNKKIKVKTRLKNKQKIIEITD  386

Query  26561  TGIGIPAQSLARLGRPFEQVESQMTKTYHGSGLGLAIARSLTQLHGGSMRLRSRIESGTV  26740
               GIGIP +    +   F +V+   +++  G+GLGL+IA+ + QL+GGS++++S I  GT 
Sbjct  387    HGIGIPEEDQDFIFDRFYRVDKSRSRSQGGNGLGLSIAQKIIQLNGGSIKIKSEINKGTT  446

Query  26741  VRV  26749
               ++
Sbjct  447    FKI  449


> NC_003923.1003416.p01 putative protein histidine kinase ArlS. 
Homology: HAMP linker domain (HMMPfam: PF00672, score: 2.5e-09). 
Homology: ATPase-like, ATP-binding domain (HMMPfam: PF02518, 
score: 2.4e-26) (Gene3D: G3DSA:3.30.565.10, score: 2.8e-30). 
Homology: Signal transduction histidine kinase-related 
protein, C-terminal (FPrintScan: PR00344, score: 2.8e-15). 
Encoded by gene arlS. Homology: Signal transduction histidine 
kinase, subgroup 1, dimerisation/phosphoacceptor domain 
(HMMPfam: PF00512, score: 4.5e-15). ARO:1000001 process or component 
of antibiotic biology or chemistry. ARO:3000839 arlS. 
[Staphylococcus aureus subsp. aureus MW2]
Length=451

 Score = 95.1 bits (235),  Expect = 2e-019
 Identities = 55/243 (22%), Positives = 130/243 (53%), Gaps = 5/243 (2%)
 Frame = +2

Query  26024  ELADLAEKYSQEKTRAEEANQTKSKFLANMSHELRTPLNAIIGFSEIMGSGMFGSLGSEK  26203
              E+ +LA  +++  ++ EE+   + +F+ + SHELRTPL  I G   ++    +G      
Sbjct  211    EIDNLANTFNEMMSQIEESFNQQRQFVEDASHELRTPLQIIQGHLNLIQR--WGKKDPAV  268

Query  26204  YQEYCHDILTSGQYLLEVINDILDMSKIEAGRMKLDMEPLDLAKTLAESLRVVSGRAQDK  26383
               +E  +  +     +++++ ++L+++K +   +  + + + +   +   +  +     D 
Sbjct  269    LEESLNISIEEMNRIIKLVEELLELTKGDVNDISSEAQTVHINDEIRSRIHSLKQLHPDY  328

Query  26384  RLVLDADIEG-NIPIVADRRATKQIMVNLLSNAVKFTPEGGRVTMRSRVFDDKVVLIIAD  26560
              +   D D+   N+ I       +Q+ +  + NA+K+  +  ++ +++R+ + + ++ I D
Sbjct  329    QF--DTDLTSKNLEIKMKPHQFEQLFLIFIDNAIKYDVKNKKIKVKTRLKNKQKIIEITD  386

Query  26561  TGIGIPAQSLARLGRPFEQVESQMTKTYHGSGLGLAIARSLTQLHGGSMRLRSRIESGTV  26740
               GIGIP +    +   F +V+   +++  G+GLGL+IA+ + QL+GGS++++S I  GT 
Sbjct  387    HGIGIPEEDQDFIFDRFYRVDKSRSRSQGGNGLGLSIAQKIIQLNGGSIKIKSEINKGTT  446

Query  26741  VRV  26749
               ++
Sbjct  447    FKI  449


> NC_002953.2863895.p01 sensor kinase protein. Ortholog of S. aureus 
MRSA252 (BX571856) SAR1426. Encoded by gene SAS1357. ARO:1000001 
process or component of antibiotic biology or chemistry. 
ARO:3000839 arlS. [Staphylococcus aureus subsp. aureus 
MSSA476]
Length=451

 Score = 95.1 bits (235),  Expect = 2e-019
 Identities = 55/243 (22%), Positives = 130/243 (53%), Gaps = 5/243 (2%)
 Frame = +2

Query  26024  ELADLAEKYSQEKTRAEEANQTKSKFLANMSHELRTPLNAIIGFSEIMGSGMFGSLGSEK  26203
              E+ +LA  +++  ++ EE+   + +F+ + SHELRTPL  I G   ++    +G      
Sbjct  211    EIDNLANTFNEMMSQIEESFNQQRQFVEDASHELRTPLQIIQGHLNLIQR--WGKKDPAV  268

Query  26204  YQEYCHDILTSGQYLLEVINDILDMSKIEAGRMKLDMEPLDLAKTLAESLRVVSGRAQDK  26383
               +E  +  +     +++++ ++L+++K +   +  + + + +   +   +  +     D 
Sbjct  269    LEESLNISIEEMNRIIKLVEELLELTKGDVNDISSEAQTVHINDEIRSRIHSLKQLHPDY  328

Query  26384  RLVLDADIEG-NIPIVADRRATKQIMVNLLSNAVKFTPEGGRVTMRSRVFDDKVVLIIAD  26560
              +   D D+   N+ I       +Q+ +  + NA+K+  +  ++ +++R+ + + ++ I D
Sbjct  329    QF--DTDLTSKNLEIKMKPHQFEQLFLIFIDNAIKYDVKNKKIKVKTRLKNKQKIIEITD  386

Query  26561  TGIGIPAQSLARLGRPFEQVESQMTKTYHGSGLGLAIARSLTQLHGGSMRLRSRIESGTV  26740
               GIGIP +    +   F +V+   +++  G+GLGL+IA+ + QL+GGS++++S I  GT 
Sbjct  387    HGIGIPEEDQDFIFDRFYRVDKSRSRSQGGNGLGLSIAQKIIQLNGGSIKIKSEINKGTT  446

Query  26741  VRV  26749
               ++
Sbjct  447    FKI  449


> NC_002951.3238285.p01 sensor histidine kinase ArlS. Homology: 
HAMP linker domain (HMMPfam: PF00672, score: 2.5e-09). identified 
by similarity to GP:9230553; similarity to OMNI:SA1450; 
match to protein family HMM PF00512; match to protein family 
HMM PF00672; match to protein family HMM PF02518. Encoded 
by gene arlS. Homology: Signal transduction histidine kinase-related 
protein, C-terminal (FPrintScan: PR00344, score: 
2.8e-15). Homology: Signal transduction histidine kinase, subgroup 
1, dimerisation/phosphoacceptor domain (HMMPfam: PF00512, 
score: 4.5e-15). Homology: ATPase-like, ATP-binding domain 
(HMMPfam: PF02518, score: 2.4e-26) (Gene3D: G3DSA:3.30.565.10, 
score: 2.8e-30). ARO:1000001 process or component of 
antibiotic biology or chemistry. ARO:3000839 arlS. [Staphylococcus 
aureus subsp. aureus COL]
Length=451

 Score = 95.1 bits (235),  Expect = 2e-019
 Identities = 55/243 (22%), Positives = 130/243 (53%), Gaps = 5/243 (2%)
 Frame = +2

Query  26024  ELADLAEKYSQEKTRAEEANQTKSKFLANMSHELRTPLNAIIGFSEIMGSGMFGSLGSEK  26203
              E+ +LA  +++  ++ EE+   + +F+ + SHELRTPL  I G   ++    +G      
Sbjct  211    EIDNLANTFNEMMSQIEESFNQQRQFVEDASHELRTPLQIIQGHLNLIQR--WGKKDPAV  268

Query  26204  YQEYCHDILTSGQYLLEVINDILDMSKIEAGRMKLDMEPLDLAKTLAESLRVVSGRAQDK  26383
               +E  +  +     +++++ ++L+++K +   +  + + + +   +   +  +     D 
Sbjct  269    LEESLNISIEEMNRIIKLVEELLELTKGDVNDISSEAQTVHINDEIRSRIHSLKQLHPDY  328

Query  26384  RLVLDADIEG-NIPIVADRRATKQIMVNLLSNAVKFTPEGGRVTMRSRVFDDKVVLIIAD  26560
              +   D D+   N+ I       +Q+ +  + NA+K+  +  ++ +++R+ + + ++ I D
Sbjct  329    QF--DTDLTSKNLEIKMKPHQFEQLFLIFIDNAIKYDVKNKKIKVKTRLKNKQKIIEITD  386

Query  26561  TGIGIPAQSLARLGRPFEQVESQMTKTYHGSGLGLAIARSLTQLHGGSMRLRSRIESGTV  26740
               GIGIP +    +   F +V+   +++  G+GLGL+IA+ + QL+GGS++++S I  GT 
Sbjct  387    HGIGIPEEDQDFIFDRFYRVDKSRSRSQGGNGLGLSIAQKIIQLNGGSIKIKSEINKGTT  446

Query  26741  VRV  26749
               ++
Sbjct  447    FKI  449


> NC_002758.1121389.p01 putative protein histidine kinase. Homology: 
Signal transduction histidine kinase-related protein, 
C-terminal (FPrintScan: PR00344, score: 2.8e-15). Homology: 
ATPase-like, ATP-binding domain (HMMPfam: PF02518, score: 2.4e-26) 
(Gene3D: G3DSA:3.30.565.10, score: 2.8e-30). Encoded 
by gene arlS. Homology: HAMP linker domain (HMMPfam: PF00672, 
score: 2.5e-09). Homology: Signal transduction histidine kinase, 
subgroup 1, dimerisation/phosphoacceptor domain (HMMPfam: 
PF00512, score: 4.5e-15). ARO:1000001 process or component 
of antibiotic biology or chemistry. ARO:3000839 arlS. [Staphylococcus 
aureus subsp. aureus Mu50]
Length=451

 Score = 95.1 bits (235),  Expect = 2e-019
 Identities = 55/243 (22%), Positives = 130/243 (53%), Gaps = 5/243 (2%)
 Frame = +2

Query  26024  ELADLAEKYSQEKTRAEEANQTKSKFLANMSHELRTPLNAIIGFSEIMGSGMFGSLGSEK  26203
              E+ +LA  +++  ++ EE+   + +F+ + SHELRTPL  I G   ++    +G      
Sbjct  211    EIDNLANTFNEMMSQIEESFNQQRQFVEDASHELRTPLQIIQGHLNLIQR--WGKKDPAV  268

Query  26204  YQEYCHDILTSGQYLLEVINDILDMSKIEAGRMKLDMEPLDLAKTLAESLRVVSGRAQDK  26383
               +E  +  +     +++++ ++L+++K +   +  + + + +   +   +  +     D 
Sbjct  269    LEESLNISIEEMNRIIKLVEELLELTKGDVNDISSEAQTVHINDEIRSRIHSLKQLHPDY  328

Query  26384  RLVLDADIEG-NIPIVADRRATKQIMVNLLSNAVKFTPEGGRVTMRSRVFDDKVVLIIAD  26560
              +   D D+   N+ I       +Q+ +  + NA+K+  +  ++ +++R+ + + ++ I D
Sbjct  329    QF--DTDLTSKNLEIKMKPHQFEQLFLIFIDNAIKYDVKNKKIKVKTRLKNKQKIIEITD  386

Query  26561  TGIGIPAQSLARLGRPFEQVESQMTKTYHGSGLGLAIARSLTQLHGGSMRLRSRIESGTV  26740
               GIGIP +    +   F +V+   +++  G+GLGL+IA+ + QL+GGS++++S I  GT 
Sbjct  387    HGIGIPEEDQDFIFDRFYRVDKSRSRSQGGNGLGLSIAQKIIQLNGGSIKIKSEINKGTT  446

Query  26741  VRV  26749
               ++
Sbjct  447    FKI  449


> NC_002745.1124085.p01 putative protein histidine kinase ArlS. 
Homology: Signal transduction histidine kinase, subgroup 1, 
dimerisation/phosphoacceptor domain (HMMPfam: PF00512, score: 
4.5e-15). Homology: ATPase-like, ATP-binding domain (HMMPfam: 
PF02518, score: 2.4e-26) (Gene3D: G3DSA:3.30.565.10, score: 
2.8e-30). Homology: Signal transduction histidine kinase-related 
protein, C-terminal (FPrintScan: PR00344, score: 2.8e-15). 
Encoded by gene arlS. arlS Curated. Homology: HAMP 
linker domain (HMMPfam: PF00672, score: 2.5e-09). ARO:1000001 
process or component of antibiotic biology or chemistry. ARO:3000839 
arlS. [Staphylococcus aureus subsp. aureus N315]
Length=451

 Score = 95.1 bits (235),  Expect = 2e-019
 Identities = 55/243 (22%), Positives = 130/243 (53%), Gaps = 5/243 (2%)
 Frame = +2

Query  26024  ELADLAEKYSQEKTRAEEANQTKSKFLANMSHELRTPLNAIIGFSEIMGSGMFGSLGSEK  26203
              E+ +LA  +++  ++ EE+   + +F+ + SHELRTPL  I G   ++    +G      
Sbjct  211    EIDNLANTFNEMMSQIEESFNQQRQFVEDASHELRTPLQIIQGHLNLIQR--WGKKDPAV  268

Query  26204  YQEYCHDILTSGQYLLEVINDILDMSKIEAGRMKLDMEPLDLAKTLAESLRVVSGRAQDK  26383
               +E  +  +     +++++ ++L+++K +   +  + + + +   +   +  +     D 
Sbjct  269    LEESLNISIEEMNRIIKLVEELLELTKGDVNDISSEAQTVHINDEIRSRIHSLKQLHPDY  328

Query  26384  RLVLDADIEG-NIPIVADRRATKQIMVNLLSNAVKFTPEGGRVTMRSRVFDDKVVLIIAD  26560
              +   D D+   N+ I       +Q+ +  + NA+K+  +  ++ +++R+ + + ++ I D
Sbjct  329    QF--DTDLTSKNLEIKMKPHQFEQLFLIFIDNAIKYDVKNKKIKVKTRLKNKQKIIEITD  386

Query  26561  TGIGIPAQSLARLGRPFEQVESQMTKTYHGSGLGLAIARSLTQLHGGSMRLRSRIESGTV  26740
               GIGIP +    +   F +V+   +++  G+GLGL+IA+ + QL+GGS++++S I  GT 
Sbjct  387    HGIGIPEEDQDFIFDRFYRVDKSRSRSQGGNGLGLSIAQKIIQLNGGSIKIKSEINKGTT  446

Query  26741  VRV  26749
               ++
Sbjct  447    FKI  449


> AF162694.1.gene6.p01 sensor-histidine kinase VanSc. vanSC Curated. 
Encoded by gene vanSc. Member of the two-component regulatory 
system. ARO:1000001 process or component of antibiotic 
biology or chemistry. ARO:3002933 vanSC. [Enterococcus gallinarum]
Length=361

 Score = 92.8 bits (229),  Expect = 8e-019
 Identities = 62/248 (25%), Positives = 118/248 (47%), Gaps = 4/248 (1%)
 Frame = +2

Query  26024  ELADLAEKYSQEKTRAEEANQTKSKFLANMSHELRTPLNAIIGFSEIMGSGMFGSLGSEK  26203
              E+  L EK  Q++  A+EA Q K+  +  ++H+LRTPL ++IG+  ++       L +  
Sbjct  116    EMNQLREKSLQDQRAAKEAEQRKNDLIVYLAHDLRTPLTSVIGYLTLLKEE--PQLSNAM  173

Query  26204  YQEYCHDILTSGQYLLEVINDILDMSKIEAGRMKLDMEPLDLAKTLAESLRVVSGRAQDK  26383
                 Y    L   Q L  +I++  ++++     + L  E  DL+  L +         ++K
Sbjct  174    RNRYTEIALQKAQRLELLISEFFEITRFNLTTIVLQTETTDLSLMLEQLTFEFLPLLEEK  233

Query  26384  RLVLDADIEGNIPIVADRRATKQIMVNLLSNAVKFTPEGGRVTMRSRVFDDKVVLIIADT  26563
               L    +++ N+    D     ++  NL+ NA+ ++     + +   V  D + + + + 
Sbjct  234    NLNWQLNLQKNVLATVDTEKIARVFDNLIRNAINYSYPDSPLLL-ELVESDSIHIRLTNR  292

Query  26564  GIGIPAQSLARLGRPFEQVESQMTKTYHGSGLGLAIARSLTQLHGGSMRLRSRIESGTVV  26743
              G  IP + + RL  PF +++S       G+GLGL IA+ +    GG +   S+ E+  + 
Sbjct  293    GKTIPEEMIGRLFEPFYRMDSSRATATSGTGLGLPIAKEILLASGGDISAESKDET-IIF  351

Query  26744  RVTLPRDA  26767
               V LP+ A
Sbjct  352    NVRLPKPA  359


> FJ872411.1.gene45.p01 VanSE. Encoded by gene vanSE. Sensor histidine 
kinase; VE40. vanSE Curated. ARO:1000001 process or 
component of antibiotic biology or chemistry. ARO:3002935 vanSE. 
[Enterococcus faecalis]
Length=357

 Score = 92.4 bits (228),  Expect = 1e-018
 Identities = 57/219 (26%), Positives = 109/219 (49%), Gaps = 1/219 (0%)
 Frame = +2

Query  26054  QEKTRAEEANQTKSKFLANMSHELRTPLNAIIGF-SEIMGSGMFGSLGSEKYQEYCHDIL  26230
              + K  AEEA + +   L  ++H+LRTPL +IIG+ S +     +  L S K + Y   I 
Sbjct  124    ENKKMAEEAGKKRDDLLTYLAHDLRTPLTSIIGYISLLQNEQTYLELDSTKRKNYIDIIS  183

Query  26231  TSGQYLLEVINDILDMSKIEAGRMKLDMEPLDLAKTLAESLRVVSGRAQDKRLVLDADIE  26410
                   L  ++ND  +++K    R ++  E +DL+  L++          +K+L  D  IE
Sbjct  184    DKANRLEHLLNDFFEIAKTGKSREEVYKEEVDLSLMLSQISSEFLPLLDEKKLEWDFKIE  243

Query  26411  GNIPIVADRRATKQIMVNLLSNAVKFTPEGGRVTMRSRVFDDKVVLIIADTGIGIPAQSL  26590
               N+ +  +    ++++ NL+ NA+ ++     + +     D+KVV+ + +    +  + +
Sbjct  244    PNVFVQLNINKFERVLDNLIRNAISYSLNDTTIKLTLEKVDEKVVVSVGNITDKVSEKDI  303

Query  26591  ARLGRPFEQVESQMTKTYHGSGLGLAIARSLTQLHGGSM  26707
               +L  PF + +         +GLGLAIA+ +   HGG++
Sbjct  304    DQLFEPFYRGDKSRNTKTGNAGLGLAIAKQIISEHGGTI  342


> HM440348.1.gene2.p01 AdeS. adeS Curated. Encoded by gene adeS. 
AdeS sensor histidine kinase. ARO:1000001 process or component 
of antibiotic biology or chemistry. ARO:3000549 adeS. [Acinetobacter 
baumannii]
Length=361

 Score = 91.7 bits (226),  Expect = 2e-018
 Identities = 57/229 (24%), Positives = 118/229 (51%), Gaps = 7/229 (3%)
 Frame = +2

Query  26024  ELADLAEKYSQEKTRAEEANQTKSKFLANMSHELRTPLNAIIGFSEIMGSGMFGSLGSEK  26203
              E+++L   ++    + E + +    + A ++HELRTP+  + G  + +  G+F     + 
Sbjct  118    EMSELLYNFNDMAQKLEVSVKNAQVWNAAIAHELRTPITILQGRLQGIIDGVF-----KP  172

Query  26204  YQEYCHDILTSGQYLLEVINDILDMSKIEAGRMKLDMEPLDLAKTLAESLRVVSGRAQDK  26383
               +     +L   + L  ++ D+  +S +E  +++L+ E  DL   + + L+    R    
Sbjct  173    DEVLFKSLLNQVEGLSHLVEDLRTLSLVENQQLRLNYELFDLKAVVEKVLKAFEDRLDQA  232

Query  26384  RLVLDADIEGNIPIVADRRATKQIMVNLLSNAVKFTPEGGRVTMRSRVFDDKVVLIIADT  26563
              +LV + D+    P+  DRR  +Q+++ L+ NA++++   G++ + S V  D  +L I D 
Sbjct  233    KLVPELDLTST-PVYCDRRRIEQVLIALIDNAIRYS-NAGKLKISSEVVADNWILKIEDE  290

Query  26564  GIGIPAQSLARLGRPFEQVESQMTKTYHGSGLGLAIARSLTQLHGGSMR  26710
              G GI  +    L +PF ++E    K + G+GLGLA+  ++     G+++
Sbjct  291    GPGIATEFRDDLFKPFFRLEESRNKEFGGTGLGLAVVHAIIVALKGTIK  339


> DQ212986.1.gene5.p01 VanSG. Sensor histidine kinase. vanSG Curated. 
Encoded by gene vanSG. ARO:3002937 vanSG. ARO:1000001 
process or component of antibiotic biology or chemistry. [Enterococcus 
faecalis]
Length=368

 Score = 91.3 bits (225),  Expect = 2e-018
 Identities = 58/225 (25%), Positives = 113/225 (50%), Gaps = 2/225 (0%)
 Frame = +2

Query  26054  QEKTRAEEANQTKSKFLANMSHELRTPLNAIIGFSEIMGSGMFGSLGSEKYQEYCHDILT  26233
              Q+KT A  A Q K+  +  ++H+L+TPL ++IG+  ++       +  E  ++Y    L 
Sbjct  135    QQKTAALVAEQRKNDLVVYLAHDLKTPLTSVIGYLTLLRDEK--QISDELREKYICISLE  192

Query  26234  SGQYLLEVINDILDMSKIEAGRMKLDMEPLDLAKTLAESLRVVSGRAQDKRLVLDADIEG  26413
                + L  +IN+  ++++     + L+   ++L + L + +   +    +K+L        
Sbjct  193    KAERLENLINEFFEITRFNLSNIILEYSVVNLTRMLEQLVFEFNPMLAEKKLNCVLKTMP  252

Query  26414  NIPIVADRRATKQIMVNLLSNAVKFTPEGGRVTMRSRVFDDKVVLIIADTGIGIPAQSLA  26593
              N  I  D    +++  NLL NAV ++ E   +++     ++ V +   + G  IP + L 
Sbjct  253    NKMIRCDANKMQRVFDNLLRNAVNYSFENTEISITVTQNENMVHIKFVNHGNTIPKEKLE  312

Query  26594  RLGRPFEQVESQMTKTYHGSGLGLAIARSLTQLHGGSMRLRSRIE  26728
              R+   F ++++  +    G+GLGLAIAR +  LHGG++  RS  E
Sbjct  313    RIFEQFYRLDTSRSTGNGGAGLGLAIAREIVMLHGGTITARSEDE  357


> AF155139.2.gene3.p01 two-component sensor histidine kinase. Similar 
to Bacilllus halodurans and Enterococcus faecium BM4147 
two-component sensor histidine kinases. Encoded by gene vanSF. 
vanSF Curated. ARO:1000001 process or component of antibiotic 
biology or chemistry. ARO:3002936 vanSF. [Paenibacillus 
popilliae ATCC 14706]
Length=365

 Score = 89.0 bits (219),  Expect = 1e-017
 Identities = 59/248 (23%), Positives = 123/248 (49%), Gaps = 5/248 (2%)
 Frame = +2

Query  26015  QAIELADLAEKYSQEKTRAEEANQTKSKFLANMSHELRTPLNAIIGFSEIMGSGMFGSLG  26194
              Q+I LA  +EK  Q   R + +  +K + + N++H+LRTPL +++G+ +++      +L 
Sbjct  119    QSINLA--SEKLEQAIERGDFSESSKEQLVVNLAHDLRTPLTSVLGYLDLILKD--DNLT  174

Query  26195  SEKYQEYCHDILTSGQYLLEVINDILDMSKIEAGRMKLDMEPLDLAKTLAESLRVVSGRA  26374
                + + Y     T  Q L  +I+++ +++++  G + +  + +DL++ L +    +    
Sbjct  175    ENQIRHYLTIAFTKSQRLERLIDELFEITRMNYGMLPIKKKQIDLSELLIQLKEELYPVF  234

Query  26375  QDKRLVLDADIEGNIPIVADRRATKQIMVNLLSNAVKFTPEGGRVTMRSRVFDDKVVLII  26554
              +   L+   +I   + I+ D     ++  NLL NA ++  EG  V +   +  ++VV+ +
Sbjct  235    EKNDLIARMNITSPLSIMGDGELLARVFENLLINANRYGYEGQYVDINGFIDSEEVVIQV  294

Query  26555  ADTGIGIPAQSLARLGRPFEQVESQMTKTYHGSGLGLAIARSLTQLHGGSMRLRSRIESG  26734
               + G  IP   L  +       +   T   + +GLGL IA ++ + H G++   S +   
Sbjct  295    INYGDAIPPDELPHIFDMLFTGDKARTHQENSTGLGLFIAENIVEQHNGTITAESDL-IR  353

Query  26735  TVVRVTLP  26758
              T+  V LP
Sbjct  354    TIFEVRLP  361


> EU250284.1.gene6.p01 sensor histidine kinase. VanSL. Encoded 
by gene vanSL. vanSL Curated. ARO:1000001 process or component 
of antibiotic biology or chemistry. ARO:3002938 vanSL. [Enterococcus 
faecalis]
Length=364

 Score = 88.2 bits (217),  Expect = 2e-017
 Identities = 51/232 (21%), Positives = 118/232 (50%), Gaps = 2/232 (0%)
 Frame = +2

Query  26024  ELADLAEKYSQEKTRAEEANQTKSKFLANMSHELRTPLNAIIGFSEIMGSGMFGSLGSEK  26203
              E+  L EK + +   A+EA + K+  +  ++H+LRTPL ++IG+  ++       +  + 
Sbjct  120    EMNQLREKNNADNRAAKEAEKRKNDLIVYLAHDLRTPLTSVIGYLTLLKEEP--EISVQT  177

Query  26204  YQEYCHDILTSGQYLLEVINDILDMSKIEAGRMKLDMEPLDLAKTLAESLRVVSGRAQDK  26383
                +Y +  L+    L E++++  D+++     + ++ E +DL+  L +         ++K
Sbjct  178    RAKYTNIALSKAFRLEELLSEFFDVTRFNLTNLTINEELVDLSVMLEQISYEFLPILEEK  237

Query  26384  RLVLDADIEGNIPIVADRRATKQIMVNLLSNAVKFTPEGGRVTMRSRVFDDKVVLIIADT  26563
              +L  +  +E NI  + D    +++  NL+ NA+ ++ E   + +     + + +  I + 
Sbjct  238    KLSWNLHVESNIKSLLDPGKMERVFDNLMRNAINYSFEDTIIDLSLEKKESQAIFKITNR  297

Query  26564  GIGIPAQSLARLGRPFEQVESQMTKTYHGSGLGLAIARSLTQLHGGSMRLRS  26719
                 IP + L ++  PF ++++  + +  G+GLGL I R + +   G++ + S
Sbjct  298    TYTIPKEKLEKIFEPFYRMDTSRSSSTGGTGLGLPIVREIIEASKGTINVSS  349


> HQ433550.1.gene1.p01 MexS. Putative oxidoreductase. mexS Curated. 
Encoded by gene mexS. ARO:1000001 process or component 
of antibiotic biology or chemistry. ARO:3000813 mexS. [Pseudomonas 
aeruginosa PAK]
Length=339

 Score = 84.0 bits (206),  Expect = 4e-016
 Identities = 87/325 (26%), Positives = 139/325 (42%), Gaps = 28/325 (8%)
 Frame = +2

Query  21848  DVAKPTPTGTQVLVRVRACGLNRADLgmtkghahgaaggvgtvlgmEWAGEVAELGPDAK  22027
              ++  P P   +VLVRV+A G++  D+   +  A   A     +   E AGEV  +G    
Sbjct  20     ELPTPAPAAGEVLVRVQAIGVSWKDVLWRQNLAPEQAALPSGLGF-ELAGEVLAVGAGVG  78

Query  22028  GLKVGDKVMGSGA------AAFAEYTLADHGRLFHAPSNMNFDEAATLPIALTTMHNAVV  22189
               L +G +V    A       A+ +  L     L   P  +   EA+     L   +  +V
Sbjct  79     DLPLGSRVASFPAHTPDHYPAYGDVVLMPRAALAVYPEVLTPVEASVYYTGLLVAYFGLV  138

Query  22190  TNGALQPGQRVLIQGASSGVGLMAMQIAKLKGASLVIGSSTDATRRARLTEFGADLAIDS  22369
                  L+ GQ VLI  A+   G +++Q+AK  GA  VI S+  A  R  L E GAD  + +
Sbjct  139    DLAGLKAGQTVLITEAARMYGPVSIQLAKALGAR-VIASTKSAEEREFLREQGADKVVVT  197

Query  22370  SDPAWVDQVREATAGEGVDLIVDQVSGSVANQNLAATKVLGRIVNVGRLGGTHADF----  22537
               +   V +V   T G+GV++I+D++ G         +   G++V  G  GG  + F    
Sbjct  198    DEQDLVLEVERFTEGKGVNVILDELGGPQMTLLGDVSATRGKLVLYGCNGGNESAFPACA  257

Query  22538  ------NFDLHAARRIT---YVGVTFRTRSIAEIREIFAEVKRDIWGSVESRTLRLPIDS  22690
                     F  H     T    +G+     S+++      ++ RD       R L+  +D 
Sbjct  258    AFKKHLQFYRHCLMDFTGHPEMGLERNDESVSKALAHIEQLTRD-------RLLKPVVDR  310

Query  22691  VFAFDDIGRAFARMEENKHLGKIVV  22765
              VF FD +  A   ME     G++V+
Sbjct  311    VFEFDQVVEAHRYMETCPKRGRVVI  335


> KF478993.1.gene7.p01 VanS. vanSO Curated. Two-component system 
histidine kinase. Encoded by gene VanS. ARO:1000001 process 
or component of antibiotic biology or chemistry. ARO:3002941 
vanSO. [Rhodococcus equi]
Length=345

 Score = 83.2 bits (204),  Expect = 6e-016
 Identities = 68/253 (26%), Positives = 116/253 (45%), Gaps = 11/253 (4%)
 Frame = +2

Query  26006  LERQAIELADLAEKYSQEKTRAEEANQTKSKFLANMSHELRTPLNAIIGFSEIMGSGMFG  26185
              LE +  E  +LA+ +     R E  +  + +F AN SHELRTPL       ++  +    
Sbjct  96     LEGRNDEFRELADAFDAMLARLEARDAAQQRFAANASHELRTPLAITQTLLDVARNDPNR  155

Query  26186  SLGSEKYQEYCHDILTSGQYLLEVINDILDMSKIEAGRMKLDMEPLDLAKTLAESLRVVS  26365
                G     E    +       +E+   +L +S+ +  +     E +DL+    E+   + 
Sbjct  156    DGG-----ELDERLRAVNARAIELTEALLLLSRTD--QRSFSREDVDLSLIAEEAAETLL  208

Query  26366  GRAQDKRLVLDADIEGNI-PIVADRRATKQIMVNLLSNAVKFT-PEGGRVTMRSRVFDDK  26539
                A+   + ++    G+I P++       Q+  NLL NA+    PE G V + + +  + 
Sbjct  209    PFAEKHGVSIETS--GDIAPVIGSHALLLQLTTNLLHNAIVHNVPEHGSVQISTAIGSES  266

Query  26540  VVLIIADTGIGIPAQSLARLGRPFEQVESQMTKTYHGSGLGLAIARSLTQLHGGSMRLRS  26719
              V+L + +TG  +  Q ++ L  PF++  ++        GLGLAI +S+TQ H GS+ L  
Sbjct  267    VMLTVENTGDKLSPQLVSTLTEPFQRGTARTRGDDARVGLGLAIVKSITQAHDGSLTLSP  326

Query  26720  RIESGTVVRVTLP  26758
              R   G  V V LP
Sbjct  327    RAAGGLSVAVRLP  339


> DQ018711.1.gene2.p01 VanS. vanSA Curated. Sensor histidine kinase. 
Encoded by gene vanS. ARO:1000001 process or component 
of antibiotic biology or chemistry. ARO:3002931 vanSA. [Paenibacillus 
apiarius]
Length=388

 Score = 78.2 bits (191),  Expect = 2e-014
 Identities = 60/262 (22%), Positives = 123/262 (46%), Gaps = 11/262 (4%)
 Frame = +2

Query  25979  IDLQRSQSALERQAIELADLAEKYSQEKTRAEEANQTKSKFLANMSHELRTPLNAIIGFS  26158
              I+L      +E++   L    EK  Q+   A+ A Q K+  +  ++H+++TPL ++IG+ 
Sbjct  125    IELSAEMEFMEQKLNTLKRTLEKREQD---AKLAEQRKNDVVMYLAHDIKTPLTSVIGYL  181

Query  26159  EIMGSGMFGSLGSEKYQEYCHDILTSGQYLLEVINDILDMSKIEAGRMKLDMEPLDLAKT  26338
               ++       +  E+  +Y H  L     L ++I++  ++++     + L  + +DL   
Sbjct  182    SLLDEAP--DMPVEQKAKYVHITLDKAYRLEQLIDEFFEITRYNLQTITLTKKHIDLYYM  239

Query  26339  LAESLRVVSGR--AQDKRLVLDADIEGNIPIVADRRATKQIMVNLLSNAVKFTPEGGRVT  26512
              L +       +  A  K+ V+ A  +  + +  D     ++  N+L NA  ++ +   + 
Sbjct  240    LVQMADEFYPQLAANGKQAVIHASED--LTVTGDSDKLARVFNNILKNAAAYSEDNSVID  297

Query  26513  MRSRVFDDKVVLIIADTGIGIPAQSLARLGRPFEQVESQMTKTYHGSGLGLAIARSLTQL  26692
              + + +  D V ++  + G  IP   LA +   F +++   +    G+GLGLAIA+ +   
Sbjct  298    ITAGLSGDVVSIVFKNAG-SIPKDKLAAIFEKFYRLDDARSSDTGGAGLGLAIAKGIIVQ  356

Query  26693  HGGSMRLRSRIESGTVVRVTLP  26758
              HGG +   S  ++ T   V LP
Sbjct  357    HGGQIYAESN-DNYTTFTVELP  377


> JF802084.2.gene5.p01 VanSN. vanSN Curated. Encoded by gene vanSN. 
Sensor (from a two-component system). ARO:1000001 process 
or component of antibiotic biology or chemistry. ARO:3002940 
vanSN. [Enterococcus faecium]
Length=364

 Score = 76.6 bits (187),  Expect = 6e-014
 Identities = 58/263 (22%), Positives = 124/263 (47%), Gaps = 13/263 (4%)
 Frame = +2

Query  25988  QRSQSALERQAI--ELADLAEKYSQEKTRAEEANQTKSKFLANMSHELRTPLNAIIGFSE  26161
              QR Q + E   +  E+  + E  +Q    A+ A Q K+  +  ++H+LRT L ++IG+  
Sbjct  106    QRIQLSTELFTVQEEMNQIRENNNQANRAAKVAEQRKNDLIVYLAHDLRTSLTSVIGYLT  165

Query  26162  IMGSGMFGSLGSEKYQEYCHDILTSGQYLLEVINDILDMSKIEAGRMKLDMEPLDLAKTL  26341
              ++       + +E   +Y    L     L E+I +  ++++    ++ ++ E +DL+  L
Sbjct  166    LLKEEP--QISTELRAKYTDIALDKALRLEELIGEFFEVTQFNLTKLTINKEIVDLSIML  223

Query  26342  A----ESLRVVSGRAQDKRLVLDADIEGNIPIVADRRATKQIMVNLLSNAVKFTPEGGRV  26509
                   E L +++ +    +L +D  I+  +    D     ++  NL+ NA+ ++     +
Sbjct  224    EQISYEFLPILNEKGLKWQLAIDKGIKAEV----DPNKMGRVFDNLIRNAINYSFSNSTI  279

Query  26510  TMRSRVFDDKVVLIIADTGIGIPAQSLARLGRPFEQVESQMTKTYHGSGLGLAIARSLTQ  26689
               +        + L I +    +P + L ++  PF +V++  + +  G+GLGL+I + + +
Sbjct  280    HLSLEKNGQNLELKITNETHTLPEEKLTQIFEPFYRVDTSRSSSTGGTGLGLSIVKDIVE  339

Query  26690  LHGGSMRLRSRIESGTVVRVTLP  26758
                GG +  +S     T   +TLP
Sbjct  340    ASGGRIHAQSSNNQMTFT-LTLP  361


> U00096.3.gene4218.p01 sensory histidine kinase in two-component 
regulatory system with BasR. Sensor protein for basR; GO_component: 
GO:0009274 - peptidoglycan-based cell wall; GO_component: 
GO:0019866 - organelle inner membrane; GO_process: 
GO:0006464 - protein modification process. Encoded by gene basS. 
PmrB Curated. ARO:1000001 process or component of antibiotic 
biology or chemistry. ARO:3003583 PmrB. [Escherichia coli 
str. K-12 substr. MG1655]
Length=363

 Score = 74.3 bits (181),  Expect = 3e-013
 Identities = 60/263 (22%), Positives = 123/263 (46%), Gaps = 21/263 (7%)
 Frame = +2

Query  26003  ALERQAIELADLAEKYSQEKTRAEEANQTKSKFLANMSHELRTPLNAIIGFSEIMGSGMF  26182
              A+    +E+  +    +   +R       +  F A+++HELRTPL  +    E++     
Sbjct  114    AIHSATLEIEAVVSALNDLVSRLTSTLDNERLFTADVAHELRTPLAGVRLHLELL-----  168

Query  26183  GSLGSEKYQEYCHDILTSGQYLLEVINDILDMSKIEAGRMKLDMEPLDLAKTLA----ES  26350
                  ++ +      ++     ++E ++ +L +++        + + + L + +     + 
Sbjct  169    ----AKTHHIDVAPLVARLDQMMESVSQLLQLARAGQSFSSGNYQHVKLLEDVILPSYDE  224

Query  26351  LRVVSGRAQDKRLVLDADIEGNIPIVADRRATKQIMVNLLSNAVKFTPEGGRVTMRSRVF  26530
              L  +  + Q   L+ ++    +I +  D    + ++ NL+ NA +++P+G  + ++ +  
Sbjct  225    LSTMLDQRQQTLLLPES--AADITVQGDATLLRMLLRNLVENAHRYSPQGSNIMIKLQE-  281

Query  26531  DDKVVLIIADTGIGIPAQSLARLGRPFEQVESQMTKTYHGSGLGLAIARSLTQLHGGSMR  26710
              DD  V+ + D G GI       L + F +++S+    Y G GLGL+I   +TQLH G   
Sbjct  282    DDGAVMAVEDEGPGIDESKCGELSKAFVRMDSR----YGGIGLGLSIVSRITQLHHGQFF  337

Query  26711  LRSRIE-SGTVVRVTLPRDAYKA  26776
              L++R E SGT   V L +D Y A
Sbjct  338    LQNRQETSGTRAWVRLKKDQYVA  360


> NC_007779.1.12934090.p01 sensory histidine kinase in two-component 
regulatory system with BasR. ECK4105:JW4073:b4112. Encoded 
by gene basS. ARO:1000001 process or component of antibiotic 
biology or chemistry. ARO:3003583 PmrB. [Escherichia coli 
str. K-12 substr. W3110]
Length=363

 Score = 74.3 bits (181),  Expect = 3e-013
 Identities = 60/263 (22%), Positives = 123/263 (46%), Gaps = 21/263 (7%)
 Frame = +2

Query  26003  ALERQAIELADLAEKYSQEKTRAEEANQTKSKFLANMSHELRTPLNAIIGFSEIMGSGMF  26182
              A+    +E+  +    +   +R       +  F A+++HELRTPL  +    E++     
Sbjct  114    AIHSATLEIEAVVSALNDLVSRLTSTLDNERLFTADVAHELRTPLAGVRLHLELL-----  168

Query  26183  GSLGSEKYQEYCHDILTSGQYLLEVINDILDMSKIEAGRMKLDMEPLDLAKTLA----ES  26350
                  ++ +      ++     ++E ++ +L +++        + + + L + +     + 
Sbjct  169    ----AKTHHIDVAPLVARLDQMMESVSQLLQLARAGQSFSSGNYQHVKLLEDVILPSYDE  224

Query  26351  LRVVSGRAQDKRLVLDADIEGNIPIVADRRATKQIMVNLLSNAVKFTPEGGRVTMRSRVF  26530
              L  +  + Q   L+ ++    +I +  D    + ++ NL+ NA +++P+G  + ++ +  
Sbjct  225    LSTMLDQRQQTLLLPES--AADITVQGDATLLRMLLRNLVENAHRYSPQGSNIMIKLQE-  281

Query  26531  DDKVVLIIADTGIGIPAQSLARLGRPFEQVESQMTKTYHGSGLGLAIARSLTQLHGGSMR  26710
              DD  V+ + D G GI       L + F +++S+    Y G GLGL+I   +TQLH G   
Sbjct  282    DDGAVMAVEDEGPGIDESKCGELSKAFVRMDSR----YGGIGLGLSIVSRITQLHHGQFF  337

Query  26711  LRSRIE-SGTVVRVTLPRDAYKA  26776
              L++R E SGT   V L +D Y A
Sbjct  338    LQNRQETSGTRAWVRLKKDQYVA  360


> AP009048.1.gene4161.p01 sensory histidine kinase in two-component 
regulatory system with BasR. Encoded by gene basS. ECK4105:JW4073:b4112. 
ARO:1000001 process or component of antibiotic 
biology or chemistry. ARO:3003583 PmrB. [Escherichia coli 
str. K-12 substr. W3110]
Length=363

 Score = 74.3 bits (181),  Expect = 3e-013
 Identities = 60/263 (22%), Positives = 123/263 (46%), Gaps = 21/263 (7%)
 Frame = +2

Query  26003  ALERQAIELADLAEKYSQEKTRAEEANQTKSKFLANMSHELRTPLNAIIGFSEIMGSGMF  26182
              A+    +E+  +    +   +R       +  F A+++HELRTPL  +    E++     
Sbjct  114    AIHSATLEIEAVVSALNDLVSRLTSTLDNERLFTADVAHELRTPLAGVRLHLELL-----  168

Query  26183  GSLGSEKYQEYCHDILTSGQYLLEVINDILDMSKIEAGRMKLDMEPLDLAKTLA----ES  26350
                  ++ +      ++     ++E ++ +L +++        + + + L + +     + 
Sbjct  169    ----AKTHHIDVAPLVARLDQMMESVSQLLQLARAGQSFSSGNYQHVKLLEDVILPSYDE  224

Query  26351  LRVVSGRAQDKRLVLDADIEGNIPIVADRRATKQIMVNLLSNAVKFTPEGGRVTMRSRVF  26530
              L  +  + Q   L+ ++    +I +  D    + ++ NL+ NA +++P+G  + ++ +  
Sbjct  225    LSTMLDQRQQTLLLPES--AADITVQGDATLLRMLLRNLVENAHRYSPQGSNIMIKLQE-  281

Query  26531  DDKVVLIIADTGIGIPAQSLARLGRPFEQVESQMTKTYHGSGLGLAIARSLTQLHGGSMR  26710
              DD  V+ + D G GI       L + F +++S+    Y G GLGL+I   +TQLH G   
Sbjct  282    DDGAVMAVEDEGPGIDESKCGELSKAFVRMDSR----YGGIGLGLSIVSRITQLHHGQFF  337

Query  26711  LRSRIE-SGTVVRVTLPRDAYKA  26776
              L++R E SGT   V L +D Y A
Sbjct  338    LQNRQETSGTRAWVRLKKDQYVA  360


> U00096.3.gene4013.p01 sensory histidine kinase in two-component 
regulatory system with CpxR. Probable sensor protein (histidine 
protein kinase), acting on arcA; GO_component: GO:0009274 
- peptidoglycan-based cell wall; GO_component: GO:0019866 
- organelle inner membrane; GO_process: GO:0006464 - protein 
modification process; GO_process: GO:0006805 - xenobiotic 
metabolic process. Encoded by gene cpxA. ARO:1000001 process 
or component of antibiotic biology or chemistry. ARO:3000830 
cpxA. [Escherichia coli str. K-12 substr. MG1655]
Length=457

 Score = 69.7 bits (169),  Expect = 7e-012
 Identities = 61/257 (23%), Positives = 114/257 (44%), Gaps = 11/257 (4%)
 Frame = +2

Query  25991  RSQSALERQAIELADLAEKYSQEKTRAEEANQTKSKFLANMSHELRTPLNAIIGFSEIMG  26170
              R    LE    E       ++Q  T  E    ++ + L+++SHELRTPL  +      +G
Sbjct  206    RQHPELEAGPQEFLAAGASFNQMVTALERMMTSQQRLLSDISHELRTPLTRLQ-----LG  260

Query  26171  SGMFGSLGSEKYQEYCHDILTSGQYLLEVINDILDMSKIEAGRMKLDMEPLDLAKTLAES  26350
              + +      E  +     I T  Q L  +IND+L MS+ +  +  L  E +   +  +E 
Sbjct  261    TALLRRRSGESKE--LERIETEAQRLDSMINDLLVMSRNQQ-KNALVSETIKANQLWSEV  317

Query  26351  LRVVSGRAQDKRLVLDADIE-GNIPIVADRRATKQIMVNLLSNAVKFTPEGGRVTMRSRV  26527
              L   +  A+     L  +   G  P+  +  A +  + N++ NA++++    ++ +   V
Sbjct  318    LDNAAFEAEQMGKSLTVNFPPGPWPLYGNPNALESALENIVRNALRYSHT--KIEVGFAV  375

Query  26528  FDDKVVLIIADTGIGIPAQSLARLGRPFEQVESQMTKTYHGSGLGLAIARSLTQLHGGSM  26707
                D + + + D G G+  +   ++ RPF + +    +   G+GLGLAI  +  Q H G +
Sbjct  376    DKDGITITVDDDGPGVSPEDREQIFRPFYRTDEARDRESGGTGLGLAIVETAIQQHRGWV  435

Query  26708  RLRSRIESGTVVRVTLP  26758
              +       G  + + LP
Sbjct  436    KAEDSPLGGLRLVIWLP  452


> NC_007779.1.12933650.p01 sensory histidine kinase in two-component 
regulatory system with CpxR. ECK3904:JW3882:b3911. Encoded 
by gene cpxA. ARO:1000001 process or component of antibiotic 
biology or chemistry. ARO:3000830 cpxA. [Escherichia coli 
str. K-12 substr. W3110]
Length=457

 Score = 69.7 bits (169),  Expect = 7e-012
 Identities = 61/257 (23%), Positives = 114/257 (44%), Gaps = 11/257 (4%)
 Frame = +2

Query  25991  RSQSALERQAIELADLAEKYSQEKTRAEEANQTKSKFLANMSHELRTPLNAIIGFSEIMG  26170
              R    LE    E       ++Q  T  E    ++ + L+++SHELRTPL  +      +G
Sbjct  206    RQHPELEAGPQEFLAAGASFNQMVTALERMMTSQQRLLSDISHELRTPLTRLQ-----LG  260

Query  26171  SGMFGSLGSEKYQEYCHDILTSGQYLLEVINDILDMSKIEAGRMKLDMEPLDLAKTLAES  26350
              + +      E  +     I T  Q L  +IND+L MS+ +  +  L  E +   +  +E 
Sbjct  261    TALLRRRSGESKE--LERIETEAQRLDSMINDLLVMSRNQQ-KNALVSETIKANQLWSEV  317

Query  26351  LRVVSGRAQDKRLVLDADIE-GNIPIVADRRATKQIMVNLLSNAVKFTPEGGRVTMRSRV  26527
              L   +  A+     L  +   G  P+  +  A +  + N++ NA++++    ++ +   V
Sbjct  318    LDNAAFEAEQMGKSLTVNFPPGPWPLYGNPNALESALENIVRNALRYSHT--KIEVGFAV  375

Query  26528  FDDKVVLIIADTGIGIPAQSLARLGRPFEQVESQMTKTYHGSGLGLAIARSLTQLHGGSM  26707
                D + + + D G G+  +   ++ RPF + +    +   G+GLGLAI  +  Q H G +
Sbjct  376    DKDGITITVDDDGPGVSPEDREQIFRPFYRTDEARDRESGGTGLGLAIVETAIQQHRGWV  435

Query  26708  RLRSRIESGTVVRVTLP  26758
              +       G  + + LP
Sbjct  436    KAEDSPLGGLRLVIWLP  452


> AP009048.1.gene3415.p01 sensory histidine kinase in two-component 
regulatory system with CpxR. ECK3904:JW3882:b3911. Encoded 
by gene cpxA. cpxA Curated. ARO:1000001 process or component 
of antibiotic biology or chemistry. ARO:3000830 cpxA. [Escherichia 
coli str. K-12 substr. W3110]
Length=457

 Score = 69.7 bits (169),  Expect = 7e-012
 Identities = 61/257 (23%), Positives = 114/257 (44%), Gaps = 11/257 (4%)
 Frame = +2

Query  25991  RSQSALERQAIELADLAEKYSQEKTRAEEANQTKSKFLANMSHELRTPLNAIIGFSEIMG  26170
              R    LE    E       ++Q  T  E    ++ + L+++SHELRTPL  +      +G
Sbjct  206    RQHPELEAGPQEFLAAGASFNQMVTALERMMTSQQRLLSDISHELRTPLTRLQ-----LG  260

Query  26171  SGMFGSLGSEKYQEYCHDILTSGQYLLEVINDILDMSKIEAGRMKLDMEPLDLAKTLAES  26350
              + +      E  +     I T  Q L  +IND+L MS+ +  +  L  E +   +  +E 
Sbjct  261    TALLRRRSGESKE--LERIETEAQRLDSMINDLLVMSRNQQ-KNALVSETIKANQLWSEV  317

Query  26351  LRVVSGRAQDKRLVLDADIE-GNIPIVADRRATKQIMVNLLSNAVKFTPEGGRVTMRSRV  26527
              L   +  A+     L  +   G  P+  +  A +  + N++ NA++++    ++ +   V
Sbjct  318    LDNAAFEAEQMGKSLTVNFPPGPWPLYGNPNALESALENIVRNALRYSHT--KIEVGFAV  375

Query  26528  FDDKVVLIIADTGIGIPAQSLARLGRPFEQVESQMTKTYHGSGLGLAIARSLTQLHGGSM  26707
                D + + + D G G+  +   ++ RPF + +    +   G+GLGLAI  +  Q H G +
Sbjct  376    DKDGITITVDDDGPGVSPEDREQIFRPFYRTDEARDRESGGTGLGLAIVETAIQQHRGWV  435

Query  26708  RLRSRIESGTVVRVTLP  26758
              +       G  + + LP
Sbjct  436    KAEDSPLGGLRLVIWLP  452


> NC_002695.1.914983.p01 two-component sensor protein. Part of 
two-component CpxA/CpxR system; senses envelope stress; upregulates 
a number of periplasmic folding and trafficking factors. 
Encoded by gene cpxA. ARO:1000001 process or component 
of antibiotic biology or chemistry. ARO:3000830 cpxA. [Escherichia 
coli O157:H7 str. Sakai]
Length=457

 Score = 69.7 bits (169),  Expect = 7e-012
 Identities = 61/257 (23%), Positives = 114/257 (44%), Gaps = 11/257 (4%)
 Frame = +2

Query  25991  RSQSALERQAIELADLAEKYSQEKTRAEEANQTKSKFLANMSHELRTPLNAIIGFSEIMG  26170
              R    LE    E       ++Q  T  E    ++ + L+++SHELRTPL  +      +G
Sbjct  206    RQHPELEAGPQEFLAAGASFNQMVTALERMMTSQQRLLSDISHELRTPLTRLQ-----LG  260

Query  26171  SGMFGSLGSEKYQEYCHDILTSGQYLLEVINDILDMSKIEAGRMKLDMEPLDLAKTLAES  26350
              + +      E  +     I T  Q L  +IND+L MS+ +  +  L  E +   +  +E 
Sbjct  261    TALLRRRSGESKE--LERIETEAQRLDSMINDLLVMSRNQQ-KNALVSETIKANQLWSEV  317

Query  26351  LRVVSGRAQDKRLVLDADIE-GNIPIVADRRATKQIMVNLLSNAVKFTPEGGRVTMRSRV  26527
              L   +  A+     L  +   G  P+  +  A +  + N++ NA++++    ++ +   V
Sbjct  318    LDNAAFEAEQMGKSLTVNFPPGPWPLYGNPNALESALENIVRNALRYSHT--KIEVGFAV  375

Query  26528  FDDKVVLIIADTGIGIPAQSLARLGRPFEQVESQMTKTYHGSGLGLAIARSLTQLHGGSM  26707
                D + + + D G G+  +   ++ RPF + +    +   G+GLGLAI  +  Q H G +
Sbjct  376    DKDGITITVDDDGPGVSPEDREQIFRPFYRTDEARDRESGGTGLGLAIVETAIQQHRGWV  435

Query  26708  RLRSRIESGTVVRVTLP  26758
              +       G  + + LP
Sbjct  436    KAEDSPLGGLRLVIWLP  452


> GQ244501.1.gene1.p01 Tet43. Encoded by gene tet43. Efflux protein. 
tet43 Curated. ARO:3000573 tet43. ARO:1000001 process 
or component of antibiotic biology or chemistry. [uncultured 
bacterium AOTet43]
Length=519

 Score = 52.4 bits (124),  Expect = 1e-006
 Identities = 52/199 (26%), Positives = 86/199 (43%), Gaps = 23/199 (11%)
 Frame = +3

Query  2892  RTIAKITARLVPFLVIC--YFVAYLDRVNVGFAALTMNQDLGLSQMafgfgagiffvayf  3065
             RT   + A  +P   +C  +FV  +D   +  A  T+ +DLG S  +  +  G + + + 
Sbjct  46    RTYLSLRAAWIPLFALCLAFFVEMVDNTLLTIALPTIGRDLGASVTSLQWVTGAYSLTFG  105

Query  3066  ifEVPSNLLLERFGARRWIARIMLSWGVLSGLMACLPWISRVTGLGHETTFYVLRVLLGA  3245
                + +  L +RFG RR +   +L++G++S           V  +        +R  LG 
Sbjct  106   GLLLTAGSLADRFGRRRVLQIGLLAFGLIS---------LTVIAVATAGQLIAVRAALGL  156

Query  3246  AEAGFFP---GIIFYLTLWFPAEYRARIVGYFMAAIPLSTVIGAPVSGVLLYLHGGFGLA  3416
             A A   P    ++F L   F  E   R     M  + +S  I  P+ G  +  H     A
Sbjct  157   AAAAMAPITNSLVFRL---FEGEDLRRRAMTLMIVVGMSGFILGPLLGGTVLAH-----A  208

Query  3417  GWQWLFLIEAIPAVILAVV  3473
              WQWL LI A P  ++A++
Sbjct  209   SWQWLLLINA-PIALIALI  226


> U00096.3.gene1150.p01 sensory histidine kinase in two-component 
regulatory system with PhoP. Encoded by gene phoQ. Sensor 
protein PhoQ; GO_component: GO:0009274 - peptidoglycan-based 
cell wall; GO_component: GO:0019866 - organelle inner membrane; 
GO_process: GO:0006464 - protein modification process. 
ARO:1000001 process or component of antibiotic biology or chemistry. 
ARO:3000835 phoQ. [Escherichia coli str. K-12 substr. 
MG1655]
Length=486

 Score = 52.4 bits (124),  Expect = 1e-006
 Identities = 67/295 (22%), Positives = 124/295 (42%), Gaps = 46/295 (15%)
 Frame = +2

Query  25898  SVGTDITRIKEHEQKLVDNDLRLRATVIDLQRSQSALERQAIELADLAEKYSQEKTRAEE  26077
              ++  ++  ++EH ++L++      AT  +L      L R    L    E+Y + +T    
Sbjct  223    ALAKEVRELEEHNRELLNP-----ATTRELTSLVRNLNRL---LKSERERYDKYRTT---  271

Query  26078  ANQTKSKFLANMSHELRTPLNAIIGFSEIMGSGMFGSLGSEKYQEYCHDILTSGQYLLEV  26257
                      L +++H L+TPL  +             SL SEK       +  +   +LE 
Sbjct  272    --------LTDLTHSLKTPLAVL--------QSTLRSLRSEKMS-----VSDAEPVMLEQ  310

Query  26258  INDI-------LDMSKIEAGRMKLDMEPLDLAKTLAESLRVVSGRAQDKRLVLDADIEGN  26416
              I+ I       L  + +  G + L  E   +A  L      ++   Q K + +  DI   
Sbjct  311    ISRISQQIGYYLHRASMRGGTL-LSRELHPVAPLLDNLTSALNKVYQRKGVNISLDISPE  369

Query  26417  IPIVADRRATKQIMVNLLSNAVKFTPEGGRVTMRSRVFDDKVVLIIADTGIGIPAQSLAR  26596
              I  V ++    ++M N+L NA K+  E   V + +R  D+ + +++ D G GIP      
Sbjct  370    ISFVGEQNDFVEVMGNVLDNACKYCLEF--VEISARQTDEHLYIVVEDDGPGIPLSKREV  427

Query  26597  LGRPFEQVESQMTKTYHGSGLGLAIARSLTQLHGGSMRLRSRIESGTVVRVTLPR  26761
              +    ++V++       G G+GLA+AR +T+ + G +     +  G  + V   R
Sbjct  428    IFDRGQRVDTLRP----GQGVGLAVAREITEQYEGKIVAGESMLGGARMEVIFGR  478


> NC_007779.1.12931668.p01 sensory histidine kinase in two-component 
regulatory system with PhoP. ECK1115:JW1115:b1129. Encoded 
by gene phoQ. ARO:1000001 process or component of antibiotic 
biology or chemistry. ARO:3000835 phoQ. [Escherichia coli 
str. K-12 substr. W3110]
Length=486

 Score = 52.4 bits (124),  Expect = 1e-006
 Identities = 67/295 (22%), Positives = 124/295 (42%), Gaps = 46/295 (15%)
 Frame = +2

Query  25898  SVGTDITRIKEHEQKLVDNDLRLRATVIDLQRSQSALERQAIELADLAEKYSQEKTRAEE  26077
              ++  ++  ++EH ++L++      AT  +L      L R    L    E+Y + +T    
Sbjct  223    ALAKEVRELEEHNRELLNP-----ATTRELTSLVRNLNRL---LKSERERYDKYRTT---  271

Query  26078  ANQTKSKFLANMSHELRTPLNAIIGFSEIMGSGMFGSLGSEKYQEYCHDILTSGQYLLEV  26257
                      L +++H L+TPL  +             SL SEK       +  +   +LE 
Sbjct  272    --------LTDLTHSLKTPLAVL--------QSTLRSLRSEKMS-----VSDAEPVMLEQ  310

Query  26258  INDI-------LDMSKIEAGRMKLDMEPLDLAKTLAESLRVVSGRAQDKRLVLDADIEGN  26416
              I+ I       L  + +  G + L  E   +A  L      ++   Q K + +  DI   
Sbjct  311    ISRISQQIGYYLHRASMRGGTL-LSRELHPVAPLLDNLTSALNKVYQRKGVNISLDISPE  369

Query  26417  IPIVADRRATKQIMVNLLSNAVKFTPEGGRVTMRSRVFDDKVVLIIADTGIGIPAQSLAR  26596
              I  V ++    ++M N+L NA K+  E   V + +R  D+ + +++ D G GIP      
Sbjct  370    ISFVGEQNDFVEVMGNVLDNACKYCLEF--VEISARQTDEHLYIVVEDDGPGIPLSKREV  427

Query  26597  LGRPFEQVESQMTKTYHGSGLGLAIARSLTQLHGGSMRLRSRIESGTVVRVTLPR  26761
              +    ++V++       G G+GLA+AR +T+ + G +     +  G  + V   R
Sbjct  428    IFDRGQRVDTLRP----GQGVGLAVAREITEQYEGKIVAGESMLGGARMEVIFGR  478


> AP009048.1.gene1178.p01 sensory histidine kinase in two-compoent 
regulatory system with PhoP. ECK1115:JW1115:b1129. phoQ 
Curated. Encoded by gene phoQ. ARO:1000001 process or component 
of antibiotic biology or chemistry. ARO:3000835 phoQ. [Escherichia 
coli str. K-12 substr. W3110]
Length=486

 Score = 52.4 bits (124),  Expect = 1e-006
 Identities = 67/295 (22%), Positives = 124/295 (42%), Gaps = 46/295 (15%)
 Frame = +2

Query  25898  SVGTDITRIKEHEQKLVDNDLRLRATVIDLQRSQSALERQAIELADLAEKYSQEKTRAEE  26077
              ++  ++  ++EH ++L++      AT  +L      L R    L    E+Y + +T    
Sbjct  223    ALAKEVRELEEHNRELLNP-----ATTRELTSLVRNLNRL---LKSERERYDKYRTT---  271

Query  26078  ANQTKSKFLANMSHELRTPLNAIIGFSEIMGSGMFGSLGSEKYQEYCHDILTSGQYLLEV  26257
                      L +++H L+TPL  +             SL SEK       +  +   +LE 
Sbjct  272    --------LTDLTHSLKTPLAVL--------QSTLRSLRSEKMS-----VSDAEPVMLEQ  310

Query  26258  INDI-------LDMSKIEAGRMKLDMEPLDLAKTLAESLRVVSGRAQDKRLVLDADIEGN  26416
              I+ I       L  + +  G + L  E   +A  L      ++   Q K + +  DI   
Sbjct  311    ISRISQQIGYYLHRASMRGGTL-LSRELHPVAPLLDNLTSALNKVYQRKGVNISLDISPE  369

Query  26417  IPIVADRRATKQIMVNLLSNAVKFTPEGGRVTMRSRVFDDKVVLIIADTGIGIPAQSLAR  26596
              I  V ++    ++M N+L NA K+  E   V + +R  D+ + +++ D G GIP      
Sbjct  370    ISFVGEQNDFVEVMGNVLDNACKYCLEF--VEISARQTDEHLYIVVEDDGPGIPLSKREV  427

Query  26597  LGRPFEQVESQMTKTYHGSGLGLAIARSLTQLHGGSMRLRSRIESGTVVRVTLPR  26761
              +    ++V++       G G+GLA+AR +T+ + G +     +  G  + V   R
Sbjct  428    IFDRGQRVDTLRP----GQGVGLAVAREITEQYEGKIVAGESMLGGARMEVIFGR  478


> AF024666.2.gene18.p01 Cmx(A). Chloramphenicol export protein. 
Encoded by gene cmxA. ARO:1000001 process or component of antibiotic 
biology or chemistry. ARO:3002703 cmx. [Corynebacterium 
striatum]
Length=391

 Score = 47.8 bits (112),  Expect = 3e-005
 Identities = 62/239 (25%), Positives = 97/239 (40%), Gaps = 41/239 (17%)
 Frame = +3

Query  3108  ARRWIARIMLSWGVLSGLMACLPWISRVTGLGHETTFYVL----RVLLGAAEAGFFPGII  3275
             ARRW  R+ L        + CL   +    +G  T  + L    RVL   A AGF    +
Sbjct  62    ARRWPPRLTL--------IVCLLVFAGSHVIGAMTPVFSLLLITRVLSALANAGFLAVAL  113

Query  3276  FYLTLWFPAEYRARIVGYFMAAIPLSTVIGAPVSGVLLYLHGGFGLAGWQWLFLIEAIPA  3455
                T   PA  + R +   ++   ++TV+G P   +L     G  L GW+  F   AI  
Sbjct  114   STATTLVPANQKGRALSILLSGTTIATVVGVPAGALL-----GTAL-GWRTTFWAIAILC  167

Query  3456  VILAVVVFFYLTDRPEDAGWLARDEQEWLSRRLLVERRQREAARTYTVSEVLFDRRVISL  3635
             +  AV V   +T+       + R E    S RL VE           +S++   R ++++
Sbjct  168   IPAAVGVIRGVTNN------VGRSETSATSPRLRVE-----------LSQLATPRLILAM  210

Query  3636  SLIYFGAVATNYGLSFFLPQIVKAFGLNTFLTTLVSAAPYLVGV---IGMVWWGRRSDR  3803
             +L       T    +F  P + +  GL       VS A  + G+   +G+   GR SD+
Sbjct  211   ALGALINGGTFAAFTFLAPIVTETAGL---AEAWVSVALVMFGIGSFLGVTIAGRLSDQ  266


> AF024666.2.gene33.p01 CmxB. Chloramphenicol export protein. cmx 
Curated. Encoded by gene cmxB. ARO:1000001 process or component 
of antibiotic biology or chemistry. ARO:3002703 cmx. 
[Corynebacterium striatum]
Length=391

 Score = 47.8 bits (112),  Expect = 3e-005
 Identities = 62/239 (25%), Positives = 97/239 (40%), Gaps = 41/239 (17%)
 Frame = +3

Query  3108  ARRWIARIMLSWGVLSGLMACLPWISRVTGLGHETTFYVL----RVLLGAAEAGFFPGII  3275
             ARRW  R+ L        + CL   +    +G  T  + L    RVL   A AGF    +
Sbjct  62    ARRWPPRLTL--------IVCLLVFAGSHVIGAMTPVFSLLLITRVLSALANAGFLAVAL  113

Query  3276  FYLTLWFPAEYRARIVGYFMAAIPLSTVIGAPVSGVLLYLHGGFGLAGWQWLFLIEAIPA  3455
                T   PA  + R +   ++   ++TV+G P   +L     G  L GW+  F   AI  
Sbjct  114   STATTLVPANQKGRALSILLSGTTIATVVGVPAGALL-----GTAL-GWRTTFWAIAILC  167

Query  3456  VILAVVVFFYLTDRPEDAGWLARDEQEWLSRRLLVERRQREAARTYTVSEVLFDRRVISL  3635
             +  AV V   +T+       + R E    S RL VE           +S++   R ++++
Sbjct  168   IPAAVGVIRGVTNN------VGRSETSATSPRLRVE-----------LSQLATPRLILAM  210

Query  3636  SLIYFGAVATNYGLSFFLPQIVKAFGLNTFLTTLVSAAPYLVGV---IGMVWWGRRSDR  3803
             +L       T    +F  P + +  GL       VS A  + G+   +G+   GR SD+
Sbjct  211   ALGALINGGTFAAFTFLAPIVTETAGL---AEAWVSVALVMFGIGSFLGVTIAGRLSDQ  266


> AL009126.3.gene2906.p01 efflux transporter. Evidence 1a: Function 
experimentally demonstrated in the studied strain; PubMedId: 
10200972, 10359661, 12793527, 15849754, 16850406, 9083003; 
Product type t : transporter. Encoded by gene blt. ARO:1000001 
process or component of antibiotic biology or chemistry. 
ARO:3003006 blt. [Bacillus subtilis subsp. subtilis str. 
168]
Length=400

 Score = 45.4 bits (106),  Expect = 1e-004
 Identities = 56/218 (25%), Positives = 90/218 (41%), Gaps = 39/218 (17%)
 Frame = +3

Query  3081  SNLLLERFGARRWIARIMLSWGVLSGLMACLPWISRVTGLG-HETTFYVLRVLLGAAEAG  3257
             S L+   F A RW+ R      ++ GL+        + GLG H + FY  R+L G + A 
Sbjct  57    SQLITSPF-AGRWVDRFGRKKMIILGLLI-FSLSELIFGLGTHVSIFYFSRILGGVSAAF  114

Query  3258  FFPGIIFYLTLWFPAEYRARIVGYFMAAIPLSTVIGAPVSGVLLYLHGGFGLAGWQWLFL  3437
               P +  Y+      + R++ +GY  AAI    +IG    G +     GFG+   +  F 
Sbjct  115   IMPAVTAYVADITTLKERSKAMGYVSAAISTGFIIGPGAGGFI----AGFGI---RMPFF  167

Query  3438  IEAIPAVILAVVVFFYLTDRPEDAGWLARDEQEWLSRRLLVERRQREAARTYTVSEVLFD  3617
               +  A+I AV   F L +                   L +E R + ++ T   + +   
Sbjct  168   FASAIALIAAVTSVFILKE------------------SLSIEERHQLSSHTKESNFIKDL  209

Query  3618  RRVISLSLIYFGAVATNYGLSFFLPQIVKAFGLNTFLT  3731
             +R  S+  +YF A         F+   V AFGL+ + T
Sbjct  210   KR--SIHPVYFIA---------FIIVFVMAFGLSAYET  236


> L32599.1.gene2.p01 Unknown product. blt Curated. Encoded by gene 
blt. ARO:1000001 process or component of antibiotic biology 
or chemistry. ARO:3003006 blt. [Bacillus subtilis subsp. 
subtilis str. 168]
Length=400

 Score = 45.4 bits (106),  Expect = 1e-004
 Identities = 56/218 (25%), Positives = 90/218 (41%), Gaps = 39/218 (17%)
 Frame = +3

Query  3081  SNLLLERFGARRWIARIMLSWGVLSGLMACLPWISRVTGLG-HETTFYVLRVLLGAAEAG  3257
             S L+   F A RW+ R      ++ GL+        + GLG H + FY  R+L G + A 
Sbjct  57    SQLITSPF-AGRWVDRFGRKKMIILGLLI-FSLSELIFGLGTHVSIFYFSRILGGVSAAF  114

Query  3258  FFPGIIFYLTLWFPAEYRARIVGYFMAAIPLSTVIGAPVSGVLLYLHGGFGLAGWQWLFL  3437
               P +  Y+      + R++ +GY  AAI    +IG    G +     GFG+   +  F 
Sbjct  115   IMPAVTAYVADITTLKERSKAMGYVSAAISTGFIIGPGAGGFI----AGFGI---RMPFF  167

Query  3438  IEAIPAVILAVVVFFYLTDRPEDAGWLARDEQEWLSRRLLVERRQREAARTYTVSEVLFD  3617
               +  A+I AV   F L +                   L +E R + ++ T   + +   
Sbjct  168   FASAIALIAAVTSVFILKE------------------SLSIEERHQLSSHTKESNFIKDL  209

Query  3618  RRVISLSLIYFGAVATNYGLSFFLPQIVKAFGLNTFLT  3731
             +R  S+  +YF A         F+   V AFGL+ + T
Sbjct  210   KR--SIHPVYFIA---------FIIVFVMAFGLSAYET  236


Lambda     K      H
   0.318    0.134    0.401 

Gapped
Lambda     K      H
   0.267   0.0410    0.140 

Effective search space used: 6066139485


Query=  CM3_S48_L008_R1_001_(paired)_contig_307 Average coverage: 792.61
Length=788


***** No hits found *****


Lambda     K      H
   0.318    0.134    0.401 

Gapped
Lambda     K      H
   0.267   0.0410    0.140 

Effective search space used: 126963564


Query=  CM3_S48_L008_R1_001_(paired)_contig_308 Average coverage: 890.16
Length=1655


***** No hits found *****


Lambda     K      H
   0.318    0.134    0.401 

Gapped
Lambda     K      H
   0.267   0.0410    0.140 

Effective search space used: 316034460


Query=  CM3_S48_L008_R1_001_(paired)_contig_309 Average coverage: 2,173.65
Length=401


***** No hits found *****


Lambda     K      H
   0.318    0.134    0.401 

Gapped
Lambda     K      H
   0.267   0.0410    0.140 

Effective search space used: 44014306


Query=  CM3_S48_L008_R1_001_(paired)_contig_310 Average coverage: 658.16
Length=1595


***** No hits found *****


Lambda     K      H
   0.318    0.134    0.401 

Gapped
Lambda     K      H
   0.267   0.0410    0.140 

Effective search space used: 302441580


Query=  CM3_S48_L008_R1_001_(paired)_contig_311 Average coverage: 1,264.85
Length=761


***** No hits found *****


Lambda     K      H
   0.318    0.134    0.401 

Gapped
Lambda     K      H
   0.267   0.0410    0.140 

Effective search space used: 121903530


Query=  CM3_S48_L008_R1_001_(paired)_contig_312 Average coverage: 286.33
Length=2407


***** No hits found *****


Lambda     K      H
   0.318    0.134    0.401 

Gapped
Lambda     K      H
   0.267   0.0410    0.140 

Effective search space used: 478184145


Query=  CM3_S48_L008_R1_001_(paired)_contig_313 Average coverage: 1,069.31
Length=602


***** No hits found *****


Lambda     K      H
   0.318    0.134    0.401 

Gapped
Lambda     K      H
   0.267   0.0410    0.140 

Effective search space used: 86909463


Query=  CM3_S48_L008_R1_001_(paired)_contig_314 Average coverage: 23,226.68
Length=428


***** No hits found *****


Lambda     K      H
   0.318    0.134    0.401 

Gapped
Lambda     K      H
   0.267   0.0410    0.140 

Effective search space used: 49580157


Query=  CM3_S48_L008_R1_001_(paired)_contig_315 Average coverage: 3,042.16
Length=1011


***** No hits found *****


Lambda     K      H
   0.318    0.134    0.401 

Gapped
Lambda     K      H
   0.267   0.0410    0.140 

Effective search space used: 176362080


Query=  CM3_S48_L008_R1_001_(paired)_contig_316 Average coverage: 9,805.41
Length=1132


***** No hits found *****


Lambda     K      H
   0.318    0.134    0.401 

Gapped
Lambda     K      H
   0.267   0.0410    0.140 

Effective search space used: 202455162


Query=  CM3_S48_L008_R1_001_(paired)_contig_317 Average coverage: 12,244.77
Length=720


***** No hits found *****


Lambda     K      H
   0.314    0.133    0.390 

Gapped
Lambda     K      H
   0.267   0.0410    0.140 

Effective search space used: 112795795


Query=  CM3_S48_L008_R1_001_(paired)_contig_318 Average coverage: 776.73
Length=6414
                                                                      Score     E
Sequences producing significant alignments:                          (Bits)  Value

  AL123456.3.gene1331.p01 Probable transcriptional regulatory pro...  40.4    0.001
  CP003248.2.gene1317.p01 transcriptional regulator EmbR. Encoded...  40.4    0.001
  AE000516.2.gene1364.p01 transcriptional regulator, AfsR/DnrI/Re...  40.4    0.001


> AL123456.3.gene1331.p01 Probable transcriptional regulatory protein 
EmbR. MtuberembR Curated. Rv1267c, (MT1305, MTCY50.15), 
len: 388 aa. Probable embR, regulatory protein (see citation 
below), similar to many e.g. AFSR_STRCO|P25941 regulatory 
protein AfsR from Streptomyces coelicolor (993 aa), FASTA 
scores: opt: 489,E(): 1e-25, (33.5% identity in 361 aa overlap); 
etc. Belongs to the AFSR/DNRI/REDD family of regulators. 
Phosphorylated in vitro by PknJ|Rv2088 (See Jang et al.,2010).. 
Encoded by gene embR. ARO:1000001 process or component 
of antibiotic biology or chemistry. ARO:3003455 Mycobacterium 
tuberculosis embR mutant conferring resistance to ethambutol. 
[Mycobacterium tuberculosis H37Rv]
Length=388

 Score = 40.4 bits (93),  Expect = 0.001
 Identities = 30/93 (32%), Positives = 45/93 (48%), Gaps = 9/93 (9%)
 Frame = +2

Query  2873  EQAPMPTGLQVIS---GSRAGTFVPLANGVT-VGRGNDCTLPIDDDYASTHHAEFSPGID  3040
             +Q  M +G Q ++      +G   PL    T +GR +D  + +D    S HHA     +D
Sbjct  278   DQRTMASGQQAVAYLHDIASGRGYPLQAAATRIGRLHDNDIVLDSANVSRHHAVI---VD  334

Query  3041  GA--WFVEDLASTNGTHVNGERIENPTRLSVGD  3133
                 + + DL S+NG HV  ERI +   L+ GD
Sbjct  335   TGTNYVINDLRSSNGVHVQHERIRSAVTLNDGD  367


> CP003248.2.gene1317.p01 transcriptional regulator EmbR. Encoded 
by gene RVBD_1267c. ARO:1000001 process or component of antibiotic 
biology or chemistry. ARO:3003455 Mycobacterium tuberculosis 
embR mutant conferring resistance to ethambutol. 
[Mycobacterium tuberculosis H37Rv]
Length=388

 Score = 40.4 bits (93),  Expect = 0.001
 Identities = 30/93 (32%), Positives = 45/93 (48%), Gaps = 9/93 (9%)
 Frame = +2

Query  2873  EQAPMPTGLQVIS---GSRAGTFVPLANGVT-VGRGNDCTLPIDDDYASTHHAEFSPGID  3040
             +Q  M +G Q ++      +G   PL    T +GR +D  + +D    S HHA     +D
Sbjct  278   DQRTMASGQQAVAYLHDIASGRGYPLQAAATRIGRLHDNDIVLDSANVSRHHAVI---VD  334

Query  3041  GA--WFVEDLASTNGTHVNGERIENPTRLSVGD  3133
                 + + DL S+NG HV  ERI +   L+ GD
Sbjct  335   TGTNYVINDLRSSNGVHVQHERIRSAVTLNDGD  367


> AE000516.2.gene1364.p01 transcriptional regulator, AfsR/DnrI/RedD 
family. Identified by similarity to EGAD:144793; match 
to protein family HMM PF00486; match to protein family HMM PF00498; 
match to protein family HMM PF03704. Encoded by gene 
MT1305. ARO:1000001 process or component of antibiotic biology 
or chemistry. ARO:3003455 Mycobacterium tuberculosis embR 
mutant conferring resistance to ethambutol. [Mycobacterium 
tuberculosis CDC1551]
Length=388

 Score = 40.4 bits (93),  Expect = 0.001
 Identities = 30/93 (32%), Positives = 45/93 (48%), Gaps = 9/93 (9%)
 Frame = +2

Query  2873  EQAPMPTGLQVIS---GSRAGTFVPLANGVT-VGRGNDCTLPIDDDYASTHHAEFSPGID  3040
             +Q  M +G Q ++      +G   PL    T +GR +D  + +D    S HHA     +D
Sbjct  278   DQRTMASGQQAVAYLHDIASGRGYPLQAAATRIGRLHDNDIVLDSANVSRHHAVI---VD  334

Query  3041  GA--WFVEDLASTNGTHVNGERIENPTRLSVGD  3133
                 + + DL S+NG HV  ERI +   L+ GD
Sbjct  335   TGTNYVINDLRSSNGVHVQHERIRSAVTLNDGD  367


Lambda     K      H
   0.318    0.134    0.401 

Gapped
Lambda     K      H
   0.267   0.0410    0.140 

Effective search space used: 1326715988


Query=  CM3_S48_L008_R1_001_(paired)_contig_319 Average coverage: 108.35
Length=525


***** No hits found *****


Lambda     K      H
   0.318    0.134    0.401 

Gapped
Lambda     K      H
   0.267   0.0410    0.140 

Effective search space used: 71256700


Query=  CM3_S48_L008_R1_001_(paired)_contig_320 Average coverage: 272.36
Length=382


***** No hits found *****


Lambda     K      H
   0.318    0.134    0.401 

Gapped
Lambda     K      H
   0.267   0.0410    0.140 

Effective search space used: 40574184


Query=  CM3_S48_L008_R1_001_(paired)_contig_321 Average coverage: 2,886.24
Length=11557


***** No hits found *****


Lambda     K      H
   0.318    0.134    0.401 

Gapped
Lambda     K      H
   0.267   0.0410    0.140 

Effective search space used: 2392807984


Query=  CM3_S48_L008_R1_001_(paired)_contig_322 Average coverage: 3,515.65
Length=2044


***** No hits found *****


Lambda     K      H
   0.318    0.134    0.401 

Gapped
Lambda     K      H
   0.267   0.0410    0.140 

Effective search space used: 399479194


Query=  CM3_S48_L008_R1_001_(paired)_contig_323 Average coverage: 5,429.52
Length=2380


***** No hits found *****


Lambda     K      H
   0.318    0.134    0.401 

Gapped
Lambda     K      H
   0.267   0.0410    0.140 

Effective search space used: 472148160


Query=  CM3_S48_L008_R1_001_(paired)_contig_324 Average coverage: 65.27
Length=721


***** No hits found *****


Lambda     K      H
   0.318    0.134    0.401 

Gapped
Lambda     K      H
   0.267   0.0410    0.140 

Effective search space used: 112795795


Query=  CM3_S48_L008_R1_001_(paired)_contig_325 Average coverage: 4,476.94
Length=784


***** No hits found *****


Lambda     K      H
   0.318    0.134    0.401 

Gapped
Lambda     K      H
   0.267   0.0410    0.140 

Effective search space used: 126265962


Query=  CM3_S48_L008_R1_001_(paired)_contig_326 Average coverage: 5,765.23
Length=709


***** No hits found *****


Lambda     K      H
   0.318    0.134    0.401 

Gapped
Lambda     K      H
   0.267   0.0410    0.140 

Effective search space used: 109993415


Query=  CM3_S48_L008_R1_001_(paired)_contig_327 Average coverage: 106.86
Length=264


***** No hits found *****


Lambda     K      H
   0.318    0.134    0.401 

Gapped
Lambda     K      H
   0.267   0.0410    0.140 

Effective search space used: 22903440


Query=  CM3_S48_L008_R1_001_(paired)_contig_328 Average coverage: 334.28
Length=554


***** No hits found *****


Lambda     K      H
   0.318    0.134    0.401 

Gapped
Lambda     K      H
   0.267   0.0410    0.140 

Effective search space used: 76633992


Query=  CM3_S48_L008_R1_001_(paired)_contig_329 Average coverage: 1,485.86
Length=2494


***** No hits found *****


Lambda     K      H
   0.318    0.134    0.401 

Gapped
Lambda     K      H
   0.267   0.0410    0.140 

Effective search space used: 497633430


Query=  CM3_S48_L008_R1_001_(paired)_contig_330 Average coverage: 1,046.86
Length=657


***** No hits found *****


Lambda     K      H
   0.318    0.134    0.401 

Gapped
Lambda     K      H
   0.267   0.0410    0.140 

Effective search space used: 99205908


Query=  CM3_S48_L008_R1_001_(paired)_contig_331 Average coverage: 527.10
Length=705


***** No hits found *****


Lambda     K      H
   0.318    0.134    0.401 

Gapped
Lambda     K      H
   0.267   0.0410    0.140 

Effective search space used: 110463316


Query=  CM3_S48_L008_R1_001_(paired)_contig_332 Average coverage: 5,770.13
Length=895


***** No hits found *****


Lambda     K      H
   0.318    0.134    0.401 

Gapped
Lambda     K      H
   0.267   0.0410    0.140 

Effective search space used: 150730153


Query=  CM3_S48_L008_R1_001_(paired)_contig_333 Average coverage: 615.93
Length=1830


***** No hits found *****


Lambda     K      H
   0.318    0.134    0.401 

Gapped
Lambda     K      H
   0.267   0.0410    0.140 

Effective search space used: 353888473


Query=  CM3_S48_L008_R1_001_(paired)_contig_334 Average coverage: 758.28
Length=2779


***** No hits found *****


Lambda     K      H
   0.318    0.134    0.401 

Gapped
Lambda     K      H
   0.267   0.0410    0.140 

Effective search space used: 558173792


Query=  CM3_S48_L008_R1_001_(paired)_contig_335 Average coverage: 4,255.83
Length=1151


***** No hits found *****


Lambda     K      H
   0.318    0.134    0.401 

Gapped
Lambda     K      H
   0.267   0.0410    0.140 

Effective search space used: 206586900


Query=  CM3_S48_L008_R1_001_(paired)_contig_336 Average coverage: 5,511.17
Length=1260


***** No hits found *****


Lambda     K      H
   0.318    0.134    0.401 

Gapped
Lambda     K      H
   0.267   0.0410    0.140 

Effective search space used: 230371680


Query=  CM3_S48_L008_R1_001_(paired)_contig_337 Average coverage: 582.29
Length=730


***** No hits found *****


Lambda     K      H
   0.318    0.134    0.401 

Gapped
Lambda     K      H
   0.267   0.0410    0.140 

Effective search space used: 114897580


Query=  CM3_S48_L008_R1_001_(paired)_contig_338 Average coverage: 751.22
Length=356


***** No hits found *****


Lambda     K      H
   0.318    0.134    0.401 

Gapped
Lambda     K      H
   0.267   0.0410    0.140 

Effective search space used: 34921536


Query=  CM3_S48_L008_R1_001_(paired)_contig_339 Average coverage: 5,804.95
Length=1673


***** No hits found *****


Lambda     K      H
   0.318    0.134    0.401 

Gapped
Lambda     K      H
   0.267   0.0410    0.140 

Effective search space used: 320112324


Query=  CM3_S48_L008_R1_001_(paired)_contig_340 Average coverage: 860.87
Length=1382


***** No hits found *****


Lambda     K      H
   0.318    0.134    0.401 

Gapped
Lambda     K      H
   0.267   0.0410    0.140 

Effective search space used: 255988875


Query=  CM3_S48_L008_R1_001_(paired)_contig_341 Average coverage: 9,543.32
Length=410


***** No hits found *****


Lambda     K      H
   0.318    0.134    0.401 

Gapped
Lambda     K      H
   0.267   0.0410    0.140 

Effective search space used: 46178944


Query=  CM3_S48_L008_R1_001_(paired)_contig_342 Average coverage: 1,692.37
Length=1323


***** No hits found *****


Lambda     K      H
   0.318    0.134    0.401 

Gapped
Lambda     K      H
   0.267   0.0410    0.140 

Effective search space used: 244769910


Query=  CM3_S48_L008_R1_001_(paired)_contig_343 Average coverage: 2,434.73
Length=957


***** No hits found *****


Lambda     K      H
   0.318    0.134    0.401 

Gapped
Lambda     K      H
   0.267   0.0410    0.140 

Effective search space used: 165316942


Query=  CM3_S48_L008_R1_001_(paired)_contig_344 Average coverage: 2,062.26
Length=4125


***** No hits found *****


Lambda     K      H
   0.318    0.134    0.401 

Gapped
Lambda     K      H
   0.267   0.0410    0.140 

Effective search space used: 844444426


Query=  CM3_S48_L008_R1_001_(paired)_contig_345 Average coverage: 905.48
Length=475


***** No hits found *****


Lambda     K      H
   0.318    0.134    0.401 

Gapped
Lambda     K      H
   0.267   0.0410    0.140 

Effective search space used: 60107040


Query=  CM3_S48_L008_R1_001_(paired)_contig_346 Average coverage: 4,006.03
Length=2027


***** No hits found *****


Lambda     K      H
   0.318    0.134    0.401 

Gapped
Lambda     K      H
   0.267   0.0410    0.140 

Effective search space used: 395437246


Query=  CM3_S48_L008_R1_001_(paired)_contig_347 Average coverage: 6,580.31
Length=1485


***** No hits found *****


Lambda     K      H
   0.318    0.134    0.401 

Gapped
Lambda     K      H
   0.267   0.0410    0.140 

Effective search space used: 279881170


Query=  CM3_S48_L008_R1_001_(paired)_contig_348 Average coverage: 331.40
Length=462


***** No hits found *****


Lambda     K      H
   0.318    0.134    0.401 

Gapped
Lambda     K      H
   0.267   0.0410    0.140 

Effective search space used: 57244800


Query=  CM3_S48_L008_R1_001_(paired)_contig_349 Average coverage: 672.14
Length=1564


***** No hits found *****


Lambda     K      H
   0.318    0.134    0.401 

Gapped
Lambda     K      H
   0.267   0.0410    0.140 

Effective search space used: 295645140


Query=  CM3_S48_L008_R1_001_(paired)_contig_350 Average coverage: 580.03
Length=1276


***** No hits found *****


Lambda     K      H
   0.318    0.134    0.401 

Gapped
Lambda     K      H
   0.267   0.0410    0.140 

Effective search space used: 233799830


Query=  CM3_S48_L008_R1_001_(paired)_contig_351 Average coverage: 6,953.93
Length=431


***** No hits found *****


Lambda     K      H
   0.318    0.134    0.401 

Gapped
Lambda     K      H
   0.267   0.0410    0.140 

Effective search space used: 50298710


Query=  CM3_S48_L008_R1_001_(paired)_contig_352 Average coverage: 1,468.50
Length=262


***** No hits found *****


Lambda     K      H
   0.318    0.134    0.401 

Gapped
Lambda     K      H
   0.267   0.0410    0.140 

Effective search space used: 22993230


Query=  CM3_S48_L008_R1_001_(paired)_contig_353 Average coverage: 4,947.63
Length=382


***** No hits found *****


Lambda     K      H
   0.318    0.134    0.401 

Gapped
Lambda     K      H
   0.267   0.0410    0.140 

Effective search space used: 40574184


Query=  CM3_S48_L008_R1_001_(paired)_contig_354 Average coverage: 4,088.66
Length=1062
                                                                      Score     E
Sequences producing significant alignments:                          (Bits)  Value

  AF028811.1.gene1.p1 thymidylate synthase. dfrE Curated. Encoded...   138    4e-034


> AF028811.1.gene1.p1 thymidylate synthase. dfrE Curated. Encoded 
by gene AAD01867.1. ARO:3002875 dfrE. ARO:1000001 process 
or component of antibiotic biology or chemistry. [Enterococcus 
faecalis]
Length=153

 Score =  138 bits (348),  Expect = 4e-034
 Identities = 67/121 (55%), Positives = 84/121 (69%), Gaps = 12/121 (9%)
 Frame = -1

Query  366  LAEVIHKLRHNPYDRRIVLSAWNPADLKLMALPPCHMFAQFYVSFPKANAEDGVKLKGRL  187
            LA VI  ++ NP  RR+++SAWNP D+  MALPPCH   QFYV+            +G+L
Sbjct  1    LANVIEMIKTNPDSRRLIVSAWNPEDVPSMALPPCHTMFQFYVN------------EGKL  48

Query  186  HCQLYQRSCDMGLGVPFNIASYAMLTHMIAHVCDLTPGTFTHTMGDAHVYADHVEALKVQ  7
             CQLYQRS D+ LGVPFNIASYA+LTH+IAH   L  G F HT+GDAH+Y +HVE ++ Q
Sbjct  49   SCQLYQRSADVFLGVPFNIASYALLTHLIAHETGLEVGEFVHTLGDAHLYQNHVEQMQEQ  108

Query  6    L  4
            L
Sbjct  109  L  109


Lambda     K      H
   0.318    0.134    0.401 

Gapped
Lambda     K      H
   0.267   0.0410    0.140 

Effective search space used: 188119552


Query=  CM3_S48_L008_R1_001_(paired)_contig_355 Average coverage: 4,426.04
Length=1118


***** No hits found *****


Lambda     K      H
   0.318    0.134    0.401 

Gapped
Lambda     K      H
   0.267   0.0410    0.140 

Effective search space used: 199012047


Query=  CM3_S48_L008_R1_001_(paired)_contig_356 Average coverage: 1,899.75
Length=1496


***** No hits found *****


Lambda     K      H
   0.318    0.134    0.401 

Gapped
Lambda     K      H
   0.267   0.0410    0.140 

Effective search space used: 281929081


Query=  CM3_S48_L008_R1_001_(paired)_contig_357 Average coverage: 1,036.13
Length=1463


***** No hits found *****


Lambda     K      H
   0.318    0.134    0.401 

Gapped
Lambda     K      H
   0.267   0.0410    0.140 

Effective search space used: 274420074


Query=  CM3_S48_L008_R1_001_(paired)_contig_358 Average coverage: 350.00
Length=761


***** No hits found *****


Lambda     K      H
   0.318    0.134    0.401 

Gapped
Lambda     K      H
   0.267   0.0410    0.140 

Effective search space used: 121903530


Query=  CM3_S48_L008_R1_001_(paired)_contig_359 Average coverage: 180.64
Length=4401


***** No hits found *****


Lambda     K      H
   0.318    0.134    0.401 

Gapped
Lambda     K      H
   0.267   0.0410    0.140 

Effective search space used: 905044182


Query=  CM3_S48_L008_R1_001_(paired)_contig_360 Average coverage: 5,212.93
Length=722


***** No hits found *****


Lambda     K      H
   0.318    0.134    0.401 

Gapped
Lambda     K      H
   0.267   0.0410    0.140 

Effective search space used: 112795795


Query=  CM3_S48_L008_R1_001_(paired)_contig_361 Average coverage: 4,790.96
Length=384


***** No hits found *****


Lambda     K      H
   0.318    0.134    0.401 

Gapped
Lambda     K      H
   0.267   0.0410    0.140 

Effective search space used: 41298723


Query=  CM3_S48_L008_R1_001_(paired)_contig_362 Average coverage: 4,623.49
Length=1653


***** No hits found *****


Lambda     K      H
   0.318    0.134    0.401 

Gapped
Lambda     K      H
   0.267   0.0410    0.140 

Effective search space used: 316034460


Query=  CM3_S48_L008_R1_001_(paired)_contig_363 Average coverage: 6,906.63
Length=1117


***** No hits found *****


Lambda     K      H
   0.318    0.134    0.401 

Gapped
Lambda     K      H
   0.267   0.0410    0.140 

Effective search space used: 199012047


Query=  CM3_S48_L008_R1_001_(paired)_contig_364 Average coverage: 12,025.79
Length=728


***** No hits found *****


Lambda     K      H
   0.318    0.134    0.401 

Gapped
Lambda     K      H
   0.267   0.0410    0.140 

Effective search space used: 114196985


Query=  CM3_S48_L008_R1_001_(paired)_contig_365 Average coverage: 10,985.87
Length=366


***** No hits found *****


Lambda     K      H
   0.318    0.134    0.401 

Gapped
Lambda     K      H
   0.267   0.0410    0.140 

Effective search space used: 36951489


Query=  CM3_S48_L008_R1_001_(paired)_contig_366 Average coverage: 2.52
Length=277


***** No hits found *****


Lambda     K      H
   0.318    0.134    0.401 

Gapped
Lambda     K      H
   0.267   0.0410    0.140 

Effective search space used: 23388539


Query=  CM3_S48_L008_R1_001_(paired)_contig_367 Average coverage: 18.05
Length=508


***** No hits found *****


Lambda     K      H
   0.318    0.134    0.401 

Gapped
Lambda     K      H
   0.267   0.0410    0.140 

Effective search space used: 66981298


Query=  CM3_S48_L008_R1_001_(paired)_contig_368 Average coverage: 53.88
Length=2201


***** No hits found *****


Lambda     K      H
   0.318    0.134    0.401 

Gapped
Lambda     K      H
   0.267   0.0410    0.140 

Effective search space used: 434509410


Query=  CM3_S48_L008_R1_001_(paired)_contig_369 Average coverage: 23.55
Length=634
                                                                      Score     E
Sequences producing significant alignments:                          (Bits)  Value

  NC_011586.7045638.p01 transcriptional regulator, LysR family. E...  84.0    6e-018
  NC_010611.6236744.p01 transcriptional regulator. Homology: LysR...  84.0    6e-018
  NC_010410.6002885.p01 putative transcriptional regulator. Homol...  84.0    6e-018
  NC_010400.5986505.p01 putative transcriptional regulator. Homol...  84.0    6e-018
  NC_011595.7059912.p01 MexT protein. [K] COG0583 Transcriptional...  84.0    6e-018


> NC_011586.7045638.p01 transcriptional regulator, LysR family. 
Encoded by gene AB57_1086. Homology: HTH transcriptional regulator, 
LysR (HMMPfam: PF00126, score: 3.2e-17) (FPrintScan: 
PR00039, score: 2e-06). Homology: LysR, substrate-binding 
(HMMPfam: PF03466, score: 8.2e-18). ARO:3000814 mexT. ARO:1000001 
process or component of antibiotic biology or chemistry. 
[Acinetobacter baumannii AB0057]
Length=329

 Score = 84.0 bits (206),  Expect = 6e-018
 Identities = 59/176 (33%), Positives = 92/176 (52%), Gaps = 4/176 (2%)
 Frame = +3

Query  6    RIGLSQSAMSGALTRLRELLGDELFVRTPSGMQPTPRAHDLAGPVSDALRLLRGALQ-AD  182
            ++G++Q AMS  L RLR L  D L +R+  GM PT RA +L   + DAL  L   L+   
Sbjct  29   QLGVTQPAMSNILRRLRNLFNDPLLIRSSEGMTPTERALELQPRIRDALSDLSMILEPRT  88

Query  183  SFDPATADNTVTLAMSDYAAFVLLPPLMARLSSDAPHINVRVCGIFGRDEAITLLDSGEA  362
             F P T++    +  SDYA   L+P L+  L S+AP  NV +  +   D +   ++ G+ 
Sbjct  89   EFRPYTSNRVFRIMTSDYAEATLVPRLVKALRSEAP--NVVLDFLTPSDVSYRDMEQGKV  146

Query  363  NLAIGFPVETSARIISSPLFFESFACVVREGHPAFAGGPSLTAFAAAPHLLVSPEG  530
            +LAI    E         ++ +SF+C++ + HPA     +L ++  A H+ VS  G
Sbjct  147  DLAINRFNEIPQSFHQVLVWRDSFSCILNDKHPAVT-HLNLKSYLDAQHIWVSKTG  201


> NC_010611.6236744.p01 transcriptional regulator. Homology: LysR, 
substrate-binding (HMMPfam: PF03466, score: 8.2e-18). mexT 
Curated. Encoded by gene ACICU_00967. Homology: HTH transcriptional 
regulator, LysR (HMMPfam: PF00126, score: 3.2e-17) 
(FPrintScan: PR00039, score: 2e-06). ARO:3000814 mexT. ARO:1000001 
process or component of antibiotic biology or chemistry. 
[Acinetobacter baumannii ACICU]
Length=329

 Score = 84.0 bits (206),  Expect = 6e-018
 Identities = 59/176 (33%), Positives = 92/176 (52%), Gaps = 4/176 (2%)
 Frame = +3

Query  6    RIGLSQSAMSGALTRLRELLGDELFVRTPSGMQPTPRAHDLAGPVSDALRLLRGALQ-AD  182
            ++G++Q AMS  L RLR L  D L +R+  GM PT RA +L   + DAL  L   L+   
Sbjct  29   QLGVTQPAMSNILRRLRNLFNDPLLIRSSEGMTPTERALELQPRIRDALSDLSMILEPRT  88

Query  183  SFDPATADNTVTLAMSDYAAFVLLPPLMARLSSDAPHINVRVCGIFGRDEAITLLDSGEA  362
             F P T++    +  SDYA   L+P L+  L S+AP  NV +  +   D +   ++ G+ 
Sbjct  89   EFRPYTSNRVFRIMTSDYAEATLVPRLVKALRSEAP--NVVLDFLTPSDVSYRDMEQGKV  146

Query  363  NLAIGFPVETSARIISSPLFFESFACVVREGHPAFAGGPSLTAFAAAPHLLVSPEG  530
            +LAI    E         ++ +SF+C++ + HPA     +L ++  A H+ VS  G
Sbjct  147  DLAINRFNEIPQSFHQVLVWRDSFSCILNDKHPAVT-HLNLKSYLDAQHIWVSKTG  201


> NC_010410.6002885.p01 putative transcriptional regulator. Homology: 
HTH transcriptional regulator, LysR (HMMPfam: PF00126, 
score: 3.2e-17) (FPrintScan: PR00039, score: 2e-06). Homology: 
LysR, substrate-binding (HMMPfam: PF03466, score: 8.2e-18). 
Encoded by gene ABAYE2785. Evidence 3 : Function proposed 
based on presence of conserved amino acid motif, structural 
feature or limited homology; Product type pr : putative regulator. 
ARO:3000814 mexT. ARO:1000001 process or component 
of antibiotic biology or chemistry. [Acinetobacter baumannii 
AYE]
Length=329

 Score = 84.0 bits (206),  Expect = 6e-018
 Identities = 59/176 (33%), Positives = 92/176 (52%), Gaps = 4/176 (2%)
 Frame = +3

Query  6    RIGLSQSAMSGALTRLRELLGDELFVRTPSGMQPTPRAHDLAGPVSDALRLLRGALQ-AD  182
            ++G++Q AMS  L RLR L  D L +R+  GM PT RA +L   + DAL  L   L+   
Sbjct  29   QLGVTQPAMSNILRRLRNLFNDPLLIRSSEGMTPTERALELQPRIRDALSDLSMILEPRT  88

Query  183  SFDPATADNTVTLAMSDYAAFVLLPPLMARLSSDAPHINVRVCGIFGRDEAITLLDSGEA  362
             F P T++    +  SDYA   L+P L+  L S+AP  NV +  +   D +   ++ G+ 
Sbjct  89   EFRPYTSNRVFRIMTSDYAEATLVPRLVKALRSEAP--NVVLDFLTPSDVSYRDMEQGKV  146

Query  363  NLAIGFPVETSARIISSPLFFESFACVVREGHPAFAGGPSLTAFAAAPHLLVSPEG  530
            +LAI    E         ++ +SF+C++ + HPA     +L ++  A H+ VS  G
Sbjct  147  DLAINRFNEIPQSFHQVLVWRDSFSCILNDKHPAVT-HLNLKSYLDAQHIWVSKTG  201


> NC_010400.5986505.p01 putative transcriptional regulator. Homology: 
HTH transcriptional regulator, LysR (HMMPfam: PF00126, 
score: 3.2e-17) (FPrintScan: PR00039, score: 2e-06). Evidence 
3 : Function proposed based on presence of conserved amino 
acid motif, structural feature or limited homology; Product 
type pr : putative regulator. Encoded by gene ABSDF2384. 
Homology: LysR, substrate-binding (HMMPfam: PF03466, score: 
8.2e-18). ARO:3000814 mexT. ARO:1000001 process or component 
of antibiotic biology or chemistry. [Acinetobacter baumannii 
SDF]
Length=329

 Score = 84.0 bits (206),  Expect = 6e-018
 Identities = 59/176 (33%), Positives = 92/176 (52%), Gaps = 4/176 (2%)
 Frame = +3

Query  6    RIGLSQSAMSGALTRLRELLGDELFVRTPSGMQPTPRAHDLAGPVSDALRLLRGALQ-AD  182
            ++G++Q AMS  L RLR L  D L +R+  GM PT RA +L   + DAL  L   L+   
Sbjct  29   QLGVTQPAMSNILRRLRNLFNDPLLIRSSEGMTPTERALELQPRIRDALSDLSMILEPRT  88

Query  183  SFDPATADNTVTLAMSDYAAFVLLPPLMARLSSDAPHINVRVCGIFGRDEAITLLDSGEA  362
             F P T++    +  SDYA   L+P L+  L S+AP  NV +  +   D +   ++ G+ 
Sbjct  89   EFRPYTSNRVFRIMTSDYAEATLVPRLVKALRSEAP--NVVLDFLTPSDVSYRDMEQGKV  146

Query  363  NLAIGFPVETSARIISSPLFFESFACVVREGHPAFAGGPSLTAFAAAPHLLVSPEG  530
            +LAI    E         ++ +SF+C++ + HPA     +L ++  A H+ VS  G
Sbjct  147  DLAINRFNEIPQSFHQVLVWRDSFSCILNDKHPAVT-HLNLKSYLDAQHIWVSKTG  201


> NC_011595.7059912.p01 MexT protein. [K] COG0583 Transcriptional 
regulator. Encoded by gene ABBFA_002603. Homology: LysR, 
substrate-binding (HMMPfam: PF03466, score: 8.2e-18). Homology: 
HTH transcriptional regulator, LysR (HMMPfam: PF00126, score: 
3.2e-17) (FPrintScan: PR00039, score: 2e-06). ARO:3000814 
mexT. ARO:1000001 process or component of antibiotic biology 
or chemistry. [Acinetobacter baumannii AB307-0294]
Length=329

 Score = 84.0 bits (206),  Expect = 6e-018
 Identities = 59/176 (33%), Positives = 92/176 (52%), Gaps = 4/176 (2%)
 Frame = +3

Query  6    RIGLSQSAMSGALTRLRELLGDELFVRTPSGMQPTPRAHDLAGPVSDALRLLRGALQ-AD  182
            ++G++Q AMS  L RLR L  D L +R+  GM PT RA +L   + DAL  L   L+   
Sbjct  29   QLGVTQPAMSNILRRLRNLFNDPLLIRSSEGMTPTERALELQPRIRDALSDLSMILEPRT  88

Query  183  SFDPATADNTVTLAMSDYAAFVLLPPLMARLSSDAPHINVRVCGIFGRDEAITLLDSGEA  362
             F P T++    +  SDYA   L+P L+  L S+AP  NV +  +   D +   ++ G+ 
Sbjct  89   EFRPYTSNRVFRIMTSDYAEATLVPRLVKALRSEAP--NVVLDFLTPSDVSYRDMEQGKV  146

Query  363  NLAIGFPVETSARIISSPLFFESFACVVREGHPAFAGGPSLTAFAAAPHLLVSPEG  530
            +LAI    E         ++ +SF+C++ + HPA     +L ++  A H+ VS  G
Sbjct  147  DLAINRFNEIPQSFHQVLVWRDSFSCILNDKHPAVT-HLNLKSYLDAQHIWVSKTG  201


Lambda     K      H
   0.318    0.134    0.401 

Gapped
Lambda     K      H
   0.267   0.0410    0.140 

Effective search space used: 94681854


Query=  CM3_S48_L008_R1_001_(paired)_contig_370 Average coverage: 12,403.47
Length=971


***** No hits found *****


Lambda     K      H
   0.318    0.134    0.401 

Gapped
Lambda     K      H
   0.267   0.0410    0.140 

Effective search space used: 168095378


Query=  CM3_S48_L008_R1_001_(paired)_contig_371 Average coverage: 1,956.66
Length=1674


***** No hits found *****


Lambda     K      H
   0.318    0.134    0.401 

Gapped
Lambda     K      H
   0.267   0.0410    0.140 

Effective search space used: 320791968


Query=  CM3_S48_L008_R1_001_(paired)_contig_372 Average coverage: 674.17
Length=1691


***** No hits found *****


Lambda     K      H
   0.318    0.134    0.401 

Gapped
Lambda     K      H
   0.267   0.0410    0.140 

Effective search space used: 324190188


Query=  CM3_S48_L008_R1_001_(paired)_contig_373 Average coverage: 13,471.72
Length=674


***** No hits found *****


Lambda     K      H
   0.318    0.134    0.401 

Gapped
Lambda     K      H
   0.267   0.0410    0.140 

Effective search space used: 102723848


Query=  CM3_S48_L008_R1_001_(paired)_contig_374 Average coverage: 3,178.84
Length=293


***** No hits found *****


Lambda     K      H
   0.318    0.134    0.401 

Gapped
Lambda     K      H
   0.267   0.0410    0.140 

Effective search space used: 22924624


Query=  CM3_S48_L008_R1_001_(paired)_contig_375 Average coverage: 660.23
Length=443


***** No hits found *****


Lambda     K      H
   0.318    0.134    0.401 

Gapped
Lambda     K      H
   0.267   0.0410    0.140 

Effective search space used: 53172922


Query=  CM3_S48_L008_R1_001_(paired)_contig_376 Average coverage: 115.57
Length=644


***** No hits found *****


Lambda     K      H
   0.318    0.134    0.401 

Gapped
Lambda     K      H
   0.267   0.0410    0.140 

Effective search space used: 95687968


Query=  CM3_S48_L008_R1_001_(paired)_contig_377 Average coverage: 158.94
Length=1189


***** No hits found *****


Lambda     K      H
   0.318    0.134    0.401 

Gapped
Lambda     K      H
   0.267   0.0410    0.140 

Effective search space used: 215538999


Query=  CM3_S48_L008_R1_001_(paired)_contig_378 Average coverage: 20,967.36
Length=729


***** No hits found *****


Lambda     K      H
   0.318    0.134    0.401 

Gapped
Lambda     K      H
   0.267   0.0410    0.140 

Effective search space used: 114897580


Query=  CM3_S48_L008_R1_001_(paired)_contig_379 Average coverage: 44.40
Length=1630


***** No hits found *****


Lambda     K      H
   0.318    0.134    0.401 

Gapped
Lambda     K      H
   0.267   0.0410    0.140 

Effective search space used: 310597308


Query=  CM3_S48_L008_R1_001_(paired)_contig_380 Average coverage: 1,884.68
Length=733


***** No hits found *****


Lambda     K      H
   0.318    0.134    0.401 

Gapped
Lambda     K      H
   0.267   0.0410    0.140 

Effective search space used: 115598175


Query=  CM3_S48_L008_R1_001_(paired)_contig_381 Average coverage: 3,545.64
Length=2152


***** No hits found *****


Lambda     K      H
   0.318    0.134    0.401 

Gapped
Lambda     K      H
   0.267   0.0410    0.140 

Effective search space used: 423730882


Query=  CM3_S48_L008_R1_001_(paired)_contig_382 Average coverage: 2,519.90
Length=735


***** No hits found *****


Lambda     K      H
   0.318    0.134    0.401 

Gapped
Lambda     K      H
   0.267   0.0410    0.140 

Effective search space used: 116298770


Query=  CM3_S48_L008_R1_001_(paired)_contig_383 Average coverage: 6,874.92
Length=745


***** No hits found *****


Lambda     K      H
   0.318    0.134    0.401 

Gapped
Lambda     K      H
   0.267   0.0410    0.140 

Effective search space used: 118400555


Query=  CM3_S48_L008_R1_001_(paired)_contig_384 Average coverage: 2,289.28
Length=1636


***** No hits found *****


Lambda     K      H
   0.318    0.134    0.401 

Gapped
Lambda     K      H
   0.267   0.0410    0.140 

Effective search space used: 311956596


Query=  CM3_S48_L008_R1_001_(paired)_contig_385 Average coverage: 3,139.49
Length=316


***** No hits found *****


Lambda     K      H
   0.318    0.134    0.401 

Gapped
Lambda     K      H
   0.267   0.0410    0.140 

Effective search space used: 27140166


Query=  CM3_S48_L008_R1_001_(paired)_contig_386 Average coverage: 10.00
Length=1999


***** No hits found *****


Lambda     K      H
   0.318    0.134    0.401 

Gapped
Lambda     K      H
   0.267   0.0410    0.140 

Effective search space used: 389374324


Query=  CM3_S48_L008_R1_001_(paired)_contig_387 Average coverage: 38.60
Length=3505


***** No hits found *****


Lambda     K      H
   0.318    0.134    0.401 

Gapped
Lambda     K      H
   0.267   0.0410    0.140 

Effective search space used: 711974136


Query=  CM3_S48_L008_R1_001_(paired)_contig_388 Average coverage: 19,732.31
Length=1611


***** No hits found *****


Lambda     K      H
   0.318    0.134    0.401 

Gapped
Lambda     K      H
   0.267   0.0410    0.140 

Effective search space used: 306519444


Query=  CM3_S48_L008_R1_001_(paired)_contig_389 Average coverage: 2,301.15
Length=2139


***** No hits found *****


Lambda     K      H
   0.318    0.134    0.401 

Gapped
Lambda     K      H
   0.267   0.0410    0.140 

Effective search space used: 421036250


Query=  CM3_S48_L008_R1_001_(paired)_contig_390 Average coverage: 67.45
Length=7494
                                                                      Score     E
Sequences producing significant alignments:                          (Bits)  Value

  L20573.1.gene1.p01 Unknown product. bcrA Curated. Encoded by ge...   104    7e-023
  AY768532.1.gene1.p01 MacB. ABC transporter. Encoded by gene mac...  87.8    6e-018
  AY509111.gene.p01 otrC protein. Encoded by gene otrC. otrC Cura...  63.5    1e-010
  L36601.gene.p01 ole(B) protein. Encoded by gene ole(B). oleB Cu...  56.2    2e-008
  HM990671.1.gene3.p01 Lsa(C). lsaC Curated. Encoded by gene Lsa(...  53.5    1e-007
  M57437.gene.p01 tlcC protein. Encoded by gene tlcC. tlrC Curate...  53.1    2e-007
  X63451.gene.p01 srm(B) protein. srmB Curated. Encoded by gene s...  52.8    2e-007
  AF313494.1.gene1.p01 MsrC. Similar to Enterococcus faecium acqu...  50.1    1e-006
  DQ516970.1.gene1.p01 multidrug transporter. lmrD Curated. Encod...  49.3    3e-006
  BA000017.4.gene1914.p01 ABC transporter homolog. sav1866 Curate...  48.5    4e-006
  NC_009782.1.5560577.p01 ABC transporter. Encoded by gene SAHV_1...  48.5    4e-006
  NC_013450.8614654.p01 toxin exporting ABC transporter, permease...  48.5    4e-006
  NC_010079.5775747.p01 ABC transporter ATP-binding protein. Homo...  48.5    4e-006
  NC_009641.5331045.p01 ABC transporter ATP-binding protein. Homo...  48.5    4e-006
  NC_009632.5317485.p01 ABC transporter related. Encoded by gene ...  48.5    4e-006
  NC_009487.5167700.p01 ABC transporter related. Homology: ABC tr...  48.5    4e-006
  NC_007795.3921883.p01 ABC transporter, ATP-binding/permease pro...  48.5    4e-006
  NC_007793.3914980.p01 hypothetical protein. identified by match...  48.5    4e-006
  NC_003923.1003921.p01 hypothetical protein. Homology: ABC trans...  48.5    4e-006
  NC_002953.2862566.p01 ABC transporter ATP-binding protein. Enco...  48.5    4e-006
  NC_002952.2861198.p01 ABC transporter ATP-binding protein. Simi...  48.5    4e-006
  NC_002951.3237541.p01 toxin exporting ABC transporter, permease...  48.5    4e-006
  NC_002758.1121879.p01 ABC transporter. Encoded by gene SAV1866....  48.5    4e-006
  NC_002745.1124566.p01 hypothetical protein. Homology: ABC trans...  48.5    4e-006
  AY004350.gene.p01 msrC protein. msrC Curated. Encoded by gene m...  48.5    4e-006
  DQ516954.1.gene1.p01 multidrug transporter. Encoded by gene lmr...  45.1    5e-005
  U82085.gene.p01 vgaB protein. vgaB Curated. Encoded by gene vga...  45.1    5e-005
  AY587982.1.gene1.p01 Lsa. lsaA Curated. Lincosamide and strepto...  43.9    1e-004
  CP003022.1.gene337.p01 macrolide efflux protein. Encoded by gen...  42.0    4e-004
  NC_007682.3.4246769.p01 macrolide efflux protein. msrE Curated....  42.0    4e-004
  HQ451074.1.gene26.p01 macrolide efflux protein. Encoded by gene...  42.0    4e-004
  NC_010481.6155782.p01 macrolide efflux protein. Encoded by gene...  42.0    4e-004
  EF102240.1.gene3.p01 Mel. Encoded by gene mel. Macrolide efflux...  42.0    4e-004


> L20573.1.gene1.p01 Unknown product. bcrA Curated. Encoded by 
gene bcrA. TTG start codon. ARO:1000001 process or component 
of antibiotic biology or chemistry. ARO:3002987 bcrA. [Bacillus 
licheniformis]
Length=306

 Score =  104 bits (259),  Expect = 7e-023
 Identities = 73/233 (31%), Positives = 129/233 (55%), Gaps = 11/233 (4%)
 Frame = -3

Query  3511  STAIHIRNLVVGFGNKTILNHLNLDVREGEILGLVGASGGGKSVLMRTLVGLLPKRGGQI  3332
             ST I   +L   +G++  ++HLN++V++G+I G +G +G GK+  +R L+GL+    GQI
Sbjct  2     STIIKTTDLTKMYGSQKSVDHLNINVKQGDIYGFLGRNGAGKTTTIRMLLGLIKPTSGQI  61

Query  3331  D------FANVRKGERSWGILFQQGALFSALTARQNVQFPLRENAHLSPRLLDEIADAKL  3170
             +      F N ++  R  G + +    ++ LTAR+N+    +         +DE+    L
Sbjct  62    EIFGENFFKNKKEILRRIGSIVEVPGFYANLTARENLLINAKIIGIHKKNAIDEV----L  117

Query  3169  EMVGLSRADGDKFPSELSGGMTKRValaralaldpallfLDEPTSGLDPIAAGEFDALIR  2990
             E+VGL   +  K   + S GM +R+ +ARAL   P LL LDEPT+GLDPI   E   LI 
Sbjct  118   EIVGLQH-ETKKLVGKFSLGMKQRLGIARALLHYPELLILDEPTNGLDPIGIKEMRRLIH  176

Query  2989  TLHRTLRFTVFMVTHDLNSLQAICDRVAALADGRIVTVGPLSSVLESDHPWVK  2831
             +L +    T+F+ +H L+ ++ + D V  + +G+++   P   + + +  +++
Sbjct  177   SLAKERNITIFISSHILSEIEQLVDHVGIIHEGKLLEEIPFDHLKKRNRKYLE  229


> AY768532.1.gene1.p01 MacB. ABC transporter. Encoded by gene macB. 
macB Curated. ARO:3000535 macB. ARO:1000001 process or 
component of antibiotic biology or chemistry. [Neisseria gonorrhoeae]
Length=644

 Score = 87.8 bits (216),  Expect = 6e-018
 Identities = 74/206 (35%), Positives = 109/206 (52%), Gaps = 17/206 (8%)
 Frame = -3

Query  3460  ILNHLNLDVREGEILGLVGASGGGKSVLMRTLVGLLPKRGGQ------IDFANVRKGERS  3299
             IL  ++L + +G+ + ++G SG GKS LM  L G L   G        I+ A ++  E +
Sbjct  22    ILKDISLSIEKGDFVAIIGQSGSGKSTLMNIL-GCLDTAGSGSYRIDGIETAKMQPDELA  80

Query  3298  ------WGILFQQGALFSALTARQNVQFPLRENAHLSPRLLDEIADAKLEMVGLSRADGD  3137
                   +G +FQ+  L S+LTAR NV  P      +  +     AD  L+ +GL+  +G+
Sbjct  81    ALRRERFGFIFQRYNLLSSLTARDNVALPAVYMG-MGGKERSARADKLLQDLGLASKEGN  139

Query  3136  KFPSELSGGMTKRValaralaldpallfLDEPTSGLDPIAAGEFDALIRTLHRTLRFTVF  2957
             K P ELSGG  +RV++ARAL     ++F DEPT  LD  +      +IR LH     TV 
Sbjct  140   K-PGELSGGQQQRVSIARALMNGGEIIFADEPTGALDTASGKNVMEIIRRLHEA-GHTVI  197

Query  2956  MVTHDLNSLQAICDRVAALADGRIVT  2879
             MVTHD   + A  +RV  + DG I++
Sbjct  198   MVTHD-PGIAANANRVIEIRDGEIIS  222


> AY509111.gene.p01 otrC protein. Encoded by gene otrC. otrC Curated. 
ARO:3002894 otrC. ARO:1000001 process or component of 
antibiotic biology or chemistry. [Streptomyces rimosus]
Length=351

 Score = 63.5 bits (153),  Expect = 1e-010
 Identities = 68/232 (29%), Positives = 107/232 (46%), Gaps = 29/232 (12%)
 Frame = -3

Query  3505  AIHIRNLVVGFGNKTILNHLNLDVREGEILGLVGASGGGKSVLMRTLVGLLPKRGGQIDF  3326
             A+ +R LV  FG    ++ ++LDVREG +LG++G  G           G LP      D 
Sbjct  13    AVEVRGLVKHFGEVKAVDGVDLDVREGTVLGVLGPXGAA------XXRGALPAHVXGPD-  65

Query  3325  ANVRKGERSWGI---LFQQGALFSALTARQNVQ------FPLRENAHLSPRLLD------  3191
                  G R W        + AL   +   + V+      F  REN ++  R LD      
Sbjct  66    ----AGRRPWRFXTWCANRRALRRTIGXHRPVRXGRRESFSGRENLYMIGRXLDLSRKDA  121

Query  3190  -EIADAKLEMVGLSRADGDKFPSELSGGMTKRValaralaldpallfLDEPTSGLDPIAA  3014
                AD  LE   L+ A G +  ++ SGGM +R+ LA ++   PA+L+LDEPT+GLDP   
Sbjct  122   RARADELLERFSLTEAAG-RAAAKYSGGMRRRLDLAASMIGRPAVLYLDEPTTGLDPRTR  180

Query  3013  GEFDALIRTLHRTLRFTVFMVTHDLNSLQAICDRVAALADGRIVTVGPLSSV  2858
              E    +R++ R    TV + T  +   + +   +  +  GR++  G +  +
Sbjct  181   NEVWDEVRSMVRD-GATVLLTTQYMEEAEQLAHELTVIDRGRVIADGKVDEL  231


> L36601.gene.p01 ole(B) protein. Encoded by gene ole(B). oleB 
Curated. ARO:1000001 process or component of antibiotic biology 
or chemistry. ARO:3003036 oleB. [Streptomyces antibioticus]
Length=569

 Score = 56.2 bits (134),  Expect = 2e-008
 Identities = 81/277 (29%), Positives = 119/277 (42%), Gaps = 59/277 (21%)
 Frame = -3

Query  3514  GSTAIHIRNLVVGFGNKTILNHLNLDVREGEILGLVGASGGGKSVLMRTLVGLLPKRGGQ  3335
             GS  + + ++V   G + +L+ +N  V  GE +G++G +G GKS L+R L G+    GGQ
Sbjct  29    GSFQVVLDDVVRAPGGRPLLDGVNQSVALGERVGIIGENGSGKSTLLRMLAGVDRPDGGQ  88

Query  3334  IDFANVRKGERSWGILFQ----------QGALFSALTARQNVQFPLREN----AHLSPRL  3197
             +    + +     G L Q          Q A+  AL   ++++  LRE     A   P  
Sbjct  89    V----LVRAPGGCGYLPQTPDLPPEDTVQDAIDHALAELRSLERGLREAEQALAGAEPEE  144

Query  3196  L----------------------DEIADAKLEMVGLSRADGDKFPSELSGGMTKRValar  3083
             L                      D   DA +  +GL+   GD+    LSGG   R+ LA 
Sbjct  145   LEGLLGAYGDLLEAFEARDGYAADARVDAAMHGLGLAGITGDRRLGSLSGGEQARLNLAC  204

Query  3082  alaldpallfLDEPTSGLDPIAAGEFDALIRTLHRTLRFTVFMVTHDLNSLQAICDRVAA  2903
              LA  P L+ LDEPT+ LD    G  + L   L R  R +V +V+HD    +   +RVA 
Sbjct  205   LLAASPQLMLLDEPTNHLD---VGALEWLEERL-RAHRGSVLVVSHD----RVFLERVAT  256

Query  2902  L---ADGRIVTV--------GPLSSVLESDHPWVKAY  2825
                  DG   TV        G L +   +   W +AY
Sbjct  257   ALWEVDGERRTVNRHGGGYAGYLQAKAAARRRWEQAY  293


> HM990671.1.gene3.p01 Lsa(C). lsaC Curated. Encoded by gene Lsa(C). 
ATP-binding cassette (ABC) protein. ARO:1000001 process 
or component of antibiotic biology or chemistry. ARO:3003112 
lsaC. [Streptococcus agalactiae]
Length=492

 Score = 53.5 bits (127),  Expect = 1e-007
 Identities = 48/201 (23%), Positives = 94/201 (46%), Gaps = 18/201 (8%)
 Frame = -3

Query  3502  IHIRNLVVGFGNKTILNHLNLDVREGEILGLVGASGGGKSVLMRTLVGLLPKRGGQIDFA  3323
             I + +L   +G K IL++++ D+++G+I+ + G +G GKS L++ L+GL  +  G +  A
Sbjct  310   ISVCDLSSYYGKKQILSNISFDIKQGDIVAIYGGNGSGKSTLIKILLGLNHEYSGDVKLA  369

Query  3322  NVRKGERSWGILFQQGALFSALTARQNVQFPLRENAHLSPRLLDEIADAKLEMVGLSRAD  3143
             +  K             +        N+   L E  H    + + +    L  +  +R  
Sbjct  370   SNLK-------------ISYVPQDTSNLTGSLNEYIH-KQGVDETLCKTILRKLDFAREL  415

Query  3142  GDKFPSELSGGMTKRValaralaldpallfLDEPTSGLDPIAAGEFDALIRTLHRTLRFT  2963
              +      S G  K+V +A +L+    +   DEP + LD I+  + + +I+  + TL F 
Sbjct  416   FEIDMKNYSDGQKKKVLIAVSLSKSAHIFIWDEPLNYLDVISRIQIEEIIKEANPTLIF-  474

Query  2962  VFMVTHDLNSLQAICDRVAAL  2900
                V HD + ++ I +++  L
Sbjct  475   ---VEHDKSFVEDIANKIIRL  492


> M57437.gene.p01 tlcC protein. Encoded by gene tlcC. tlrC Curated. 
ARO:3002827 tlrC. ARO:1000001 process or component of antibiotic 
biology or chemistry. [Streptomyces fradiae]
Length=548

 Score = 53.1 bits (126),  Expect = 2e-007
 Identities = 77/255 (30%), Positives = 109/255 (42%), Gaps = 60/255 (23%)
 Frame = -3

Query  3511  STAIHIRNLVVGFGNKTILNHLNLDVREGEILGLVGASGGGKSVLMRTL-----------  3365
             S+ + +  +   + ++ +L+ ++L +  GE  G++G +G GKS L+R L           
Sbjct  6     SSQLSLHGVTKRYDDRVVLSQVSLAISPGEKAGIIGDNGAGKSTLLRLLAGEERPDAGEV  65

Query  3364  -------VGLLPKRGG---------QIDFA---------NVRKGERSWGILFQQGALFSA  3260
                    VG LP+  G          ID A          +R+ E +        AL  A
Sbjct  66    TVIAPGGVGYLPQTLGLPPRATVQDAIDLAMTELRVLEAELRRTEAALAEAATDEALQDA  125

Query  3259  LTA--RQNVQFPLRENAHLSPRLLDEIADAKLEMVGLSRADGDKFPSELSGGMTKRVala  3086
             LTA  R   Q+ +R+      R+     DA L  +GL     D+    LSGG   R+ALA
Sbjct  126   LTAYARLTEQYEVRDGYGADARV-----DAALHGLGLPGLPRDRRLGTLSGGERSRLALA  180

Query  3085  ralaldpallfLDEPTSGLDPIAAGEFDALIRTLHRTL---RFTVFMVTHDLNSLQAICD  2915
               LA  P LL LDEPT+ LD       D  +  L   L   R TV  VTHD    +   D
Sbjct  181   ATLASQPELLLLDEPTNDLD-------DRAVHWLEEHLSGHRGTVVTVTHD----RVFLD  229

Query  2914  RVAAL---ADGRIVT  2879
             R+ A     DGR V+
Sbjct  230   RLTATVLEVDGRGVS  244


> X63451.gene.p01 srm(B) protein. srmB Curated. Encoded by gene 
srm(B). ARO:1000001 process or component of antibiotic biology 
or chemistry. ARO:3002828 srmB. [Streptomyces ambofaciens]
Length=550

 Score = 52.8 bits (125),  Expect = 2e-007
 Identities = 56/191 (29%), Positives = 83/191 (43%), Gaps = 24/191 (12%)
 Frame = -3

Query  3445  NLDVREGEILGLVGASGGGKSVLMRTLVGLLPKRGGQI----DFANVRKGERSWGILFQQ  3278
             +L +R GE L + G +G GKS L+R L G L   GG +       ++R+ E  W      
Sbjct  374   SLTIRPGERLLVTGPNGAGKSTLLRVLSGELEPDGGSVRVGCRVGHLRQDETPWA-----  428

Query  3277  GALFSALTARQNVQFPLRENAHLSPRLLDEIADAKLEMVGLSRADGDKFPSELSGGMTKR  3098
                   LT        LR  A      L++ A+  L +   S +D  +   +LS G  +R
Sbjct  429   ----PGLTV-------LRAFAQGREGYLEDHAEKLLSLGLFSPSDLRRRVKDLSYGQRRR  477

Query  3097  ValaralaldpallfLDEPTSGLDPIAAGEFDALIRTLHRTLRFTVFMVTHDLNSLQAIC  2918
             + +AR ++    LL LDEPT+ L P+   E +  +       R  V +VTHD        
Sbjct  478   IEIARLVSDPMDLLLLDEPTNHLTPVLVEELEQAL----ADYRGAVVVVTHDRRMRSRFT  533

Query  2917  DRVAALADGRI  2885
                  + DGRI
Sbjct  534   GARLTMGDGRI  544


> AF313494.1.gene1.p01 MsrC. Similar to Enterococcus faecium acquired 
macrolide resistance-like protein encoded by GenBank 
Accession Number AY004350. Encoded by gene MsrC. msrC Curated. 
ARO:1000001 process or component of antibiotic biology or 
chemistry. ARO:3002819 msrC. [Enterococcus faecium]
Length=492

 Score = 50.1 bits (118),  Expect = 1e-006
 Identities = 57/207 (27%), Positives = 92/207 (44%), Gaps = 34/207 (16%)
 Frame = -3

Query  3505  AIHIRNLVVGFGNKTILNHLNLDVREGEILGLVGASGGGKSVLMRTLVGLLPKRGGQIDF  3326
             A++I NL V FGN+  L+  +L V + + +G++G +G GK+ L++ +VG L    G+I  
Sbjct  5     AVNITNLQVRFGNQLELSIDSLRVYQQDRIGIIGENGVGKTTLLKLIVGELIPNQGKIQT  64

Query  3325  ANVRKGERSWGILFQQGALFSALTARQNVQFPLRENAHLSPRLLDEIADAKLEMVGLSRA  3146
                        I F      + L   +++   L  +  L    L+E ++ K         
Sbjct  65    E----------ITFNYLPQLTYLAEAKDLNLELASHFQLK---LEETSERKW--------  103

Query  3145  DGDKFPSELSGGMTKRValaralaldpallfLDEPTSGLDPIAAGEFDALIRTLHRTLRF  2966
                      SGG  +++ L R L+     + LDEPT+ LD       D LI  L R    
Sbjct  104   ---------SGGEERKIELIRLLSSYEQGMLLDEPTTHLD---RKSMDRLIEEL-RYYYG  150

Query  2965  TVFMVTHDLNSLQAICDRVAALADGRI  2885
             T+  V+HD   L  +  +V  + DG I
Sbjct  151   TLIFVSHDRYFLDELATKVWEVKDGEI  177


> DQ516970.1.gene1.p01 multidrug transporter. lmrD Curated. Encoded 
by gene lmrD. ARO:1000001 process or component of antibiotic 
biology or chemistry. ARO:3002882 lmrD. [Lactococcus lactis 
subsp. lactis]
Length=662

 Score = 49.3 bits (116),  Expect = 3e-006
 Identities = 59/229 (25%), Positives = 107/229 (46%), Gaps = 31/229 (13%)
 Frame = -3

Query  3502  IHIRNLVVGF-GNKTILNHLNLDVREGEILGLVGASGGGKSVLMRTLVGLLPKRGGQIDF  3326
             I I NL   +   K +L  +N+DV++G+++ LVG +G GK+ +M  +       GG I F
Sbjct  424   IQIENLDFEYLPGKPVLKKVNIDVKKGQMVALVGPTGSGKTTVMNLMNRFYDVNGGAIKF  483

Query  3325  --ANVRKGE-----RSWGILFQQGALFSALTARQNVQF-----------PLRENAHLSPR  3200
                ++R+ +      + GI+ Q+  LF   T   N++F            + +  H+   
Sbjct  484   DGTDIREFDLDSLRSNVGIVLQESVLFDG-TIADNIKFGKPNATQEEIETVAKTTHIHD-  541

Query  3199  LLDEIADAKLEMVGLSRADGDKFPSELSGGMTKRValaralaldpallfLDEPTSGLDPI  3020
              +D + D K E    +    D+  S  S G  +++++AR +  +P LL LDE TS +D +
Sbjct  542   FIDSLPD-KYE----THVSDDE--SVFSVGQKQQISIARTILTNPELLILDEATSNVDTV  594

Query  3019  AAGEFDALIRTLHRTLRFTVFMVTHDLNSLQAICDRVAALADGRIVTVG  2873
                +    +         T F++ H L ++    D++  L DG ++  G
Sbjct  595   TEQQIQWAMEA--AIAGRTSFVIAHRLKTI-LNADKIVVLKDGEVIEEG  640


> BA000017.4.gene1914.p01 ABC transporter homolog. sav1866 Curated. 
Encoded by gene SAV1866. ARO:3000489 sav1866. ARO:1000001 
process or component of antibiotic biology or chemistry. 
[Staphylococcus aureus subsp. aureus Mu50]
Length=578

 Score = 48.5 bits (114),  Expect = 4e-006
 Identities = 59/215 (27%), Positives = 93/215 (43%), Gaps = 32/215 (14%)
 Frame = -3

Query  3460  ILNHLNLDVREGEILGLVGASGGGKSVLMRTLVGLLPKRGGQ--IDFANVR-----KGER  3302
             IL  +NL + +GE +  VG SGGGKS L+  +        GQ  ID  N++         
Sbjct  356   ILKDINLSIEKGETVAFVGMSGGGKSTLINLIPRFYDVTSGQILIDGHNIKDFLTGSLRN  415

Query  3301  SWGILFQQGALFS------------ALTARQNVQFPLRENAHLSPRLLDEIADAKLEMVG  3158
               G++ Q   LFS              T  + V+     NAH     L +  D ++   G
Sbjct  416   QIGLVQQDNILFSDTVKENILLGRPTATDEEVVEAAKMANAHDFIMNLPQGYDTEVGERG  475

Query  3157  LSRADGDKFPSELSGGMTKRValaralaldpallfLDEPTSGLDPIAAGEFDALIRTLHR  2978
             +          +LSGG  +R+++AR    +P +L LDE TS LD  +       +  L +
Sbjct  476   V----------KLSGGQKQRLSIARIFLNNPPILILDEATSALDLESESIIQEALDVLSK  525

Query  2977  TLRFTVFMVTHDLNSLQAICDRVAALADGRIVTVG  2873
                 T  +V H L+++    D++  + +G IV  G
Sbjct  526   DR--TTLIVAHRLSTI-THADKIVVIENGHIVETG  557


> NC_009782.1.5560577.p01 ABC transporter. Encoded by gene SAHV_1851. 
ARO:3000489 sav1866. ARO:1000001 process or component 
of antibiotic biology or chemistry. [Staphylococcus aureus 
subsp. aureus Mu3]
Length=578

 Score = 48.5 bits (114),  Expect = 4e-006
 Identities = 59/215 (27%), Positives = 93/215 (43%), Gaps = 32/215 (14%)
 Frame = -3

Query  3460  ILNHLNLDVREGEILGLVGASGGGKSVLMRTLVGLLPKRGGQ--IDFANVR-----KGER  3302
             IL  +NL + +GE +  VG SGGGKS L+  +        GQ  ID  N++         
Sbjct  356   ILKDINLSIEKGETVAFVGMSGGGKSTLINLIPRFYDVTSGQILIDGHNIKDFLTGSLRN  415

Query  3301  SWGILFQQGALFS------------ALTARQNVQFPLRENAHLSPRLLDEIADAKLEMVG  3158
               G++ Q   LFS              T  + V+     NAH     L +  D ++   G
Sbjct  416   QIGLVQQDNILFSDTVKENILLGRPTATDEEVVEAAKMANAHDFIMNLPQGYDTEVGERG  475

Query  3157  LSRADGDKFPSELSGGMTKRValaralaldpallfLDEPTSGLDPIAAGEFDALIRTLHR  2978
             +          +LSGG  +R+++AR    +P +L LDE TS LD  +       +  L +
Sbjct  476   V----------KLSGGQKQRLSIARIFLNNPPILILDEATSALDLESESIIQEALDVLSK  525

Query  2977  TLRFTVFMVTHDLNSLQAICDRVAALADGRIVTVG  2873
                 T  +V H L+++    D++  + +G IV  G
Sbjct  526   DR--TTLIVAHRLSTI-THADKIVVIENGHIVETG  557


> NC_013450.8614654.p01 toxin exporting ABC transporter, permease. 
Encoded by gene SAAV_1916. ARO:3000489 sav1866. ARO:1000001 
process or component of antibiotic biology or chemistry. 
[Staphylococcus aureus subsp. aureus ED98]
Length=578

 Score = 48.5 bits (114),  Expect = 4e-006
 Identities = 59/215 (27%), Positives = 93/215 (43%), Gaps = 32/215 (14%)
 Frame = -3

Query  3460  ILNHLNLDVREGEILGLVGASGGGKSVLMRTLVGLLPKRGGQ--IDFANVR-----KGER  3302
             IL  +NL + +GE +  VG SGGGKS L+  +        GQ  ID  N++         
Sbjct  356   ILKDINLSIEKGETVAFVGMSGGGKSTLINLIPRFYDVTSGQILIDGHNIKDFLTGSLRN  415

Query  3301  SWGILFQQGALFS------------ALTARQNVQFPLRENAHLSPRLLDEIADAKLEMVG  3158
               G++ Q   LFS              T  + V+     NAH     L +  D ++   G
Sbjct  416   QIGLVQQDNILFSDTVKENILLGRPTATDEEVVEAAKMANAHDFIMNLPQGYDTEVGERG  475

Query  3157  LSRADGDKFPSELSGGMTKRValaralaldpallfLDEPTSGLDPIAAGEFDALIRTLHR  2978
             +          +LSGG  +R+++AR    +P +L LDE TS LD  +       +  L +
Sbjct  476   V----------KLSGGQKQRLSIARIFLNNPPILILDEATSALDLESESIIQEALDVLSK  525

Query  2977  TLRFTVFMVTHDLNSLQAICDRVAALADGRIVTVG  2873
                 T  +V H L+++    D++  + +G IV  G
Sbjct  526   DR--TTLIVAHRLSTI-THADKIVVIENGHIVETG  557


> NC_010079.5775747.p01 ABC transporter ATP-binding protein. Homology: 
ABC transporter-like (HMMPfam: PF00005, score: 1e-23). 
Homology: ABC transporter, transmembrane domain (HMMPfam: 
PF00664, score: 8e-43). Encoded by gene USA300HOU_1861. ARO:3000489 
sav1866. ARO:1000001 process or component of antibiotic 
biology or chemistry. [Staphylococcus aureus subsp. aureus 
USA300_TCH1516]
Length=578

 Score = 48.5 bits (114),  Expect = 4e-006
 Identities = 59/215 (27%), Positives = 93/215 (43%), Gaps = 32/215 (14%)
 Frame = -3

Query  3460  ILNHLNLDVREGEILGLVGASGGGKSVLMRTLVGLLPKRGGQ--IDFANVR-----KGER  3302
             IL  +NL + +GE +  VG SGGGKS L+  +        GQ  ID  N++         
Sbjct  356   ILKDINLSIEKGETVAFVGMSGGGKSTLINLIPRFYDVTSGQILIDGHNIKDFLTGSLRN  415

Query  3301  SWGILFQQGALFS------------ALTARQNVQFPLRENAHLSPRLLDEIADAKLEMVG  3158
               G++ Q   LFS              T  + V+     NAH     L +  D ++   G
Sbjct  416   QIGLVQQDNILFSDTVKENILLGRPTATDEEVVEAAKMANAHDFIMNLPQGYDTEVGERG  475

Query  3157  LSRADGDKFPSELSGGMTKRValaralaldpallfLDEPTSGLDPIAAGEFDALIRTLHR  2978
             +          +LSGG  +R+++AR    +P +L LDE TS LD  +       +  L +
Sbjct  476   V----------KLSGGQKQRLSIARIFLNNPPILILDEATSALDLESESIIQEALDVLSK  525

Query  2977  TLRFTVFMVTHDLNSLQAICDRVAALADGRIVTVG  2873
                 T  +V H L+++    D++  + +G IV  G
Sbjct  526   DR--TTLIVAHRLSTI-THADKIVVIENGHIVETG  557


> NC_009641.5331045.p01 ABC transporter ATP-binding protein. Homology: 
ABC transporter, transmembrane domain (HMMPfam: PF00664, 
score: 8e-43). Homology: ABC transporter-like (HMMPfam: 
PF00005, score: 1e-23). Encoded by gene NWMN_1758. ARO:3000489 
sav1866. ARO:1000001 process or component of antibiotic 
biology or chemistry. [Staphylococcus aureus subsp. aureus str. 
Newman]
Length=578

 Score = 48.5 bits (114),  Expect = 4e-006
 Identities = 59/215 (27%), Positives = 93/215 (43%), Gaps = 32/215 (14%)
 Frame = -3

Query  3460  ILNHLNLDVREGEILGLVGASGGGKSVLMRTLVGLLPKRGGQ--IDFANVR-----KGER  3302
             IL  +NL + +GE +  VG SGGGKS L+  +        GQ  ID  N++         
Sbjct  356   ILKDINLSIEKGETVAFVGMSGGGKSTLINLIPRFYDVTSGQILIDGHNIKDFLTGSLRN  415

Query  3301  SWGILFQQGALFS------------ALTARQNVQFPLRENAHLSPRLLDEIADAKLEMVG  3158
               G++ Q   LFS              T  + V+     NAH     L +  D ++   G
Sbjct  416   QIGLVQQDNILFSDTVKENILLGRPTATDEEVVEAAKMANAHDFIMNLPQGYDTEVGERG  475

Query  3157  LSRADGDKFPSELSGGMTKRValaralaldpallfLDEPTSGLDPIAAGEFDALIRTLHR  2978
             +          +LSGG  +R+++AR    +P +L LDE TS LD  +       +  L +
Sbjct  476   V----------KLSGGQKQRLSIARIFLNNPPILILDEATSALDLESESIIQEALDVLSK  525

Query  2977  TLRFTVFMVTHDLNSLQAICDRVAALADGRIVTVG  2873
                 T  +V H L+++    D++  + +G IV  G
Sbjct  526   DR--TTLIVAHRLSTI-THADKIVVIENGHIVETG  557


> NC_009632.5317485.p01 ABC transporter related. Encoded by gene 
SaurJH1_1954. Homology: ABC transporter, transmembrane domain 
(HMMPfam: PF00664, score: 8e-43). PFAM: ABC transporter 
transmembrane region; ABC transporter related; SMART: AAA ATPase; 
KEGG: sao:SAOUHSC_02003 ABC transporter, ATP-binding/permease 
protein, putative. Homology: ABC transporter-like (HMMPfam: 
PF00005, score: 1e-23). ARO:3000489 sav1866. ARO:1000001 
process or component of antibiotic biology or chemistry. 
[Staphylococcus aureus subsp. aureus JH1]
Length=578

 Score = 48.5 bits (114),  Expect = 4e-006
 Identities = 59/215 (27%), Positives = 93/215 (43%), Gaps = 32/215 (14%)
 Frame = -3

Query  3460  ILNHLNLDVREGEILGLVGASGGGKSVLMRTLVGLLPKRGGQ--IDFANVR-----KGER  3302
             IL  +NL + +GE +  VG SGGGKS L+  +        GQ  ID  N++         
Sbjct  356   ILKDINLSIEKGETVAFVGMSGGGKSTLINLIPRFYDVTSGQILIDGHNIKDFLTGSLRN  415

Query  3301  SWGILFQQGALFS------------ALTARQNVQFPLRENAHLSPRLLDEIADAKLEMVG  3158
               G++ Q   LFS              T  + V+     NAH     L +  D ++   G
Sbjct  416   QIGLVQQDNILFSDTVKENILLGRPTATDEEVVEAAKMANAHDFIMNLPQGYDTEVGERG  475

Query  3157  LSRADGDKFPSELSGGMTKRValaralaldpallfLDEPTSGLDPIAAGEFDALIRTLHR  2978
             +          +LSGG  +R+++AR    +P +L LDE TS LD  +       +  L +
Sbjct  476   V----------KLSGGQKQRLSIARIFLNNPPILILDEATSALDLESESIIQEALDVLSK  525

Query  2977  TLRFTVFMVTHDLNSLQAICDRVAALADGRIVTVG  2873
                 T  +V H L+++    D++  + +G IV  G
Sbjct  526   DR--TTLIVAHRLSTI-THADKIVVIENGHIVETG  557


> NC_009487.5167700.p01 ABC transporter related. Homology: ABC 
transporter, transmembrane domain (HMMPfam: PF00664, score: 
8e-43). PFAM: ABC transporter, transmembrane region; ABC transporter 
related; SMART: AAA ATPase. Homology: ABC transporter-like 
(HMMPfam: PF00005, score: 1e-23). Encoded by gene SaurJH9_1920. 
ARO:3000489 sav1866. ARO:1000001 process or component 
of antibiotic biology or chemistry. [Staphylococcus aureus 
subsp. aureus JH9]
Length=578

 Score = 48.5 bits (114),  Expect = 4e-006
 Identities = 59/215 (27%), Positives = 93/215 (43%), Gaps = 32/215 (14%)
 Frame = -3

Query  3460  ILNHLNLDVREGEILGLVGASGGGKSVLMRTLVGLLPKRGGQ--IDFANVR-----KGER  3302
             IL  +NL + +GE +  VG SGGGKS L+  +        GQ  ID  N++         
Sbjct  356   ILKDINLSIEKGETVAFVGMSGGGKSTLINLIPRFYDVTSGQILIDGHNIKDFLTGSLRN  415

Query  3301  SWGILFQQGALFS------------ALTARQNVQFPLRENAHLSPRLLDEIADAKLEMVG  3158
               G++ Q   LFS              T  + V+     NAH     L +  D ++   G
Sbjct  416   QIGLVQQDNILFSDTVKENILLGRPTATDEEVVEAAKMANAHDFIMNLPQGYDTEVGERG  475

Query  3157  LSRADGDKFPSELSGGMTKRValaralaldpallfLDEPTSGLDPIAAGEFDALIRTLHR  2978
             +          +LSGG  +R+++AR    +P +L LDE TS LD  +       +  L +
Sbjct  476   V----------KLSGGQKQRLSIARIFLNNPPILILDEATSALDLESESIIQEALDVLSK  525

Query  2977  TLRFTVFMVTHDLNSLQAICDRVAALADGRIVTVG  2873
                 T  +V H L+++    D++  + +G IV  G
Sbjct  526   DR--TTLIVAHRLSTI-THADKIVVIENGHIVETG  557


> NC_007795.3921883.p01 ABC transporter, ATP-binding/permease protein, 
putative. Encoded by gene SAOUHSC_02003. Homology: ABC 
transporter-like (HMMPfam: PF00005, score: 1e-23). Homology: 
ABC transporter, transmembrane domain (HMMPfam: PF00664, 
score: 8e-43). ARO:3000489 sav1866. ARO:1000001 process or 
component of antibiotic biology or chemistry. [Staphylococcus 
aureus subsp. aureus NCTC 8325]
Length=578

 Score = 48.5 bits (114),  Expect = 4e-006
 Identities = 59/215 (27%), Positives = 93/215 (43%), Gaps = 32/215 (14%)
 Frame = -3

Query  3460  ILNHLNLDVREGEILGLVGASGGGKSVLMRTLVGLLPKRGGQ--IDFANVR-----KGER  3302
             IL  +NL + +GE +  VG SGGGKS L+  +        GQ  ID  N++         
Sbjct  356   ILKDINLSIEKGETVAFVGMSGGGKSTLINLIPRFYDVTSGQILIDGHNIKDFLTGSLRN  415

Query  3301  SWGILFQQGALFS------------ALTARQNVQFPLRENAHLSPRLLDEIADAKLEMVG  3158
               G++ Q   LFS              T  + V+     NAH     L +  D ++   G
Sbjct  416   QIGLVQQDNILFSDTVKENILLGRPTATDEEVVEAAKMANAHDFIMNLPQGYDTEVGERG  475

Query  3157  LSRADGDKFPSELSGGMTKRValaralaldpallfLDEPTSGLDPIAAGEFDALIRTLHR  2978
             +          +LSGG  +R+++AR    +P +L LDE TS LD  +       +  L +
Sbjct  476   V----------KLSGGQKQRLSIARIFLNNPPILILDEATSALDLESESIIQEALDVLSK  525

Query  2977  TLRFTVFMVTHDLNSLQAICDRVAALADGRIVTVG  2873
                 T  +V H L+++    D++  + +G IV  G
Sbjct  526   DR--TTLIVAHRLSTI-THADKIVVIENGHIVETG  557


> NC_007793.3914980.p01 hypothetical protein. identified by match 
to protein family HMM PF00005; match to protein family HMM 
PF00664. Homology: ABC transporter-like (HMMPfam: PF00005, 
score: 1e-23). Encoded by gene SAUSA300_1847. Homology: ABC 
transporter, transmembrane domain (HMMPfam: PF00664, score: 
8e-43). ARO:3000489 sav1866. ARO:1000001 process or component 
of antibiotic biology or chemistry. [Staphylococcus aureus 
subsp. aureus USA300_FPR3757]
Length=578

 Score = 48.5 bits (114),  Expect = 4e-006
 Identities = 59/215 (27%), Positives = 93/215 (43%), Gaps = 32/215 (14%)
 Frame = -3

Query  3460  ILNHLNLDVREGEILGLVGASGGGKSVLMRTLVGLLPKRGGQ--IDFANVR-----KGER  3302
             IL  +NL + +GE +  VG SGGGKS L+  +        GQ  ID  N++         
Sbjct  356   ILKDINLSIEKGETVAFVGMSGGGKSTLINLIPRFYDVTSGQILIDGHNIKDFLTGSLRN  415

Query  3301  SWGILFQQGALFS------------ALTARQNVQFPLRENAHLSPRLLDEIADAKLEMVG  3158
               G++ Q   LFS              T  + V+     NAH     L +  D ++   G
Sbjct  416   QIGLVQQDNILFSDTVKENILLGRPTATDEEVVEAAKMANAHDFIMNLPQGYDTEVGERG  475

Query  3157  LSRADGDKFPSELSGGMTKRValaralaldpallfLDEPTSGLDPIAAGEFDALIRTLHR  2978
             +          +LSGG  +R+++AR    +P +L LDE TS LD  +       +  L +
Sbjct  476   V----------KLSGGQKQRLSIARIFLNNPPILILDEATSALDLESESIIQEALDVLSK  525

Query  2977  TLRFTVFMVTHDLNSLQAICDRVAALADGRIVTVG  2873
                 T  +V H L+++    D++  + +G IV  G
Sbjct  526   DR--TTLIVAHRLSTI-THADKIVVIENGHIVETG  557


> NC_003923.1003921.p01 hypothetical protein. Homology: ABC transporter, 
transmembrane domain (HMMPfam: PF00664, score: 8e-43). 
ABC transporter (ATP-binding protein) homolog. Encoded 
by gene MW1806. Homology: ABC transporter-like (HMMPfam: PF00005, 
score: 1e-23). ARO:3000489 sav1866. ARO:1000001 process 
or component of antibiotic biology or chemistry. [Staphylococcus 
aureus subsp. aureus MW2]
Length=578

 Score = 48.5 bits (114),  Expect = 4e-006
 Identities = 59/215 (27%), Positives = 93/215 (43%), Gaps = 32/215 (14%)
 Frame = -3

Query  3460  ILNHLNLDVREGEILGLVGASGGGKSVLMRTLVGLLPKRGGQ--IDFANVR-----KGER  3302
             IL  +NL + +GE +  VG SGGGKS L+  +        GQ  ID  N++         
Sbjct  356   ILKDINLSIEKGETVAFVGMSGGGKSTLINLIPRFYDVTSGQILIDGHNIKDFLTGSLRN  415

Query  3301  SWGILFQQGALFS------------ALTARQNVQFPLRENAHLSPRLLDEIADAKLEMVG  3158
               G++ Q   LFS              T  + V+     NAH     L +  D ++   G
Sbjct  416   QIGLVQQDNILFSDTVKENILLGRPTATDEEVVEAAKMANAHDFIMNLPQGYDTEVGERG  475

Query  3157  LSRADGDKFPSELSGGMTKRValaralaldpallfLDEPTSGLDPIAAGEFDALIRTLHR  2978
             +          +LSGG  +R+++AR    +P +L LDE TS LD  +       +  L +
Sbjct  476   V----------KLSGGQKQRLSIARIFLNNPPILILDEATSALDLESESIIQEALDVLSK  525

Query  2977  TLRFTVFMVTHDLNSLQAICDRVAALADGRIVTVG  2873
                 T  +V H L+++    D++  + +G IV  G
Sbjct  526   DR--TTLIVAHRLSTI-THADKIVVIENGHIVETG  557


> NC_002953.2862566.p01 ABC transporter ATP-binding protein. Encoded 
by gene SAS1788. Ortholog of S. aureus MRSA252 (BX571856) 
SAR1956. ARO:3000489 sav1866. ARO:1000001 process or component 
of antibiotic biology or chemistry. [Staphylococcus aureus 
subsp. aureus MSSA476]
Length=578

 Score = 48.5 bits (114),  Expect = 4e-006
 Identities = 59/215 (27%), Positives = 93/215 (43%), Gaps = 32/215 (14%)
 Frame = -3

Query  3460  ILNHLNLDVREGEILGLVGASGGGKSVLMRTLVGLLPKRGGQ--IDFANVR-----KGER  3302
             IL  +NL + +GE +  VG SGGGKS L+  +        GQ  ID  N++         
Sbjct  356   ILKDINLSIEKGETVAFVGMSGGGKSTLINLIPRFYDVTSGQILIDGHNIKDFLTGSLRN  415

Query  3301  SWGILFQQGALFS------------ALTARQNVQFPLRENAHLSPRLLDEIADAKLEMVG  3158
               G++ Q   LFS              T  + V+     NAH     L +  D ++   G
Sbjct  416   QIGLVQQDNILFSDTVKENILLGRPTATDEEVVEAAKMANAHDFIMNLPQGYDTEVGERG  475

Query  3157  LSRADGDKFPSELSGGMTKRValaralaldpallfLDEPTSGLDPIAAGEFDALIRTLHR  2978
             +          +LSGG  +R+++AR    +P +L LDE TS LD  +       +  L +
Sbjct  476   V----------KLSGGQKQRLSIARIFLNNPPILILDEATSALDLESESIIQEALDVLSK  525

Query  2977  TLRFTVFMVTHDLNSLQAICDRVAALADGRIVTVG  2873
                 T  +V H L+++    D++  + +G IV  G
Sbjct  526   DR--TTLIVAHRLSTI-THADKIVVIENGHIVETG  557


> NC_002952.2861198.p01 ABC transporter ATP-binding protein. Similar 
to Bacillus halodurans ABC transporter BH0941 TR:Q9KEB2 
(EMBL:AP001510) (584 aa) fasta scores: E(): 1.8e-132, 64.12% 
id in 577 aa, and to Bacillus subtilis putative ABC transporter 
ATP-binding protein YgaD TR:P71082 (EMBL:Z82044) (589 
aa) fasta scores: E(): 3.6e-130, 61.24% id in 578 aa. Encoded 
by gene SAR1956. ARO:3000489 sav1866. ARO:1000001 process 
or component of antibiotic biology or chemistry. [Staphylococcus 
aureus subsp. aureus MRSA252]
Length=578

 Score = 48.5 bits (114),  Expect = 4e-006
 Identities = 59/215 (27%), Positives = 93/215 (43%), Gaps = 32/215 (14%)
 Frame = -3

Query  3460  ILNHLNLDVREGEILGLVGASGGGKSVLMRTLVGLLPKRGGQ--IDFANVR-----KGER  3302
             IL  +NL + +GE +  VG SGGGKS L+  +        GQ  ID  N++         
Sbjct  356   ILKDINLSIEKGETVAFVGMSGGGKSTLINLIPRFYDVTSGQILIDGHNIKDFLTGSLRN  415

Query  3301  SWGILFQQGALFS------------ALTARQNVQFPLRENAHLSPRLLDEIADAKLEMVG  3158
               G++ Q   LFS              T  + V+     NAH     L +  D ++   G
Sbjct  416   QIGLVQQDNILFSDTVKENILLGRPTATDEEVVEAAKMANAHDFIMNLPQGYDTEVGERG  475

Query  3157  LSRADGDKFPSELSGGMTKRValaralaldpallfLDEPTSGLDPIAAGEFDALIRTLHR  2978
             +          +LSGG  +R+++AR    +P +L LDE TS LD  +       +  L +
Sbjct  476   V----------KLSGGQKQRLSIARIFLNNPPILILDEATSALDLESESIIQEALDVLSK  525

Query  2977  TLRFTVFMVTHDLNSLQAICDRVAALADGRIVTVG  2873
                 T  +V H L+++    D++  + +G IV  G
Sbjct  526   DR--TTLIVAHRLSTI-THADKIVVIENGHIVETG  557


> NC_002951.3237541.p01 toxin exporting ABC transporter, permease/ATP-binding 
protein, putative. Encoded by gene SACOL1924. 
Homology: ABC transporter-like (HMMPfam: PF00005, score: 1e-23). 
Homology: ABC transporter, transmembrane domain (HMMPfam: 
PF00664, score: 8e-43). identified by match to protein family 
HMM PF00005; match to protein family HMM PF00664. ARO:3000489 
sav1866. ARO:1000001 process or component of antibiotic 
biology or chemistry. [Staphylococcus aureus subsp. aureus 
COL]
Length=578

 Score = 48.5 bits (114),  Expect = 4e-006
 Identities = 59/215 (27%), Positives = 93/215 (43%), Gaps = 32/215 (14%)
 Frame = -3

Query  3460  ILNHLNLDVREGEILGLVGASGGGKSVLMRTLVGLLPKRGGQ--IDFANVR-----KGER  3302
             IL  +NL + +GE +  VG SGGGKS L+  +        GQ  ID  N++         
Sbjct  356   ILKDINLSIEKGETVAFVGMSGGGKSTLINLIPRFYDVTSGQILIDGHNIKDFLTGSLRN  415

Query  3301  SWGILFQQGALFS------------ALTARQNVQFPLRENAHLSPRLLDEIADAKLEMVG  3158
               G++ Q   LFS              T  + V+     NAH     L +  D ++   G
Sbjct  416   QIGLVQQDNILFSDTVKENILLGRPTATDEEVVEAAKMANAHDFIMNLPQGYDTEVGERG  475

Query  3157  LSRADGDKFPSELSGGMTKRValaralaldpallfLDEPTSGLDPIAAGEFDALIRTLHR  2978
             +          +LSGG  +R+++AR    +P +L LDE TS LD  +       +  L +
Sbjct  476   V----------KLSGGQKQRLSIARIFLNNPPILILDEATSALDLESESIIQEALDVLSK  525

Query  2977  TLRFTVFMVTHDLNSLQAICDRVAALADGRIVTVG  2873
                 T  +V H L+++    D++  + +G IV  G
Sbjct  526   DR--TTLIVAHRLSTI-THADKIVVIENGHIVETG  557


> NC_002758.1121879.p01 ABC transporter. Encoded by gene SAV1866. 
Homology: ABC transporter-like (HMMPfam: PF00005, score: 
1e-23). Homology: ABC transporter, transmembrane domain (HMMPfam: 
PF00664, score: 8e-43). ATP-binding protein. ARO:3000489 
sav1866. ARO:1000001 process or component of antibiotic biology 
or chemistry. [Staphylococcus aureus subsp. aureus Mu50]
Length=578

 Score = 48.5 bits (114),  Expect = 4e-006
 Identities = 59/215 (27%), Positives = 93/215 (43%), Gaps = 32/215 (14%)
 Frame = -3

Query  3460  ILNHLNLDVREGEILGLVGASGGGKSVLMRTLVGLLPKRGGQ--IDFANVR-----KGER  3302
             IL  +NL + +GE +  VG SGGGKS L+  +        GQ  ID  N++         
Sbjct  356   ILKDINLSIEKGETVAFVGMSGGGKSTLINLIPRFYDVTSGQILIDGHNIKDFLTGSLRN  415

Query  3301  SWGILFQQGALFS------------ALTARQNVQFPLRENAHLSPRLLDEIADAKLEMVG  3158
               G++ Q   LFS              T  + V+     NAH     L +  D ++   G
Sbjct  416   QIGLVQQDNILFSDTVKENILLGRPTATDEEVVEAAKMANAHDFIMNLPQGYDTEVGERG  475

Query  3157  LSRADGDKFPSELSGGMTKRValaralaldpallfLDEPTSGLDPIAAGEFDALIRTLHR  2978
             +          +LSGG  +R+++AR    +P +L LDE TS LD  +       +  L +
Sbjct  476   V----------KLSGGQKQRLSIARIFLNNPPILILDEATSALDLESESIIQEALDVLSK  525

Query  2977  TLRFTVFMVTHDLNSLQAICDRVAALADGRIVTVG  2873
                 T  +V H L+++    D++  + +G IV  G
Sbjct  526   DR--TTLIVAHRLSTI-THADKIVVIENGHIVETG  557


> NC_002745.1124566.p01 hypothetical protein. Homology: ABC transporter-like 
(HMMPfam: PF00005, score: 1e-23). Encoded by gene 
SA1683. ABC transporter (ATP-binding protein) homolog. Homology: 
ABC transporter, transmembrane domain (HMMPfam: PF00664, 
score: 8e-43). ARO:3000489 sav1866. ARO:1000001 process 
or component of antibiotic biology or chemistry. [Staphylococcus 
aureus subsp. aureus N315]
Length=578

 Score = 48.5 bits (114),  Expect = 4e-006
 Identities = 59/215 (27%), Positives = 93/215 (43%), Gaps = 32/215 (14%)
 Frame = -3

Query  3460  ILNHLNLDVREGEILGLVGASGGGKSVLMRTLVGLLPKRGGQ--IDFANVR-----KGER  3302
             IL  +NL + +GE +  VG SGGGKS L+  +        GQ  ID  N++         
Sbjct  356   ILKDINLSIEKGETVAFVGMSGGGKSTLINLIPRFYDVTSGQILIDGHNIKDFLTGSLRN  415

Query  3301  SWGILFQQGALFS------------ALTARQNVQFPLRENAHLSPRLLDEIADAKLEMVG  3158
               G++ Q   LFS              T  + V+     NAH     L +  D ++   G
Sbjct  416   QIGLVQQDNILFSDTVKENILLGRPTATDEEVVEAAKMANAHDFIMNLPQGYDTEVGERG  475

Query  3157  LSRADGDKFPSELSGGMTKRValaralaldpallfLDEPTSGLDPIAAGEFDALIRTLHR  2978
             +          +LSGG  +R+++AR    +P +L LDE TS LD  +       +  L +
Sbjct  476   V----------KLSGGQKQRLSIARIFLNNPPILILDEATSALDLESESIIQEALDVLSK  525

Query  2977  TLRFTVFMVTHDLNSLQAICDRVAALADGRIVTVG  2873
                 T  +V H L+++    D++  + +G IV  G
Sbjct  526   DR--TTLIVAHRLSTI-THADKIVVIENGHIVETG  557


> AY004350.gene.p01 msrC protein. msrC Curated. Encoded by gene 
msrC. ARO:1000001 process or component of antibiotic biology 
or chemistry. ARO:3002819 msrC. [Enterococcus faecium]
Length=492

 Score = 48.5 bits (114),  Expect = 4e-006
 Identities = 56/207 (27%), Positives = 91/207 (43%), Gaps = 34/207 (16%)
 Frame = -3

Query  3505  AIHIRNLVVGFGNKTILNHLNLDVREGEILGLVGASGGGKSVLMRTLVGLLPKRGGQIDF  3326
             A++I NL V FGN+  L+  +L V + + +G++G +G GKS L++ + G L    G+I  
Sbjct  5     AVNITNLQVSFGNQLELSIDSLRVYQQDRIGIIGENGVGKSTLLKLIAGELFPDHGKIQT  64

Query  3325  ANVRKGERSWGILFQQGALFSALTARQNVQFPLRENAHLSPRLLDEIADAKLEMVGLSRA  3146
                        I F      + L   +++   L  +  L    L+E ++ K         
Sbjct  65    E----------ITFNYLPQLTYLAEAKDLNLELASHFQLR---LEETSERK---------  102

Query  3145  DGDKFPSELSGGMTKRValaralaldpallfLDEPTSGLDPIAAGEFDALIRTLHRTLRF  2966
                      SGG  +++ L R L+     + LDEPT+ LD       D LI  L R    
Sbjct  103   --------WSGGEERKIELIRLLSSYEQGMLLDEPTTHLD---RKSIDRLIEEL-RYYYG  150

Query  2965  TVFMVTHDLNSLQAICDRVAALADGRI  2885
             T+  V+HD   L  +  ++  + DG I
Sbjct  151   TLVFVSHDRYFLDELASKIWEVKDGEI  177


> DQ516954.1.gene1.p01 multidrug transporter. Encoded by gene lmrC. 
lmrC Curated. ARO:3002881 lmrC. ARO:1000001 process or 
component of antibiotic biology or chemistry. [Lactococcus lactis 
subsp. lactis]
Length=572

 Score = 45.1 bits (105),  Expect = 5e-005
 Identities = 52/221 (23%), Positives = 101/221 (45%), Gaps = 14/221 (6%)
 Frame = -3

Query  3457  LNHLNLDVREGEILGLVGASGGGKSVLMRTLVGLLPKRGGQI-----DFANVRKG--ERS  3299
             L  ++ +V  G+++G+VGA+G GKS L + +  L     G +     D   V +G  +++
Sbjct  348   LKDISFEVEPGQMVGIVGATGAGKSTLAQLIPRLFDPTEGTVSVGGKDLKTVSRGTLKKN  407

Query  3298  WGILFQQGALFSALTA---RQNVQFPLRENAHLSPRLLDEIADAKLEMVGLSRADGDKFP  3128
               I+ Q+  LFS   A   +Q       E    + R+  + A+      G   ++ ++  
Sbjct  408   ISIVLQKAILFSGTIAGNIKQGKADATDEEMTRAARIA-QAAEFITTKDGQYDSEVEERG  466

Query  3127  SELSGGMTKRValaralaldpallfLDEPTSGLDPIAAGEFDALIRTLHRTLRFTVFMVT  2948
             +  SGG  +R+++ R +  +P +L LD+ TS LD   A     +   L++ L+ T  ++ 
Sbjct  467   NNFSGGQKQRLSITRGVVKNPNVLILDDSTSALD---AKSEKLVQEALNKDLKDTTTIII  523

Query  2947  HDLNSLQAICDRVAALADGRIVTVGPLSSVLESDHPWVKAY  2825
                 S     D +  L  G++V  G    ++  +  + + Y
Sbjct  524   AQKISSVVHADNILVLDQGKLVGQGTHQELVAENKIYQEIY  564


> U82085.gene.p01 vgaB protein. vgaB Curated. Encoded by gene vgaB. 
ARO:1000001 process or component of antibiotic biology 
or chemistry. ARO:3000118 vgaB. [Staphylococcus aureus]
Length=552

 Score = 45.1 bits (105),  Expect = 5e-005
 Identities = 55/211 (26%), Positives = 96/211 (45%), Gaps = 21/211 (9%)
 Frame = -3

Query  3514  GSTAIHIRNLVVGFGNKTILNHLNLDVREGEILGLVGASGGGKSVLMRTLVGLLPKRGGQ  3335
             G   I ++NL + F N+ +    +  ++ GE + ++G +G GK+ L++    +L K    
Sbjct  288   GRNVISLKNLSIKFNNQFLWRDASFVIKGGEKVAIIGNNGVGKTTLLKL---ILEKVESV  344

Query  3334  IDFANVRKGERSWGILFQQGALFSALTARQNVQFPLRENAHLSPRLLDE-IADAKLEMVG  3158
             I   +V+ G  S  +      L S  +  +NV         +S  + DE IA   L  + 
Sbjct  345   IISPSVKIGYVSQNL----DVLQSHKSILENV---------MSTSIQDETIARIVLARLH  391

Query  3157  LSRADGDKFPSELSGGMTKRValaralaldpallfLDEPTSGLDPIAAGEFDALIRTLHR  2978
               R D  K  + LSGG   +VA A+    D   L LDEPT+ LD  A    + L+ T   
Sbjct  392   FYRNDVHKEINVLSGGEQIKVAFAKLFVSDCNTLILDEPTNYLDIDAVEALEELLITYEG  451

Query  2977  TLRFTVFMVTHDLNSLQAICDRVAALADGRI  2885
              + F     +HD   +Q + +++  + + ++
Sbjct  452   VVLF----ASHDKKFIQNLAEQLLIIENNKV  478


> AY587982.1.gene1.p01 Lsa. lsaA Curated. Lincosamide and streptogramin 
A resistance. Encoded by gene lsa. ARO:1000001 process 
or component of antibiotic biology or chemistry. ARO:3000300 
lsaA. [Enterococcus faecalis]
Length=498

 Score = 43.9 bits (102),  Expect = 1e-004
 Identities = 48/203 (23%), Positives = 93/203 (45%), Gaps = 17/203 (8%)
 Frame = -3

Query  3508  TAIHIRNLVVGFGNKTILNHLNLDVREGEILGLVGASGGGKSVLMRTLVGLLPKRGGQID  3329
             T + +  L +G+    +   L+  +  GEI+G+ G +G GKS L++ L+          +
Sbjct  311   TLLTVEELRLGYEKNWLFAPLSFSINAGEIVGITGKNGSGKSSLIQYLLD---------N  361

Query  3328  FANVRKGERSWGILFQQGALFSALTARQNVQFPLRENAHLSPRLLDEIADAKLEMVGLSR  3149
             F+   +GE +   L  Q  +       ++ Q  L E A  +     +  +  L  +G+ R
Sbjct  362   FSGDSEGEAT---LAHQLTISYVRQDYEDNQGTLSEFAEKNQLDYTQFLN-NLRKLGMER  417

Query  3148  ADGDKFPSELSGGMTKRValaralaldpallfLDEPTSGLDPIAAGEFDALIRTLHRTLR  2969
             A       ++S G  K+V +A++L+    L   DEP + LD     + +ALI     +++
Sbjct  418   AVFTNRIEQMSMGQRKKVEVAKSLSQSAELYIWDEPLNYLDVFNHQQLEALI----LSVK  473

Query  2968  FTVFMVTHDLNSLQAICDRVAAL  2900
               + ++ HD + ++ I D+   L
Sbjct  474   PAMLVIEHDAHFMKKITDKKIVL  496


> CP003022.1.gene337.p01 macrolide efflux protein. Encoded by gene 
msr(E). ARO:3003109 msrE. ARO:1000001 process or component 
of antibiotic biology or chemistry. [Pasteurella multocida 
36950]
Length=491

 Score = 42.0 bits (97),  Expect = 4e-004
 Identities = 48/202 (23%), Positives = 93/202 (46%), Gaps = 19/202 (9%)
 Frame = -3

Query  3487  LVVGFGNKTILNHLNLDVREGEILGLVGASGGGKSVLMRTLVGLLPKRGGQIDFANVRKG  3308
             L + FG++TI +  N  +  G  + + G++G GK+ L++    ++ +R   +  +     
Sbjct  302   LSLKFGSRTIFDDANFIIPLGAKVAITGSNGTGKTSLLK----MISERADGLTIS----P  353

Query  3307  ERSWGILFQQGALFSALTARQNVQFPLRENAHLSPRLLDEIADAKLEMVGLSRADGDKFP  3128
             +   G   Q G  F+  T +  + F   E  +    +      A L  +G+   D  K  
Sbjct  354   KAEIGYFTQTGYKFN--THKSVLSFMQEECEYTVAEI-----RAVLASMGIGANDIQKNL  406

Query  3127  SELSGGMTKRValaralaldpallfLDEPTSGLDPIAAGEFDALIRTLHRTLRFTVFMVT  2948
             S+LSGG   ++ L++ L     +L +DEP + LD  +     A + T+ ++   T+  V+
Sbjct  407   SDLSGGEIIKLLLSKMLLGKYNILLMDEPGNYLDLKSI----AALETMMKSYAGTIIFVS  462

Query  2947  HDLNSLQAICDRVAALADGRIV  2882
             HD   +  I D +  + D +I+
Sbjct  463   HDKQLVDNIADIIYEIKDHKII  484


> NC_007682.3.4246769.p01 macrolide efflux protein. msrE Curated. 
Encoded by gene mel. ARO:3003109 msrE. ARO:1000001 process 
or component of antibiotic biology or chemistry. [Escherichia 
coli]
Length=491

 Score = 42.0 bits (97),  Expect = 4e-004
 Identities = 48/202 (23%), Positives = 93/202 (46%), Gaps = 19/202 (9%)
 Frame = -3

Query  3487  LVVGFGNKTILNHLNLDVREGEILGLVGASGGGKSVLMRTLVGLLPKRGGQIDFANVRKG  3308
             L + FG++TI +  N  +  G  + + G++G GK+ L++    ++ +R   +  +     
Sbjct  302   LSLKFGSRTIFDDANFIIPLGAKVAITGSNGTGKTSLLK----MISERADGLTIS----P  353

Query  3307  ERSWGILFQQGALFSALTARQNVQFPLRENAHLSPRLLDEIADAKLEMVGLSRADGDKFP  3128
             +   G   Q G  F+  T +  + F   E  +    +      A L  +G+   D  K  
Sbjct  354   KAEIGYFTQTGYKFN--THKSVLSFMQEECEYTVAEI-----RAVLASMGIGANDIQKNL  406

Query  3127  SELSGGMTKRValaralaldpallfLDEPTSGLDPIAAGEFDALIRTLHRTLRFTVFMVT  2948
             S+LSGG   ++ L++ L     +L +DEP + LD  +     A + T+ ++   T+  V+
Sbjct  407   SDLSGGEIIKLLLSKMLLGKYNILLMDEPGNYLDLKSI----AALETMMKSYAGTIIFVS  462

Query  2947  HDLNSLQAICDRVAALADGRIV  2882
             HD   +  I D +  + D +I+
Sbjct  463   HDKQLVDNIADIIYEIKDHKII  484
[truncated: 30,532,748 more chars]
