# Supplementary material for: Gut Microbiome of an 11th Century A.D. Pre-Columbian Andean Mummy
Source: PLoS One. 2015 Sep 30;10(9):e0138135. doi: 10.1371/journal.pone.0138135 (PMC4589460; doi:10.1371/journal.pone.0138135)
Supplement: S13 Dataset — (TXT) [file pone.0138135.s013.txt]

BLASTX 2.2.22+


Reference: Stephen F. Altschul, Thomas L. Madden, Alejandro A.
Schaffer, Jinghui Zhang, Zheng Zhang, Webb Miller, and David J.
Lipman (1997), "Gapped BLAST and PSI-BLAST: a new generation of
protein database search programs", Nucleic Acids Res. 25:3389-3402.


Database: CARDS_Database.fa
           2,993 sequences; 937,042 total letters


Query=  CM4_S49_L008_R1_001_(paired)_contig_1 Average coverage: 24,437.55
Length=621


***** No hits found *****


Lambda     K      H
   0.318    0.134    0.401 

Gapped
Lambda     K      H
   0.267   0.0410    0.140 

Effective search space used: 91855530


Query=  CM4_S49_L008_R1_001_(paired)_contig_2 Average coverage: 43,454.05
Length=675


***** No hits found *****


Lambda     K      H
   0.318    0.134    0.401 

Gapped
Lambda     K      H
   0.267   0.0410    0.140 

Effective search space used: 103427436


Query=  CM4_S49_L008_R1_001_(paired)_contig_3 Average coverage: 1,528.12
Length=2289


***** No hits found *****


Lambda     K      H
   0.318    0.134    0.401 

Gapped
Lambda     K      H
   0.267   0.0410    0.140 

Effective search space used: 452028210


Query=  CM4_S49_L008_R1_001_(paired)_contig_4 Average coverage: 122,570.48
Length=3175


***** No hits found *****


Lambda     K      H
   0.318    0.134    0.401 

Gapped
Lambda     K      H
   0.267   0.0410    0.140 

Effective search space used: 642744593


Query=  CM4_S49_L008_R1_001_(paired)_contig_5 Average coverage: 119,436.57
Length=4387


***** No hits found *****


Lambda     K      H
   0.318    0.134    0.401 

Gapped
Lambda     K      H
   0.267   0.0410    0.140 

Effective search space used: 901750717


Query=  CM4_S49_L008_R1_001_(paired)_contig_6 Average coverage: 27,858.87
Length=3490


***** No hits found *****


Lambda     K      H
   0.318    0.134    0.401 

Gapped
Lambda     K      H
   0.267   0.0410    0.140 

Effective search space used: 708665706


Query=  CM4_S49_L008_R1_001_(paired)_contig_7 Average coverage: 25,690.49
Length=4824


***** No hits found *****


Lambda     K      H
   0.318    0.134    0.401 

Gapped
Lambda     K      H
   0.267   0.0410    0.140 

Effective search space used: 992729800


Query=  CM4_S49_L008_R1_001_(paired)_contig_8 Average coverage: 80,785.19
Length=3961


***** No hits found *****


Lambda     K      H
   0.318    0.134    0.401 

Gapped
Lambda     K      H
   0.267   0.0410    0.140 

Effective search space used: 808216311


Query=  CM4_S49_L008_R1_001_(paired)_contig_9 Average coverage: 86,959.56
Length=1262


***** No hits found *****


Lambda     K      H
   0.318    0.134    0.401 

Gapped
Lambda     K      H
   0.267   0.0410    0.140 

Effective search space used: 230371680


Query=  CM4_S49_L008_R1_001_(paired)_contig_10 Average coverage: 613.66
Length=4557


***** No hits found *****


Lambda     K      H
   0.318    0.134    0.401 

Gapped
Lambda     K      H
   0.267   0.0410    0.140 

Effective search space used: 934372500


Query=  CM4_S49_L008_R1_001_(paired)_contig_11 Average coverage: 8,129.06
Length=4251


***** No hits found *****


Lambda     K      H
   0.318    0.134    0.401 

Gapped
Lambda     K      H
   0.267   0.0410    0.140 

Effective search space used: 872109532


Query=  CM4_S49_L008_R1_001_(paired)_contig_12 Average coverage: 1,869.77
Length=1732


***** No hits found *****


Lambda     K      H
   0.318    0.134    0.401 

Gapped
Lambda     K      H
   0.267   0.0410    0.140 

Effective search space used: 333705204


Query=  CM4_S49_L008_R1_001_(paired)_contig_13 Average coverage: 91,752.73
Length=4183


***** No hits found *****


Lambda     K      H
   0.318    0.134    0.401 

Gapped
Lambda     K      H
   0.267   0.0410    0.140 

Effective search space used: 856959593


Query=  CM4_S49_L008_R1_001_(paired)_contig_14 Average coverage: 10,636.84
Length=3836


***** No hits found *****


Lambda     K      H
   0.318    0.134    0.401 

Gapped
Lambda     K      H
   0.267   0.0410    0.140 

Effective search space used: 784759596


Query=  CM4_S49_L008_R1_001_(paired)_contig_15 Average coverage: 13,085.35
Length=435


***** No hits found *****


Lambda     K      H
   0.318    0.134    0.401 

Gapped
Lambda     K      H
   0.267   0.0410    0.140 

Effective search space used: 51735816


Query=  CM4_S49_L008_R1_001_(paired)_contig_16 Average coverage: 4,707.69
Length=7381


***** No hits found *****


Lambda     K      H
   0.318    0.134    0.401 

Gapped
Lambda     K      H
   0.267   0.0410    0.140 

Effective search space used: 1528201723


Query=  CM4_S49_L008_R1_001_(paired)_contig_17 Average coverage: 25,090.84
Length=2947


***** No hits found *****


Lambda     K      H
   0.318    0.134    0.401 

Gapped
Lambda     K      H
   0.267   0.0410    0.140 

Effective search space used: 592228989


Query=  CM4_S49_L008_R1_001_(paired)_contig_18 Average coverage: 52,868.81
Length=9363


***** No hits found *****


Lambda     K      H
   0.318    0.134    0.401 

Gapped
Lambda     K      H
   0.267   0.0410    0.140 

Effective search space used: 1936301170


Query=  CM4_S49_L008_R1_001_(paired)_contig_19 Average coverage: 108.50
Length=11279
                                                                      Score     E
Sequences producing significant alignments:                          (Bits)  Value

  AY769962.1.gene2.p01 AdeJ. adeJ Curated. RND protein. Encoded b...  60.5    2e-009
  NC_002516.2.882884.p01 Resistance-Nodulation-cell Division (RND...  58.5    6e-009
  NC_003197.1.1251870.p01 cation efflux system protein. Encoded b...  54.7    9e-008
  AB015853.1.gene2.p01 MexY. Encoded by gene mexY. mexY Curated. ...  53.9    2e-007
  AF147719.1.gene3.p01 putative RND transporter. AmrB. amrB Curat...  52.8    3e-007
  NC_002516.2.878882.p01 multidrug efflux protein. Encoded by gen...  52.8    3e-007
  NC_010400.5984909.p01 multidrug ABC transporter. Evidence 3 : F...  51.6    8e-007
  NC_002516.2.880346.p01 Resistance-Nodulation-cell Division (RND...  49.3    4e-006
  U00096.3.gene2545.p01 aminoglycoside/multidrug efflux system. E...  48.5    6e-006
  U00096.3.gene2145.p01 multidrug efflux system, subunit C. Encod...  48.5    6e-006
  NC_007779.1.12931428.p01 multidrug efflux system, subunit C. En...  48.5    6e-006
  NC_007779.1.12931933.p01 aminoglycoside/multidrug efflux system...  48.5    6e-006
  AP009048.1.gene2134.p01 multidrug efflux system, subunit C. Enc...  48.5    6e-006
  AP009048.1.gene2520.p01 aminoglycoside/multidrug efflux system....  48.5    6e-006
  U97042.1.gene2.p01 CeoB. ceoB Curated. Encoded by gene ceoB. Si...  48.1    8e-006
  U00096.3.gene2144.p01 multidrug efflux system, subunit B. Encod...  45.1    7e-005
  NC_007779.1.12933016.p01 multidrug efflux system, subunit B. md...  45.1    7e-005
  AP009048.1.gene2133.p01 multidrug efflux system, subunit B. ECK...  45.1    7e-005
  CP000768.1.gene1537.p01 RND efflux system, inner membrane trans...  45.1    7e-005
  DQ679966.1.gene3.p01 AcrB. Encoded by gene acrB. acrB Curated. ...  44.3    1e-004
  L11616.1.gene2.p01 Unknown product. mexB Curated. Encoded by ge...  43.1    3e-004


> AY769962.1.gene2.p01 AdeJ. adeJ Curated. RND protein. Encoded 
by gene adeJ. ARO:3000781 adeJ. ARO:1000001 process or component 
of antibiotic biology or chemistry. [Acinetobacter baumannii]
Length=1058

 Score = 60.5 bits (145),  Expect = 2e-009
 Identities = 65/229 (28%), Positives = 88/229 (38%), Gaps = 34/229 (14%)
 Frame = +1

Query  10591  ITLVISVIGAWQLNMLPIDVTPDITNKQVQINTVIPTLSPVEVEKRVTYPIETAMAGLRG  10770
              I LVI + G   L  +PI   P I    V I    P  S   VE  VT  IE  M GL G
Sbjct  15     IALVIMLAGILTLTKMPIAQYPTIAPPTVTIAATYPGASAETVENTVTQIIEQQMNGLDG  74

Query  10771  VANTRSFSR-NGFSQVTVIFDESADLYFMRQQVTERLTQARPQLPEGAEPLMGPVSTGLG  10947
              +    S S  NG + + + F++  D    + QV  +L  A   LPE  +   G   T  G
Sbjct  75     LRYISSNSAGNGQASIQLNFEQGVDPDIAQVQVQNKLQSATALLPEDVQ-RQGVTVTKSG  133

Query  10948  EVFHYSVEFTHPDGKDAPRNDGKPGWQSDGSFLTDQGDRLADDMARLAYLRTVQDWIVRP  11127
                F   + F  PD              SD          + + ++R+A            
Sbjct  134    ASFLQVIAFYSPDNN-----------LSDSDIKDYVNSSIKEPLSRVA------------  170

Query  11128  QLRTTPGVADVDSLGG-YVKEYVVEPNAAKLAEYGFSYTDLANALQDAN  11271
                    GV +V   GG Y     ++P  AKL  Y  + +D+A ALQ  N
Sbjct  171    ------GVGEVQVFGGSYAMRIWLDP--AKLTSYQLTPSDIATALQAQN  211


> NC_002516.2.882884.p01 Resistance-Nodulation-cell Division (RND) 
multidrug efflux transporter MexF. mexF Curated. Product 
name confidence: class 1 (Function experimentally demonstrated 
in P. aeruginosa). Encoded by gene mexF. ARO:1000001 process 
or component of antibiotic biology or chemistry. ARO:3000804 
mexF. [Pseudomonas aeruginosa PAO1]
Length=1062

 Score = 58.5 bits (140),  Expect = 6e-009
 Identities = 60/233 (25%), Positives = 94/233 (40%), Gaps = 41/233 (17%)
 Frame = +1

Query  10591  ITLVISVIGAWQLNMLPIDVTPDITNKQVQINTVIPTLSPVEVEKRVTYPIETAMAGLRG  10770
              ++L+I + GA  L  LPI   P++    V +    P  +P  + + V  P+E A+ G+  
Sbjct  17     LSLLILIGGAISLFQLPISEYPEVVPPTVVVRANFPGANPKVIGETVASPLEQAITGVEN  76

Query  10771  VANTRSFS-RNGFSQVTVIFDESADLYFMRQQVTERLTQARPQLPEGAEPL---MGPVST  10938
              +    S S  +G   +T+ F    DL   + QV  R+T+  P+LPE    L   +   S 
Sbjct  77     MLYMSSQSTSDGKLTLTITFALGTDLDNAQVQVQNRVTRTEPKLPEEVTRLGITVDKASP  136

Query  10939  GLGEVFHYSVEFTHPDGKDAPRNDGKPGWQSDGSFLTDQGDRLADDMARLAYLRTVQDWI  11118
               L  V H     T PD +                               + YL       
Sbjct  137    DLTMVVH----LTSPDNR-----------------------------YDMLYLSNYAVLN  163

Query  11119  VRPQLRTTPGVADVD--SLGGYVKEYVVEPNAAKLAEYGFSYTDLANALQDAN  11271
              V+ +L    GV DV    LG Y     ++PN  K+A    + TD+ NA+++ N
Sbjct  164    VKDELARLDGVGDVQLFGLGDYSLRVWLDPN--KVASRNLTATDVVNAIREQN  214


> NC_003197.1.1251870.p01 cation efflux system protein. Encoded 
by gene STM0351. mdsB Curated. ARO:1000001 process or component 
of antibiotic biology or chemistry. ARO:3000790 mdsB. [Salmonella 
enterica subsp. enterica serovar Typhimurium str. 
LT2]
Length=1055

 Score = 54.7 bits (130),  Expect = 9e-008
 Identities = 56/235 (23%), Positives = 104/235 (44%), Gaps = 39/235 (16%)
 Frame = +1

Query  10585  LFITLVISVIGAWQLNMLPIDVTPDITNKQVQINTVIPTLSPVEVEKRVTYPIETAMAGL  10764
              + ++L++ + GA     LP+   P +T   VQ++   P  +P  +   V  P+E  + G+
Sbjct  15     IVLSLLMLLAGAIAFLKLPLSEYPAVTPPTVQVSASYPGANPQVIADTVAAPLEQVINGV  74

Query  10765  RGV--ANTRSFSRNGFSQVTVIFDESADLYFMRQQVTERLTQARPQLPEGAEPLMGPVST  10938
               G+   NT+  + +G   +++ F++  D    + QV  R+++A P+LPE  + + G V+ 
Sbjct  75     DGMLYMNTQ-MAIDGRMVISIAFEQGTDPDMAQIQVQNRVSRALPRLPEEVQRI-GVVTE  132

Query  10939  GLGEVFHYSVEFTHPDGKDAPRNDGKPGWQSDGSFLTDQGDR-LADDMARLAYLRTVQDW  11115
                       V    P  +             D  +L++   R + D++ARL         
Sbjct  133    KTSPDMLMVVHLVSPQKR------------YDSLYLSNFAIRQVRDELARL---------  171

Query  11116  IVRPQLRTTPGVAD--VDSLGGYVKEYVVEPNAAKLAEYGFSYTDLANALQDANL  11274
                       PGV D  V   G Y     ++P  AK+A  G + +D+  AL++ N+
Sbjct  172    ---------PGVGDVLVWGAGEYAMRVWLDP--AKIANRGLTASDIVTALREQNV  215


> AB015853.1.gene2.p01 MexY. Encoded by gene mexY. mexY Curated. 
ARO:1000001 process or component of antibiotic biology or 
chemistry. ARO:3003033 mexY. [Pseudomonas aeruginosa PAO1]
Length=1046

 Score = 53.9 bits (128),  Expect = 2e-007
 Identities = 59/229 (25%), Positives = 89/229 (38%), Gaps = 35/229 (15%)
 Frame = +1

Query  10591  ITLVISVIGAWQLNMLPIDVTPDITNKQVQINTVIPTLSPVEVEKRVTYPIETAMAGLRG  10770
              I+L+I + G   +  LP+   PDI    V ++   P  S   VE+ VT  IE  M G  G
Sbjct  15     ISLLIVLAGVLAIRFLPVAQYPDIAPPVVNVSATYPGASAKVVEEAVTAIIEREMNGAPG  74

Query  10771  VANTRSFSRNGFSQVTVIFDESADLYFMRQQVTERLTQARPQLPEGAEPLMGPVSTGLGE  10950
              +  T++ S  G + +T+ F +  +      +V  RL     +LPE      G       +
Sbjct  75     LLYTKATSSTGQASLTLTFRQGVNANLAAVEVQNRLKIVESRLPESVR-RDGIYVEKAAD  133

Query  10951  VFHYSVEFTHPDGKDAPRNDGKPGWQSDGSFLTDQGDRLADDMARLAYLRTVQDWIVRPQ  11130
                   V  T   G    R D                   A ++  +A    +Q       
Sbjct  134    SIQLIVTLTSSSG----RYD-------------------AMELGEIASSNVLQ------A  164

Query  11131  LRTTPGVADVDSLGGYVKEYVVE--PNAAKLAEYGFSYTDLANALQDAN  11271
              LR   GV  V++ G    EY +   P+ AKL     S +DL NA++  N
Sbjct  165    LRRVEGVGKVETWGA---EYAMRIWPDPAKLTSMNLSASDLVNAVRRHN  210


> AF147719.1.gene3.p01 putative RND transporter. AmrB. amrB Curated. 
Encoded by gene amrB. ARO:1000001 process or component 
of antibiotic biology or chemistry. ARO:3002983 amrB. [Pseudomonas 
aeruginosa PAO1]
Length=1045

 Score = 52.8 bits (125),  Expect = 3e-007
 Identities = 59/229 (25%), Positives = 89/229 (38%), Gaps = 35/229 (15%)
 Frame = +1

Query  10591  ITLVISVIGAWQLNMLPIDVTPDITNKQVQINTVIPTLSPVEVEKRVTYPIETAMAGLRG  10770
              I+L+I + G   +  LP+   PDI    V ++   P  S   VE+ VT  IE  M G  G
Sbjct  15     ISLLIVLAGVLAIRFLPVAQYPDIAPPVVNVSASYPGASAKVVEEAVTAIIEREMNGAPG  74

Query  10771  VANTRSFSRNGFSQVTVIFDESADLYFMRQQVTERLTQARPQLPEGAEPLMGPVSTGLGE  10950
              +  T++ S  G + +T+ F +  +      +V  RL     +LPE      G       +
Sbjct  75     LLYTKATSSTGQASLTLTFRQGVNADLAAVEVQNRLKIVESRLPESVR-RDGIYVEKAAD  133

Query  10951  VFHYSVEFTHPDGKDAPRNDGKPGWQSDGSFLTDQGDRLADDMARLAYLRTVQDWIVRPQ  11130
                   V  T   G    R D                   A ++  +A    +Q       
Sbjct  134    SIQLIVTLTSSSG----RYD-------------------AMELGEIASSNVLQ------A  164

Query  11131  LRTTPGVADVDSLGGYVKEYVVE--PNAAKLAEYGFSYTDLANALQDAN  11271
              LR   GV  V++ G    EY +   P+ AKL     S +DL NA++  N
Sbjct  165    LRRVEGVGKVETWGA---EYAMRIWPDPAKLTSMNLSASDLVNAVRRHN  210


> NC_002516.2.878882.p01 multidrug efflux protein. Encoded by gene 
PA2018. Product name confidence: class 2 (High similarity 
to functionally studied protein). ARO:1000001 process or component 
of antibiotic biology or chemistry. ARO:3002983 amrB. 
[Pseudomonas aeruginosa PAO1]
Length=1045

 Score = 52.8 bits (125),  Expect = 3e-007
 Identities = 59/229 (25%), Positives = 89/229 (38%), Gaps = 35/229 (15%)
 Frame = +1

Query  10591  ITLVISVIGAWQLNMLPIDVTPDITNKQVQINTVIPTLSPVEVEKRVTYPIETAMAGLRG  10770
              I+L+I + G   +  LP+   PDI    V ++   P  S   VE+ VT  IE  M G  G
Sbjct  15     ISLLIVLAGVLAIRFLPVAQYPDIAPPVVNVSASYPGASAKVVEEAVTAIIEREMNGAPG  74

Query  10771  VANTRSFSRNGFSQVTVIFDESADLYFMRQQVTERLTQARPQLPEGAEPLMGPVSTGLGE  10950
              +  T++ S  G + +T+ F +  +      +V  RL     +LPE      G       +
Sbjct  75     LLYTKATSSTGQASLTLTFRQGVNADLAAVEVQNRLKIVESRLPESVR-RDGIYVEKAAD  133

Query  10951  VFHYSVEFTHPDGKDAPRNDGKPGWQSDGSFLTDQGDRLADDMARLAYLRTVQDWIVRPQ  11130
                   V  T   G    R D                   A ++  +A    +Q       
Sbjct  134    SIQLIVTLTSSSG----RYD-------------------AMELGEIASSNVLQ------A  164

Query  11131  LRTTPGVADVDSLGGYVKEYVVE--PNAAKLAEYGFSYTDLANALQDAN  11271
              LR   GV  V++ G    EY +   P+ AKL     S +DL NA++  N
Sbjct  165    LRRVEGVGKVETWGA---EYAMRIWPDPAKLTSMNLSASDLVNAVRRHN  210


> NC_010400.5984909.p01 multidrug ABC transporter. Evidence 3 : 
Function proposed based on presence of conserved amino acid 
motif, structural feature or limited homology; Product type 
pt : putative transporter. Encoded by gene ABSDF1462. adeG 
Curated. Homology: Acriflavin resistance protein (HMMPfam: PF00873, 
score: 0.0) (FPrintScan: PR00702, score: 2.1999990098070714E-92). 
Homology: Sterol-sensing 5TM box (ProfileScan: 
PS50156, score: 0.0). ARO:1000001 process or component of antibiotic 
biology or chemistry. ARO:3000778 adeG. [Acinetobacter 
baumannii SDF]
Length=1059

 Score = 51.6 bits (122),  Expect = 8e-007
 Identities = 51/231 (22%), Positives = 93/231 (40%), Gaps = 35/231 (15%)
 Frame = +1

Query  10591  ITLVISVIGAWQLNMLPIDVTPDITNKQVQINTVIPTLSPVEVEKRVTYPIETAMAGLRG  10770
              ++++I + G   +  LPI   P++    V +    P  +P  + + V  P+E ++ G+  
Sbjct  17     LSVLILLAGLLSVFQLPISEYPEVVPPSVVVRAQYPGANPKVIAETVASPLEESINGVED  76

Query  10771  VANTRS-FSRNGFSQVTVIFDESADLYFMRQQVTERLTQARPQLPEGAEPLMGPVSTGLG  10947
              +   +S  + +G   +TV F    D    +Q V  R+ QA P+LPE  + L G  +    
Sbjct  77     MLYMQSQANSDGNLTITVNFKLGIDPDKAQQLVQNRVYQAMPRLPEDVQRL-GVTTLKSS  135

Query  10948  EVFHYSVEFTHPDGKDAPRNDGKPGWQSDGSFLTDQGDRLADDMARLAYLRTVQDWIVRP  11127
                    V  T PD +                               + YLR      V+ 
Sbjct  136    PTLTMVVHLTSPDNR-----------------------------YDMTYLRNYAVLNVKD  166

Query  11128  QLRTTPGVADVDSLGG--YVKEYVVEPNAAKLAEYGFSYTDLANALQDANL  11274
              +L    GV +V   G   Y     ++P   K+A+   + T++ NA+++ N+
Sbjct  167    RLARLQGVGEVGLFGSGDYAMRVWLDPQ--KVAQRNLTATEIVNAIREQNI  215


> NC_002516.2.880346.p01 Resistance-Nodulation-cell Division (RND) 
efflux transporter. Encoded by gene mexI. Product name confidence: 
class 1 (Function experimentally demonstrated in 
P. aeruginosa). mexI Curated. ARO:1000001 process or component 
of antibiotic biology or chemistry. ARO:3000808 mexI. [Pseudomonas 
aeruginosa PAO1]
Length=1029

 Score = 49.3 bits (116),  Expect = 4e-006
 Identities = 56/236 (23%), Positives = 95/236 (40%), Gaps = 32/236 (13%)
 Frame = +1

Query  10564  VRHRWLVLFITLVISVIGAWQLNMLPIDVTPDITNKQVQINTVIPTLSPVEVEKRVTYPI  10743
              VR   L L ++ +I ++G + L  LPI   P + +  + + T  P  S   ++  VT PI
Sbjct  8      VRRPVLALVVSTLILLLGLFSLGKLPIRQYPLLESSTITVTTEYPGASADLMQGFVTQPI  67

Query  10744  ETAMAGLRGVANTRSFSRNGFSQVTVIFDESADLYFMRQQVTERLTQARPQLPEGAEPLM  10923
                A++ + G+    S S  G S VT+    + D      +   ++   R +LPE A   +
Sbjct  68     AQAVSSVEGIDYLSSTSVQGRSVVTIRMLLNRDSTQAMTETMAKVNSVRYKLPERAYDSV  127

Query  10924  GPVSTGLGEVFHYSVEFTHPDGKDAPRNDGKPGWQSDGSFLTDQGDRLADDMARLAYLRT  11103
                +    GE    +V +     K  P                     L D ++R      
Sbjct  128    --IERSSGET--TAVAYVGFSSKTLPI------------------PALTDYLSR------  159

Query  11104  VQDWIVRPQLRTTPGVADVDSLGGYVKEYVVEPNAAKLAEYGFSYTDLANALQDAN  11271
                  +V P   +  GVA V + GG      +  +A +LA  G + +D+A A++  N
Sbjct  160    ----VVEPMFSSIDGVAKVQTFGGQRLAMRLWLDADRLAGRGLTASDVAEAIRRNN  211


> U00096.3.gene2545.p01 aminoglycoside/multidrug efflux system. 
Encoded by gene acrD. GO_component: GO:0009274 - peptidoglycan-based 
cell wall; GO_component: GO:0019866 - organelle inner 
membrane; GO_process: GO:0042493 - response to drug. ARO:1000001 
process or component of antibiotic biology or chemistry. 
ARO:3000491 acrD. [Escherichia coli str. K-12 substr. 
MG1655]
Length=1037

 Score = 48.5 bits (114),  Expect = 6e-006
 Identities = 56/229 (24%), Positives = 92/229 (40%), Gaps = 34/229 (14%)
 Frame = +1

Query  10591  ITLVISVIGAWQLNMLPIDVTPDITNKQVQINTVIPTLSPVEVEKRVTYPIETAMAGLRG  10770
              + +++ + G   +  LP++  PD+    V++    P  S   +E  VT  IE  M GL  
Sbjct  15     LAILLCLTGTLAIFSLPVEQYPDLAPPNVRVTANYPGASAQTLENTVTQVIEQNMTGLDN  74

Query  10771  VANTRS-FSRNGFSQVTVIFDESADLYFMRQQVTERLTQARPQLPEGAEPLMGPVSTGLG  10947
              +    S  S  G + VT+ F    D     QQV  +L  A  +LP+  +   G      G
Sbjct  75     LMYMSSQSSGTGQASVTLSFKAGTDPDEAVQQVQNQLQSAMRKLPQAVQN-QGVTVRKTG  133

Query  10948  EVFHYSVEFTHPDGKDAPRNDGKPGWQSDGSFLTDQGDRLADDMARLAYLRTVQDWIVRP  11127
              +    ++ F   DG                    D+ D +AD +A       +QD     
Sbjct  134    DTNILTIAFVSTDGS------------------MDKQD-IADYVA-----SNIQD-----  164

Query  11128  QLRTTPGVADVDSLGG-YVKEYVVEPNAAKLAEYGFSYTDLANALQDAN  11271
               L    GV D+D+ G  Y     ++P  AKL  +  +  D+ +A++  N
Sbjct  165    PLSRVNGVGDIDAYGSQYSMRIWLDP--AKLNSFQMTAKDVTDAIESQN  211


> U00096.3.gene2145.p01 multidrug efflux system, subunit C. Encoded 
by gene mdtC. GO_component: GO:0009274 - peptidoglycan-based 
cell wall; GO_component: GO:0009279 - cell outer membrane. 
ARO:1000001 process or component of antibiotic biology 
or chemistry. ARO:3000794 mdtC. [Escherichia coli str. K-12 
substr. MG1655]
Length=1025

 Score = 48.5 bits (114),  Expect = 6e-006
 Identities = 49/230 (21%), Positives = 87/230 (37%), Gaps = 31/230 (13%)
 Frame = +1

Query  10585  LFITLVISVIGAWQLNMLPIDVTPDITNKQVQINTVIPTLSPVEVEKRVTYPIETAMAGL  10764
              + +++ I++ G     MLP+   P +    + ++  +P  SP  +   V  P+E ++  +
Sbjct  15     ILLSVAITLCGILGFRMLPVAPLPQVDFPVIIVSASLPGASPETMASSVATPLERSLGRI  74

Query  10765  RGVANTRSFSRNGFSQVTVIFDESADLYFMRQQVTERLTQARPQLPEGAEPLMGPVSTGL  10944
               GV+   S S  G +++ + FD   D+    + V   +  A+  LP G            
Sbjct  75     AGVSEMTSSSSLGSTRIILQFDFDRDINGAARDVQAAINAAQSLLPSGMP----------  124

Query  10945  GEVFHYSVEFTHPDGKDAPRNDGKPGWQSDGSFLTDQGDRLADDMARLAYLRTVQDWIVR  11124
                        + P  + A  +D      +  S    QG+       +LA           
Sbjct  125    ----------SRPTYRKANPSDAPIMILTLTSDTYSQGELYDFASTQLA-----------  163

Query  11125  PQLRTTPGVADVDSLGGYVKEYVVEPNAAKLAEYGFSYTDLANALQDANL  11274
              P +    GV DVD  G  +    V  N   L   G S  D+  A+ +AN+
Sbjct  164    PTISQIDGVGDVDVGGSSLPAVRVGLNPQALFNQGVSLDDVRTAVSNANV  213


> NC_007779.1.12931428.p01 multidrug efflux system, subunit C. 
Encoded by gene mdtC. ECK2072:JW2061:b2076. mdtC Curated. ARO:1000001 
process or component of antibiotic biology or chemistry. 
ARO:3000794 mdtC. [Escherichia coli str. K-12 substr. 
W3110]
Length=1025

 Score = 48.5 bits (114),  Expect = 6e-006
 Identities = 49/230 (21%), Positives = 87/230 (37%), Gaps = 31/230 (13%)
 Frame = +1

Query  10585  LFITLVISVIGAWQLNMLPIDVTPDITNKQVQINTVIPTLSPVEVEKRVTYPIETAMAGL  10764
              + +++ I++ G     MLP+   P +    + ++  +P  SP  +   V  P+E ++  +
Sbjct  15     ILLSVAITLCGILGFRMLPVAPLPQVDFPVIIVSASLPGASPETMASSVATPLERSLGRI  74

Query  10765  RGVANTRSFSRNGFSQVTVIFDESADLYFMRQQVTERLTQARPQLPEGAEPLMGPVSTGL  10944
               GV+   S S  G +++ + FD   D+    + V   +  A+  LP G            
Sbjct  75     AGVSEMTSSSSLGSTRIILQFDFDRDINGAARDVQAAINAAQSLLPSGMP----------  124

Query  10945  GEVFHYSVEFTHPDGKDAPRNDGKPGWQSDGSFLTDQGDRLADDMARLAYLRTVQDWIVR  11124
                        + P  + A  +D      +  S    QG+       +LA           
Sbjct  125    ----------SRPTYRKANPSDAPIMILTLTSDTYSQGELYDFASTQLA-----------  163

Query  11125  PQLRTTPGVADVDSLGGYVKEYVVEPNAAKLAEYGFSYTDLANALQDANL  11274
              P +    GV DVD  G  +    V  N   L   G S  D+  A+ +AN+
Sbjct  164    PTISQIDGVGDVDVGGSSLPAVRVGLNPQALFNQGVSLDDVRTAVSNANV  213


> NC_007779.1.12931933.p01 aminoglycoside/multidrug efflux system. 
Encoded by gene acrD. ECK2465:JW2454:b2470. ARO:1000001 
process or component of antibiotic biology or chemistry. ARO:3000491 
acrD. [Escherichia coli str. K-12 substr. W3110]
Length=1037

 Score = 48.5 bits (114),  Expect = 6e-006
 Identities = 56/229 (24%), Positives = 92/229 (40%), Gaps = 34/229 (14%)
 Frame = +1

Query  10591  ITLVISVIGAWQLNMLPIDVTPDITNKQVQINTVIPTLSPVEVEKRVTYPIETAMAGLRG  10770
              + +++ + G   +  LP++  PD+    V++    P  S   +E  VT  IE  M GL  
Sbjct  15     LAILLCLTGTLAIFSLPVEQYPDLAPPNVRVTANYPGASAQTLENTVTQVIEQNMTGLDN  74

Query  10771  VANTRS-FSRNGFSQVTVIFDESADLYFMRQQVTERLTQARPQLPEGAEPLMGPVSTGLG  10947
              +    S  S  G + VT+ F    D     QQV  +L  A  +LP+  +   G      G
Sbjct  75     LMYMSSQSSGTGQASVTLSFKAGTDPDEAVQQVQNQLQSAMRKLPQAVQN-QGVTVRKTG  133

Query  10948  EVFHYSVEFTHPDGKDAPRNDGKPGWQSDGSFLTDQGDRLADDMARLAYLRTVQDWIVRP  11127
              +    ++ F   DG                    D+ D +AD +A       +QD     
Sbjct  134    DTNILTIAFVSTDGS------------------MDKQD-IADYVA-----SNIQD-----  164

Query  11128  QLRTTPGVADVDSLGG-YVKEYVVEPNAAKLAEYGFSYTDLANALQDAN  11271
               L    GV D+D+ G  Y     ++P  AKL  +  +  D+ +A++  N
Sbjct  165    PLSRVNGVGDIDAYGSQYSMRIWLDP--AKLNSFQMTAKDVTDAIESQN  211


> AP009048.1.gene2134.p01 multidrug efflux system, subunit C. Encoded 
by gene mdtC. ECK2072:JW2061:b2076. ARO:1000001 process 
or component of antibiotic biology or chemistry. ARO:3000794 
mdtC. [Escherichia coli str. K-12 substr. W3110]
Length=1025

 Score = 48.5 bits (114),  Expect = 6e-006
 Identities = 49/230 (21%), Positives = 87/230 (37%), Gaps = 31/230 (13%)
 Frame = +1

Query  10585  LFITLVISVIGAWQLNMLPIDVTPDITNKQVQINTVIPTLSPVEVEKRVTYPIETAMAGL  10764
              + +++ I++ G     MLP+   P +    + ++  +P  SP  +   V  P+E ++  +
Sbjct  15     ILLSVAITLCGILGFRMLPVAPLPQVDFPVIIVSASLPGASPETMASSVATPLERSLGRI  74

Query  10765  RGVANTRSFSRNGFSQVTVIFDESADLYFMRQQVTERLTQARPQLPEGAEPLMGPVSTGL  10944
               GV+   S S  G +++ + FD   D+    + V   +  A+  LP G            
Sbjct  75     AGVSEMTSSSSLGSTRIILQFDFDRDINGAARDVQAAINAAQSLLPSGMP----------  124

Query  10945  GEVFHYSVEFTHPDGKDAPRNDGKPGWQSDGSFLTDQGDRLADDMARLAYLRTVQDWIVR  11124
                        + P  + A  +D      +  S    QG+       +LA           
Sbjct  125    ----------SRPTYRKANPSDAPIMILTLTSDTYSQGELYDFASTQLA-----------  163

Query  11125  PQLRTTPGVADVDSLGGYVKEYVVEPNAAKLAEYGFSYTDLANALQDANL  11274
              P +    GV DVD  G  +    V  N   L   G S  D+  A+ +AN+
Sbjct  164    PTISQIDGVGDVDVGGSSLPAVRVGLNPQALFNQGVSLDDVRTAVSNANV  213


> AP009048.1.gene2520.p01 aminoglycoside/multidrug efflux system. 
acrD Curated. ECK2465:JW2454:b2470. Encoded by gene acrD. 
ARO:1000001 process or component of antibiotic biology or chemistry. 
ARO:3000491 acrD. [Escherichia coli str. K-12 substr. 
W3110]
Length=1037

 Score = 48.5 bits (114),  Expect = 6e-006
 Identities = 56/229 (24%), Positives = 92/229 (40%), Gaps = 34/229 (14%)
 Frame = +1

Query  10591  ITLVISVIGAWQLNMLPIDVTPDITNKQVQINTVIPTLSPVEVEKRVTYPIETAMAGLRG  10770
              + +++ + G   +  LP++  PD+    V++    P  S   +E  VT  IE  M GL  
Sbjct  15     LAILLCLTGTLAIFSLPVEQYPDLAPPNVRVTANYPGASAQTLENTVTQVIEQNMTGLDN  74

Query  10771  VANTRS-FSRNGFSQVTVIFDESADLYFMRQQVTERLTQARPQLPEGAEPLMGPVSTGLG  10947
              +    S  S  G + VT+ F    D     QQV  +L  A  +LP+  +   G      G
Sbjct  75     LMYMSSQSSGTGQASVTLSFKAGTDPDEAVQQVQNQLQSAMRKLPQAVQN-QGVTVRKTG  133

Query  10948  EVFHYSVEFTHPDGKDAPRNDGKPGWQSDGSFLTDQGDRLADDMARLAYLRTVQDWIVRP  11127
              +    ++ F   DG                    D+ D +AD +A       +QD     
Sbjct  134    DTNILTIAFVSTDGS------------------MDKQD-IADYVA-----SNIQD-----  164

Query  11128  QLRTTPGVADVDSLGG-YVKEYVVEPNAAKLAEYGFSYTDLANALQDAN  11271
               L    GV D+D+ G  Y     ++P  AKL  +  +  D+ +A++  N
Sbjct  165    PLSRVNGVGDIDAYGSQYSMRIWLDP--AKLNSFQMTAKDVTDAIESQN  211


> U97042.1.gene2.p01 CeoB. ceoB Curated. Encoded by gene ceoB. 
Similar to cytoplasmic membrane proteins of the RND family. 
ARO:1000001 process or component of antibiotic biology or chemistry. 
ARO:3003010 ceoB. [Burkholderia cepacia]
Length=1027

 Score = 48.1 bits (113),  Expect = 8e-006
 Identities = 51/231 (22%), Positives = 89/231 (38%), Gaps = 35/231 (15%)
 Frame = +1

Query  10591  ITLVISVIGAWQLNMLPIDVTPDITNKQVQINTVIPTLSPVEVEKRVTYPIETAMAGLRG  10770
              ++++I + G   + +LPI   P++    V +    P  +P  + + V  P+E  + G+  
Sbjct  17     LSVIILLGGVIAMFLLPISEYPEVVPPSVIVKAQYPGANPKVIAETVASPLEEQINGVEN  76

Query  10771  VANTRS-FSRNGFSQVTVIFDESADLYFMRQQVTERLTQARPQLPEGAEPLMGPVSTGLG  10947
              +   +S  + +G   +TV F    D     Q V  R+ QA P+LPE  + L G  +    
Sbjct  77     MLYMQSQANSDGNMTITVTFKLGTDPDKATQLVQNRVNQALPRLPEDVQRL-GITTVKSS  135

Query  10948  EVFHYSVEFTHPDGKDAPRNDGKPGWQSDGSFLTDQGDRLADDMARLAYLRTVQDWIVRP  11127
                    V    PD +                               + YLR      V+ 
Sbjct  136    PTLTMVVHLISPDNR-----------------------------YDMTYLRNYALINVKD  166

Query  11128  QLRTTPGVADVD--SLGGYVKEYVVEPNAAKLAEYGFSYTDLANALQDANL  11274
              +L    GV  V     G Y     ++P   K+A+ G S  D+  A+++ N+
Sbjct  167    RLSRIQGVGQVQLWGSGDYAMRVWLDPQ--KVAQRGLSAEDVVQAIREQNV  215


> U00096.3.gene2144.p01 multidrug efflux system, subunit B. Encoded 
by gene mdtB. GO_component: GO:0009274 - peptidoglycan-based 
cell wall; GO_component: GO:0009279 - cell outer membrane. 
ARO:3000793 mdtB. ARO:1000001 process or component of antibiotic 
biology or chemistry. [Escherichia coli str. K-12 
substr. MG1655]
Length=1040

 Score = 45.1 bits (105),  Expect = 7e-005
 Identities = 29/108 (26%), Positives = 48/108 (44%), Gaps = 3/108 (2%)
 Frame = +1

Query  10579  LVLFITLVISVIGAWQLNMLPIDVTPDITNKQVQINTVIPTLSPVEVEKRVTYPIETAMA  10758
              L++   L+  +IG      LP+   P++    +Q+ T+ P  SP  +   VT P+E    
Sbjct  25     LLMVAILLAGIIG---YRALPVSALPEVDYPTIQVVTLYPGASPDVMTSAVTAPLERQFG  81

Query  10759  GLRGVANTRSFSRNGFSQVTVIFDESADLYFMRQQVTERLTQARPQLP  10902
               + G+    S S  G S +T+ F  +  L    Q+V   +  A   LP
Sbjct  82     QMSGLKQMSSQSSGGASVITLQFQLTLPLDVAEQEVQAAINAATNLLP  129


> NC_007779.1.12933016.p01 multidrug efflux system, subunit B. 
mdtB Curated. ECK2071:JW2060:b2075. Encoded by gene mdtB. ARO:3000793 
mdtB. ARO:1000001 process or component of antibiotic 
biology or chemistry. [Escherichia coli str. K-12 substr. 
W3110]
Length=1040

 Score = 45.1 bits (105),  Expect = 7e-005
 Identities = 29/108 (26%), Positives = 48/108 (44%), Gaps = 3/108 (2%)
 Frame = +1

Query  10579  LVLFITLVISVIGAWQLNMLPIDVTPDITNKQVQINTVIPTLSPVEVEKRVTYPIETAMA  10758
              L++   L+  +IG      LP+   P++    +Q+ T+ P  SP  +   VT P+E    
Sbjct  25     LLMVAILLAGIIG---YRALPVSALPEVDYPTIQVVTLYPGASPDVMTSAVTAPLERQFG  81

Query  10759  GLRGVANTRSFSRNGFSQVTVIFDESADLYFMRQQVTERLTQARPQLP  10902
               + G+    S S  G S +T+ F  +  L    Q+V   +  A   LP
Sbjct  82     QMSGLKQMSSQSSGGASVITLQFQLTLPLDVAEQEVQAAINAATNLLP  129


> AP009048.1.gene2133.p01 multidrug efflux system, subunit B. ECK2071:JW2060:b2075. 
Encoded by gene mdtB. ARO:3000793 mdtB. 
ARO:1000001 process or component of antibiotic biology or chemistry. 
[Escherichia coli str. K-12 substr. W3110]
Length=1040

 Score = 45.1 bits (105),  Expect = 7e-005
 Identities = 29/108 (26%), Positives = 48/108 (44%), Gaps = 3/108 (2%)
 Frame = +1

Query  10579  LVLFITLVISVIGAWQLNMLPIDVTPDITNKQVQINTVIPTLSPVEVEKRVTYPIETAMA  10758
              L++   L+  +IG      LP+   P++    +Q+ T+ P  SP  +   VT P+E    
Sbjct  25     LLMVAILLAGIIG---YRALPVSALPEVDYPTIQVVTLYPGASPDVMTSAVTAPLERQFG  81

Query  10759  GLRGVANTRSFSRNGFSQVTVIFDESADLYFMRQQVTERLTQARPQLP  10902
               + G+    S S  G S +T+ F  +  L    Q+V   +  A   LP
Sbjct  82     QMSGLKQMSSQSSGGASVITLQFQLTLPLDVAEQEVQAAINAATNLLP  129


> CP000768.1.gene1537.p01 RND efflux system, inner membrane transporter 
CmeB. cmeB Curated. Identified by match to protein 
family HMM PF00873; match to protein family HMM TIGR00915. Encoded 
by gene cmeB. ARO:3000784 cmeB. ARO:1000001 process or 
component of antibiotic biology or chemistry. [Campylobacter 
jejuni subsp. doylei 269.97]
Length=1040

 Score = 45.1 bits (105),  Expect = 7e-005
 Identities = 56/234 (23%), Positives = 92/234 (39%), Gaps = 43/234 (18%)
 Frame = +1

Query  10591  ITLVISVIGAWQLNMLPIDVTPDITNKQVQINTVIPTLSPVEVEKRVTYPIETAMAGLRG  10770
              + ++IS+ G   L  LPI+  P +T   V+++          +   V  PIE A+ G   
Sbjct  16     VAIIISLAGVIGLTNLPIEQYPSLTPPTVKVSATYTGADAQTIASTVASPIEDAINGADN  75

Query  10771  VANTRS-FSRNGFSQVTVIFDESADLYFMRQQVTERLTQARPQLPEGAEPLMGPV----S  10935
              +    S  S +G   +TV FD   D       V  R++ A  ++P+  + L   V    S
Sbjct  76     MIYMDSTSSSSGTMSLTVYFDIGTDPDQATIDVNNRISAATAKMPDAVKKLGVTVRKTSS  135

Query  10936  TGLGEVFHYSVEFTHPDGKDAPRNDGKPGWQSDGSFLTDQGDRLADDMARLAYLRTVQDW  11115
                L  +  YS                     SDGS         A D+     L      
Sbjct  136    ATLAAISMYS---------------------SDGSM-------SAVDVYNYIALN-----  162

Query  11116  IVRPQLRTTPGVADVDSLG--GYVKEYVVEPNAAKLAEYGFSYTDLANALQDAN  11271
               V  +L+  PGV D +++G   Y     ++P+   L ++  + TD+ +A+ D N
Sbjct  163    -VLDELKRVPGVGDANAIGNRNYSLRIWLKPDL--LNKFKITATDVISAVNDQN  213


> DQ679966.1.gene3.p01 AcrB. Encoded by gene acrB. acrB Curated. 
Inner membrane transporter; multidrug efflux pump. ARO:3000216 
acrB. ARO:1000001 process or component of antibiotic biology 
or chemistry. [Enterobacter cloacae]
Length=1048

 Score = 44.3 bits (103),  Expect = 1e-004
 Identities = 31/106 (29%), Positives = 47/106 (44%), Gaps = 1/106 (0%)
 Frame = +1

Query  10591  ITLVISVIGAWQLNMLPIDVTPDITNKQVQINTVIPTLSPVEVEKRVTYPIETAMAGLRG  10770
              I ++I + G   +  LP+   P I    V I+   P      V+  VT  IE  M G+  
Sbjct  15     IAIIIMLAGGLSILKLPVAQYPTIAPPAVTISATYPGADAKTVQDTVTQVIEQNMNGIDN  74

Query  10771  VANTRSFSRN-GFSQVTVIFDESADLYFMRQQVTERLTQARPQLPE  10905
              +    S S + G  Q+T+ F+   D    + QV  +L  A P LP+
Sbjct  75     LMYMSSNSDSTGTVQITLTFESGTDADIAQVQVQNKLQLAMPLLPQ  120


> L11616.1.gene2.p01 Unknown product. mexB Curated. Encoded by 
gene mexB. EnvD homologue; ORFB. ARO:1000001 process or component 
of antibiotic biology or chemistry. ARO:3000378 mexB. 
[Pseudomonas aeruginosa]
Length=1046

 Score = 43.1 bits (100),  Expect = 3e-004
 Identities = 31/106 (29%), Positives = 46/106 (43%), Gaps = 1/106 (0%)
 Frame = +1

Query  10591  ITLVISVIGAWQLNMLPIDVTPDITNKQVQINTVIPTLSPVEVEKRVTYPIETAMAGLRG  10770
              I LVI + G   +  LP++  P I    + +    P  S   V+  V   IE  M G+  
Sbjct  15     IALVIMLAGGLSILSLPVNQYPAIAPPAIAVQVSYPGASAETVQDTVVQVIEQQMNGIDN  74

Query  10771  VANTRSFSR-NGFSQVTVIFDESADLYFMRQQVTERLTQARPQLPE  10905
              +    S S  +G    TV F++  D    + QV  +L  A P LP+
Sbjct  75     LRYISSESNSDGSMTTTVTFEQGTDPDIAQVQVQNKLQLATPLLPQ  120


Lambda     K      H
   0.318    0.134    0.401 

Gapped
Lambda     K      H
   0.267   0.0410    0.140 

Effective search space used: 2333497978


Query=  CM4_S49_L008_R1_001_(paired)_contig_20 Average coverage: 2,405.20
Length=2160


***** No hits found *****


Lambda     K      H
   0.318    0.134    0.401 

Gapped
Lambda     K      H
   0.267   0.0410    0.140 

Effective search space used: 425751856


Query=  CM4_S49_L008_R1_001_(paired)_contig_21 Average coverage: 687.76
Length=3559


***** No hits found *****


Lambda     K      H
   0.318    0.134    0.401 

Gapped
Lambda     K      H
   0.267   0.0410    0.140 

Effective search space used: 723884484


Query=  CM4_S49_L008_R1_001_(paired)_contig_22 Average coverage: 248.85
Length=212


***** No hits found *****


Lambda     K      H
   0.318    0.134    0.401 

Gapped
Lambda     K      H
   0.267   0.0410    0.140 

Effective search space used: 23615541


Query=  CM4_S49_L008_R1_001_(paired)_contig_23 Average coverage: 8,352.53
Length=4786


***** No hits found *****


Lambda     K      H
   0.318    0.134    0.401 

Gapped
Lambda     K      H
   0.267   0.0410    0.140 

Effective search space used: 984205700


Query=  CM4_S49_L008_R1_001_(paired)_contig_24 Average coverage: 20,969.99
Length=2412


***** No hits found *****


Lambda     K      H
   0.318    0.134    0.401 

Gapped
Lambda     K      H
   0.267   0.0410    0.140 

Effective search space used: 479525475


Query=  CM4_S49_L008_R1_001_(paired)_contig_25 Average coverage: 20,892.39
Length=404


***** No hits found *****


Lambda     K      H
   0.318    0.134    0.401 

Gapped
Lambda     K      H
   0.267   0.0410    0.140 

Effective search space used: 44735852


Query=  CM4_S49_L008_R1_001_(paired)_contig_26 Average coverage: 22,838.01
Length=385


***** No hits found *****


Lambda     K      H
   0.318    0.134    0.401 

Gapped
Lambda     K      H
   0.267   0.0410    0.140 

Effective search space used: 41298723


Query=  CM4_S49_L008_R1_001_(paired)_contig_27 Average coverage: 74,751.05
Length=692


***** No hits found *****


Lambda     K      H
   0.318    0.134    0.401 

Gapped
Lambda     K      H
   0.267   0.0410    0.140 

Effective search space used: 106945376


Query=  CM4_S49_L008_R1_001_(paired)_contig_28 Average coverage: 385.87
Length=2978


***** No hits found *****


Lambda     K      H
   0.318    0.134    0.401 

Gapped
Lambda     K      H
   0.267   0.0410    0.140 

Effective search space used: 598875779


Query=  CM4_S49_L008_R1_001_(paired)_contig_29 Average coverage: 3,088.31
Length=6191


***** No hits found *****


Lambda     K      H
   0.318    0.134    0.401 

Gapped
Lambda     K      H
   0.267   0.0410    0.140 

Effective search space used: 1277987438


Query=  CM4_S49_L008_R1_001_(paired)_contig_30 Average coverage: 22,474.81
Length=3226


***** No hits found *****


Lambda     K      H
   0.318    0.134    0.401 

Gapped
Lambda     K      H
   0.267   0.0410    0.140 

Effective search space used: 654044136


Query=  CM4_S49_L008_R1_001_(paired)_contig_31 Average coverage: 2,674.87
Length=3679


***** No hits found *****


Lambda     K      H
   0.318    0.134    0.401 

Gapped
Lambda     K      H
   0.267   0.0410    0.140 

Effective search space used: 750351924


Query=  CM4_S49_L008_R1_001_(paired)_contig_32 Average coverage: 19,927.93
Length=777


***** No hits found *****


Lambda     K      H
   0.318    0.134    0.401 

Gapped
Lambda     K      H
   0.267   0.0410    0.140 

Effective search space used: 126107100


Query=  CM4_S49_L008_R1_001_(paired)_contig_33 Average coverage: 35,779.23
Length=2362


***** No hits found *****


Lambda     K      H
   0.318    0.134    0.401 

Gapped
Lambda     K      H
   0.267   0.0410    0.140 

Effective search space used: 468124170


Query=  CM4_S49_L008_R1_001_(paired)_contig_34 Average coverage: 7,362.82
Length=581


***** No hits found *****


Lambda     K      H
   0.313    0.131    0.414 

Gapped
Lambda     K      H
   0.267   0.0410    0.140 

Effective search space used: 83020158


Query=  CM4_S49_L008_R1_001_(paired)_contig_35 Average coverage: 5,970.35
Length=1730


***** No hits found *****


Lambda     K      H
   0.318    0.134    0.401 

Gapped
Lambda     K      H
   0.267   0.0410    0.140 

Effective search space used: 333025560


Query=  CM4_S49_L008_R1_001_(paired)_contig_36 Average coverage: 3,758.84
Length=2022


***** No hits found *****


Lambda     K      H
   0.318    0.134    0.401 

Gapped
Lambda     K      H
   0.267   0.0410    0.140 

Effective search space used: 394763588


Query=  CM4_S49_L008_R1_001_(paired)_contig_37 Average coverage: 2,771.52
Length=2524


***** No hits found *****


Lambda     K      H
   0.318    0.134    0.401 

Gapped
Lambda     K      H
   0.267   0.0410    0.140 

Effective search space used: 504340080


Query=  CM4_S49_L008_R1_001_(paired)_contig_38 Average coverage: 41,468.13
Length=2769


***** No hits found *****


Lambda     K      H
   0.318    0.134    0.401 

Gapped
Lambda     K      H
   0.267   0.0410    0.140 

Effective search space used: 556170776


Query=  CM4_S49_L008_R1_001_(paired)_contig_39 Average coverage: 45,669.42
Length=4515


***** No hits found *****


Lambda     K      H
   0.318    0.134    0.401 

Gapped
Lambda     K      H
   0.267   0.0410    0.140 

Effective search space used: 925192700


Query=  CM4_S49_L008_R1_001_(paired)_contig_40 Average coverage: 1,241.80
Length=748


***** No hits found *****


Lambda     K      H
   0.318    0.134    0.401 

Gapped
Lambda     K      H
   0.267   0.0410    0.140 

Effective search space used: 119101150


Query=  CM4_S49_L008_R1_001_(paired)_contig_41 Average coverage: 4,979.52
Length=8908


***** No hits found *****


Lambda     K      H
   0.318    0.134    0.401 

Gapped
Lambda     K      H
   0.267   0.0410    0.140 

Effective search space used: 1838909450


Query=  CM4_S49_L008_R1_001_(paired)_contig_42 Average coverage: 2,801.32
Length=6378


***** No hits found *****


Lambda     K      H
   0.318    0.134    0.401 

Gapped
Lambda     K      H
   0.267   0.0410    0.140 

Effective search space used: 1318919420


Query=  CM4_S49_L008_R1_001_(paired)_contig_43 Average coverage: 6,083.92
Length=356


***** No hits found *****


Lambda     K      H
   0.318    0.134    0.401 

Gapped
Lambda     K      H
   0.267   0.0410    0.140 

Effective search space used: 34921536


Query=  CM4_S49_L008_R1_001_(paired)_contig_44 Average coverage: 7,572.39
Length=392


***** No hits found *****


Lambda     K      H
   0.318    0.134    0.401 

Gapped
Lambda     K      H
   0.267   0.0410    0.140 

Effective search space used: 41849668


Query=  CM4_S49_L008_R1_001_(paired)_contig_45 Average coverage: 24,432.84
Length=3980


***** No hits found *****


Lambda     K      H
   0.318    0.134    0.401 

Gapped
Lambda     K      H
   0.267   0.0410    0.140 

Effective search space used: 812168469


Query=  CM4_S49_L008_R1_001_(paired)_contig_46 Average coverage: 16,106.96
Length=6979


***** No hits found *****


Lambda     K      H
   0.318    0.134    0.401 

Gapped
Lambda     K      H
   0.267   0.0410    0.140 

Effective search space used: 1441541109


Query=  CM4_S49_L008_R1_001_(paired)_contig_47 Average coverage: 2,205.80
Length=4033


***** No hits found *****


Lambda     K      H
   0.318    0.134    0.401 

Gapped
Lambda     K      H
   0.267   0.0410    0.140 

Effective search space used: 824024943


Query=  CM4_S49_L008_R1_001_(paired)_contig_48 Average coverage: 396.86
Length=1750


***** No hits found *****


Lambda     K      H
   0.318    0.134    0.401 

Gapped
Lambda     K      H
   0.267   0.0410    0.140 

Effective search space used: 337783068


Query=  CM4_S49_L008_R1_001_(paired)_contig_49 Average coverage: 25,120.09
Length=1238


***** No hits found *****


Lambda     K      H
   0.318    0.134    0.401 

Gapped
Lambda     K      H
   0.267   0.0410    0.140 

Effective search space used: 224886640


Query=  CM4_S49_L008_R1_001_(paired)_contig_50 Average coverage: 1,502.56
Length=3685


***** No hits found *****


Lambda     K      H
   0.318    0.134    0.401 

Gapped
Lambda     K      H
   0.267   0.0410    0.140 

Effective search space used: 751675296


Query=  CM4_S49_L008_R1_001_(paired)_contig_51 Average coverage: 394.79
Length=1242


***** No hits found *****


Lambda     K      H
   0.318    0.134    0.401 

Gapped
Lambda     K      H
   0.267   0.0410    0.140 

Effective search space used: 226257900


Query=  CM4_S49_L008_R1_001_(paired)_contig_52 Average coverage: 568.50
Length=2138


***** No hits found *****


Lambda     K      H
   0.318    0.134    0.401 

Gapped
Lambda     K      H
   0.267   0.0410    0.140 

Effective search space used: 420362592


Query=  CM4_S49_L008_R1_001_(paired)_contig_53 Average coverage: 108.11
Length=536


***** No hits found *****


Lambda     K      H
   0.318    0.134    0.401 

Gapped
Lambda     K      H
   0.267   0.0410    0.140 

Effective search space used: 72376548


Query=  CM4_S49_L008_R1_001_(paired)_contig_54 Average coverage: 2,170.23
Length=7796


***** No hits found *****


Lambda     K      H
   0.318    0.134    0.401 

Gapped
Lambda     K      H
   0.267   0.0410    0.140 

Effective search space used: 1609320000


Query=  CM4_S49_L008_R1_001_(paired)_contig_55 Average coverage: 3,975.41
Length=383


***** No hits found *****


Lambda     K      H
   0.318    0.134    0.401 

Gapped
Lambda     K      H
   0.267   0.0410    0.140 

Effective search space used: 40574184


Query=  CM4_S49_L008_R1_001_(paired)_contig_56 Average coverage: 4,707.90
Length=2747


***** No hits found *****


Lambda     K      H
   0.318    0.134    0.401 

Gapped
Lambda     K      H
   0.267   0.0410    0.140 

Effective search space used: 550829400


Query=  CM4_S49_L008_R1_001_(paired)_contig_57 Average coverage: 2,588.49
Length=907


***** No hits found *****


Lambda     K      H
   0.318    0.134    0.401 

Gapped
Lambda     K      H
   0.267   0.0410    0.140 

Effective search space used: 153508589


Query=  CM4_S49_L008_R1_001_(paired)_contig_58 Average coverage: 10,069.31
Length=1127


***** No hits found *****


Lambda     K      H
   0.318    0.134    0.401 

Gapped
Lambda     K      H
   0.267   0.0410    0.140 

Effective search space used: 201077916


Query=  CM4_S49_L008_R1_001_(paired)_contig_59 Average coverage: 18,066.04
Length=811


***** No hits found *****


Lambda     K      H
   0.318    0.134    0.401 

Gapped
Lambda     K      H
   0.267   0.0410    0.140 

Effective search space used: 132544380


Query=  CM4_S49_L008_R1_001_(paired)_contig_60 Average coverage: 784.94
Length=5466


***** No hits found *****


Lambda     K      H
   0.318    0.134    0.401 

Gapped
Lambda     K      H
   0.267   0.0410    0.140 

Effective search space used: 1127224989


Query=  CM4_S49_L008_R1_001_(paired)_contig_61 Average coverage: 1,986.13
Length=1933


***** No hits found *****


Lambda     K      H
   0.318    0.134    0.401 

Gapped
Lambda     K      H
   0.267   0.0410    0.140 

Effective search space used: 376894607


Query=  CM4_S49_L008_R1_001_(paired)_contig_62 Average coverage: 3,505.52
Length=3262


***** No hits found *****


Lambda     K      H
   0.318    0.134    0.401 

Gapped
Lambda     K      H
   0.267   0.0410    0.140 

Effective search space used: 662020284


Query=  CM4_S49_L008_R1_001_(paired)_contig_63 Average coverage: 23,144.56
Length=9821


***** No hits found *****


Lambda     K      H
   0.318    0.134    0.401 

Gapped
Lambda     K      H
   0.267   0.0410    0.140 

Effective search space used: 2033692890


Query=  CM4_S49_L008_R1_001_(paired)_contig_64 Average coverage: 2,660.10
Length=1407


***** No hits found *****


Lambda     K      H
   0.318    0.134    0.401 

Gapped
Lambda     K      H
   0.267   0.0410    0.140 

Effective search space used: 262132608


Query=  CM4_S49_L008_R1_001_(paired)_contig_65 Average coverage: 4,459.69
Length=4913


***** No hits found *****


Lambda     K      H
   0.318    0.134    0.401 

Gapped
Lambda     K      H
   0.267   0.0410    0.140 

Effective search space used: 1011745100


Query=  CM4_S49_L008_R1_001_(paired)_contig_66 Average coverage: 26,496.09
Length=888


***** No hits found *****


Lambda     K      H
   0.318    0.134    0.401 

Gapped
Lambda     K      H
   0.267   0.0410    0.140 

Effective search space used: 149340935


Query=  CM4_S49_L008_R1_001_(paired)_contig_67 Average coverage: 14,441.42
Length=677


***** No hits found *****


Lambda     K      H
   0.318    0.134    0.401 

Gapped
Lambda     K      H
   0.267   0.0410    0.140 

Effective search space used: 103427436


Query=  CM4_S49_L008_R1_001_(paired)_contig_68 Average coverage: 12,506.47
Length=367


***** No hits found *****


Lambda     K      H
   0.318    0.134    0.401 

Gapped
Lambda     K      H
   0.267   0.0410    0.140 

Effective search space used: 36951489


Query=  CM4_S49_L008_R1_001_(paired)_contig_69 Average coverage: 1,961.82
Length=1267


***** No hits found *****


Lambda     K      H
   0.318    0.134    0.401 

Gapped
Lambda     K      H
   0.267   0.0410    0.140 

Effective search space used: 231742940


Query=  CM4_S49_L008_R1_001_(paired)_contig_70 Average coverage: 1,915.08
Length=273


***** No hits found *****


Lambda     K      H
   0.318    0.134    0.401 

Gapped
Lambda     K      H
   0.267   0.0410    0.140 

Effective search space used: 23481322


Query=  CM4_S49_L008_R1_001_(paired)_contig_71 Average coverage: 1,438.62
Length=211


***** No hits found *****


Lambda     K      H
   0.318    0.134    0.401 

Gapped
Lambda     K      H
   0.267   0.0410    0.140 

Effective search space used: 23615541


Query=  CM4_S49_L008_R1_001_(paired)_contig_72 Average coverage: 675.61
Length=3948


***** No hits found *****


Lambda     K      H
   0.318    0.134    0.401 

Gapped
Lambda     K      H
   0.267   0.0410    0.140 

Effective search space used: 805581539


Query=  CM4_S49_L008_R1_001_(paired)_contig_73 Average coverage: 283.22
Length=6035


***** No hits found *****


Lambda     K      H
   0.318    0.134    0.401 

Gapped
Lambda     K      H
   0.267   0.0410    0.140 

Effective search space used: 1244202310


Query=  CM4_S49_L008_R1_001_(paired)_contig_74 Average coverage: 29,416.44
Length=2745
                                                                      Score     E
Sequences producing significant alignments:                          (Bits)  Value

  L07778.gene.p01 vatA protein. vatA Curated. Encoded by gene vat...  65.5    1e-011
  NC_004771.1.3125800.p01 CatB2. Chloramphenicol acetyltransferas...  63.9    3e-011
  AY232670.1.gene3.p01 chloramphenicol acetyltransferase. Encoded...  63.9    3e-011
  U19459.gene.p01 vatB protein. vatB Curated. Encoded by gene vat...  63.2    6e-011
  JN676230.2.gene7.p01 chloramphenicol acetyltransferase. Encoded...  62.0    1e-010
  AF047479.2.gene11.p01 chloramphenicol acetyltransferase. catB2 ...  62.0    1e-010
  AJ487034.1.gene3.p01 chloramphenicol acetyltransferase. Gene ca...  62.0    1e-010
  AY139601.1.gene2.p01 chloramphenicol acetyltransferase. catB2 C...  62.0    1e-010
  AF242872.1.gene4.p01 VatE. Encoded by gene vat(E). Acetyltransf...  62.0    1e-010
  AY987853.gene.p01 catB2 protein. Encoded by gene catB2. ARO:300...  62.0    1e-010
  AF139725.gene.p01 vatE protein. Encoded by gene vatE. ARO:10000...  62.0    1e-010
  AJ878850.1.gene3.p01 CATB10 chloramphenicol acetyltransferase. ...  61.6    2e-010
  AF015628.1.gene2.p01 streptogramin A acetyl transferase. Encode...  60.5    4e-010
  KJ510410.1.gene7.p01 chloramphenicol resistance protein. Encode...  60.1    5e-010
  EF660562.1.gene3.p01 CatB3. Encoded by gene catB3. Chloranpheni...  60.1    5e-010
  GU944730.1.gene1.p01 chloramphenicol acetyltransferase. Encoded...  60.1    5e-010
  GQ891757.1.gene5.p01 chloramphenicol acetyltransferase. Encoded...  60.1    5e-010
  FJ460181.2.gene2.p01 chloramphenicol acetyltransferase. catB8 C...  60.1    5e-010
  AY259086.1.gene4.p01 chloramphenicol acetyltransferase. Encoded...  60.1    5e-010
  DQ393783.1.gene2.p01 CatB3. catB3 Curated. Chloramphenicol acet...  60.1    5e-010
  DQ993182.gene.p01 catB3 protein. Encoded by gene catB3. ARO:300...  60.1    5e-010
  AY740681.1.gene5.p01 chloramphenicol acetyltransferase. Encoded...  60.1    5e-010
  AF322577.2.gene4.p01 chloramphenicol acetyltransferase. Encoded...  60.1    5e-010
  AF227506.1.gene1.p01 chloramphenicol acetyltransferase. catB8 C...  59.3    9e-010
  AF418284.1.gene3.p01 chloramphenicol acetyltransferase. catB8 C...  59.3    9e-010
  AJ223604.1.gene5.p01 Unknown product. Encoded by gene catB6. ca...  59.3    9e-010
  M58472.1.gene1.p01 chloramphenicol acetyltransferase. Encoded b...  59.3    9e-010
  AY123251.gene2.p01 chloramphenicol acetyltransferase. Encoded b...  59.3    9e-010
  X82455.1.gene1.p01 chloramphenicol acetyltransferase. Encoded b...  58.2    2e-009
  JQ808129.1.gene4.p01 chloramphenicol acetyltransferase. Encoded...  56.6    3e-009
  GQ205627.2.gene3.p01 streptogramin A acetyltransferase. vatH Cu...  57.0    4e-009
  AF462019.1.gene1.p01 chloramphenicol acetyltransferase. catB9 C...  56.2    7e-009
  AF036933.1.gene1.p01 chloramphenicol acetyltransferase. CATB7. ...  55.8    9e-009
  NC_002516.2.878374.p01 chloramphenicol acetyltransferase. Encod...  55.8    9e-009
  AF368302.1.gene3.p01 streptogramin A acetyltransferase. vatD Cu...  55.5    1e-008


> L07778.gene.p01 vatA protein. vatA Curated. Encoded by gene vatA. 
ARO:1000001 process or component of antibiotic biology 
or chemistry. ARO:3002840 vatA. [Staphylococcus aureus]
Length=219

 Score = 65.5 bits (158),  Expect = 1e-011
 Identities = 41/107 (38%), Positives = 56/107 (52%), Gaps = 23/107 (21%)
 Frame = +1

Query  1807  IGDRTLVGPNVSFF--SATHPLD-----------------PALRDGMRGPELGKEIHIGA  1929
             IG    +GP  +F    A H +D                 P+L+D      L  +I IG 
Sbjct  68    IGRFCSIGPGTTFIMNGANHRMDGSTYPFHLFRMGWEKYMPSLKD----LPLKGDIEIGN  123

Query  1930  DCWIGGNVVILPGVMIGRGSTVGAGSVVTKSVPAFTVVAGNPAKFIR  2070
             D WIG +V I+PGV IG G+ + A +VVTK+V  +++V GNP KFIR
Sbjct  124   DVWIGRDVTIMPGVKIGDGAIIAAEAVVTKNVAPYSIVGGNPLKFIR  170


> NC_004771.1.3125800.p01 CatB2. Chloramphenicol acetyltransferase. 
catB2 Curated. Encoded by gene catB2. ARO:3002675 catB2. 
ARO:1000001 process or component of antibiotic biology or 
chemistry. [Pasteurella multocida]
Length=210

 Score = 63.9 bits (154),  Expect = 3e-011
 Identities = 28/68 (41%), Positives = 43/68 (63%), Gaps = 0/68 (0%)
 Frame = +1

Query  1867  DPALRDGMRGPELGKEIHIGADCWIGGNVVILPGVMIGRGSTVGAGSVVTKSVPAFTVVA  2046
             +PA    +   +   +  IG+D WIG   +I+PG+ IG G+ +G+ ++VTK V  +T+V 
Sbjct  95    EPAFAKSVDAFQRAGDTVIGSDVWIGSEAMIMPGIKIGHGAVIGSRALVTKDVEPYTIVG  154

Query  2047  GNPAKFIR  2070
             GNPAK IR
Sbjct  155   GNPAKSIR  162


> AY232670.1.gene3.p01 chloramphenicol acetyltransferase. Encoded 
by gene catB2. catB2 Curated. CatB2. ARO:3002675 catB2. ARO:1000001 
process or component of antibiotic biology or chemistry. 
[Pasteurella multocida]
Length=210

 Score = 63.9 bits (154),  Expect = 3e-011
 Identities = 28/68 (41%), Positives = 43/68 (63%), Gaps = 0/68 (0%)
 Frame = +1

Query  1867  DPALRDGMRGPELGKEIHIGADCWIGGNVVILPGVMIGRGSTVGAGSVVTKSVPAFTVVA  2046
             +PA    +   +   +  IG+D WIG   +I+PG+ IG G+ +G+ ++VTK V  +T+V 
Sbjct  95    EPAFAKSVDAFQRAGDTVIGSDVWIGSEAMIMPGIKIGHGAVIGSRALVTKDVEPYTIVG  154

Query  2047  GNPAKFIR  2070
             GNPAK IR
Sbjct  155   GNPAKSIR  162


> U19459.gene.p01 vatB protein. vatB Curated. Encoded by gene vatB. 
ARO:3002841 vatB. ARO:1000001 process or component of antibiotic 
biology or chemistry. [Staphylococcus aureus]
Length=212

 Score = 63.2 bits (152),  Expect = 6e-011
 Identities = 25/50 (50%), Positives = 36/50 (72%), Gaps = 0/50 (0%)
 Frame = +1

Query  1921  IGADCWIGGNVVILPGVMIGRGSTVGAGSVVTKSVPAFTVVAGNPAKFIR  2070
             +G D WIG NV ++PG+ IG G+ V A SVVTK VP + ++ GNP++ I+
Sbjct  119   VGNDVWIGQNVTVMPGIQIGDGAIVAANSVVTKDVPPYRIIGGNPSRIIK  168


> JN676230.2.gene7.p01 chloramphenicol acetyltransferase. Encoded 
by gene catB2. ARO:3002675 catB2. ARO:1000001 process or 
component of antibiotic biology or chemistry. [Klebsiella oxytoca]
Length=210

 Score = 62.0 bits (149),  Expect = 1e-010
 Identities = 27/68 (39%), Positives = 42/68 (61%), Gaps = 0/68 (0%)
 Frame = +1

Query  1867  DPALRDGMRGPELGKEIHIGADCWIGGNVVILPGVMIGRGSTVGAGSVVTKSVPAFTVVA  2046
             +PA    +   +   +  IG+D WIG   +I+PG+ IG G+ +G+ ++V K V  +T+V 
Sbjct  95    EPAFAKSVDAFQRAGDTVIGSDVWIGSEAMIMPGIKIGHGAVIGSRALVAKDVEPYTIVG  154

Query  2047  GNPAKFIR  2070
             GNPAK IR
Sbjct  155   GNPAKSIR  162


> AF047479.2.gene11.p01 chloramphenicol acetyltransferase. catB2 
Curated. Encoded by gene catB2. ARO:3002675 catB2. ARO:1000001 
process or component of antibiotic biology or chemistry. 
[Plasmid NR79]
Length=210

 Score = 62.0 bits (149),  Expect = 1e-010
 Identities = 27/68 (39%), Positives = 42/68 (61%), Gaps = 0/68 (0%)
 Frame = +1

Query  1867  DPALRDGMRGPELGKEIHIGADCWIGGNVVILPGVMIGRGSTVGAGSVVTKSVPAFTVVA  2046
             +PA    +   +   +  IG+D WIG   +I+PG+ IG G+ +G+ ++V K V  +T+V 
Sbjct  95    EPAFAKSVDAFQRAGDTVIGSDVWIGSEAMIMPGIKIGHGAVIGSRALVAKDVEPYTIVG  154

Query  2047  GNPAKFIR  2070
             GNPAK IR
Sbjct  155   GNPAKSIR  162


> AJ487034.1.gene3.p01 chloramphenicol acetyltransferase. Gene 
cassette. Encoded by gene catB2. catB2 Curated. ARO:3002675 
catB2. ARO:1000001 process or component of antibiotic biology 
or chemistry. [Salmonella enterica subsp. enterica serovar 
Enteritidis]
Length=210

 Score = 62.0 bits (149),  Expect = 1e-010
 Identities = 27/68 (39%), Positives = 42/68 (61%), Gaps = 0/68 (0%)
 Frame = +1

Query  1867  DPALRDGMRGPELGKEIHIGADCWIGGNVVILPGVMIGRGSTVGAGSVVTKSVPAFTVVA  2046
             +PA    +   +   +  IG+D WIG   +I+PG+ IG G+ +G+ ++V K V  +T+V 
Sbjct  95    EPAFAKSVDAFQRAGDTVIGSDVWIGSEAMIMPGIKIGHGAVIGSRALVAKDVEPYTIVG  154

Query  2047  GNPAKFIR  2070
             GNPAK IR
Sbjct  155   GNPAKSIR  162


> AY139601.1.gene2.p01 chloramphenicol acetyltransferase. catB2 
Curated. Encoded by gene catB2. Confers resistance against 
chloramphenicol. ARO:3002675 catB2. ARO:1000001 process or component 
of antibiotic biology or chemistry. [uncultured bacterium]
Length=210

 Score = 62.0 bits (149),  Expect = 1e-010
 Identities = 27/68 (39%), Positives = 42/68 (61%), Gaps = 0/68 (0%)
 Frame = +1

Query  1867  DPALRDGMRGPELGKEIHIGADCWIGGNVVILPGVMIGRGSTVGAGSVVTKSVPAFTVVA  2046
             +PA    +   +   +  IG+D WIG   +I+PG+ IG G+ +G+ ++V K V  +T+V 
Sbjct  95    EPAFAKSVDAFQRAGDTVIGSDVWIGSEAMIMPGIKIGHGAVIGSRALVAKDVEPYTIVG  154

Query  2047  GNPAKFIR  2070
             GNPAK IR
Sbjct  155   GNPAKSIR  162


> AF242872.1.gene4.p01 VatE. Encoded by gene vat(E). Acetyltransferase. 
vatE Curated. ARO:1000001 process or component of antibiotic 
biology or chemistry. ARO:3002844 vatE. [Enterococcus 
faecium]
Length=214

 Score = 62.0 bits (149),  Expect = 1e-010
 Identities = 27/49 (55%), Positives = 34/49 (69%), Gaps = 0/49 (0%)
 Frame = +1

Query  1921  IGADCWIGGNVVILPGVMIGRGSTVGAGSVVTKSVPAFTVVAGNPAKFI  2067
             +G D W G NV +LPGV IG G+ +GA SVVTK V  +T+V GNP + I
Sbjct  118   VGNDVWFGQNVTVLPGVKIGDGAIIGANSVVTKDVAPYTIVGGNPIQLI  166


> AY987853.gene.p01 catB2 protein. Encoded by gene catB2. ARO:3002675 
catB2. ARO:1000001 process or component of antibiotic 
biology or chemistry. [Klebsiella pneumoniae]
Length=210

 Score = 62.0 bits (149),  Expect = 1e-010
 Identities = 27/68 (39%), Positives = 42/68 (61%), Gaps = 0/68 (0%)
 Frame = +1

Query  1867  DPALRDGMRGPELGKEIHIGADCWIGGNVVILPGVMIGRGSTVGAGSVVTKSVPAFTVVA  2046
             +PA    +   +   +  IG+D WIG   +I+PG+ IG G+ +G+ ++V K V  +T+V 
Sbjct  95    EPAFAKSVDAFQRAGDTVIGSDVWIGSEAMIMPGIKIGHGAVIGSRALVAKDVEPYTIVG  154

Query  2047  GNPAKFIR  2070
             GNPAK IR
Sbjct  155   GNPAKSIR  162


> AF139725.gene.p01 vatE protein. Encoded by gene vatE. ARO:1000001 
process or component of antibiotic biology or chemistry. 
ARO:3002844 vatE. [Enterococcus faecium]
Length=214

 Score = 62.0 bits (149),  Expect = 1e-010
 Identities = 27/49 (55%), Positives = 34/49 (69%), Gaps = 0/49 (0%)
 Frame = +1

Query  1921  IGADCWIGGNVVILPGVMIGRGSTVGAGSVVTKSVPAFTVVAGNPAKFI  2067
             +G D W G NV +LPGV IG G+ +GA SVVTK V  +T+V GNP + I
Sbjct  118   VGNDVWFGQNVTVLPGVKIGDGAIIGANSVVTKDVAPYTIVGGNPIQLI  166


> AJ878850.1.gene3.p01 CATB10 chloramphenicol acetyltransferase. 
Encoded by gene catB10. catB10 Curated. ARO:1000001 process 
or component of antibiotic biology or chemistry. ARO:3003110 
catB10. [Pseudomonas aeruginosa]
Length=210

 Score = 61.6 bits (148),  Expect = 2e-010
 Identities = 26/68 (38%), Positives = 43/68 (63%), Gaps = 0/68 (0%)
 Frame = +1

Query  1867  DPALRDGMRGPELGKEIHIGADCWIGGNVVILPGVMIGRGSTVGAGSVVTKSVPAFTVVA  2046
             +PA    +   +   +  IG+D WIG   +I+PG+ +G G+ +G+ ++VTK V  +T+V 
Sbjct  95    EPAFSGALDAFQKAGDTVIGSDVWIGSEAMIMPGINVGHGAVIGSRALVTKDVEPYTIVG  154

Query  2047  GNPAKFIR  2070
             GNPAK I+
Sbjct  155   GNPAKPIK  162


> AF015628.1.gene2.p01 streptogramin A acetyl transferase. Encoded 
by gene vatC. vatC Curated. ARO:1000001 process or component 
of antibiotic biology or chemistry. ARO:3002842 vatC. [Staphylococcus 
cohnii]
Length=212

 Score = 60.5 bits (145),  Expect = 4e-010
 Identities = 27/50 (54%), Positives = 37/50 (74%), Gaps = 0/50 (0%)
 Frame = +1

Query  1921  IGADCWIGGNVVILPGVMIGRGSTVGAGSVVTKSVPAFTVVAGNPAKFIR  2070
             IG D WIG +V I+PGV IG G+ + A SVVTK+V  ++VV GNP++ I+
Sbjct  121   IGNDVWIGRDVTIMPGVKIGNGAIIAAKSVVTKNVDPYSVVGGNPSRLIK  170


> KJ510410.1.gene7.p01 chloramphenicol resistance protein. Encoded 
by gene blacatB3. ARO:3002676 catB3. ARO:1000001 process 
or component of antibiotic biology or chemistry. [Pseudomonas 
aeruginosa]
Length=210

 Score = 60.1 bits (144),  Expect = 5e-010
 Identities = 26/68 (38%), Positives = 40/68 (58%), Gaps = 0/68 (0%)
 Frame = +1

Query  1867  DPALRDGMRGPELGKEIHIGADCWIGGNVVILPGVMIGRGSTVGAGSVVTKSVPAFTVVA  2046
             +PA    +   +      IG D WIG   +++PG+ IG G+ +G+ S+VTK V  + +V 
Sbjct  95    EPAFSSALDAFQKAGNTVIGNDVWIGSEAMVMPGIKIGHGAVIGSRSLVTKDVEPYAIVG  154

Query  2047  GNPAKFIR  2070
             GNPAK I+
Sbjct  155   GNPAKKIK  162


> EF660562.1.gene3.p01 CatB3. Encoded by gene catB3. Chloranphenicol 
acetyltransferase. ARO:3002676 catB3. ARO:1000001 process 
or component of antibiotic biology or chemistry. [Pseudomonas 
aeruginosa]
Length=210

 Score = 60.1 bits (144),  Expect = 5e-010
 Identities = 26/68 (38%), Positives = 40/68 (58%), Gaps = 0/68 (0%)
 Frame = +1

Query  1867  DPALRDGMRGPELGKEIHIGADCWIGGNVVILPGVMIGRGSTVGAGSVVTKSVPAFTVVA  2046
             +PA    +   +      IG D WIG   +++PG+ IG G+ +G+ S+VTK V  + +V 
Sbjct  95    EPAFSSALDAFQKAGNTVIGNDVWIGSEAMVMPGIKIGHGAVIGSRSLVTKDVEPYAIVG  154

Query  2047  GNPAKFIR  2070
             GNPAK I+
Sbjct  155   GNPAKKIK  162


> GU944730.1.gene1.p01 chloramphenicol acetyltransferase. Encoded 
by gene catB3. ARO:3002676 catB3. ARO:1000001 process or 
component of antibiotic biology or chemistry. [Acinetobacter 
baumannii]
Length=210

 Score = 60.1 bits (144),  Expect = 5e-010
 Identities = 26/68 (38%), Positives = 40/68 (58%), Gaps = 0/68 (0%)
 Frame = +1

Query  1867  DPALRDGMRGPELGKEIHIGADCWIGGNVVILPGVMIGRGSTVGAGSVVTKSVPAFTVVA  2046
             +PA    +   +      IG D WIG   +++PG+ IG G+ +G+ S+VTK V  + +V 
Sbjct  95    EPAFSSALDAFQKAGNTVIGNDVWIGSEAMVMPGIKIGHGAVIGSRSLVTKDVEPYAIVG  154

Query  2047  GNPAKFIR  2070
             GNPAK I+
Sbjct  155   GNPAKKIK  162


> GQ891757.1.gene5.p01 chloramphenicol acetyltransferase. Encoded 
by gene catB3. Confers resistance to chloraphenicol. ARO:3002676 
catB3. ARO:1000001 process or component of antibiotic 
biology or chemistry. [Aeromonas caviae]
Length=210

 Score = 60.1 bits (144),  Expect = 5e-010
 Identities = 26/68 (38%), Positives = 40/68 (58%), Gaps = 0/68 (0%)
 Frame = +1

Query  1867  DPALRDGMRGPELGKEIHIGADCWIGGNVVILPGVMIGRGSTVGAGSVVTKSVPAFTVVA  2046
             +PA    +   +      IG D WIG   +++PG+ IG G+ +G+ S+VTK V  + +V 
Sbjct  95    EPAFSSALDAFQKAGNTVIGNDVWIGSEAMVMPGIKIGHGAVIGSRSLVTKDVEPYAIVG  154

Query  2047  GNPAKFIR  2070
             GNPAK I+
Sbjct  155   GNPAKKIK  162


> FJ460181.2.gene2.p01 chloramphenicol acetyltransferase. catB8 
Curated. Confers resistance to chloramphenicol. Encoded by 
gene catB8. ARO:1000001 process or component of antibiotic biology 
or chemistry. ARO:3002680 catB8. [Aeromonas media]
Length=210

 Score = 60.1 bits (144),  Expect = 5e-010
 Identities = 26/68 (38%), Positives = 41/68 (60%), Gaps = 0/68 (0%)
 Frame = +1

Query  1867  DPALRDGMRGPELGKEIHIGADCWIGGNVVILPGVMIGRGSTVGAGSVVTKSVPAFTVVA  2046
             +PA    +   +   +  IG D WIG   +I+PG+ IG G+ +G+ S+VTK V  + ++ 
Sbjct  95    EPAFSRALDAFQRAGDTVIGNDVWIGSEAMIMPGIKIGDGAVIGSRSLVTKDVEPYAIIG  154

Query  2047  GNPAKFIR  2070
             GNPAK I+
Sbjct  155   GNPAKHIK  162


> AY259086.1.gene4.p01 chloramphenicol acetyltransferase. Encoded 
by gene catB3. ARO:3002676 catB3. ARO:1000001 process or 
component of antibiotic biology or chemistry. [Escherichia coli]
Length=210

 Score = 60.1 bits (144),  Expect = 5e-010
 Identities = 26/68 (38%), Positives = 40/68 (58%), Gaps = 0/68 (0%)
 Frame = +1

Query  1867  DPALRDGMRGPELGKEIHIGADCWIGGNVVILPGVMIGRGSTVGAGSVVTKSVPAFTVVA  2046
             +PA    +   +      IG D WIG   +++PG+ IG G+ +G+ S+VTK V  + +V 
Sbjct  95    EPAFSSALDAFQKAGNTVIGNDVWIGSEAMVMPGIKIGHGAVIGSRSLVTKDVEPYAIVG  154

Query  2047  GNPAKFIR  2070
             GNPAK I+
Sbjct  155   GNPAKKIK  162


> DQ393783.1.gene2.p01 CatB3. catB3 Curated. Chloramphenicol acetyltransferase; 
chloramphenicol resistance. Encoded by gene 
catB3. ARO:3002676 catB3. ARO:1000001 process or component 
of antibiotic biology or chemistry. [Pseudomonas aeruginosa]
Length=210

 Score = 60.1 bits (144),  Expect = 5e-010
 Identities = 26/68 (38%), Positives = 40/68 (58%), Gaps = 0/68 (0%)
 Frame = +1

Query  1867  DPALRDGMRGPELGKEIHIGADCWIGGNVVILPGVMIGRGSTVGAGSVVTKSVPAFTVVA  2046
             +PA    +   +      IG D WIG   +++PG+ IG G+ +G+ S+VTK V  + +V 
Sbjct  95    EPAFSSALDAFQKAGNTVIGNDVWIGSEAMVMPGIKIGHGAVIGSRSLVTKDVEPYAIVG  154

Query  2047  GNPAKFIR  2070
             GNPAK I+
Sbjct  155   GNPAKKIK  162


> DQ993182.gene.p01 catB3 protein. Encoded by gene catB3. ARO:3002676 
catB3. ARO:1000001 process or component of antibiotic 
biology or chemistry. [Aeromonas hydrophila]
Length=210

 Score = 60.1 bits (144),  Expect = 5e-010
 Identities = 26/68 (38%), Positives = 40/68 (58%), Gaps = 0/68 (0%)
 Frame = +1

Query  1867  DPALRDGMRGPELGKEIHIGADCWIGGNVVILPGVMIGRGSTVGAGSVVTKSVPAFTVVA  2046
             +PA    +   +      IG D WIG   +++PG+ IG G+ +G+ S+VTK V  + +V 
Sbjct  95    EPAFSSALDAFQKAGNTVIGNDVWIGSEAMVMPGIKIGHGAVIGSRSLVTKDVEPYAIVG  154

Query  2047  GNPAKFIR  2070
             GNPAK I+
Sbjct  155   GNPAKKIK  162


> AY740681.1.gene5.p01 chloramphenicol acetyltransferase. Encoded 
by gene catB3. ARO:3002676 catB3. ARO:1000001 process or 
component of antibiotic biology or chemistry. [Aeromonas caviae]
Length=210

 Score = 60.1 bits (144),  Expect = 5e-010
 Identities = 26/68 (38%), Positives = 40/68 (58%), Gaps = 0/68 (0%)
 Frame = +1

Query  1867  DPALRDGMRGPELGKEIHIGADCWIGGNVVILPGVMIGRGSTVGAGSVVTKSVPAFTVVA  2046
             +PA    +   +      IG D WIG   +++PG+ IG G+ +G+ S+VTK V  + +V 
Sbjct  95    EPAFSSALDAFQKAGNTVIGNDVWIGSEAMVMPGIKIGHGAVIGSRSLVTKDVEPYAIVG  154

Query  2047  GNPAKFIR  2070
             GNPAK I+
Sbjct  155   GNPAKKIK  162


> AF322577.2.gene4.p01 chloramphenicol acetyltransferase. Encoded 
by gene catB4. ARO:3002676 catB3. ARO:1000001 process or 
component of antibiotic biology or chemistry. [Klebsiella pneumoniae]
Length=210

 Score = 60.1 bits (144),  Expect = 5e-010
 Identities = 26/68 (38%), Positives = 40/68 (58%), Gaps = 0/68 (0%)
 Frame = +1

Query  1867  DPALRDGMRGPELGKEIHIGADCWIGGNVVILPGVMIGRGSTVGAGSVVTKSVPAFTVVA  2046
             +PA    +   +      IG D WIG   +++PG+ IG G+ +G+ S+VTK V  + +V 
Sbjct  95    EPAFSSALDAFQKAGNTVIGNDVWIGSEAMVMPGIKIGHGAVIGSRSLVTKDVEPYAIVG  154

Query  2047  GNPAKFIR  2070
             GNPAK I+
Sbjct  155   GNPAKKIK  162


> AF227506.1.gene1.p01 chloramphenicol acetyltransferase. catB8 
Curated. Encoded by gene catB8. ARO:1000001 process or component 
of antibiotic biology or chemistry. ARO:3002680 catB8. 
[Klebsiella pneumoniae]
Length=210

 Score = 59.3 bits (142),  Expect = 9e-010
 Identities = 26/68 (38%), Positives = 41/68 (60%), Gaps = 0/68 (0%)
 Frame = +1

Query  1867  DPALRDGMRGPELGKEIHIGADCWIGGNVVILPGVMIGRGSTVGAGSVVTKSVPAFTVVA  2046
             +PA    +   +   +  IG D WIG   +I+PG+ IG G+ +G+ S+VTK V  + ++ 
Sbjct  95    EPAFSRALDAFQRAGDTVIGNDVWIGSEAMIMPGIKIGDGAVIGSRSLVTKDVEPYAIIG  154

Query  2047  GNPAKFIR  2070
             GNPAK I+
Sbjct  155   GNPAKQIK  162


> AF418284.1.gene3.p01 chloramphenicol acetyltransferase. catB8 
Curated. Chloramphenicol resistance protein. Encoded by gene 
catB8. ARO:1000001 process or component of antibiotic biology 
or chemistry. ARO:3002680 catB8. [Pseudomonas aeruginosa]
Length=210

 Score = 59.3 bits (142),  Expect = 9e-010
 Identities = 26/68 (38%), Positives = 41/68 (60%), Gaps = 0/68 (0%)
 Frame = +1

Query  1867  DPALRDGMRGPELGKEIHIGADCWIGGNVVILPGVMIGRGSTVGAGSVVTKSVPAFTVVA  2046
             +PA    +   +   +  IG D WIG   +I+PG+ IG G+ +G+ S+VTK V  + ++ 
Sbjct  95    EPAFSSALDAFQRAGDTVIGNDVWIGSEAMIMPGIKIGDGAVIGSRSLVTKDVEPYALIG  154

Query  2047  GNPAKFIR  2070
             GNPAK I+
Sbjct  155   GNPAKQIK  162


> AJ223604.1.gene5.p01 Unknown product. Encoded by gene catB6. 
catB6 Curated. ARO:3002678 catB6. ARO:1000001 process or component 
of antibiotic biology or chemistry. [Pseudomonas aeruginosa]
Length=210

 Score = 59.3 bits (142),  Expect = 9e-010
 Identities = 25/68 (36%), Positives = 41/68 (60%), Gaps = 0/68 (0%)
 Frame = +1

Query  1867  DPALRDGMRGPELGKEIHIGADCWIGGNVVILPGVMIGRGSTVGAGSVVTKSVPAFTVVA  2046
             +PA        +   +  +G D WIG   +I+PG+ IG G+ +G+ S+VT+ V  +T++ 
Sbjct  95    EPAFSSSTDAFQKAGDTIVGNDVWIGSEAMIMPGIKIGDGAVIGSRSLVTRDVEPYTIIG  154

Query  2047  GNPAKFIR  2070
             GNPAK I+
Sbjct  155   GNPAKQIK  162


> M58472.1.gene1.p01 chloramphenicol acetyltransferase. Encoded 
by gene CAT. cat Curated. ARO:1000001 process or component 
of antibiotic biology or chemistry. ARO:3002670 cat. [Agrobacterium 
tumefaciens str. C58]
Length=209

 Score = 59.3 bits (142),  Expect = 9e-010
 Identities = 24/50 (48%), Positives = 34/50 (68%), Gaps = 0/50 (0%)
 Frame = +1

Query  1921  IGADCWIGGNVVILPGVMIGRGSTVGAGSVVTKSVPAFTVVAGNPAKFIR  2070
             IG D WIG   +I+PG+ +G G+ +G  ++VTK V  + +V GNPAK IR
Sbjct  112   IGNDVWIGSEAIIMPGITVGDGAVIGTRALVTKDVEPYAIVGGNPAKTIR  161


> AY123251.gene2.p01 chloramphenicol acetyltransferase. Encoded 
by gene catB8. Homology: Bacterial transferase hexapeptide 
repeat (HMMPfam: PF00132, score: 0.011). catB8 Curated. ARO:1000001 
process or component of antibiotic biology or chemistry. 
ARO:3002680 catB8. [Salmonella enterica subsp. enterica 
serovar Typhi]
Length=210

 Score = 59.3 bits (142),  Expect = 9e-010
 Identities = 26/68 (38%), Positives = 41/68 (60%), Gaps = 0/68 (0%)
 Frame = +1

Query  1867  DPALRDGMRGPELGKEIHIGADCWIGGNVVILPGVMIGRGSTVGAGSVVTKSVPAFTVVA  2046
             +PA    +   +   +  IG D WIG   +I+PG+ IG G+ +G+ S+VTK V  + ++ 
Sbjct  95    EPAFSRALDAFQRAGDTVIGNDVWIGSEAMIMPGIKIGDGAVIGSRSLVTKDVEPYAIIG  154

Query  2047  GNPAKFIR  2070
             GNPAK I+
Sbjct  155   GNPAKQIK  162


> X82455.1.gene1.p01 chloramphenicol acetyltransferase. Encoded 
by gene cat. cat Curated. ARO:1000001 process or component 
of antibiotic biology or chemistry. ARO:3002670 cat. [Morganella 
morganii]
Length=210

 Score = 58.2 bits (139),  Expect = 2e-009
 Identities = 25/68 (36%), Positives = 41/68 (60%), Gaps = 0/68 (0%)
 Frame = +1

Query  1867  DPALRDGMRGPELGKEIHIGADCWIGGNVVILPGVMIGRGSTVGAGSVVTKSVPAFTVVA  2046
             +PA    +   +   +  IG D WIG   +I+PG+ IG G+ +G+ S+VTK V  + ++ 
Sbjct  95    EPAFSSALDAFQRAGDTAIGNDVWIGSEAMIMPGIKIGDGAVIGSRSLVTKDVVPYAIIG  154

Query  2047  GNPAKFIR  2070
             G+PAK I+
Sbjct  155   GSPAKQIK  162


> JQ808129.1.gene4.p01 chloramphenicol acetyltransferase. Encoded 
by gene cat. cat Curated. ARO:1000001 process or component 
of antibiotic biology or chemistry. ARO:3002670 cat. [Klebsiella 
pneumoniae]
Length=210

 Score = 56.6 bits (135),  Expect(2) = 3e-009
 Identities = 22/50 (44%), Positives = 34/50 (68%), Gaps = 0/50 (0%)
 Frame = +1

Query  1921  IGADCWIGGNVVILPGVMIGRGSTVGAGSVVTKSVPAFTVVAGNPAKFIR  2070
             IG D WIG   +I+PGV +G G+ +G  ++VT+ V  + +V GNPA+ +R
Sbjct  112   IGNDVWIGSEAIIMPGVRVGDGAIIGTRALVTRDVEPYAIVGGNPARVLR  161


 Score = 20.4 bits (41),  Expect(2) = 3e-009
 Identities = 8/14 (57%), Positives = 8/14 (57%), Gaps = 0/14 (0%)
 Frame = +3

Query  1824  SWSQCQFLLGYAPA  1865
             SW Q Q   GY PA
Sbjct  94    SWQQAQAADGYLPA  107


> GQ205627.2.gene3.p01 streptogramin A acetyltransferase. vatH 
Curated. Confers resistance to streptogramin A. Encoded by gene 
vatG. ARO:1000001 process or component of antibiotic biology 
or chemistry. ARO:3002845 vatH. [Enterococcus faecium]
Length=216

 Score = 57.0 bits (136),  Expect = 4e-009
 Identities = 27/50 (54%), Positives = 34/50 (68%), Gaps = 0/50 (0%)
 Frame = +1

Query  1921  IGADCWIGGNVVILPGVMIGRGSTVGAGSVVTKSVPAFTVVAGNPAKFIR  2070
             +G D WIG +  I+PGV IG G+ + A SVVTK V   T+V GNPAK I+
Sbjct  120   VGNDVWIGLDATIMPGVKIGDGAIIAAKSVVTKDVDPSTIVGGNPAKQIK  169


> AF462019.1.gene1.p01 chloramphenicol acetyltransferase. catB9 
Curated. Encoded by gene catB9. Corresponds to Vibrio cholerae 
N16961 VCA0300. ARO:1000001 process or component of antibiotic 
biology or chemistry. ARO:3002681 catB9. [Vibrio cholerae]
Length=209

 Score = 56.2 bits (134),  Expect = 7e-009
 Identities = 26/50 (52%), Positives = 33/50 (66%), Gaps = 0/50 (0%)
 Frame = +1

Query  1921  IGADCWIGGNVVILPGVMIGRGSTVGAGSVVTKSVPAFTVVAGNPAKFIR  2070
             IG D WIG   +I+PGV IG G+ + + SVVTK V  + VV  NPAK I+
Sbjct  111   IGHDVWIGTEAMIMPGVKIGHGAIIASRSVVTKDVAPYEVVGSNPAKHIK  160


> AF036933.1.gene1.p01 chloramphenicol acetyltransferase. CATB7. 
catB7 Curated. Encoded by gene catB7. ARO:1000001 process 
or component of antibiotic biology or chemistry. ARO:3002679 
catB7. [Pseudomonas aeruginosa]
Length=212

 Score = 55.8 bits (133),  Expect = 9e-009
 Identities = 24/68 (35%), Positives = 39/68 (57%), Gaps = 0/68 (0%)
 Frame = +1

Query  1867  DPALRDGMRGPELGKEIHIGADCWIGGNVVILPGVMIGRGSTVGAGSVVTKSVPAFTVVA  2046
             +P     + G +   +  IG D WIG   + +PGV +G G+ +G+ ++VT  V  + +V 
Sbjct  95    EPVFAGAVNGYQPAGDTLIGHDVWIGTEAMFMPGVRVGHGAIIGSRALVTGDVEPYAIVG  154

Query  2047  GNPAKFIR  2070
             GNPA+ IR
Sbjct  155   GNPARTIR  162


> NC_002516.2.878374.p01 chloramphenicol acetyltransferase. Encoded 
by gene cat. Product name confidence: class 1 (Function 
experimentally demonstrated in P. aeruginosa). ARO:1000001 
process or component of antibiotic biology or chemistry. ARO:3002679 
catB7. [Pseudomonas aeruginosa PAO1]
Length=212

 Score = 55.8 bits (133),  Expect = 9e-009
 Identities = 24/68 (35%), Positives = 39/68 (57%), Gaps = 0/68 (0%)
 Frame = +1

Query  1867  DPALRDGMRGPELGKEIHIGADCWIGGNVVILPGVMIGRGSTVGAGSVVTKSVPAFTVVA  2046
             +P     + G +   +  IG D WIG   + +PGV +G G+ +G+ ++VT  V  + +V 
Sbjct  95    EPVFAGAVNGYQPAGDTLIGHDVWIGTEAMFMPGVRVGHGAIIGSRALVTGDVEPYAIVG  154

Query  2047  GNPAKFIR  2070
             GNPA+ IR
Sbjct  155   GNPARTIR  162


> AF368302.1.gene3.p01 streptogramin A acetyltransferase. vatD 
Curated. Encoded by gene vatD. VatD; SatA. ARO:1000001 process 
or component of antibiotic biology or chemistry. ARO:3002843 
vatD. [Enterococcus faecium]
Length=204

 Score = 55.5 bits (132),  Expect = 1e-008
 Identities = 26/50 (52%), Positives = 33/50 (66%), Gaps = 0/50 (0%)
 Frame = +1

Query  1921  IGADCWIGGNVVILPGVMIGRGSTVGAGSVVTKSVPAFTVVAGNPAKFIR  2070
             IG D WIG +VVI+PGV IG G+ V A SVV K +  + +  GNPA  I+
Sbjct  111   IGNDVWIGKDVVIMPGVKIGDGAIVAANSVVVKDIAPYMLAGGNPANEIK  160


Lambda     K      H
   0.318    0.134    0.401 

Gapped
Lambda     K      H
   0.267   0.0410    0.140 

Effective search space used: 550829400


Query=  CM4_S49_L008_R1_001_(paired)_contig_75 Average coverage: 28,254.10
Length=391


***** No hits found *****


Lambda     K      H
   0.318    0.134    0.401 

Gapped
Lambda     K      H
   0.267   0.0410    0.140 

Effective search space used: 41849668


Query=  CM4_S49_L008_R1_001_(paired)_contig_76 Average coverage: 19,652.62
Length=1224


***** No hits found *****


Lambda     K      H
   0.318    0.134    0.401 

Gapped
Lambda     K      H
   0.267   0.0410    0.140 

Effective search space used: 222144120


Query=  CM4_S49_L008_R1_001_(paired)_contig_77 Average coverage: 72,342.34
Length=1355


***** No hits found *****


Lambda     K      H
   0.309    0.123    0.344 

Gapped
Lambda     K      H
   0.267   0.0410    0.140 

Effective search space used: 251626210


Query=  CM4_S49_L008_R1_001_(paired)_contig_78 Average coverage: 1,423.38
Length=263


***** No hits found *****


Lambda     K      H
   0.318    0.134    0.401 

Gapped
Lambda     K      H
   0.267   0.0410    0.140 

Effective search space used: 22993230


Query=  CM4_S49_L008_R1_001_(paired)_contig_79 Average coverage: 18,390.06
Length=1880


***** No hits found *****


Lambda     K      H
   0.318    0.134    0.401 

Gapped
Lambda     K      H
   0.267   0.0410    0.140 

Effective search space used: 364714889


Query=  CM4_S49_L008_R1_001_(paired)_contig_80 Average coverage: 2,652.94
Length=3030


***** No hits found *****


Lambda     K      H
   0.318    0.134    0.401 

Gapped
Lambda     K      H
   0.267   0.0410    0.140 

Effective search space used: 610840001


Query=  CM4_S49_L008_R1_001_(paired)_contig_81 Average coverage: 3,095.61
Length=708


***** No hits found *****


Lambda     K      H
   0.318    0.134    0.401 

Gapped
Lambda     K      H
   0.267   0.0410    0.140 

Effective search space used: 109993415


Query=  CM4_S49_L008_R1_001_(paired)_contig_82 Average coverage: 1,868.96
Length=1968


***** No hits found *****


Lambda     K      H
   0.318    0.134    0.401 

Gapped
Lambda     K      H
   0.267   0.0410    0.140 

Effective search space used: 385014419


Query=  CM4_S49_L008_R1_001_(paired)_contig_83 Average coverage: 30,434.12
Length=904


***** No hits found *****


Lambda     K      H
   0.318    0.134    0.401 

Gapped
Lambda     K      H
   0.267   0.0410    0.140 

Effective search space used: 152813980


Query=  CM4_S49_L008_R1_001_(paired)_contig_84 Average coverage: 27,901.18
Length=2010


***** No hits found *****


Lambda     K      H
   0.318    0.134    0.401 

Gapped
Lambda     K      H
   0.267   0.0410    0.140 

Effective search space used: 392068956


Query=  CM4_S49_L008_R1_001_(paired)_contig_85 Average coverage: 129.59
Length=406


***** No hits found *****


Lambda     K      H
   0.318    0.134    0.401 

Gapped
Lambda     K      H
   0.267   0.0410    0.140 

Effective search space used: 45457398


Query=  CM4_S49_L008_R1_001_(paired)_contig_86 Average coverage: 36,184.79
Length=2899


***** No hits found *****


Lambda     K      H
   0.318    0.134    0.401 

Gapped
Lambda     K      H
   0.267   0.0410    0.140 

Effective search space used: 584880672


Query=  CM4_S49_L008_R1_001_(paired)_contig_87 Average coverage: 421.56
Length=6419


***** No hits found *****


Lambda     K      H
   0.318    0.134    0.401 

Gapped
Lambda     K      H
   0.267   0.0410    0.140 

Effective search space used: 1327365702


Query=  CM4_S49_L008_R1_001_(paired)_contig_88 Average coverage: 2,433.80
Length=3716


***** No hits found *****


Lambda     K      H
   0.318    0.134    0.401 

Gapped
Lambda     K      H
   0.267   0.0410    0.140 

Effective search space used: 758292156


Query=  CM4_S49_L008_R1_001_(paired)_contig_89 Average coverage: 3,452.02
Length=624


***** No hits found *****


Lambda     K      H
   0.318    0.134    0.401 

Gapped
Lambda     K      H
   0.267   0.0410    0.140 

Effective search space used: 92562111


Query=  CM4_S49_L008_R1_001_(paired)_contig_90 Average coverage: 36,046.24
Length=1181


***** No hits found *****


Lambda     K      H
   0.318    0.134    0.401 

Gapped
Lambda     K      H
   0.267   0.0410    0.140 

Effective search space used: 213473130


Query=  CM4_S49_L008_R1_001_(paired)_contig_91 Average coverage: 29,055.57
Length=5281


***** No hits found *****


Lambda     K      H
   0.318    0.134    0.401 

Gapped
Lambda     K      H
   0.267   0.0410    0.140 

Effective search space used: 1086757155


Query=  CM4_S49_L008_R1_001_(paired)_contig_92 Average coverage: 459.12
Length=4798


***** No hits found *****


Lambda     K      H
   0.318    0.134    0.401 

Gapped
Lambda     K      H
   0.267   0.0410    0.140 

Effective search space used: 986828500


Query=  CM4_S49_L008_R1_001_(paired)_contig_93 Average coverage: 1,804.95
Length=7979


***** No hits found *****


Lambda     K      H
   0.318    0.134    0.401 

Gapped
Lambda     K      H
   0.267   0.0410    0.140 

Effective search space used: 1648587408


Query=  CM4_S49_L008_R1_001_(paired)_contig_94 Average coverage: 81,864.15
Length=931


***** No hits found *****


Lambda     K      H
   0.318    0.134    0.401 

Gapped
Lambda     K      H
   0.267   0.0410    0.140 

Effective search space used: 159065461


Query=  CM4_S49_L008_R1_001_(paired)_contig_95 Average coverage: 612.82
Length=4101


***** No hits found *****


Lambda     K      H
   0.318    0.134    0.401 

Gapped
Lambda     K      H
   0.267   0.0410    0.140 

Effective search space used: 839174882


Query=  CM4_S49_L008_R1_001_(paired)_contig_96 Average coverage: 2,448.96
Length=9841


***** No hits found *****


Lambda     K      H
   0.318    0.134    0.401 

Gapped
Lambda     K      H
   0.267   0.0410    0.140 

Effective search space used: 2038178035


Query=  CM4_S49_L008_R1_001_(paired)_contig_97 Average coverage: 4,026.81
Length=1049


***** No hits found *****


Lambda     K      H
   0.318    0.134    0.401 

Gapped
Lambda     K      H
   0.267   0.0410    0.140 

Effective search space used: 184661472


Query=  CM4_S49_L008_R1_001_(paired)_contig_98 Average coverage: 384.94
Length=1164


***** No hits found *****


Lambda     K      H
   0.318    0.134    0.401 

Gapped
Lambda     K      H
   0.267   0.0410    0.140 

Effective search space used: 210030015


Query=  CM4_S49_L008_R1_001_(paired)_contig_99 Average coverage: 175.16
Length=224


***** No hits found *****


Lambda     K      H
   0.318    0.134    0.401 

Gapped
Lambda     K      H
   0.267   0.0410    0.140 

Effective search space used: 23268353


Query=  CM4_S49_L008_R1_001_(paired)_contig_100 Average coverage: 1,275.66
Length=1945


***** No hits found *****


Lambda     K      H
   0.318    0.134    0.401 

Gapped
Lambda     K      H
   0.267   0.0410    0.140 

Effective search space used: 379601211


Query=  CM4_S49_L008_R1_001_(paired)_contig_101 Average coverage: 1,821.62
Length=1524


***** No hits found *****


Lambda     K      H
   0.318    0.134    0.401 

Gapped
Lambda     K      H
   0.267   0.0410    0.140 

Effective search space used: 288755451


Query=  CM4_S49_L008_R1_001_(paired)_contig_102 Average coverage: 2,632.54
Length=263


***** No hits found *****


Lambda     K      H
   0.318    0.134    0.401 

Gapped
Lambda     K      H
   0.267   0.0410    0.140 

Effective search space used: 22993230


Query=  CM4_S49_L008_R1_001_(paired)_contig_103 Average coverage: 2,777.17
Length=270


***** No hits found *****


Lambda     K      H
   0.318    0.134    0.401 

Gapped
Lambda     K      H
   0.267   0.0410    0.140 

Effective search space used: 23574105


Query=  CM4_S49_L008_R1_001_(paired)_contig_104 Average coverage: 2,264.49
Length=6464


***** No hits found *****


Lambda     K      H
   0.318    0.134    0.401 

Gapped
Lambda     K      H
   0.267   0.0410    0.140 

Effective search space used: 1337111412


Query=  CM4_S49_L008_R1_001_(paired)_contig_105 Average coverage: 15,750.99
Length=2680
                                                                      Score     E
Sequences producing significant alignments:                          (Bits)  Value

  AY509111.gene.p01 otrC protein. Encoded by gene otrC. otrC Cura...  70.9    3e-013
  L20573.1.gene1.p01 Unknown product. bcrA Curated. Encoded by ge...  59.7    6e-010
  DQ516954.1.gene1.p01 multidrug transporter. Encoded by gene lmr...  48.5    1e-006
  HM990671.1.gene3.p01 Lsa(C). lsaC Curated. Encoded by gene Lsa(...  47.4    3e-006
  GQ205627.2.gene1.p01 ABC transporter. vgaD Curated. Confers res...  45.8    1e-005
  X63451.gene.p01 srm(B) protein. srmB Curated. Encoded by gene s...  43.1    6e-005
  U82085.gene.p01 vgaB protein. vgaB Curated. Encoded by gene vga...  42.4    1e-004
  L36601.gene.p01 ole(B) protein. Encoded by gene ole(B). oleB Cu...  42.0    1e-004
  M80346.gene.p01 car(A) protein. carA Curated. Encoded by gene c...  41.6    2e-004
  M57437.gene.p01 tlcC protein. Encoded by gene tlcC. tlrC Curate...  41.2    2e-004
  AY004350.gene.p01 msrC protein. msrC Curated. Encoded by gene m...  39.7    7e-004


> AY509111.gene.p01 otrC protein. Encoded by gene otrC. otrC Curated. 
ARO:3002894 otrC. ARO:1000001 process or component of 
antibiotic biology or chemistry. [Streptomyces rimosus]
Length=351

 Score = 70.9 bits (172),  Expect = 3e-013
 Identities = 56/228 (24%), Positives = 97/228 (42%), Gaps = 11/228 (4%)
 Frame = -2

Query  2220  RRMVDTVSSWVVRDRGAVSADDGPWAVRDVSFEVKRGETLGIIGRNGAGK---STLLKLL  2050
             R+ +   +   V  RG V       AV  V  +V+ G  LG++G  GA     +    + 
Sbjct  3     RKTISNGARNAVEVRGLVKHFGEVKAVDGVDLDVREGTVLGVLGPXGAAXXRGALPAHVX  62

Query  2049  AgvtqptqgqvvvrgqVFPMIELNAGIHYEL--------TGRENVFLLGAIMGLSRRDVN  1894
                      +          +    G H  +        +GREN++++G  + LSR+D  
Sbjct  63    GPDAGRRPWRFXTWCANRRALRRTIGXHRPVRXGRRESFSGRENLYMIGRXLDLSRKDAR  122

Query  1893  GILPGIEEFVELGEWFDRPVRTYSSGMLARLGFGVATNIRSDILLIDETFSVGDLKFQNK  1714
                  + E   L E   R    YS GM  RL    +   R  +L +DE  +  D + +N+
Sbjct  123   ARADELLERFSLTEAAGRAAAKYSGGMRRRLDLAASMIGRPAVLYLDEPTTGLDPRTRNE  182

Query  1713  SLARVKQMRESGATILLVSHNLDLLQYVAQRIIVLDQGKIVSRGSVAE  1570
                 V+ M   GAT+LL +  ++  + +A  + V+D+G++++ G V E
Sbjct  183   VWDEVRSMVRDGATVLLTTQYMEEAEQLAHELTVIDRGRVIADGKVDE  230


> L20573.1.gene1.p01 Unknown product. bcrA Curated. Encoded by 
gene bcrA. TTG start codon. ARO:1000001 process or component 
of antibiotic biology or chemistry. ARO:3002987 bcrA. [Bacillus 
licheniformis]
Length=306

 Score = 59.7 bits (143),  Expect = 6e-010
 Identities = 53/198 (26%), Positives = 101/198 (51%), Gaps = 17/198 (8%)
 Frame = -2

Query  2145  AVRDVSFEVKRGETLGIIGRNGAGKSTLLKLLAgvtqptqgqvvvrgqVF----------  1996
             +V  ++  VK+G+  G +GRNGAGK+T +++L G+ +PT GQ+ + G+ F          
Sbjct  19    SVDHLNINVKQGDIYGFLGRNGAGKTTTIRMLLGLIKPTSGQIEIFGENFFKNKKEILRR  78

Query  1995  --PMIELNAGIHYELTGRENVFLLGAIMGLSRRDVNGILPGIEEFVELGEWFDRPVRTYS  1822
                ++E+  G +  LT REN+ +   I+G+ +++    +  + E V L     + V  +S
Sbjct  79    IGSIVEV-PGFYANLTARENLLINAKIIGIHKKNA---IDEVLEIVGLQHETKKLVGKFS  134

Query  1821  SGMLARLGFGVATNIRSDILLIDE-TFSVGDLKFQNKSLARVKQMRESGATILLVSHNLD  1645
              GM  RLG   A     ++L++DE T  +  +  +          +E   TI + SH L 
Sbjct  135   LGMKQRLGIARALLHYPELLILDEPTNGLDPIGIKEMRRLIHSLAKERNITIFISSHILS  194

Query  1644  LLQYVAQRIIVLDQGKIV  1591
              ++ +   + ++ +GK++
Sbjct  195   EIEQLVDHVGIIHEGKLL  212


> DQ516954.1.gene1.p01 multidrug transporter. Encoded by gene lmrC. 
lmrC Curated. ARO:3002881 lmrC. ARO:1000001 process or 
component of antibiotic biology or chemistry. [Lactococcus lactis 
subsp. lactis]
Length=572

 Score = 48.5 bits (114),  Expect = 1e-006
 Identities = 57/215 (26%), Positives = 96/215 (44%), Gaps = 23/215 (10%)
 Frame = -2

Query  2160  DDGPWAVRDVSFEVKRGETLGIIGRNGAGKSTLLKLLAgvtqptqgqvvvrgqVFPMIE-  1984
             D+ P  ++D+SFEV+ G+ +GI+G  GAGKSTL +L+  +  PT+G V V G+    +  
Sbjct  343   DEEP-TLKDISFEVEPGQMVGIVGATGAGKSTLAQLIPRLFDPTEGTVSVGGKDLKTVSR  401

Query  1983  --LNAGIHYELTGRENVFLLGAIMGLSRRD-----------VNGILPGIEEFVELGEWFD  1843
               L   I   L  ++ +   G I G  ++               I    E        +D
Sbjct  402   GTLKKNISIVL--QKAILFSGTIAGNIKQGKADATDEEMTRAARIAQAAEFITTKDGQYD  459

Query  1842  RPV----RTYSSGMLARLGFGVATNIRSDILLIDETFSVGDLKFQNKSLARVKQMRESGA  1675
               V      +S G   RL          ++L++D++ S  D K +      + +  +   
Sbjct  460   SEVEERGNNFSGGQKQRLSITRGVVKNPNVLILDDSTSALDAKSEKLVQEALNKDLKDTT  519

Query  1674  TILLVSHNLDLLQYVAQRIIVLDQGKIVSRGSVAE  1570
             TI++      ++   A  I+VLDQGK+V +G+  E
Sbjct  520   TIIIAQKISSVVH--ADNILVLDQGKLVGQGTHQE  552


> HM990671.1.gene3.p01 Lsa(C). lsaC Curated. Encoded by gene Lsa(C). 
ATP-binding cassette (ABC) protein. ARO:1000001 process 
or component of antibiotic biology or chemistry. ARO:3003112 
lsaC. [Streptococcus agalactiae]
Length=492

 Score = 47.4 bits (111),  Expect = 3e-006
 Identities = 48/185 (25%), Positives = 90/185 (48%), Gaps = 28/185 (15%)
 Frame = -2

Query  2136  DVSFEVKRGETLGIIGRNGAGKSTLLKLLAgvtqptqgqvvvrgqVFPMIELNAGIHY--  1963
             ++SF++K+G+ + I G NG+GKSTL+K+L G+     G V         +  N  I Y  
Sbjct  327   NISFDIKQGDIVAIYGGNGSGKSTLIKILLGLNHEYSGDV--------KLASNLKISYVP  378

Query  1962  ----ELTGRENVFLLGAIMGLSRRDVNGILPGIEEFVELGEWFDRPVRTYSSGMLARLGF  1795
                  LTG  N ++     G+       IL  ++   EL   F+  ++ YS G   ++  
Sbjct  379   QDTSNLTGSLNEYI--HKQGVDETLCKTILRKLDFAREL---FEIDMKNYSDGQKKKVLI  433

Query  1794  GVATNIRSDILLIDETFSVGDLKFQNKSLARV---KQMRESGATILLVSHNLDLLQYVAQ  1624
              V+ +  + I + DE  +  D+      ++R+   + ++E+  T++ V H+   ++ +A 
Sbjct  434   AVSLSKSAHIFIWDEPLNYLDV------ISRIQIEEIIKEANPTLIFVEHDKSFVEDIAN  487

Query  1623  RIIVL  1609
             +II L
Sbjct  488   KIIRL  492


> GQ205627.2.gene1.p01 ABC transporter. vgaD Curated. Confers resistance 
to streptogramin A. Encoded by gene vgaD. ARO:1000001 
process or component of antibiotic biology or chemistry. 
ARO:3002832 vgaD. [Enterococcus faecium]
Length=525

 Score = 45.8 bits (107),  Expect = 1e-005
 Identities = 50/213 (23%), Positives = 82/213 (38%), Gaps = 15/213 (7%)
 Frame = -2

Query  2136  DVSFEVKRGETLGIIGRNGAGKSTLLKLLAgvtqptqgqvvvrgqVFPMIELNAGIHYEL  1957
             D SF +K GE   IIG NG GK+TLLK +             +   F         H   
Sbjct  288   DASFTIKGGEKAAIIGNNGVGKTTLLKQILERVPAVTISPAAKIGYFSQNLDTLDTH---  344

Query  1956  TGRENVFLLGAIMGLSRRDVNGILPGIEEFVELGEWFDRPVRTYSSGMLARLGFGVATNI  1777
                  V +L  +M  + +D   +   +       E   + V+  S G   ++ F      
Sbjct  345   -----VSILENVMSTAIQDETTVRTVLARLHFYREDVYKEVQVLSGGERVKVAFAKLFVS  399

Query  1776  RSDILLIDETFSVGDLKFQNKSLARVKQMRESGATILLVSHNLDLLQYVAQRIIVLDQGK  1597
               + L++DE  +  D+   +   A  + +      +L VSH+   +Q +A +II L   K
Sbjct  400   DYNTLILDEPTNYLDI---DAIEALEELLINYEGAVLFVSHDCRFVQNIASKIIELSDQK  456

Query  1596  IV----SRGSVAEGLSHYERSIFSSEQFRLEGK  1510
             ++    S  +  E     ER     E  ++E K
Sbjct  457   VIEFLGSYKAFRERSQETERDYMKEELLKIEIK  489


> X63451.gene.p01 srm(B) protein. srmB Curated. Encoded by gene 
srm(B). ARO:1000001 process or component of antibiotic biology 
or chemistry. ARO:3002828 srmB. [Streptomyces ambofaciens]
Length=550

 Score = 43.1 bits (100),  Expect = 6e-005
 Identities = 19/29 (65%), Positives = 24/29 (82%), Gaps = 0/29 (0%)
 Frame = -2

Query  2133  VSFEVKRGETLGIIGRNGAGKSTLLKLLA  2047
             V F +K GE +G+IG NG+GKSTLLK+LA
Sbjct  24    VGFSIKPGEKVGVIGDNGSGKSTLLKILA  52


> U82085.gene.p01 vgaB protein. vgaB Curated. Encoded by gene vgaB. 
ARO:1000001 process or component of antibiotic biology 
or chemistry. ARO:3000118 vgaB. [Staphylococcus aureus]
Length=552

 Score = 42.4 bits (98),  Expect = 1e-004
 Identities = 19/30 (63%), Positives = 23/30 (76%), Gaps = 0/30 (0%)
 Frame = -2

Query  2139  RDVSFEVKRGETLGIIGRNGAGKSTLLKLL  2050
             RD SF +K GE + IIG NG GK+TLLKL+
Sbjct  308   RDASFVIKGGEKVAIIGNNGVGKTTLLKLI  337


 Score = 40.8 bits (94),  Expect = 3e-004
 Identities = 41/177 (23%), Positives = 77/177 (43%), Gaps = 27/177 (15%)
 Frame = -2

Query  2124  EVKRGETLGIIGRNGAGKSTLLKLLAgvtqptqgqvvvrgqVFPMIELNAGIHYELTGRE  1945
             ++  G+ +GI+G+NG GK+TLLK++ G                 +IE++ G +  ++ + 
Sbjct  25    KIYSGDKIGIVGKNGVGKTTLLKIIKG-----------------LIEIDEG-NIIISEKT  66

Query  1944  NVFLLGAIMGLSRRDVNGILPGIEEFVELGEWFDRPVRTYSSGMLARLGFGVATNIRSDI  1765
              +  +  +     + ++G    I  F    +W D      S G   R         +  +
Sbjct  67    TIKYISQLEEPHSKIIDGKYASI--FQVENKWND----NMSGGEKTRFKLAEGFQDQCSL  120

Query  1764  LLIDETFSVGDLKFQNKSLARVKQMRESGATILLVSHNLDLLQYVAQRIIVLDQGKI  1594
             +L+DE  S  D++         K+ R+   T L+VSH+   L  V  +I  ++ G I
Sbjct  121   MLVDEPTSNLDIEGIELITNTFKEYRD---TFLVVSHDRIFLDQVCTKIFEIENGYI  174


> L36601.gene.p01 ole(B) protein. Encoded by gene ole(B). oleB 
Curated. ARO:1000001 process or component of antibiotic biology 
or chemistry. ARO:3003036 oleB. [Streptomyces antibioticus]
Length=569

 Score = 42.0 bits (97),  Expect = 1e-004
 Identities = 59/193 (30%), Positives = 86/193 (44%), Gaps = 34/193 (17%)
 Frame = -2

Query  2130  SFEVKRGETLGIIGRNGAGKSTLLKLLAgvtqptqgqvvvrgqVFPMIELNAGIHYELTG  1951
             SF V  GE + I G NGAGKSTLL++LAG   P QG+     ++  + +       E+T 
Sbjct  397   SFTVDPGERILITGHNGAGKSTLLRVLAGDLAPDQGECERPERIGWLPQ-----ETEITD  451

Query  1950  RENVFLLGAIMGLSRRDVNGILPGIEE---FVELGEWFDRP------VRTYSSGMLARLG  1798
             R+   L     G         LPGI E      LG    RP      V   S+G L RL 
Sbjct  452   RQQSLLAAFAAG---------LPGIAEEHRGALLGFGLFRPSALGTAVGDLSTGQLRRLA  502

Query  1797  FGVATNIRSDILLIDETFSVGDLKFQNKSLARVKQMRESGA----TILLVSHNLDLLQYV  1630
                     +D+LL+DE  +       + S A V+ + E+ A     +++VSH+    Q  
Sbjct  503   LARLLRDPADLLLLDEPTN-------HLSPALVEDLEEALAHYRGALVVVSHDRMFAQRF  555

Query  1629  AQRIIVLDQGKIV  1591
               R + ++ G+ V
Sbjct  556   TGRRMHMEGGRFV  568


 Score = 40.0 bits (92),  Expect = 5e-004
 Identities = 26/54 (48%), Positives = 33/54 (61%), Gaps = 1/54 (1%)
 Frame = -2

Query  2208  DTVSSWVVRDRGAVSADDGPWAVRDVSFEVKRGETLGIIGRNGAGKSTLLKLLA  2047
             +T S  VV D   V A  G   +  V+  V  GE +GIIG NG+GKSTLL++LA
Sbjct  27    ETGSFQVVLD-DVVRAPGGRPLLDGVNQSVALGERVGIIGENGSGKSTLLRMLA  79


> M80346.gene.p01 car(A) protein. carA Curated. Encoded by gene 
car(A). ARO:1000001 process or component of antibiotic biology 
or chemistry. ARO:3002817 carA. [Streptomyces thermotolerans]
Length=551

 Score = 41.6 bits (96),  Expect = 2e-004
 Identities = 17/29 (58%), Positives = 24/29 (82%), Gaps = 0/29 (0%)
 Frame = -2

Query  2133  VSFEVKRGETLGIIGRNGAGKSTLLKLLA  2047
             + F +K GE +G+IG NG+GKSTL+KL+A
Sbjct  24    IGFTIKPGEKVGVIGDNGSGKSTLIKLIA  52


 Score = 39.3 bits (90),  Expect = 9e-004
 Identities = 34/129 (26%), Positives = 57/129 (44%), Gaps = 16/129 (12%)
 Frame = -2

Query  1887  LPGIEEFVELGEWFDRPVRTYSSGMLARLGFGVATNIRSDILLIDETFSVGDLKFQNKSL  1708
             LPG+E    LG        T S G  +RL          ++LL+DE     DL  +    
Sbjct  158   LPGLERGRRLG--------TLSGGERSRLALAATLASEPELLLLDEP--TNDLDDRAVDW  207

Query  1707  ARVKQMRESGATILLVSHNLDLLQYVAQRIIVLDQGKIVSRGSVAEG-----LSHYERSI  1543
                + +R+   T++ V+H+   L  +   I+ +D GK++  G+  EG      +  +R +
Sbjct  208   LE-EHLRKHKGTVVAVTHDRLFLDRLTTTILEIDSGKVMRYGNGYEGYLAAKAAERQRRL  266

Query  1542  FSSEQFRLE  1516
                EQ+R E
Sbjct  267   LEYEQWRAE  275


> M57437.gene.p01 tlcC protein. Encoded by gene tlcC. tlrC Curated. 
ARO:3002827 tlrC. ARO:1000001 process or component of antibiotic 
biology or chemistry. [Streptomyces fradiae]
Length=548

 Score = 41.2 bits (95),  Expect = 2e-004
 Identities = 22/43 (51%), Positives = 25/43 (58%), Gaps = 0/43 (0%)
 Frame = -2

Query  2175  GAVSADDGPWAVRDVSFEVKRGETLGIIGRNGAGKSTLLKLLA  2047
             G     D    +  VS  +  GE  GIIG NGAGKSTLL+LLA
Sbjct  13    GVTKRYDDRVVLSQVSLAISPGEKAGIIGDNGAGKSTLLRLLA  55


> AY004350.gene.p01 msrC protein. msrC Curated. Encoded by gene 
msrC. ARO:1000001 process or component of antibiotic biology 
or chemistry. ARO:3002819 msrC. [Enterococcus faecium]
Length=492

 Score = 39.7 bits (91),  Expect = 7e-004
 Identities = 43/178 (24%), Positives = 77/178 (43%), Gaps = 11/178 (6%)
 Frame = -2

Query  2127  FEVKRGETLGIIGRNGAGKSTLLKLLAgvtqptqgqvvvrgqVFPMIELNAGIHYELTGR  1948
             F+   G+ + I+G NG+GK+TLL+ +    +       V  QV+   +      Y++T  
Sbjct  318   FQFSLGKKIAIVGENGSGKTTLLEHIRKQGEGILLSPKVSFQVYQQKD------YQMTSE  371

Query  1947  ENVFLLGAIMGLSRRDVNGILPGIEEFVELGEWFDRPVRTYSSGMLARLGFGVATNIRSD  1768
             E+V  +  +M  +    + +   +       E   +P+ T S G   RL   +     S+
Sbjct  372   ESV--IRFVMRQTEFSESLVRSLLNHLGFAQETLAKPLCTLSGGEATRLMIALLFTKPSN  429

Query  1767  ILLIDETFSVGDLKFQNKSLARVKQMRESGATILLVSHNLDLLQYVAQRIIVLDQGKI  1594
             +LL+DE  +  D+       A  K M+    TIL  SH+   ++  A  +  +   KI
Sbjct  430   VLLLDEPTNFIDMATIE---ALEKLMQVYPGTILFTSHDSYFVERTADEVYEIKGQKI  484


Lambda     K      H
   0.318    0.134    0.401 

Gapped
Lambda     K      H
   0.267   0.0410    0.140 

Effective search space used: 536140616


Query=  CM4_S49_L008_R1_001_(paired)_contig_106 Average coverage: 3,150.32
Length=2397


***** No hits found *****


Lambda     K      H
   0.318    0.134    0.401 

Gapped
Lambda     K      H
   0.267   0.0410    0.140 

Effective search space used: 476172150


Query=  CM4_S49_L008_R1_001_(paired)_contig_107 Average coverage: 4,254.82
Length=5026


***** No hits found *****


Lambda     K      H
   0.318    0.134    0.401 

Gapped
Lambda     K      H
   0.267   0.0410    0.140 

Effective search space used: 1036661700


Query=  CM4_S49_L008_R1_001_(paired)_contig_108 Average coverage: 30.66
Length=473


***** No hits found *****


Lambda     K      H
   0.318    0.134    0.401 

Gapped
Lambda     K      H
   0.267   0.0410    0.140 

Effective search space used: 59391480


Query=  CM4_S49_L008_R1_001_(paired)_contig_109 Average coverage: 90.67
Length=2561


***** No hits found *****


Lambda     K      H
   0.318    0.134    0.401 

Gapped
Lambda     K      H
   0.267   0.0410    0.140 

Effective search space used: 512388060


Query=  CM4_S49_L008_R1_001_(paired)_contig_110 Average coverage: 9,717.65
Length=1379


***** No hits found *****


Lambda     K      H
   0.318    0.134    0.401 

Gapped
Lambda     K      H
   0.267   0.0410    0.140 

Effective search space used: 255306238


Query=  CM4_S49_L008_R1_001_(paired)_contig_111 Average coverage: 7,962.01
Length=759


***** No hits found *****


Lambda     K      H
   0.318    0.134    0.401 

Gapped
Lambda     K      H
   0.267   0.0410    0.140 

Effective search space used: 121903530


Query=  CM4_S49_L008_R1_001_(paired)_contig_112 Average coverage: 7,917.17
Length=569


***** No hits found *****


Lambda     K      H
   0.318    0.134    0.401 

Gapped
Lambda     K      H
   0.267   0.0410    0.140 

Effective search space used: 80181862


Query=  CM4_S49_L008_R1_001_(paired)_contig_113 Average coverage: 495.27
Length=3994


***** No hits found *****


Lambda     K      H
   0.318    0.134    0.401 

Gapped
Lambda     K      H
   0.267   0.0410    0.140 

Effective search space used: 815461934


Query=  CM4_S49_L008_R1_001_(paired)_contig_114 Average coverage: 3,966.80
Length=5128


***** No hits found *****


Lambda     K      H
   0.318    0.134    0.401 

Gapped
Lambda     K      H
   0.267   0.0410    0.140 

Effective search space used: 1053469098


Query=  CM4_S49_L008_R1_001_(paired)_contig_115 Average coverage: 9,244.50
Length=4539


***** No hits found *****


Lambda     K      H
   0.318    0.134    0.401 

Gapped
Lambda     K      H
   0.267   0.0410    0.140 

Effective search space used: 930438300


Query=  CM4_S49_L008_R1_001_(paired)_contig_116 Average coverage: 21,253.44
Length=2396


***** No hits found *****


Lambda     K      H
   0.318    0.134    0.401 

Gapped
Lambda     K      H
   0.267   0.0410    0.140 

Effective search space used: 475501485


Query=  CM4_S49_L008_R1_001_(paired)_contig_117 Average coverage: 17.55
Length=524


***** No hits found *****


Lambda     K      H
   0.318    0.134    0.401 

Gapped
Lambda     K      H
   0.267   0.0410    0.140 

Effective search space used: 70544133


Query=  CM4_S49_L008_R1_001_(paired)_contig_118 Average coverage: 13.33
Length=405


***** No hits found *****


Lambda     K      H
   0.318    0.134    0.401 

Gapped
Lambda     K      H
   0.267   0.0410    0.140 

Effective search space used: 45457398


Query=  CM4_S49_L008_R1_001_(paired)_contig_119 Average coverage: 2,285.49
Length=1547


***** No hits found *****


Lambda     K      H
   0.318    0.134    0.401 

Gapped
Lambda     K      H
   0.267   0.0410    0.140 

Effective search space used: 293533910


Query=  CM4_S49_L008_R1_001_(paired)_contig_120 Average coverage: 499.09
Length=622


***** No hits found *****


Lambda     K      H
   0.318    0.134    0.401 

Gapped
Lambda     K      H
   0.267   0.0410    0.140 

Effective search space used: 91855530


Query=  CM4_S49_L008_R1_001_(paired)_contig_121 Average coverage: 2,248.79
Length=6422


***** No hits found *****


Lambda     K      H
   0.318    0.134    0.401 

Gapped
Lambda     K      H
   0.267   0.0410    0.140 

Effective search space used: 1328015416


Query=  CM4_S49_L008_R1_001_(paired)_contig_122 Average coverage: 27.50
Length=17630


***** No hits found *****


Lambda     K      H
   0.318    0.134    0.401 

Gapped
Lambda     K      H
   0.267   0.0410    0.140 

Effective search space used: 3629848799


Query=  CM4_S49_L008_R1_001_(paired)_contig_123 Average coverage: 2,115.84
Length=3212


***** No hits found *****


Lambda     K      H
   0.318    0.134    0.401 

Gapped
Lambda     K      H
   0.267   0.0410    0.140 

Effective search space used: 650720741


Query=  CM4_S49_L008_R1_001_(paired)_contig_124 Average coverage: 5.44
Length=877


***** No hits found *****


Lambda     K      H
   0.318    0.134    0.401 

Gapped
Lambda     K      H
   0.267   0.0410    0.140 

Effective search space used: 146562499


Query=  CM4_S49_L008_R1_001_(paired)_contig_125 Average coverage: 3.31
Length=213


***** No hits found *****


Lambda     K      H
   0.318    0.134    0.401 

Gapped
Lambda     K      H
   0.267   0.0410    0.140 

Effective search space used: 23528744


Query=  CM4_S49_L008_R1_001_(paired)_contig_126 Average coverage: 3,460.32
Length=3637


***** No hits found *****


Lambda     K      H
   0.318    0.134    0.401 

Gapped
Lambda     K      H
   0.267   0.0410    0.140 

Effective search space used: 741088320


Query=  CM4_S49_L008_R1_001_(paired)_contig_127 Average coverage: 1,850.39
Length=864


***** No hits found *****


Lambda     K      H
   0.318    0.134    0.401 

Gapped
Lambda     K      H
   0.267   0.0410    0.140 

Effective search space used: 145101216


Query=  CM4_S49_L008_R1_001_(paired)_contig_128 Average coverage: 11,152.22
Length=506


***** No hits found *****


Lambda     K      H
   0.318    0.134    0.401 

Gapped
Lambda     K      H
   0.267   0.0410    0.140 

Effective search space used: 66268731


Query=  CM4_S49_L008_R1_001_(paired)_contig_129 Average coverage: 85,188.92
Length=1434


***** No hits found *****


Lambda     K      H
   0.318    0.134    0.401 

Gapped
Lambda     K      H
   0.267   0.0410    0.140 

Effective search space used: 268276341


Query=  CM4_S49_L008_R1_001_(paired)_contig_130 Average coverage: 323.51
Length=499


***** No hits found *****


Lambda     K      H
   0.318    0.134    0.401 

Gapped
Lambda     K      H
   0.267   0.0410    0.140 

Effective search space used: 64843597


Query=  CM4_S49_L008_R1_001_(paired)_contig_131 Average coverage: 49.69
Length=1207


***** No hits found *****


Lambda     K      H
   0.318    0.134    0.401 

Gapped
Lambda     K      H
   0.267   0.0410    0.140 

Effective search space used: 219670737


Query=  CM4_S49_L008_R1_001_(paired)_contig_132 Average coverage: 2,838.86
Length=5117


***** No hits found *****


Lambda     K      H
   0.318    0.134    0.401 

Gapped
Lambda     K      H
   0.267   0.0410    0.140 

Effective search space used: 1050858270


Query=  CM4_S49_L008_R1_001_(paired)_contig_133 Average coverage: 9,302.99
Length=6917


***** No hits found *****


Lambda     K      H
   0.318    0.134    0.401 

Gapped
Lambda     K      H
   0.267   0.0410    0.140 

Effective search space used: 1427959968


Query=  CM4_S49_L008_R1_001_(paired)_contig_134 Average coverage: 22,358.69
Length=3349


***** No hits found *****


Lambda     K      H
   0.318    0.134    0.401 

Gapped
Lambda     K      H
   0.267   0.0410    0.140 

Effective search space used: 681295975


Query=  CM4_S49_L008_R1_001_(paired)_contig_135 Average coverage: 74,715.63
Length=1762


***** No hits found *****


Lambda     K      H
   0.318    0.134    0.401 

Gapped
Lambda     K      H
   0.267   0.0410    0.140 

Effective search space used: 338325500


Query=  CM4_S49_L008_R1_001_(paired)_contig_136 Average coverage: 2,892.72
Length=862


***** No hits found *****


Lambda     K      H
   0.318    0.134    0.401 

Gapped
Lambda     K      H
   0.267   0.0410    0.140 

Effective search space used: 144403614


Query=  CM4_S49_L008_R1_001_(paired)_contig_137 Average coverage: 1,700.09
Length=352


***** No hits found *****


Lambda     K      H
   0.318    0.134    0.401 

Gapped
Lambda     K      H
   0.267   0.0410    0.140 

Effective search space used: 34194004


Query=  CM4_S49_L008_R1_001_(paired)_contig_138 Average coverage: 17,565.62
Length=3109


***** No hits found *****


Lambda     K      H
   0.318    0.134    0.401 

Gapped
Lambda     K      H
   0.267   0.0410    0.140 

Effective search space used: 628121655


Query=  CM4_S49_L008_R1_001_(paired)_contig_139 Average coverage: 1,509.30
Length=2157


***** No hits found *****


Lambda     K      H
   0.318    0.134    0.401 

Gapped
Lambda     K      H
   0.267   0.0410    0.140 

Effective search space used: 425078198


Query=  CM4_S49_L008_R1_001_(paired)_contig_140 Average coverage: 2,204.01
Length=2741


***** No hits found *****


Lambda     K      H
   0.318    0.134    0.401 

Gapped
Lambda     K      H
   0.267   0.0410    0.140 

Effective search space used: 549494056


Query=  CM4_S49_L008_R1_001_(paired)_contig_141 Average coverage: 2,737.10
Length=2387


***** No hits found *****


Lambda     K      H
   0.318    0.134    0.401 

Gapped
Lambda     K      H
   0.267   0.0410    0.140 

Effective search space used: 473489490


Query=  CM4_S49_L008_R1_001_(paired)_contig_142 Average coverage: 290.60
Length=242


***** No hits found *****


Lambda     K      H
   0.318    0.134    0.401 

Gapped
Lambda     K      H
   0.267   0.0410    0.140 

Effective search space used: 23621760


Query=  CM4_S49_L008_R1_001_(paired)_contig_143 Average coverage: 24,794.60
Length=346


***** No hits found *****


Lambda     K      H
   0.318    0.134    0.401 

Gapped
Lambda     K      H
   0.267   0.0410    0.140 

Effective search space used: 32738940


Query=  CM4_S49_L008_R1_001_(paired)_contig_144 Average coverage: 359.04
Length=619


***** No hits found *****


Lambda     K      H
   0.318    0.134    0.401 

Gapped
Lambda     K      H
   0.267   0.0410    0.140 

Effective search space used: 91148949


Query=  CM4_S49_L008_R1_001_(paired)_contig_145 Average coverage: 171.80
Length=316
                                                                      Score     E
Sequences producing significant alignments:                          (Bits)  Value

  AF079900.1.gene1.p01 tetracycline efflux protein. OtrB; membran...  94.0    2e-021
  D38215.gene.p01 tcr protein. Encoded by gene tcr. tcr3 Curated....  85.9    4e-019
  M11036.gene.p01 tetL* protein. tetL Curated. Encoded by gene te...  70.1    2e-014
  AJ549214.1.gene2.p01 florfenicol-chloramphenicol exporter. fexA...  69.3    4e-014
  AL009126.3.gene2906.p01 efflux transporter. Evidence 1a: Functi...  68.9    5e-014
  L32599.1.gene2.p01 Unknown product. blt Curated. Encoded by gen...  68.9    5e-014
  M33768.1.gene1.p1 Unknown product. Multidrug-resistance protein...  68.6    7e-014
  AJ250203.gene.p01 tet31 protein. tet31 Curated. Encoded by gene...  67.8    1e-013
  U00096.3.gene3813.p01 multidrug efflux system protein. Encoded ...  66.6    3e-013
  NC_007779.1.12933219.p01 multidrug efflux system protein. ECK37...  66.6    3e-013
  AP009048.1.gene3616.p01 multidrug efflux system protein. Encode...  66.6    3e-013
  JQ768046.1.gene8.p1 putative transporter facT. facT Curated. Si...  65.9    5e-013
  HE999704.1.gene3170.p01 Quinolone resistance protein norB. Enco...  65.5    6e-013
  NC_013452.8554422.p01 tetracycline resistance protein. Homology...  65.5    6e-013
  NC_006629.3237997.p01 tetracycline resistance protein. Encoded ...  65.5    6e-013
  M16217.gene.p01 tetK_2* protein. Encoded by gene tetK_2*. tetK ...  65.5    6e-013
  AY566250.1.gene1.p01 NorA. Encoded by gene norA. Multidrug effl...  63.9    2e-012
  AE015929.1.gene468.p01 quinolone resistance protein. Encoded by...  63.9    2e-012
  AY743590.gene.p01 tet39 protein. tet39 Curated. Encoded by gene...  63.9    2e-012
  AJ518835.1.gene6.p01 florfenicol/chloramphenicol resistance pro...  63.5    2e-012
  AF252855.1.gene1.p01 florfenicol-resistance protein Flo. Encode...  63.5    2e-012
  AF231986.2.gene2.p01 florfenicol exporter. Encoded by gene floR...  63.2    3e-012
  D37826.1.gene1.p01 PP-FLO. pp-flo Curated. Encoded by gene PP-F...  63.2    3e-012
  FJ744595.1.gene1.p01 EmrD. emrD Curated. Multidrug efflux prote...  62.8    4e-012
  AB091338.1.gene1.p01 multidrug efflux pump. Encoded by gene eme...  62.4    5e-012
  AY339985.2.gene3.p01 unknown. Encoded by gene unknown. floR Cur...  62.4    5e-012
  AF261825.2.gene36.p01 chloramphenicol and florfenicol resistanc...  62.4    5e-012
  AF118107.1.gene1.p01 putative efflux protein Flor. Encoded by g...  62.4    5e-012
  AM296480.1.gene1.p01 Florfenicol/Chloramphenicol efflux protein...  62.4    5e-012
  AF237667.gene.p01 lmrB protein. lmrB Curated. Encoded by gene l...  62.4    5e-012
  Y15510.gene.p01 tetH protein. Encoded by gene tetH. tetH Curate...  62.0    7e-012
  NC_020418.1.14669632.p01 major facilitator superfamily protein....  61.6    9e-012
  AB089595.1.gene1.p01 Unknown product. tetB Curated. Encoded by ...  61.6    9e-012
  AY150213.1.gene1.p01 TetA. tetA Curated. Encoded by gene tetA. ...  61.6    9e-012
  BX664015.1.gene215.p01 tetracycline resistance protein. Similar...  61.6    9e-012
  AF038993.gene.p01 tetJ protein. Encoded by gene tetJ. tetJ Cura...  61.6    9e-012
  AM296481.1.gene2.p01 chloramphenicol efflux protein. cmlB1 Cura...  61.2    1e-011
  DQ831141.1.gene4.p01 CmlA1. Encoded by gene cmlA1. Chlorampheni...  60.8    1e-011
  AY055428.1.gene14.p01 florfenicol exporter. Similar to floR fro...  60.8    1e-011
  AY034138.1.gene10.p01 florfenicol exporter. floR Curated. Encod...  60.8    1e-011
  AF313472.2.gene8.p01 CmlA1 chloramphenicol exporter. Encoded by...  60.8    1e-011
  AF294653.1.gene4.p01 CMLA6. cmlA6 Curated. Encoded by gene CmlA...  60.8    1e-011
  AF332662.1.gene1.p01 florfenicol export protein. floR Curated. ...  60.5    2e-011
  U00096.3.gene2146.p01 putative citrate/iron-citrate/zinc-citrat...  59.7    3e-011
  FJ196385.1.gene6.p01 chloramphenicol transporter. Encoded by ge...  59.7    3e-011
  HQ634775.2.gene6.p01 chloramphenicol resistance protein. Encode...  59.7    3e-011
  NC_007779.1.12931431.p01 multidrug efflux system protein. Encod...  59.7    3e-011
  AB089190.1.gene1.p01 putative drug transporter. Putative drug t...  59.7    3e-011
  AP009048.1.gene2135.p01 multidrug efflux system protein. Encode...  59.7    3e-011
  AY115475.1.gene4.p01 chloramphenicol resistance protein. cmlA5 ...  59.7    3e-011
  AF458080.1.gene3.p01 chloramphenicol resistance protein cmlA1-v...  59.7    3e-011
  U12338.3.gene8.p01 chloramphenicol transporter. Encoded by gene...  59.7    3e-011
  AJ511268.1.gene4.p01 CMLA7 protein. cmlA7 Curated. Encoded by g...  59.7    3e-011
  AJ704863.gene23.p01 CmlA7. Homology: Tetracycline resistance pr...  59.7    3e-011
  NC_010410.6003586.p01 chloramphenicol resistance protein. Homol...  59.7    3e-011
  DQ984668.gene.p01 cmlA5 protein. Encoded by gene cmlA5. ARO:100...  59.7    3e-011
  DQ522237.1.gene4.p01 chloramphenicol resistance protein CmlA7. ...  59.7    3e-011
  M80674.1.gene2.p01 tetracenomycin C resistance and export prote...  59.3    4e-011
  U00096.3.gene4452.p01 multidrug efflux system protein. Putative...  59.3    4e-011
  NC_007779.1.12932456.p01 multidrug efflux system protein. ECK43...  59.3    4e-011
  AP009048.1.gene4383.p01 multidrug efflux system protein. Encode...  59.3    4e-011
  AF034958.gene.p01 cmlB protein. cmlB Curated. Encoded by gene c...  58.9    6e-011
  U00096.3.gene2760.p01 multidrug efflux system protein. Encoded ...  58.2    9e-011
  NC_007779.1.12934185.p01 multidrug efflux system protein. emrB ...  58.2    9e-011
  AP009048.1.gene2735.p01 multidrug efflux system protein. ECK268...  58.2    9e-011
  NC_002695.1.914736.p01 multidrug resistance protein B. Encoded ...  58.2    9e-011
  U00096.3.gene2441.p01 putative multidrug efflux system. Encoded...  57.4    2e-010
  NC_007779.1.12931562.p01 multidrug efflux system. Encoded by ge...  57.4    2e-010
  D78168.1.gene2.p01 EmrY. emrY Curated. Encoded by gene EmrY. AR...  57.4    2e-010
  AP009048.1.gene2427.p01 predicted multidrug efflux system. ECK2...  57.4    2e-010
  AJ487033.2.gene3.p01 chloramphenicol transporter. Encoded by ge...  57.4    2e-010
  AF156486.1.gene5.p01 chloramphenicol transporter CMLA4. cmlA4 C...  56.6    3e-010
  AY264780.2.gene3.p01 TetA(41). Encoded by gene tetA(41). Tetrac...  56.6    3e-010
  EU523697.1.gene2.p01 tetracycline resistance protein. TetA(42)....  55.8    5e-010
  BA000017.4.gene138.p01 probable transmembrane protein. Encoded ...  55.1    8e-010
  NC_009782.1.5561200.p01 hypothetical protein. Encoded by gene S...  55.1    8e-010
  NC_013450.8612871.p01 tetracycline resistance protein, putative...  55.1    8e-010
  NC_009632.5316722.p01 major facilitator transporter. Encoded by...  55.1    8e-010
  NC_009487.5169504.p01 major facilitator transporter. Homology: ...  55.1    8e-010
  NC_002758.1120096.p01 transmembrane protein. Homology: Tetracyc...  55.1    8e-010
  NC_002745.1122907.p01 hypothetical protein. Homology: Major fac...  55.1    8e-010
  AY825285.gene.p01 tet38 protein. tet38 Curated. Encoded by gene...  55.1    8e-010
  AF070999.gene.p01 tetY protein. tetY Curated. Encoded by gene t...  54.7    1e-009
  AJ420072.gene.p01 tet33 protein. tet33 Curated. Encoded by gene...  53.9    2e-009
  AF121000.gene.p01 tetZ* protein. Encoded by gene tetZ*. tetZ Cu...  53.5    2e-009
  AF535087.1.gene1.p01 multidrug efflux protein QacB. qacB Curate...  52.4    5e-009
  JQ064560.1.gene1.p01 quinolone efflux pump. qepA Curated. Encod...  52.0    7e-009
  AY171578.gene.p01 tetC* protein. Encoded by gene tetC*. tetC Cu...  52.0    7e-009
  AB566411.1.gene1.p01 multidrug efflux pump. qacA Curated. Encod...  50.8    2e-008
  AF133139.gene.p01 tetG protein. tetG Curated. Encoded by gene t...  50.1    3e-008
  L06940.gene.p01 TetE protein. tetE Curated. Encoded by gene Tet...  49.3    4e-008
  GQ244501.1.gene1.p01 Tet43. Encoded by gene tet43. Efflux prote...  49.3    4e-008
  AF090987.gene.p01 tet30 protein. tet30 Curated. Encoded by gene...  48.5    7e-008
  JQ394987.1.gene1.p01 MdfA. Encoded by gene mdfA. Transmembrane ...  47.4    2e-007
  U00096.3.gene1085.p01 multidrug resistance efflux transporter c...  45.1    8e-007
  NC_007779.1.12931081.p01 drug efflux system. ECK1050:JW1052:b10...  45.1    8e-007
  AP009048.1.gene1113.p01 predicted drug efflux system. ECK1050:J...  45.1    8e-007
  U00096.3.gene1073.p01 putative drug efflux system protein. Enco...  40.8    2e-005
  NC_007779.1.12932512.p01 drug efflux system. Encoded by gene md...  40.8    2e-005
  AP009048.1.gene1101.p01 predicted drug efflux system. Encoded b...  40.8    2e-005


> AF079900.1.gene1.p01 tetracycline efflux protein. OtrB; membrane 
protein; contains 14 putative transmembrane helices that 
cause 'self-resistance' to tetracyclines in the antibiotic-producing 
host; uses GTG start codon; see also GenBank Accession 
Numbers M20370 and AF061335. Encoded by gene otrB. otrB 
Curated. ARO:1000001 process or component of antibiotic biology 
or chemistry. ARO:3002892 otrB. [Streptomyces rimosus]
Length=563

 Score = 94.0 bits (232),  Expect = 2e-021
 Identities = 39/95 (41%), Positives = 65/95 (68%), Gaps = 0/95 (0%)
 Frame = +1

Query  10   FGKLSDLFGRKPIYVMGVLIFLTGSTLAGVSQSMTMLIVSRFIQGVGSGALMPIATTIVG  189
            +GKLSD++GRKP+Y++ +++F+ GS L G + SM  L + R +QG+G G LM + T +V 
Sbjct  80   YGKLSDIYGRKPMYLISIVVFIGGSVLCGTAGSMWELALFRAVQGLGGGGLMSLPTAVVA  139

Query  190  DIYNKKERSKIQGYLSSIWGISAISGPLLGGFFVD  294
            D+   +ER +   +L   W +++++GPL GGFF +
Sbjct  140  DLAPVRERGRYFAFLQMAWVVASVAGPLAGGFFAE  174


> D38215.gene.p01 tcr protein. Encoded by gene tcr. tcr3 Curated. 
ARO:1000001 process or component of antibiotic biology or 
chemistry. ARO:3002893 tcr3. [Streptomyces aureofaciens]
Length=512

 Score = 85.9 bits (211),  Expect = 4e-019
 Identities = 35/93 (37%), Positives = 58/93 (62%), Gaps = 0/93 (0%)
 Frame = +1

Query  10   FGKLSDLFGRKPIYVMGVLIFLTGSTLAGVSQSMTMLIVSRFIQGVGSGALMPIATTIVG  189
            +GKLSD++GRKP+Y+  + +F+ GS    ++ SM  L ++R +QG G   LM + T ++ 
Sbjct  85   YGKLSDIYGRKPLYLAAIAVFIVGSAACAMANSMETLAIARVLQGFGGAGLMSLPTAVIA  144

Query  190  DIYNKKERSKIQGYLSSIWGISAISGPLLGGFF  288
            D+   +ER +   YL   W  +++ GPL+GG F
Sbjct  145  DLAPVRERGRYFSYLMMAWVAASVLGPLVGGLF  177


> M11036.gene.p01 tetL* protein. tetL Curated. Encoded by gene 
tetL*. ARO:1000001 process or component of antibiotic biology 
or chemistry. ARO:3000179 tetL. [Geobacillus stearothermophilus]
Length=458

 Score = 70.1 bits (170),  Expect = 2e-014
 Identities = 36/104 (34%), Positives = 56/104 (53%), Gaps = 1/104 (0%)
 Frame = +1

Query  7    IFGKLSDLFGRKPIYVMGVLIFLTGSTLAGVSQSM-TMLIVSRFIQGVGSGALMPIATTI  183
            ++GKLSD  G K + + G++I   GS +  V  S  ++LI++RFIQG G+ A   +   +
Sbjct  68   VYGKLSDQLGIKRLLLFGIIINCFGSVIGFVGHSFFSLLIMARFIQGAGAAAFPALVMVV  127

Query  184  VGDIYNKKERSKIQGYLSSIWGISAISGPLLGGFFVDYLSWRYI  315
            V     K+ R K  G + SI  +    GP +GG    Y+ W Y+
Sbjct  128  VARYIPKENRGKAFGLIGSIVAMGEGVGPAIGGMIAHYIHWSYL  171


> AJ549214.1.gene2.p01 florfenicol-chloramphenicol exporter. fexA 
Curated. Encoded by gene fexA. ARO:1000001 process or component 
of antibiotic biology or chemistry. ARO:3002704 fexA. 
[Staphylococcus lentus]
Length=475

 Score = 69.3 bits (168),  Expect = 4e-014
 Identities = 27/102 (26%), Positives = 57/102 (55%), Gaps = 0/102 (0%)
 Frame = +1

Query  1    VLIFGKLSDLFGRKPIYVMGVLIFLTGSTLAGVSQSMTMLIVSRFIQGVGSGALMPIATT  180
            V I+G++SD F  + +Y+  ++I  +GS L  ++ ++ +L++ R +QG G  A+  ++  
Sbjct  73   VPIYGRISDFFELRKLYIFAIMILASGSLLCAIAPNLPLLVLGRMVQGAGMSAIPVLSII  132

Query  181  IVGDIYNKKERSKIQGYLSSIWGISAISGPLLGGFFVDYLSW  306
             +  ++ + +R    G ++   G+   +GP+ GG    YL W
Sbjct  133  AISKVFPQGKRGGALGIIAGSIGVGTAAGPIFGGVVGQYLGW  174


> AL009126.3.gene2906.p01 efflux transporter. Evidence 1a: Function 
experimentally demonstrated in the studied strain; PubMedId: 
10200972, 10359661, 12793527, 15849754, 16850406, 9083003; 
Product type t : transporter. Encoded by gene blt. ARO:1000001 
process or component of antibiotic biology or chemistry. 
ARO:3003006 blt. [Bacillus subtilis subsp. subtilis str. 
168]
Length=400

 Score = 68.9 bits (167),  Expect = 5e-014
 Identities = 35/95 (36%), Positives = 51/95 (53%), Gaps = 0/95 (0%)
 Frame = +1

Query  13   GKLSDLFGRKPIYVMGVLIFLTGSTLAGVSQSMTMLIVSRFIQGVGSGALMPIATTIVGD  192
            G+  D FGRK + ++G+LIF     + G+   +++   SR + GV +  +MP  T  V D
Sbjct  66   GRWVDRFGRKKMIILGLLIFSLSELIFGLGTHVSIFYFSRILGGVSAAFIMPAVTAYVAD  125

Query  193  IYNKKERSKIQGYLSSIWGISAISGPLLGGFFVDY  297
            I   KERSK  GY+S+      I GP  GGF   +
Sbjct  126  ITTLKERSKAMGYVSAAISTGFIIGPGAGGFIAGF  160


 Score = 37.0 bits (84),  Expect = 2e-004
 Identities = 34/102 (33%), Positives = 50/102 (49%), Gaps = 9/102 (8%)
 Frame = +1

Query  1    VLIFGKLSDLFGRKPIYVMGVLIFLTGSTLAGVSQSM----TMLIVSRFIQGVGSGALMP  168
            VL+FGKL +  G K    M  L  +TG+ LA VS  M    T+L+V+ FI  +    L P
Sbjct  269  VLLFGKLVNKLGEKR---MIQLCLITGAILAFVSTVMSGFLTVLLVTCFIF-LAFDLLRP  324

Query  169  IATTIVGDIYNKKERSKIQGYLSSIWGISAISGPLLGGFFVD  294
              T  + ++   ++   + G  S+   +  I GP LGG   D
Sbjct  325  ALTAHLSNMAGNQQ-GFVAGMNSTYTSLGNIFGPALGGILFD  365


> L32599.1.gene2.p01 Unknown product. blt Curated. Encoded by gene 
blt. ARO:1000001 process or component of antibiotic biology 
or chemistry. ARO:3003006 blt. [Bacillus subtilis subsp. 
subtilis str. 168]
Length=400

 Score = 68.9 bits (167),  Expect = 5e-014
 Identities = 35/95 (36%), Positives = 51/95 (53%), Gaps = 0/95 (0%)
 Frame = +1

Query  13   GKLSDLFGRKPIYVMGVLIFLTGSTLAGVSQSMTMLIVSRFIQGVGSGALMPIATTIVGD  192
            G+  D FGRK + ++G+LIF     + G+   +++   SR + GV +  +MP  T  V D
Sbjct  66   GRWVDRFGRKKMIILGLLIFSLSELIFGLGTHVSIFYFSRILGGVSAAFIMPAVTAYVAD  125

Query  193  IYNKKERSKIQGYLSSIWGISAISGPLLGGFFVDY  297
            I   KERSK  GY+S+      I GP  GGF   +
Sbjct  126  ITTLKERSKAMGYVSAAISTGFIIGPGAGGFIAGF  160


 Score = 37.0 bits (84),  Expect = 2e-004
 Identities = 34/102 (33%), Positives = 50/102 (49%), Gaps = 9/102 (8%)
 Frame = +1

Query  1    VLIFGKLSDLFGRKPIYVMGVLIFLTGSTLAGVSQSM----TMLIVSRFIQGVGSGALMP  168
            VL+FGKL +  G K    M  L  +TG+ LA VS  M    T+L+V+ FI  +    L P
Sbjct  269  VLLFGKLVNKLGEKR---MIQLCLITGAILAFVSTVMSGFLTVLLVTCFIF-LAFDLLRP  324

Query  169  IATTIVGDIYNKKERSKIQGYLSSIWGISAISGPLLGGFFVD  294
              T  + ++   ++   + G  S+   +  I GP LGG   D
Sbjct  325  ALTAHLSNMAGNQQ-GFVAGMNSTYTSLGNIFGPALGGILFD  365


> M33768.1.gene1.p1 Unknown product. Multidrug-resistance protein 
(BMR). Encoded by gene AAA22277.1. bmr Curated. ARO:1000001 
process or component of antibiotic biology or chemistry. 
ARO:3003007 bmr. [Bacillus subtilis]
Length=389

 Score = 68.6 bits (166),  Expect = 7e-014
 Identities = 35/96 (36%), Positives = 53/96 (55%), Gaps = 0/96 (0%)
 Frame = +1

Query  7    IFGKLSDLFGRKPIYVMGVLIFLTGSTLAGVSQSMTMLIVSRFIQGVGSGALMPIATTIV  186
            I G+  D FGRK + V+G+L F     L G+ +++ ML +SR + G+ +  +MP  T  +
Sbjct  60   IAGRWVDRFGRKIMIVIGLLFFSVSEFLFGIGKTVEMLFISRMLGGISAPFIMPGVTAFI  119

Query  187  GDIYNKKERSKIQGYLSSIWGISAISGPLLGGFFVD  294
             DI   K R K  GY+S+      I GP +GGF  +
Sbjct  120  ADITTIKTRPKALGYMSAAISTGFIIGPGIGGFLAE  155


> AJ250203.gene.p01 tet31 protein. tet31 Curated. Encoded by gene 
tet31. ARO:1000001 process or component of antibiotic biology 
or chemistry. ARO:3000476 tet31. [Aeromonas salmonicida]
Length=410

 Score = 67.8 bits (164),  Expect = 1e-013
 Identities = 37/97 (38%), Positives = 56/97 (57%), Gaps = 1/97 (1%)
 Frame = +1

Query  7    IFGKLSDLFGRKPIYVMGVLIFLTGSTLAGVSQSMTMLIVSRFIQGVGSGALMPIATTIV  186
            I G+LSD FGRKP+ ++ ++  +   TL   S ++ ML + R I G+ S A   +A ++V
Sbjct  67   ILGQLSDKFGRKPVLILSLIGAVCDYTLLSFSSALWMLYLGRMIAGI-SAATGAVAASMV  125

Query  187  GDIYNKKERSKIQGYLSSIWGISAISGPLLGGFFVDY  297
             D   K ER+K  G L + +G   I+GP +GGF   Y
Sbjct  126  ADHTKKAERTKWFGKLGAAFGAGLIAGPAIGGFIGQY  162


> U00096.3.gene3813.p01 multidrug efflux system protein. Encoded 
by gene mdtL. Putative transport protein; GO_component: GO:0009274 
- peptidoglycan-based cell wall; GO_component: GO:0019866 
- organelle inner membrane. ARO:3001215 mdtL. ARO:1000001 
process or component of antibiotic biology or chemistry. 
[Escherichia coli str. K-12 substr. MG1655]
Length=391

 Score = 66.6 bits (161),  Expect = 3e-013
 Identities = 30/103 (29%), Positives = 57/103 (55%), Gaps = 0/103 (0%)
 Frame = +1

Query  1    VLIFGKLSDLFGRKPIYVMGVLIFLTGSTLAGVSQSMTMLIVSRFIQGVGSGALMPIATT  180
            +L  GK++D  GRKP+ + G  +F+  S    ++++ T+ +  RF+QG+G+G    +A  
Sbjct  55   MLFAGKVADRSGRKPVAIPGAALFIIASVFCSLAETSTLFLAGRFLQGLGAGCCYVVAFA  114

Query  181  IVGDIYNKKERSKIQGYLSSIWGISAISGPLLGGFFVDYLSWR  309
            I+ D  + + R+K+   L+ I  I  +  P+LG   +    W+
Sbjct  115  ILRDTLDDRRRAKVLSLLNGITCIIPVLAPVLGHLIMLKFPWQ  157


> NC_007779.1.12933219.p01 multidrug efflux system protein. ECK3703:JW3688:b3710. 
mdtL Curated. Encoded by gene mdtL. ARO:3001215 
mdtL. ARO:1000001 process or component of antibiotic 
biology or chemistry. [Escherichia coli str. K-12 substr. W3110]
Length=391

 Score = 66.6 bits (161),  Expect = 3e-013
 Identities = 30/103 (29%), Positives = 57/103 (55%), Gaps = 0/103 (0%)
 Frame = +1

Query  1    VLIFGKLSDLFGRKPIYVMGVLIFLTGSTLAGVSQSMTMLIVSRFIQGVGSGALMPIATT  180
            +L  GK++D  GRKP+ + G  +F+  S    ++++ T+ +  RF+QG+G+G    +A  
Sbjct  55   MLFAGKVADRSGRKPVAIPGAALFIIASVFCSLAETSTLFLAGRFLQGLGAGCCYVVAFA  114

Query  181  IVGDIYNKKERSKIQGYLSSIWGISAISGPLLGGFFVDYLSWR  309
            I+ D  + + R+K+   L+ I  I  +  P+LG   +    W+
Sbjct  115  ILRDTLDDRRRAKVLSLLNGITCIIPVLAPVLGHLIMLKFPWQ  157


> AP009048.1.gene3616.p01 multidrug efflux system protein. Encoded 
by gene mdtL. ECK3703:JW3688:b3710. ARO:3001215 mdtL. ARO:1000001 
process or component of antibiotic biology or chemistry. 
[Escherichia coli str. K-12 substr. W3110]
Length=391

 Score = 66.6 bits (161),  Expect = 3e-013
 Identities = 30/103 (29%), Positives = 57/103 (55%), Gaps = 0/103 (0%)
 Frame = +1

Query  1    VLIFGKLSDLFGRKPIYVMGVLIFLTGSTLAGVSQSMTMLIVSRFIQGVGSGALMPIATT  180
            +L  GK++D  GRKP+ + G  +F+  S    ++++ T+ +  RF+QG+G+G    +A  
Sbjct  55   MLFAGKVADRSGRKPVAIPGAALFIIASVFCSLAETSTLFLAGRFLQGLGAGCCYVVAFA  114

Query  181  IVGDIYNKKERSKIQGYLSSIWGISAISGPLLGGFFVDYLSWR  309
            I+ D  + + R+K+   L+ I  I  +  P+LG   +    W+
Sbjct  115  ILRDTLDDRRRAKVLSLLNGITCIIPVLAPVLGHLIMLKFPWQ  157


> JQ768046.1.gene8.p1 putative transporter facT. facT Curated. 
Similar to kirTII. Encoded by gene AFK80333.1. ARO:1000001 process 
or component of antibiotic biology or chemistry. ARO:3001313 
facT. [Streptomyces sp. WAC5292]
Length=559

 Score = 65.9 bits (159),  Expect = 5e-013
 Identities = 31/105 (29%), Positives = 62/105 (59%), Gaps = 4/105 (3%)
 Frame = +1

Query  13   GKLSDLFGRKPIYVMGVLIFLTGSTLAGVSQSMTMLIVSRFIQGVGSGALMPIATTIVGD  192
            G+L D+FGRK ++++GV  F+  S +   + S  +L+V+R +QG+ +  ++P    ++  
Sbjct  86   GRLGDIFGRKRMFLVGVGGFVLASAMCAAAPSTDLLVVARALQGLTAAVMVPQVLALIHV  145

Query  193  IYNKKERSKIQGYLSSIWGISAISGPLLGGFFVDY----LSWRYI  315
             +  +E  ++    +S+ G++ +SGPL+GG  + +    L WR I
Sbjct  146  SFAPQEIGRVVSLYASMVGLAIVSGPLIGGALISWNPLDLGWRSI  190


> HE999704.1.gene3170.p01 Quinolone resistance protein norB. Encoded 
by gene BN418_3339. norB Curated. ARO:1000001 process 
or component of antibiotic biology or chemistry. ARO:3000421 
norB. [Listeria monocytogenes]
Length=466

 Score = 65.5 bits (158),  Expect = 6e-013
 Identities = 33/106 (31%), Positives = 58/106 (54%), Gaps = 2/106 (1%)
 Frame = +1

Query  1    VLIFGKLSDLFGRKPIYVMGVLIFLTGSTLAGVSQSMTMLIVSRFIQGVGSGALMPIATT  180
            +++ G ++D FGR  +  +G+++ + GS L  V+Q  T+LI+ R IQG+ +  +MP    
Sbjct  63   IVVAGGMADKFGRVKLTYIGLILSIIGSLLLVVTQGSTLLIIGRIIQGLSAACIMPATLA  122

Query  181  IVGDIYNKKERSKIQGYLS-SIWGISAISGPLLGGFFVDYLSWRYI  315
            ++   ++  +R +   Y S   WG S I     GG    Y+ WR+I
Sbjct  123  LMKTYFDGADRQRALSYWSIGSWGGSGICS-FAGGAIATYMGWRWI  167


> NC_013452.8554422.p01 tetracycline resistance protein. Homology: 
Tetracycline resistance protein, TetB (FPrintScan: PR01036, 
score: 8.1e-162). Homology: Major facilitator superfamily 
MFS-1 (HMMPfam: PF07690, score: 8.9e-40). Encoded by gene 
SAAV_b4. ARO:1000001 process or component of antibiotic biology 
or chemistry. ARO:3000178 tetK. [Staphylococcus aureus subsp. 
aureus ED98]
Length=459

 Score = 65.5 bits (158),  Expect = 6e-013
 Identities = 32/104 (30%), Positives = 55/104 (52%), Gaps = 1/104 (0%)
 Frame = +1

Query  7    IFGKLSDLFGRKPIYVMGVLIFLTGSTLAGVSQS-MTMLIVSRFIQGVGSGALMPIATTI  183
            ++GKLSD    K + ++G+ +   GS +A +  +   +LI  R +QGVGS A   +   +
Sbjct  68   VYGKLSDYINIKKLLIIGISLSCLGSLIAFIGHNHFFILIFGRLVQGVGSAAFPSLIMVV  127

Query  184  VGDIYNKKERSKIQGYLSSIWGISAISGPLLGGFFVDYLSWRYI  315
            V     +K++ K  G++ SI  +    GP +GG    Y+ W Y+
Sbjct  128  VARNITRKKQGKAFGFIGSIVALGEGLGPSIGGIIAHYIHWSYL  171


> NC_006629.3237997.p01 tetracycline resistance protein. Encoded 
by gene tet. Homology: Tetracycline resistance protein, TetB 
(FPrintScan: PR01036, score: 8.1e-162). Homology: Major facilitator 
superfamily MFS-1 (HMMPfam: PF07690, score: 8.9e-40). 
identified by similarity to EGAD:6626; match to protein 
family HMM PF07690. ARO:1000001 process or component of antibiotic 
biology or chemistry. ARO:3000178 tetK. [Staphylococcus 
aureus subsp. aureus COL]
Length=459

 Score = 65.5 bits (158),  Expect = 6e-013
 Identities = 32/104 (30%), Positives = 55/104 (52%), Gaps = 1/104 (0%)
 Frame = +1

Query  7    IFGKLSDLFGRKPIYVMGVLIFLTGSTLAGVSQS-MTMLIVSRFIQGVGSGALMPIATTI  183
            ++GKLSD    K + ++G+ +   GS +A +  +   +LI  R +QGVGS A   +   +
Sbjct  68   VYGKLSDYINIKKLLIIGISLSCLGSLIAFIGHNHFFILIFGRLVQGVGSAAFPSLIMVV  127

Query  184  VGDIYNKKERSKIQGYLSSIWGISAISGPLLGGFFVDYLSWRYI  315
            V     +K++ K  G++ SI  +    GP +GG    Y+ W Y+
Sbjct  128  VARNITRKKQGKAFGFIGSIVALGEGLGPSIGGIIAHYIHWSYL  171


> M16217.gene.p01 tetK_2* protein. Encoded by gene tetK_2*. tetK 
Curated. ARO:1000001 process or component of antibiotic biology 
or chemistry. ARO:3000178 tetK. [Plasmid pNS1]
Length=459

 Score = 65.5 bits (158),  Expect = 6e-013
 Identities = 32/104 (30%), Positives = 55/104 (52%), Gaps = 1/104 (0%)
 Frame = +1

Query  7    IFGKLSDLFGRKPIYVMGVLIFLTGSTLAGVSQS-MTMLIVSRFIQGVGSGALMPIATTI  183
            ++GKLSD    K + ++G+ +   GS +A +  +   +LI  R +QGVGS A   +   +
Sbjct  68   VYGKLSDYINIKKLLIIGISLSCLGSLIAFIGHNHFFILIFGRLVQGVGSAAFPSLIMVV  127

Query  184  VGDIYNKKERSKIQGYLSSIWGISAISGPLLGGFFVDYLSWRYI  315
            V     +K++ K  G++ SI  +    GP +GG    Y+ W Y+
Sbjct  128  VARNITRKKQGKAFGFIGSIVALGEGLGPSIGGIIAHYIHWSYL  171


> AY566250.1.gene1.p01 NorA. Encoded by gene norA. Multidrug efflux 
transporter. norA Curated. ARO:1000001 process or component 
of antibiotic biology or chemistry. ARO:3000391 norA. [Staphylococcus 
epidermidis]
Length=387

 Score = 63.9 bits (154),  Expect = 2e-012
 Identities = 33/94 (35%), Positives = 52/94 (55%), Gaps = 0/94 (0%)
 Frame = +1

Query  13   GKLSDLFGRKPIYVMGVLIFLTGSTLAGVSQSMTMLIVSRFIQGVGSGALMPIATTIVGD  192
            G L+D  G+K I  +G++ F     +    QS T+LI+SR + G  +G +MP  T ++ D
Sbjct  59   GTLADKLGKKLIICIGLVFFAVSEFMFAAGQSFTILIISRVLGGFSAGMVMPGVTGMIAD  118

Query  193  IYNKKERSKIQGYLSSIWGISAISGPLLGGFFVD  294
            I    +++K  GY+S+I     I GP  GGF  +
Sbjct  119  ISPGADKAKNFGYMSAIINSGFILGPGFGGFLAE  152


> AE015929.1.gene468.p01 quinolone resistance protein. Encoded 
by gene SE_0466. ARO:1000001 process or component of antibiotic 
biology or chemistry. ARO:3000391 norA. [Staphylococcus 
epidermidis ATCC 12228]
Length=387

 Score = 63.9 bits (154),  Expect = 2e-012
 Identities = 33/94 (35%), Positives = 52/94 (55%), Gaps = 0/94 (0%)
 Frame = +1

Query  13   GKLSDLFGRKPIYVMGVLIFLTGSTLAGVSQSMTMLIVSRFIQGVGSGALMPIATTIVGD  192
            G L+D  G+K I  +G++ F     +    QS T+LI+SR + G  +G +MP  T ++ D
Sbjct  59   GTLADKLGKKLIICIGLVFFAVSEFMFAAGQSFTILIISRVLGGFSAGMVMPGVTGMIAD  118

Query  193  IYNKKERSKIQGYLSSIWGISAISGPLLGGFFVD  294
            I    +++K  GY+S+I     I GP  GGF  +
Sbjct  119  ISPGADKAKNFGYMSAIINSGFILGPGFGGFLAE  152


> AY743590.gene.p01 tet39 protein. tet39 Curated. Encoded by gene 
tet39. ARO:1000001 process or component of antibiotic biology 
or chemistry. ARO:3000566 tet39. [Acinetobacter sp. LUH5605]
Length=395

 Score = 63.9 bits (154),  Expect = 2e-012
 Identities = 34/92 (36%), Positives = 52/92 (56%), Gaps = 1/92 (1%)
 Frame = +1

Query  7    IFGKLSDLFGRKPIYVMGVLIFLTGSTLAGVSQSMTMLIVSRFIQGVGSGALMPIATTIV  186
            I G LSD FGR+P+ ++ +        L   + S+  L + R   G+ +GA M +AT  V
Sbjct  60   ILGALSDRFGRRPVLIISIAGATADYLLMAAAPSLLWLYIGRIFAGI-TGANMAVATAYV  118

Query  187  GDIYNKKERSKIQGYLSSIWGISAISGPLLGG  282
             DI    ER+K  G L +++GI  I+GP++GG
Sbjct  119  SDITPAHERAKRFGLLGAVFGIGFIAGPVIGG  150


> AJ518835.1.gene6.p01 florfenicol/chloramphenicol resistance protein. 
floR Curated. Encoded by gene floR. ARO:3002705 floR. 
ARO:1000001 process or component of antibiotic biology or 
chemistry. [Escherichia coli]
Length=404

 Score = 63.5 bits (153),  Expect = 2e-012
 Identities = 36/105 (34%), Positives = 52/105 (49%), Gaps = 1/105 (0%)
 Frame = +1

Query  4    LIFGKLSDLFGRKPIYVMGVLIFLTGSTLAGVSQSMTMLIVSRFIQGVGSGALMPIATTI  183
            +IFG LSD  GR+PI + G   F+  S  A  S +    +  R +Q VG+ A++      
Sbjct  67   VIFGPLSDRIGRRPILLAGATAFVIASLGAAWSSTAPAFVAFRLLQAVGASAMLVATFAT  126

Query  184  VGDIY-NKKERSKIQGYLSSIWGISAISGPLLGGFFVDYLSWRYI  315
            V D+Y N+ E   I G  SSI       GP+ G    ++L W+ I
Sbjct  127  VRDVYANRPEGVVIYGLFSSILAFVPALGPIAGALIGEFLGWQAI  171


> AF252855.1.gene1.p01 florfenicol-resistance protein Flo. Encoded 
by gene flo. floR Curated. ARO:3002705 floR. ARO:1000001 
process or component of antibiotic biology or chemistry. [Escherichia 
coli]
Length=404

 Score = 63.5 bits (153),  Expect = 2e-012
 Identities = 36/105 (34%), Positives = 52/105 (49%), Gaps = 1/105 (0%)
 Frame = +1

Query  4    LIFGKLSDLFGRKPIYVMGVLIFLTGSTLAGVSQSMTMLIVSRFIQGVGSGALMPIATTI  183
            +IFG LSD  GR+PI + G   F+  S  A  S +    +  R +Q VG+ A++      
Sbjct  67   VIFGPLSDRIGRRPILLAGATAFVIASLGAAWSSTAPAFVAFRLLQAVGASAMLVATFAT  126

Query  184  VGDIY-NKKERSKIQGYLSSIWGISAISGPLLGGFFVDYLSWRYI  315
            V D+Y N+ E   I G  SSI       GP+ G    ++L W+ I
Sbjct  127  VRDVYANRPEGVVIYGLFSSILAFVPALGPIAGALIGEFLGWQAI  171


> AF231986.2.gene2.p01 florfenicol exporter. Encoded by gene floR. 
floR Curated. ARO:3002705 floR. ARO:1000001 process or component 
of antibiotic biology or chemistry. [Escherichia coli]
Length=404

 Score = 63.2 bits (152),  Expect = 3e-012
 Identities = 35/105 (33%), Positives = 52/105 (49%), Gaps = 1/105 (0%)
 Frame = +1

Query  4    LIFGKLSDLFGRKPIYVMGVLIFLTGSTLAGVSQSMTMLIVSRFIQGVGSGALMPIATTI  183
            +IFG LSD  GR+PI + G   F+  S  A  S +    +  R +Q VG+ A++      
Sbjct  67   VIFGPLSDRIGRRPILLAGATAFVIASLGAAWSSTAPAFVAFRLLQAVGASAMLVATFAT  126

Query  184  VGDIY-NKKERSKIQGYLSSIWGISAISGPLLGGFFVDYLSWRYI  315
            V D+Y N+ E   I G  SS+       GP+ G    ++L W+ I
Sbjct  127  VRDVYANRPEGVVIYGLFSSVLAFVPALGPIAGALIGEFLGWQAI  171


> D37826.1.gene1.p01 PP-FLO. pp-flo Curated. Encoded by gene PP-FLO. 
ARO:3002812 pp-flo. ARO:1000001 process or component of 
antibiotic biology or chemistry. [Photobacterium damselae 
subsp. piscicida]
Length=374

 Score = 63.2 bits (152),  Expect = 3e-012
 Identities = 35/105 (33%), Positives = 52/105 (49%), Gaps = 1/105 (0%)
 Frame = +1

Query  4    LIFGKLSDLFGRKPIYVMGVLIFLTGSTLAGVSQSMTMLIVSRFIQGVGSGALMPIATTI  183
            +IFG LSD  GR+PI + G   F+  S  A  S +    +  R +Q VG+ A++      
Sbjct  67   VIFGPLSDRIGRRPILLAGATAFVIASLGAAWSSTAPAFVAFRLLQAVGASAMLVATFAT  126

Query  184  VGDIY-NKKERSKIQGYLSSIWGISAISGPLLGGFFVDYLSWRYI  315
            V D+Y N+ E   I G  SS+       GP+ G    ++L W+ I
Sbjct  127  VRDVYANRPEGVVIYGLFSSVLAFVPALGPIAGALIGEFLGWQAI  171


> FJ744595.1.gene1.p01 EmrD. emrD Curated. Multidrug efflux protein; 
multidrug efflux pump. Encoded by gene emrD. ARO:1000001 
process or component of antibiotic biology or chemistry. 
ARO:3000309 emrD. [Klebsiella pneumoniae]
Length=394

 Score = 62.8 bits (151),  Expect = 4e-012
 Identities = 34/102 (33%), Positives = 56/102 (54%), Gaps = 0/102 (0%)
 Frame = +1

Query  4    LIFGKLSDLFGRKPIYVMGVLIFLTGSTLAGVSQSMTMLIVSRFIQGVGSGALMPIATTI  183
            L +G LSD  GR+P+ ++G+ IF+  + +A  + S+ +LI S  +QG+G+G    +A T+
Sbjct  61   LFYGPLSDRVGRRPVILVGMSIFMLATLVAITTHSLPVLIASSAMQGMGTGVGGVMARTL  120

Query  184  VGDIYNKKERSKIQGYLSSIWGISAISGPLLGGFFVDYLSWR  309
              D+Y   +       L+    +S +  PLLGG      SWR
Sbjct  121  PRDLYEGAQLRHANSLLNMGILVSPLIAPLLGGILDTLWSWR  162


> AB091338.1.gene1.p01 multidrug efflux pump. Encoded by gene emeA. 
emeA Curated. ARO:1000001 process or component of antibiotic 
biology or chemistry. ARO:3003551 emeA. [Enterococcus 
faecalis ATCC 29212]
Length=393

 Score = 62.4 bits (150),  Expect = 5e-012
 Identities = 34/95 (35%), Positives = 50/95 (52%), Gaps = 0/95 (0%)
 Frame = +1

Query  7    IFGKLSDLFGRKPIYVMGVLIFLTGSTLAGVSQSMTMLIVSRFIQGVGSGALMPIATTIV  186
            I G LSD  GRK +   G+L+F     L G++Q+ +   +SR + G+ +  LMP  T  V
Sbjct  60   IAGVLSDKIGRKKMIATGMLVFSISELLFGLAQAKSGFYISRGLGGIAAALLMPSVTAFV  119

Query  187  GDIYNKKERSKIQGYLSSIWGISAISGPLLGGFFV  291
             D+    ER K  G +S+      I GP +GGF +
Sbjct  120  ADMTTISERPKAMGLVSAAISGGFIIGPGVGGFII  154


> AY339985.2.gene3.p01 unknown. Encoded by gene unknown. floR Curated. 
Confers resistance to chloramphenicol; similar to PP-FLO 
encoded by GenBank Accession Number D37826 and CmlA. ARO:3002705 
floR. ARO:1000001 process or component of antibiotic 
biology or chemistry. [Salmonella typhimurium DT104]
Length=404

 Score = 62.4 bits (150),  Expect = 5e-012
 Identities = 35/105 (33%), Positives = 52/105 (49%), Gaps = 1/105 (0%)
 Frame = +1

Query  4    LIFGKLSDLFGRKPIYVMGVLIFLTGSTLAGVSQSMTMLIVSRFIQGVGSGALMPIATTI  183
            +IFG LSD  GR+PI + G   F+  S  A  S +    +  R +Q VG+ A++      
Sbjct  67   VIFGPLSDRIGRRPILLAGATAFVIASLGAAWSSTAPAFVAFRLLQAVGASAMLVATFAT  126

Query  184  VGDIY-NKKERSKIQGYLSSIWGISAISGPLLGGFFVDYLSWRYI  315
            V D+Y N+ E   I G  SS+       GP+ G    ++L W+ I
Sbjct  127  VRDVYANRPEGVVIYGLFSSMLAFVPALGPIAGALIGEFLGWQAI  171


> AF261825.2.gene36.p01 chloramphenicol and florfenicol resistance 
protein. floR Curated. Encoded by gene flo. ARO:3002705 
floR. ARO:1000001 process or component of antibiotic biology 
or chemistry. [Salmonella enterica subsp. enterica serovar 
Typhimurium]
Length=404

 Score = 62.4 bits (150),  Expect = 5e-012
 Identities = 35/105 (33%), Positives = 52/105 (49%), Gaps = 1/105 (0%)
 Frame = +1

Query  4    LIFGKLSDLFGRKPIYVMGVLIFLTGSTLAGVSQSMTMLIVSRFIQGVGSGALMPIATTI  183
            +IFG LSD  GR+PI + G   F+  S  A  S +    +  R +Q VG+ A++      
Sbjct  67   VIFGPLSDRIGRRPILLAGATAFVIASLGAAWSSTAPAFVAFRLLQAVGASAMLVATFAT  126

Query  184  VGDIY-NKKERSKIQGYLSSIWGISAISGPLLGGFFVDYLSWRYI  315
            V D+Y N+ E   I G  SS+       GP+ G    ++L W+ I
Sbjct  127  VRDVYANRPEGVVIYGLFSSMLAFVPALGPIAGALIGEFLGWQAI  171


> AF118107.1.gene1.p01 putative efflux protein Flor. Encoded by 
gene Flor. floR Curated. 12 transmembrane segment family member. 
ARO:3002705 floR. ARO:1000001 process or component of 
antibiotic biology or chemistry. [Salmonella typhimurium DT104]
Length=404

 Score = 62.4 bits (150),  Expect = 5e-012
 Identities = 35/105 (33%), Positives = 52/105 (49%), Gaps = 1/105 (0%)
 Frame = +1

Query  4    LIFGKLSDLFGRKPIYVMGVLIFLTGSTLAGVSQSMTMLIVSRFIQGVGSGALMPIATTI  183
            +IFG LSD  GR+PI + G   F+  S  A  S +    +  R +Q VG+ A++      
Sbjct  67   VIFGPLSDRIGRRPILLAGATAFVIASLGAAWSSTAPAFVAFRLLQAVGASAMLVATFAT  126

Query  184  VGDIY-NKKERSKIQGYLSSIWGISAISGPLLGGFFVDYLSWRYI  315
            V D+Y N+ E   I G  SS+       GP+ G    ++L W+ I
Sbjct  127  VRDVYANRPEGVVIYGLFSSMLAFVPALGPIAGALIGEFLGWQAI  171


> AM296480.1.gene1.p01 Florfenicol/Chloramphenicol efflux protein. 
Encoded by gene floR. floR Curated. ARO:3002705 floR. ARO:1000001 
process or component of antibiotic biology or chemistry. 
[Bordetella bronchiseptica]
Length=404

 Score = 62.4 bits (150),  Expect = 5e-012
 Identities = 35/105 (33%), Positives = 52/105 (49%), Gaps = 1/105 (0%)
 Frame = +1

Query  4    LIFGKLSDLFGRKPIYVMGVLIFLTGSTLAGVSQSMTMLIVSRFIQGVGSGALMPIATTI  183
            +IFG LSD  GR+PI + G   F+  S  A  S +    +  R +Q VG+ A++      
Sbjct  67   VIFGPLSDRIGRRPILLAGATAFVIASLGAAWSSTAPAFVAFRLLQAVGASAMLVATFAT  126

Query  184  VGDIY-NKKERSKIQGYLSSIWGISAISGPLLGGFFVDYLSWRYI  315
            V D+Y N+ E   I G  SS+       GP+ G    ++L W+ I
Sbjct  127  VRDVYANRPEGVVIYGLFSSMLAFVPALGPIAGALIGEFLGWQAI  171


> AF237667.gene.p01 lmrB protein. lmrB Curated. Encoded by gene 
lmrB. ARO:1000001 process or component of antibiotic biology 
or chemistry. ARO:3002813 lmrB. [Corynebacterium glutamicum]
Length=481

 Score = 62.4 bits (150),  Expect = 5e-012
 Identities = 28/101 (27%), Positives = 54/101 (53%), Gaps = 0/101 (0%)
 Frame = +1

Query  13   GKLSDLFGRKPIYVMGVLIFLTGSTLAGVSQSMTMLIVSRFIQGVGSGALMPIATTIVGD  192
            G L D F  K I+V  +L F  G+  A ++ +  +L+ +R +Q VG+  +MP+  T+   
Sbjct  78   GYLLDRFSTKTIFVTALLFFTVGTLTAALAPTFAVLLGARIVQAVGTALVMPLLMTVTLT  137

Query  193  IYNKKERSKIQGYLSSIWGISAISGPLLGGFFVDYLSWRYI  315
            +   + R  + G +S +  ++   GP L G  ++ L+W ++
Sbjct  138  VVPAERRGSMMGIISIVISVAPALGPTLSGVILNSLTWHWL  178


> Y15510.gene.p01 tetH protein. Encoded by gene tetH. tetH Curated. 
ARO:1000001 process or component of antibiotic biology 
or chemistry. ARO:3000175 tetH. [Pasteurella multocida]
Length=400

 Score = 62.0 bits (149),  Expect = 7e-012
 Identities = 33/96 (34%), Positives = 52/96 (54%), Gaps = 1/96 (1%)
 Frame = +1

Query  7    IFGKLSDLFGRKPIYVMGVLIFLTGSTLAGVSQSMTMLIVSRFIQGVGSGALMPIATTIV  186
            I G+LSD +GRKPI +  +L       L   S ++ ML + R I G+ +GA   +  + +
Sbjct  60   ILGRLSDKYGRKPILLFSLLGAALDYLLMAFSTTLWMLYIGRIIAGI-TGATGAVCASAM  118

Query  187  GDIYNKKERSKIQGYLSSIWGISAISGPLLGGFFVD  294
             D+   K R++  G+L   +G+  I GP+LGG   D
Sbjct  119  SDVTPAKNRTRYFGFLGGAFGVGLIIGPMLGGLLGD  154


 Score = 36.2 bits (82),  Expect = 4e-004
 Identities = 29/101 (28%), Positives = 47/101 (46%), Gaps = 7/101 (6%)
 Frame = +1

Query  4    LIFGKLSDLFGRKPIYVMGVLIFLTGSTL-AGVSQSMTML--IVSRFIQGVGSGALMPIA  174
            ++ GKL+  +G K   ++ + I + G  L A +     +L  ++     G+G  AL    
Sbjct  264  IVAGKLAQKWGEKTTIMISMSIDMMGCLLLAWIGHVWVILPALICLAAGGMGQPALQGYL  323

Query  175  TTIVGDIYNKKERSKIQGYLSSIWGISAISGPLLGGFFVDY  297
            +  V D      + K+QG L S+  I+ I GPLL  F   Y
Sbjct  324  SKSVDD----NAQGKLQGTLVSLTNITGIIGPLLFAFIYSY  360


> NC_020418.1.14669632.p01 major facilitator superfamily protein. 
Encoded by gene MU9_421. ARO:3000165 tetA. ARO:1000001 process 
or component of antibiotic biology or chemistry. [Morganella 
morganii subsp. morganii KT]
Length=401

 Score = 61.6 bits (148),  Expect = 9e-012
 Identities = 29/91 (31%), Positives = 55/91 (60%), Gaps = 1/91 (1%)
 Frame = +1

Query  13   GKLSDLFGRKPIYVMGVLIFLTGSTLAGVSQSMTMLIVSRFIQGVGSGALMPIATTIVGD  192
            GK+SD FGR+P+ ++ ++       L   S ++ ML + R + G+ +GA   +A +++ D
Sbjct  62   GKMSDRFGRRPVLLLSLIGASLDYLLLAFSSALWMLYLGRLLSGI-TGATGAVAASVIAD  120

Query  193  IYNKKERSKIQGYLSSIWGISAISGPLLGGF  285
              +  +R K  G+L + +G+  I+GP++GGF
Sbjct  121  TTSASQRVKWFGWLGASFGLGLIAGPIIGGF  151


> AB089595.1.gene1.p01 Unknown product. tetB Curated. Encoded by 
gene tetB. ARO:1000001 process or component of antibiotic 
biology or chemistry. ARO:3000166 tetB. [Gram-negative bacterium 
TC71]
Length=401

 Score = 61.6 bits (148),  Expect = 9e-012
 Identities = 29/91 (31%), Positives = 55/91 (60%), Gaps = 1/91 (1%)
 Frame = +1

Query  13   GKLSDLFGRKPIYVMGVLIFLTGSTLAGVSQSMTMLIVSRFIQGVGSGALMPIATTIVGD  192
            GK+SD FGR+P+ ++ ++       L   S ++ ML + R + G+ +GA   +A +++ D
Sbjct  62   GKMSDRFGRRPVLLLSLIGASLDYLLLAFSSALWMLYLGRLLSGI-TGATGAVAASVIAD  120

Query  193  IYNKKERSKIQGYLSSIWGISAISGPLLGGF  285
              +  +R K  G+L + +G+  I+GP++GGF
Sbjct  121  TTSASQRVKWFGWLGASFGLGLIAGPIIGGF  151


> AY150213.1.gene1.p01 TetA. tetA Curated. Encoded by gene tetA. 
Tetracycline exporter; tetracycline resistance. ARO:3000165 
tetA. ARO:1000001 process or component of antibiotic biology 
or chemistry. [Salmonella enterica subsp. enterica serovar 
Typhi]
Length=401

 Score = 61.6 bits (148),  Expect = 9e-012
 Identities = 29/91 (31%), Positives = 55/91 (60%), Gaps = 1/91 (1%)
 Frame = +1

Query  13   GKLSDLFGRKPIYVMGVLIFLTGSTLAGVSQSMTMLIVSRFIQGVGSGALMPIATTIVGD  192
            GK+SD FGR+P+ ++ ++       L   S ++ ML + R + G+ +GA   +A +++ D
Sbjct  62   GKMSDRFGRRPVLLLSLIGASLDYLLLAFSSALWMLYLGRLLSGI-TGATGAVAASVIAD  120

Query  193  IYNKKERSKIQGYLSSIWGISAISGPLLGGF  285
              +  +R K  G+L + +G+  I+GP++GGF
Sbjct  121  TTSASQRVKWFGWLGASFGLGLIAGPIIGGF  151


> BX664015.1.gene215.p01 tetracycline resistance protein. Similar 
to Escherichia coli tetracycline resistance protein, class 
B, TetA SWALL:TCR2_ECOLI (SWALL:P02980) (401 aa) fasta scores: 
E(): 1.1e-146, 100% id in 401 aa and to Shigella flexneri 
TetA SWALL:AAD50247 (EMBL:AF162223) (401 aa) fasta scores: 
E(): 1.1e-146, 100% id in 401 aa. Encoded by gene tetA. ARO:3000165 
tetA. ARO:1000001 process or component of antibiotic 
biology or chemistry. [Serratia marcescens]
Length=401

 Score = 61.6 bits (148),  Expect = 9e-012
 Identities = 29/91 (31%), Positives = 55/91 (60%), Gaps = 1/91 (1%)
 Frame = +1

Query  13   GKLSDLFGRKPIYVMGVLIFLTGSTLAGVSQSMTMLIVSRFIQGVGSGALMPIATTIVGD  192
            GK+SD FGR+P+ ++ ++       L   S ++ ML + R + G+ +GA   +A +++ D
Sbjct  62   GKMSDRFGRRPVLLLSLIGASLDYLLLAFSSALWMLYLGRLLSGI-TGATGAVAASVIAD  120

Query  193  IYNKKERSKIQGYLSSIWGISAISGPLLGGF  285
              +  +R K  G+L + +G+  I+GP++GGF
Sbjct  121  TTSASQRVKWFGWLGASFGLGLIAGPIIGGF  151


> AF038993.gene.p01 tetJ protein. Encoded by gene tetJ. tetJ Curated. 
ARO:1000001 process or component of antibiotic biology 
or chemistry. ARO:3000177 tetJ. [Proteus mirabilis]
Length=398

 Score = 61.6 bits (148),  Expect = 9e-012
 Identities = 33/92 (35%), Positives = 52/92 (56%), Gaps = 1/92 (1%)
 Frame = +1

Query  7    IFGKLSDLFGRKPIYVMGVLIFLTGSTLAGVSQSMTMLIVSRFIQGVGSGALMPIATTIV  186
            I GKLSD +GRKPI ++ +L       L     S+ ML + R I G+ +GA   +  + +
Sbjct  60   ILGKLSDKYGRKPILLISLLGAALDYLLMACPTSLWMLYIGRIIAGI-TGATGAVCASAM  118

Query  187  GDIYNKKERSKIQGYLSSIWGISAISGPLLGG  282
             D+ +  ER++  G+L   +G+  I GP+LGG
Sbjct  119  TDVTHPHERTRYFGFLGGAFGVGLIIGPMLGG  150


> AM296481.1.gene2.p01 chloramphenicol efflux protein. cmlB1 Curated. 
Encoded by gene cmlB1. ARO:1000001 process or component 
of antibiotic biology or chemistry. ARO:3002699 cmlB1. [Bordetella 
bronchiseptica]
Length=421

 Score = 61.2 bits (147),  Expect = 1e-011
 Identities = 36/105 (34%), Positives = 53/105 (50%), Gaps = 1/105 (0%)
 Frame = +1

Query  4    LIFGKLSDLFGRKPIYVMGVLIFLTGSTLAGVSQSMTMLIVSRFIQGVGSGALMPIATTI  183
            L+FG LSDL GR+P+ + G + ++  S     + S  + +  R +Q  G+ A +      
Sbjct  67   LLFGPLSDLLGRRPVLLGGGITYILASFGLAAASSPEVFLSFRILQACGASACLVSTFAT  126

Query  184  VGDIYNKKERSK-IQGYLSSIWGISAISGPLLGGFFVDYLSWRYI  315
            V DIY+  E S  I G L S+  +    GPLLG     +L WR I
Sbjct  127  VRDIYSGSEESNVIYGLLGSMLAMVPAIGPLLGALVDAWLGWRAI  171


> DQ831141.1.gene4.p01 CmlA1. Encoded by gene cmlA1. Chloramphenicol 
exporter; confers resistance to chloramphenicol. ARO:3002696 
cmlA6. ARO:1000001 process or component of antibiotic 
biology or chemistry. [Klebsiella pneumoniae]
Length=419

 Score = 60.8 bits (146),  Expect = 1e-011
 Identities = 37/105 (35%), Positives = 53/105 (50%), Gaps = 1/105 (0%)
 Frame = +1

Query  4    LIFGKLSDLFGRKPIYVMGVLIFLTGSTLAGVSQSMTMLIVSRFIQGVGSGALMPIATTI  183
            L+FG LSD  GR+P+ + G L ++  S    ++ S  + +  R +Q  G+ A +      
Sbjct  67   LLFGPLSDRLGRRPVLLGGGLAYVVASMGLALTSSAEVFLGLRILQACGASACLVSTFAT  126

Query  184  VGDIYNKKERSK-IQGYLSSIWGISAISGPLLGGFFVDYLSWRYI  315
            V DIY  +E S  I G L S+  I    GPLLG     +L WR I
Sbjct  127  VRDIYAGREESNVIYGILGSMLAIVPAVGPLLGALVDMWLGWRAI  171


> AY055428.1.gene14.p01 florfenicol exporter. Similar to floR from 
Escherichia coli. Encoded by gene floR. ARO:3002705 floR. 
ARO:1000001 process or component of antibiotic biology or 
chemistry. [Vibrio cholerae]
Length=404

 Score = 60.8 bits (146),  Expect = 1e-011
 Identities = 35/105 (33%), Positives = 51/105 (48%), Gaps = 1/105 (0%)
 Frame = +1

Query  4    LIFGKLSDLFGRKPIYVMGVLIFLTGSTLAGVSQSMTMLIVSRFIQGVGSGALMPIATTI  183
            +IFG LSD  GR+PI + G   F+  S  A  S +    +  R +Q VG+ A++      
Sbjct  67   VIFGPLSDRIGRRPILLAGATAFVIASLGAAWSSTAPAFVAFRLLQAVGASAMLVATFAT  126

Query  184  VGDIY-NKKERSKIQGYLSSIWGISAISGPLLGGFFVDYLSWRYI  315
            V D Y N+ E   I G  SS+       GP+ G    ++L W+ I
Sbjct  127  VRDAYANRPEGVVIYGLFSSMLAFVPALGPIAGALIGEFLGWQAI  171


> AY034138.1.gene10.p01 florfenicol exporter. floR Curated. Encoded 
by gene floR. ARO:3002705 floR. ARO:1000001 process or 
component of antibiotic biology or chemistry. [Vibrio cholerae 
MO10]
Length=404

 Score = 60.8 bits (146),  Expect = 1e-011
 Identities = 35/105 (33%), Positives = 51/105 (48%), Gaps = 1/105 (0%)
 Frame = +1

Query  4    LIFGKLSDLFGRKPIYVMGVLIFLTGSTLAGVSQSMTMLIVSRFIQGVGSGALMPIATTI  183
            +IFG LSD  GR+PI + G   F+  S  A  S +    +  R +Q VG+ A++      
Sbjct  67   VIFGPLSDRIGRRPILLAGATAFVIASLGAAWSSTAPAFVAFRLLQAVGASAMLVATFAT  126

Query  184  VGDIY-NKKERSKIQGYLSSIWGISAISGPLLGGFFVDYLSWRYI  315
            V D Y N+ E   I G  SS+       GP+ G    ++L W+ I
Sbjct  127  VRDAYANRPEGVVIYGLFSSMLAFVPALGPIAGALIGEFLGWQAI  171


> AF313472.2.gene8.p01 CmlA1 chloramphenicol exporter. Encoded 
by gene cmlA1. ARO:3002696 cmlA6. ARO:1000001 process or component 
of antibiotic biology or chemistry. [Pseudomonas aeruginosa]
Length=419

 Score = 60.8 bits (146),  Expect = 1e-011
 Identities = 37/105 (35%), Positives = 53/105 (50%), Gaps = 1/105 (0%)
 Frame = +1

Query  4    LIFGKLSDLFGRKPIYVMGVLIFLTGSTLAGVSQSMTMLIVSRFIQGVGSGALMPIATTI  183
            L+FG LSD  GR+P+ + G L ++  S    ++ S  + +  R +Q  G+ A +      
Sbjct  67   LLFGPLSDRLGRRPVLLGGGLAYVVASMGLALTSSAEVFLGLRILQACGASACLVSTFAT  126

Query  184  VGDIYNKKERSK-IQGYLSSIWGISAISGPLLGGFFVDYLSWRYI  315
            V DIY  +E S  I G L S+  I    GPLLG     +L WR I
Sbjct  127  VRDIYAGREESNVIYGILGSMLAIVPAVGPLLGALVDMWLGWRAI  171


> AF294653.1.gene4.p01 CMLA6. cmlA6 Curated. Encoded by gene CmlA6. 
Chloramphenicol transporter. ARO:3002696 cmlA6. ARO:1000001 
process or component of antibiotic biology or chemistry. 
[Pseudomonas aeruginosa]
Length=419

 Score = 60.8 bits (146),  Expect = 1e-011
 Identities = 37/105 (35%), Positives = 53/105 (50%), Gaps = 1/105 (0%)
 Frame = +1

Query  4    LIFGKLSDLFGRKPIYVMGVLIFLTGSTLAGVSQSMTMLIVSRFIQGVGSGALMPIATTI  183
            L+FG LSD  GR+P+ + G L ++  S    ++ S  + +  R +Q  G+ A +      
Sbjct  67   LLFGPLSDRLGRRPVLLGGGLAYVVASMGLALTSSAEVFLGLRILQACGASACLVSTFAT  126

Query  184  VGDIYNKKERSK-IQGYLSSIWGISAISGPLLGGFFVDYLSWRYI  315
            V DIY  +E S  I G L S+  I    GPLLG     +L WR I
Sbjct  127  VRDIYAGREESNVIYGILGSMLAIVPAVGPLLGALVDMWLGWRAI  171


> AF332662.1.gene1.p01 florfenicol export protein. floR Curated. 
Encoded by gene floR. FloR. ARO:3002705 floR. ARO:1000001 
process or component of antibiotic biology or chemistry. [Klebsiella 
pneumoniae]
Length=404

 Score = 60.5 bits (145),  Expect = 2e-011
 Identities = 34/105 (32%), Positives = 51/105 (48%), Gaps = 1/105 (0%)
 Frame = +1

Query  4    LIFGKLSDLFGRKPIYVMGVLIFLTGSTLAGVSQSMTMLIVSRFIQGVGSGALMPIATTI  183
            +IFG LSD  GR+PI + G   F+  S  A  S +    +  R +Q VG+ A++      
Sbjct  67   VIFGPLSDRIGRRPILLAGATAFVIASLGAAWSSTAPAFVAFRLLQAVGASAMLVATFAT  126

Query  184  VGDIY-NKKERSKIQGYLSSIWGISAISGPLLGGFFVDYLSWRYI  315
            V D+Y ++ E   I G  SS+       GP+ G    ++  WR I
Sbjct  127  VRDVYASRPEGVVIYGLFSSMLAFVPALGPIAGALIGEFFGWRAI  171


> U00096.3.gene2146.p01 putative citrate/iron-citrate/zinc-citrate 
efflux transporter. Encoded by gene iceT. Putative transport 
protein; GO_component: GO:0009274 - peptidoglycan-based 
cell wall; GO_component: GO:0019866 - organelle inner membrane. 
ARO:1000001 process or component of antibiotic biology 
or chemistry. ARO:3001330 mdtD. [Escherichia coli str. K-12 
substr. MG1655]
Length=471

 Score = 59.7 bits (143),  Expect = 3e-011
 Identities = 28/101 (27%), Positives = 54/101 (53%), Gaps = 0/101 (0%)
 Frame = +1

Query  13   GKLSDLFGRKPIYVMGVLIFLTGSTLAGVSQSMTMLIVSRFIQGVGSGALMPIATTIVGD  192
            G L+D  G + I+   +++F  GS    +S ++  L+++R +QGVG   ++P+    V  
Sbjct  66   GWLADKVGVRNIFFTAIVLFTLGSLFCALSGTLNELLLARALQGVGGAMMVPVGRLTVMK  125

Query  193  IYNKKERSKIQGYLSSIWGISAISGPLLGGFFVDYLSWRYI  315
            I  +++      +++    +  + GP LGG  V+Y SW +I
Sbjct  126  IVPREQYMAAMTFVTLPGQVGPLLGPALGGLLVEYASWHWI  166


> FJ196385.1.gene6.p01 chloramphenicol transporter. Encoded by 
gene cmlA1. Confers chloramphenicol resistance. ARO:1000001 
process or component of antibiotic biology or chemistry. ARO:3002693 
cmlA1. [Escherichia coli]
Length=419

 Score = 59.7 bits (143),  Expect = 3e-011
 Identities = 36/105 (34%), Positives = 53/105 (50%), Gaps = 1/105 (0%)
 Frame = +1

Query  4    LIFGKLSDLFGRKPIYVMGVLIFLTGSTLAGVSQSMTMLIVSRFIQGVGSGALMPIATTI  183
            L+FG LSD  GR+P+ + G L ++  S    ++ S  + +  R +Q  G+ A +      
Sbjct  67   LLFGPLSDRLGRRPVLLGGGLAYVVASMGLALTSSAEVFLGLRILQACGASACLVSTFAT  126

Query  184  VGDIYNKKERSK-IQGYLSSIWGISAISGPLLGGFFVDYLSWRYI  315
            V DIY  +E S  I G L S+  +    GPLLG     +L WR I
Sbjct  127  VRDIYAGREESNVIYGILGSMLAMVPAVGPLLGALVDMWLGWRAI  171


> HQ634775.2.gene6.p01 chloramphenicol resistance protein. Encoded 
by gene cmlA1. ARO:1000001 process or component of antibiotic 
biology or chemistry. ARO:3002693 cmlA1. [Pseudomonas 
aeruginosa]
Length=419

 Score = 59.7 bits (143),  Expect = 3e-011
 Identities = 36/105 (34%), Positives = 53/105 (50%), Gaps = 1/105 (0%)
 Frame = +1

Query  4    LIFGKLSDLFGRKPIYVMGVLIFLTGSTLAGVSQSMTMLIVSRFIQGVGSGALMPIATTI  183
            L+FG LSD  GR+P+ + G L ++  S    ++ S  + +  R +Q  G+ A +      
Sbjct  67   LLFGPLSDRLGRRPVLLGGGLAYVVASMGLALTSSAEVFLGLRILQACGASACLVSTFAT  126

Query  184  VGDIYNKKERSK-IQGYLSSIWGISAISGPLLGGFFVDYLSWRYI  315
            V DIY  +E S  I G L S+  +    GPLLG     +L WR I
Sbjct  127  VRDIYAGREESNVIYGILGSMLAMVPAVGPLLGALVDMWLGWRAI  171


> NC_007779.1.12931431.p01 multidrug efflux system protein. Encoded 
by gene mdtD. ECK2073:JW2062:b2077. ARO:1000001 process 
or component of antibiotic biology or chemistry. ARO:3001330 
mdtD. [Escherichia coli str. K-12 substr. W3110]
Length=471

 Score = 59.7 bits (143),  Expect = 3e-011
 Identities = 28/101 (27%), Positives = 54/101 (53%), Gaps = 0/101 (0%)
 Frame = +1

Query  13   GKLSDLFGRKPIYVMGVLIFLTGSTLAGVSQSMTMLIVSRFIQGVGSGALMPIATTIVGD  192
            G L+D  G + I+   +++F  GS    +S ++  L+++R +QGVG   ++P+    V  
Sbjct  66   GWLADKVGVRNIFFTAIVLFTLGSLFCALSGTLNELLLARALQGVGGAMMVPVGRLTVMK  125

Query  193  IYNKKERSKIQGYLSSIWGISAISGPLLGGFFVDYLSWRYI  315
            I  +++      +++    +  + GP LGG  V+Y SW +I
Sbjct  126  IVPREQYMAAMTFVTLPGQVGPLLGPALGGLLVEYASWHWI  166


> AB089190.1.gene1.p01 putative drug transporter. Putative drug 
transporter, major facilitator superfamily (MFS), regulated 
by BaeSR two-component signal transduciton system, formerly 
known as yegB. mdtD Curated. Encoded by gene mdtD. ARO:1000001 
process or component of antibiotic biology or chemistry. 
ARO:3001330 mdtD. [Escherichia coli]
Length=471

 Score = 59.7 bits (143),  Expect = 3e-011
 Identities = 28/101 (27%), Positives = 54/101 (53%), Gaps = 0/101 (0%)
 Frame = +1

Query  13   GKLSDLFGRKPIYVMGVLIFLTGSTLAGVSQSMTMLIVSRFIQGVGSGALMPIATTIVGD  192
            G L+D  G + I+   +++F  GS    +S ++  L+++R +QGVG   ++P+    V  
Sbjct  66   GWLADKVGVRNIFFTAIVLFTLGSLFCALSGTLNELLLARALQGVGGAMMVPVGRLTVMK  125

Query  193  IYNKKERSKIQGYLSSIWGISAISGPLLGGFFVDYLSWRYI  315
            I  +++      +++    +  + GP LGG  V+Y SW +I
Sbjct  126  IVPREQYMAAMTFVTLPGQVGPLLGPALGGLLVEYASWHWI  166


> AP009048.1.gene2135.p01 multidrug efflux system protein. Encoded 
by gene mdtD. ECK2073:JW2062:b2077. ARO:1000001 process 
or component of antibiotic biology or chemistry. ARO:3001330 
mdtD. [Escherichia coli str. K-12 substr. W3110]
Length=471

 Score = 59.7 bits (143),  Expect = 3e-011
 Identities = 28/101 (27%), Positives = 54/101 (53%), Gaps = 0/101 (0%)
 Frame = +1

Query  13   GKLSDLFGRKPIYVMGVLIFLTGSTLAGVSQSMTMLIVSRFIQGVGSGALMPIATTIVGD  192
            G L+D  G + I+   +++F  GS    +S ++  L+++R +QGVG   ++P+    V  
Sbjct  66   GWLADKVGVRNIFFTAIVLFTLGSLFCALSGTLNELLLARALQGVGGAMMVPVGRLTVMK  125

Query  193  IYNKKERSKIQGYLSSIWGISAISGPLLGGFFVDYLSWRYI  315
            I  +++      +++    +  + GP LGG  V+Y SW +I
Sbjct  126  IVPREQYMAAMTFVTLPGQVGPLLGPALGGLLVEYASWHWI  166


> AY115475.1.gene4.p01 chloramphenicol resistance protein. cmlA5 
Curated. Encoded by gene cmlA5. ARO:1000001 process or component 
of antibiotic biology or chemistry. ARO:3002695 cmlA5. 
[uncultured bacterium]
Length=419

 Score = 59.7 bits (143),  Expect = 3e-011
 Identities = 36/105 (34%), Positives = 53/105 (50%), Gaps = 1/105 (0%)
 Frame = +1

Query  4    LIFGKLSDLFGRKPIYVMGVLIFLTGSTLAGVSQSMTMLIVSRFIQGVGSGALMPIATTI  183
            L+FG LSD  GR+P+ + G L ++  S    ++ S  + +  R +Q  G+ A +      
Sbjct  67   LLFGPLSDRLGRRPVLLGGGLAYVVASMGLALTSSAEVFLGLRILQACGASACLVSTFAT  126

Query  184  VGDIYNKKERSK-IQGYLSSIWGISAISGPLLGGFFVDYLSWRYI  315
            V DIY  +E S  I G L S+  +    GPLLG     +L WR I
Sbjct  127  VRDIYAGREESNVIYGILGSMLAMVPAVGPLLGALVDMWLGWRAI  171


> AF458080.1.gene3.p01 chloramphenicol resistance protein cmlA1-variant. 
Encoded by gene cmlA1-variant. cmlA1 Curated. ARO:1000001 
process or component of antibiotic biology or chemistry. 
ARO:3002693 cmlA1. [Klebsiella pneumoniae]
Length=419

 Score = 59.7 bits (143),  Expect = 3e-011
 Identities = 36/105 (34%), Positives = 53/105 (50%), Gaps = 1/105 (0%)
 Frame = +1

Query  4    LIFGKLSDLFGRKPIYVMGVLIFLTGSTLAGVSQSMTMLIVSRFIQGVGSGALMPIATTI  183
            L+FG LSD  GR+P+ + G L ++  S    ++ S  + +  R +Q  G+ A +      
Sbjct  67   LLFGPLSDRLGRRPVLLGGGLAYVVASMGLALTSSAEVFLGLRILQACGASACLVSTFAT  126

Query  184  VGDIYNKKERSK-IQGYLSSIWGISAISGPLLGGFFVDYLSWRYI  315
            V DIY  +E S  I G L S+  +    GPLLG     +L WR I
Sbjct  127  VRDIYAGREESNVIYGILGSMLAMVPAVGPLLGALVDMWLGWRAI  171


> U12338.3.gene8.p01 chloramphenicol transporter. Encoded by gene 
cmlA1. cmlA1 Curated. ARO:1000001 process or component of 
antibiotic biology or chemistry. ARO:3002693 cmlA1. [Pseudomonas 
aeruginosa]
Length=419

 Score = 59.7 bits (143),  Expect = 3e-011
 Identities = 36/105 (34%), Positives = 53/105 (50%), Gaps = 1/105 (0%)
 Frame = +1

Query  4    LIFGKLSDLFGRKPIYVMGVLIFLTGSTLAGVSQSMTMLIVSRFIQGVGSGALMPIATTI  183
            L+FG LSD  GR+P+ + G L ++  S    ++ S  + +  R +Q  G+ A +      
Sbjct  67   LLFGPLSDRLGRRPVLLGGGLAYVVASMGLALTSSAEVFLGLRILQACGASACLVSTFAT  126

Query  184  VGDIYNKKERSK-IQGYLSSIWGISAISGPLLGGFFVDYLSWRYI  315
            V DIY  +E S  I G L S+  +    GPLLG     +L WR I
Sbjct  127  VRDIYAGREESNVIYGILGSMLAMVPAVGPLLGALVDMWLGWRAI  171


> AJ511268.1.gene4.p01 CMLA7 protein. cmlA7 Curated. Encoded by 
gene cmlA7. ARO:1000001 process or component of antibiotic 
biology or chemistry. ARO:3002695 cmlA5. [Pseudomonas aeruginosa]
Length=419

 Score = 59.7 bits (143),  Expect = 3e-011
 Identities = 36/105 (34%), Positives = 53/105 (50%), Gaps = 1/105 (0%)
 Frame = +1

Query  4    LIFGKLSDLFGRKPIYVMGVLIFLTGSTLAGVSQSMTMLIVSRFIQGVGSGALMPIATTI  183
            L+FG LSD  GR+P+ + G L ++  S    ++ S  + +  R +Q  G+ A +      
Sbjct  67   LLFGPLSDRLGRRPVLLGGGLAYVVASMGLALTSSAEVFLGLRILQACGASACLVSTFAT  126

Query  184  VGDIYNKKERSK-IQGYLSSIWGISAISGPLLGGFFVDYLSWRYI  315
            V DIY  +E S  I G L S+  +    GPLLG     +L WR I
Sbjct  127  VRDIYAGREESNVIYGILGSMLAMVPAVGPLLGALVDMWLGWRAI  171


> AJ704863.gene23.p01 CmlA7. Homology: Tetracycline resistance 
protein, TetB (FPrintScan: PR01036, score: 8.9e-06). Encoded 
by gene partial cmlA7. Homology: Major facilitator superfamily 
MFS-1 (HMMPfam: PF07690, score: 9.6e-36). ARO:1000001 process 
or component of antibiotic biology or chemistry. ARO:3002695 
cmlA5. [Klebsiella pneumoniae]
Length=419

 Score = 59.7 bits (143),  Expect = 3e-011
 Identities = 36/105 (34%), Positives = 53/105 (50%), Gaps = 1/105 (0%)
 Frame = +1

Query  4    LIFGKLSDLFGRKPIYVMGVLIFLTGSTLAGVSQSMTMLIVSRFIQGVGSGALMPIATTI  183
            L+FG LSD  GR+P+ + G L ++  S    ++ S  + +  R +Q  G+ A +      
Sbjct  67   LLFGPLSDRLGRRPVLLGGGLAYVVASMGLALTSSAEVFLGLRILQACGASACLVSTFAT  126

Query  184  VGDIYNKKERSK-IQGYLSSIWGISAISGPLLGGFFVDYLSWRYI  315
            V DIY  +E S  I G L S+  +    GPLLG     +L WR I
Sbjct  127  VRDIYAGREESNVIYGILGSMLAMVPAVGPLLGALVDMWLGWRAI  171


> NC_010410.6003586.p01 chloramphenicol resistance protein. Homology: 
Tetracycline resistance protein, TetB (FPrintScan: PR01036, 
score: 8.9e-06). Homology: Major facilitator superfamily 
MFS-1 (HMMPfam: PF07690, score: 9.6e-36). Evidence 2b : 
Function of strongly homologous gene; Product type t : transporter. 
Encoded by gene cmlA. ARO:1000001 process or component 
of antibiotic biology or chemistry. ARO:3002695 cmlA5. [Acinetobacter 
baumannii AYE]
Length=419

 Score = 59.7 bits (143),  Expect = 3e-011
 Identities = 36/105 (34%), Positives = 53/105 (50%), Gaps = 1/105 (0%)
 Frame = +1

Query  4    LIFGKLSDLFGRKPIYVMGVLIFLTGSTLAGVSQSMTMLIVSRFIQGVGSGALMPIATTI  183
            L+FG LSD  GR+P+ + G L ++  S    ++ S  + +  R +Q  G+ A +      
Sbjct  67   LLFGPLSDRLGRRPVLLGGGLAYVVASMGLALTSSAEVFLGLRILQACGASACLVSTFAT  126

Query  184  VGDIYNKKERSK-IQGYLSSIWGISAISGPLLGGFFVDYLSWRYI  315
            V DIY  +E S  I G L S+  +    GPLLG     +L WR I
Sbjct  127  VRDIYAGREESNVIYGILGSMLAMVPAVGPLLGALVDMWLGWRAI  171


> DQ984668.gene.p01 cmlA5 protein. Encoded by gene cmlA5. ARO:1000001 
process or component of antibiotic biology or chemistry. 
ARO:3002695 cmlA5. [Pseudomonas aeruginosa]
Length=419

 Score = 59.7 bits (143),  Expect = 3e-011
 Identities = 36/105 (34%), Positives = 53/105 (50%), Gaps = 1/105 (0%)
 Frame = +1

Query  4    LIFGKLSDLFGRKPIYVMGVLIFLTGSTLAGVSQSMTMLIVSRFIQGVGSGALMPIATTI  183
            L+FG LSD  GR+P+ + G L ++  S    ++ S  + +  R +Q  G+ A +      
Sbjct  67   LLFGPLSDRLGRRPVLLGGGLAYVVASMGLALTSSAEVFLGLRILQACGASACLVSTFAT  126

Query  184  VGDIYNKKERSK-IQGYLSSIWGISAISGPLLGGFFVDYLSWRYI  315
            V DIY  +E S  I G L S+  +    GPLLG     +L WR I
Sbjct  127  VRDIYAGREESNVIYGILGSMLAMVPAVGPLLGALVDMWLGWRAI  171


> DQ522237.1.gene4.p01 chloramphenicol resistance protein CmlA7. 
Encoded by gene cmlA7. ARO:1000001 process or component of 
antibiotic biology or chemistry. ARO:3002695 cmlA5. [Pseudomonas 
aeruginosa]
Length=419

 Score = 59.7 bits (143),  Expect = 3e-011
 Identities = 36/105 (34%), Positives = 53/105 (50%), Gaps = 1/105 (0%)
 Frame = +1

Query  4    LIFGKLSDLFGRKPIYVMGVLIFLTGSTLAGVSQSMTMLIVSRFIQGVGSGALMPIATTI  183
            L+FG LSD  GR+P+ + G L ++  S    ++ S  + +  R +Q  G+ A +      
Sbjct  67   LLFGPLSDRLGRRPVLLGGGLAYVVASMGLALTSSAEVFLGLRILQACGASACLVSTFAT  126

Query  184  VGDIYNKKERSK-IQGYLSSIWGISAISGPLLGGFFVDYLSWRYI  315
            V DIY  +E S  I G L S+  +    GPLLG     +L WR I
Sbjct  127  VRDIYAGREESNVIYGILGSMLAMVPAVGPLLGALVDMWLGWRAI  171


> M80674.1.gene2.p01 tetracenomycin C resistance and export protein. 
tcmA Curated. Encoded by gene tcmA. ARO:3003554 tcmA. 
ARO:1000001 process or component of antibiotic biology or chemistry. 
[Streptomyces glaucescens]
Length=538

 Score = 59.3 bits (142),  Expect = 4e-011
 Identities = 29/101 (28%), Positives = 52/101 (51%), Gaps = 0/101 (0%)
 Frame = +1

Query  13   GKLSDLFGRKPIYVMGVLIFLTGSTLAGVSQSMTMLIVSRFIQGVGSGALMPIATTIVGD  192
            GKL D FG +  +++GV  F   S   G+S S+  ++V R +QG+    + P A  ++  
Sbjct  82   GKLGDRFGHRQTFLVGVAGFAVTSAAIGLSGSVAAIVVFRVLQGLFGALMQPSALGLLRV  141

Query  193  IYNKKERSKIQGYLSSIWGISAISGPLLGGFFVDYLSWRYI  315
             +   + +   G  S + G S  +GP++GG  V ++ W  +
Sbjct  142  TFPPGKLNMAIGIWSGVVGASTAAGPIIGGLLVQHVGWEAV  182


> U00096.3.gene4452.p01 multidrug efflux system protein. Putative 
transport protein; GO_component: GO:0009274 - peptidoglycan-based 
cell wall; GO_component: GO:0019866 - organelle inner 
membrane. Encoded by gene mdtM. ARO:1000001 process or component 
of antibiotic biology or chemistry. ARO:3001214 mdtM. 
[Escherichia coli str. K-12 substr. MG1655]
Length=410

 Score = 59.3 bits (142),  Expect = 4e-011
 Identities = 29/103 (28%), Positives = 52/103 (50%), Gaps = 0/103 (0%)
 Frame = +1

Query  7    IFGKLSDLFGRKPIYVMGVLIFLTGSTLAGVSQSMTMLIVSRFIQGVGSGALMPIATTIV  186
            + G LSD  GR+P+ + G LIF         + SMT  +++R IQG     +  +    V
Sbjct  67   LLGPLSDRIGRRPVLITGALIFTLACAATMFTTSMTQFLIARAIQGTSICFIATVGYVTV  126

Query  187  GDIYNKKERSKIQGYLSSIWGISAISGPLLGGFFVDYLSWRYI  315
             + + + +  K+   ++SI  I+ I GPL G   + ++ W+ +
Sbjct  127  QEAFGQTKGIKLMAIITSIVLIAPIIGPLSGAALMHFMHWKVL  169


> NC_007779.1.12932456.p01 multidrug efflux system protein. ECK4328:JW4300:b4337. 
mdtM Curated. Encoded by gene yjiO. ARO:1000001 
process or component of antibiotic biology or chemistry. 
ARO:3001214 mdtM. [Escherichia coli str. K-12 substr. W3110]
Length=410

 Score = 59.3 bits (142),  Expect = 4e-011
 Identities = 29/103 (28%), Positives = 52/103 (50%), Gaps = 0/103 (0%)
 Frame = +1

Query  7    IFGKLSDLFGRKPIYVMGVLIFLTGSTLAGVSQSMTMLIVSRFIQGVGSGALMPIATTIV  186
            + G LSD  GR+P+ + G LIF         + SMT  +++R IQG     +  +    V
Sbjct  67   LLGPLSDRIGRRPVLITGALIFTLACAATMFTTSMTQFLIARAIQGTSICFIATVGYVTV  126

Query  187  GDIYNKKERSKIQGYLSSIWGISAISGPLLGGFFVDYLSWRYI  315
             + + + +  K+   ++SI  I+ I GPL G   + ++ W+ +
Sbjct  127  QEAFGQTKGIKLMAIITSIVLIAPIIGPLSGAALMHFMHWKVL  169


> AP009048.1.gene4383.p01 multidrug efflux system protein. Encoded 
by gene yjiO. ECK4328:JW4300:b4337. ARO:1000001 process 
or component of antibiotic biology or chemistry. ARO:3001214 
mdtM. [Escherichia coli str. K-12 substr. W3110]
Length=410

 Score = 59.3 bits (142),  Expect = 4e-011
 Identities = 29/103 (28%), Positives = 52/103 (50%), Gaps = 0/103 (0%)
 Frame = +1

Query  7    IFGKLSDLFGRKPIYVMGVLIFLTGSTLAGVSQSMTMLIVSRFIQGVGSGALMPIATTIV  186
            + G LSD  GR+P+ + G LIF         + SMT  +++R IQG     +  +    V
Sbjct  67   LLGPLSDRIGRRPVLITGALIFTLACAATMFTTSMTQFLIARAIQGTSICFIATVGYVTV  126

Query  187  GDIYNKKERSKIQGYLSSIWGISAISGPLLGGFFVDYLSWRYI  315
             + + + +  K+   ++SI  I+ I GPL G   + ++ W+ +
Sbjct  127  QEAFGQTKGIKLMAIITSIVLIAPIIGPLSGAALMHFMHWKVL  169


> AF034958.gene.p01 cmlB protein. cmlB Curated. Encoded by gene 
cmlB. ARO:1000001 process or component of antibiotic biology 
or chemistry. ARO:3002698 cmlB. [Enterobacter aerogenes]
Length=409

 Score = 58.9 bits (141),  Expect = 6e-011
 Identities = 35/105 (33%), Positives = 52/105 (49%), Gaps = 1/105 (0%)
 Frame = +1

Query  4    LIFGKLSDLFGRKPIYVMGVLIFLTGSTLAGVSQSMTMLIVSRFIQGVGSGALMPIATTI  183
            L+FG LSD  GR+P+ + G   ++  S    V+ S  + +  R +Q  G+ A +      
Sbjct  67   LLFGPLSDRLGRRPVLLAGGAAYVAASIGLVVTSSAGVFLGFRILQACGASACLVATFAT  126

Query  184  VGDIY-NKKERSKIQGYLSSIWGISAISGPLLGGFFVDYLSWRYI  315
            V DIY  +KE + I G L S+  +    GPLLG     +  WR I
Sbjct  127  VRDIYAGRKESNVIYGLLGSMLAMVPAIGPLLGAVIDTWFGWRAI  171


> U00096.3.gene2760.p01 multidrug efflux system protein. Encoded 
by gene emrB. Multidrug resistance; probably membrane translocase; 
GO_component: GO:0009274 - peptidoglycan-based cell 
wall; GO_component: GO:0019866 - organelle inner membrane; 
GO_process: GO:0042493 - response to drug. ARO:1000001 process 
or component of antibiotic biology or chemistry. ARO:3000074 
emrB. [Escherichia coli str. K-12 substr. MG1655]
Length=512

 Score = 58.2 bits (139),  Expect = 9e-011
 Identities = 32/101 (31%), Positives = 53/101 (52%), Gaps = 0/101 (0%)
 Frame = +1

Query  13   GKLSDLFGRKPIYVMGVLIFLTGSTLAGVSQSMTMLIVSRFIQGVGSGALMPIATTIVGD  192
            G L+   G   +++   + F   S   GVS S+ MLI  R IQG+ +G L+P++ +++ +
Sbjct  70   GWLAKRVGEVKLFLWSTIAFAIASWACGVSSSLNMLIFFRVIQGIVAGPLIPLSQSLLLN  129

Query  193  IYNKKERSKIQGYLSSIWGISAISGPLLGGFFVDYLSWRYI  315
             Y   +RS      S    ++ I GP+LGG+  D   W +I
Sbjct  130  NYPPAKRSIALALWSMTVIVAPICGPILGGYISDNYHWGWI  170


> NC_007779.1.12934185.p01 multidrug efflux system protein. emrB 
Curated. Encoded by gene emrB. ECK2680:JW2661:b2686. ARO:1000001 
process or component of antibiotic biology or chemistry. 
ARO:3000074 emrB. [Escherichia coli str. K-12 substr. W3110]
Length=512

 Score = 58.2 bits (139),  Expect = 9e-011
 Identities = 32/101 (31%), Positives = 53/101 (52%), Gaps = 0/101 (0%)
 Frame = +1

Query  13   GKLSDLFGRKPIYVMGVLIFLTGSTLAGVSQSMTMLIVSRFIQGVGSGALMPIATTIVGD  192
            G L+   G   +++   + F   S   GVS S+ MLI  R IQG+ +G L+P++ +++ +
Sbjct  70   GWLAKRVGEVKLFLWSTIAFAIASWACGVSSSLNMLIFFRVIQGIVAGPLIPLSQSLLLN  129

Query  193  IYNKKERSKIQGYLSSIWGISAISGPLLGGFFVDYLSWRYI  315
             Y   +RS      S    ++ I GP+LGG+  D   W +I
Sbjct  130  NYPPAKRSIALALWSMTVIVAPICGPILGGYISDNYHWGWI  170


> AP009048.1.gene2735.p01 multidrug efflux system protein. ECK2680:JW2661:b2686. 
Encoded by gene emrB. ARO:1000001 process 
or component of antibiotic biology or chemistry. ARO:3000074 
emrB. [Escherichia coli str. K-12 substr. W3110]
Length=512

 Score = 58.2 bits (139),  Expect = 9e-011
 Identities = 32/101 (31%), Positives = 53/101 (52%), Gaps = 0/101 (0%)
 Frame = +1

Query  13   GKLSDLFGRKPIYVMGVLIFLTGSTLAGVSQSMTMLIVSRFIQGVGSGALMPIATTIVGD  192
            G L+   G   +++   + F   S   GVS S+ MLI  R IQG+ +G L+P++ +++ +
Sbjct  70   GWLAKRVGEVKLFLWSTIAFAIASWACGVSSSLNMLIFFRVIQGIVAGPLIPLSQSLLLN  129

Query  193  IYNKKERSKIQGYLSSIWGISAISGPLLGGFFVDYLSWRYI  315
             Y   +RS      S    ++ I GP+LGG+  D   W +I
Sbjct  130  NYPPAKRSIALALWSMTVIVAPICGPILGGYISDNYHWGWI  170


> NC_002695.1.914736.p01 multidrug resistance protein B. Encoded 
by gene ECs3548. Similar to EMRB_ECOLI gi|1789042 (conserved 
in Escherichia coli K-12). ARO:1000001 process or component 
of antibiotic biology or chemistry. ARO:3000074 emrB. [Escherichia 
coli O157:H7 str. Sakai]
Length=512

 Score = 58.2 bits (139),  Expect = 9e-011
 Identities = 32/101 (31%), Positives = 53/101 (52%), Gaps = 0/101 (0%)
 Frame = +1

Query  13   GKLSDLFGRKPIYVMGVLIFLTGSTLAGVSQSMTMLIVSRFIQGVGSGALMPIATTIVGD  192
            G L+   G   +++   + F   S   GVS S+ MLI  R IQG+ +G L+P++ +++ +
Sbjct  70   GWLAKRVGEVKLFLWSTIAFAIASWACGVSSSLNMLIFFRVIQGIVAGPLIPLSQSLLLN  129

Query  193  IYNKKERSKIQGYLSSIWGISAISGPLLGGFFVDYLSWRYI  315
             Y   +RS      S    ++ I GP+LGG+  D   W +I
Sbjct  130  NYPPAKRSIALALWSMTVIVAPICGPILGGYISDNYHWGWI  170


> U00096.3.gene2441.p01 putative multidrug efflux system. Encoded 
by gene emrY. Multidrug resistance protein Y; GO_component: 
GO:0009274 - peptidoglycan-based cell wall; GO_component: 
GO:0019866 - organelle inner membrane; GO_process: GO:0042493 
- response to drug. ARO:1000001 process or component of antibiotic 
biology or chemistry. ARO:3000254 emrY. [Escherichia 
coli str. K-12 substr. MG1655]
Length=512

 Score = 57.4 bits (137),  Expect = 2e-010
 Identities = 29/103 (28%), Positives = 57/103 (55%), Gaps = 0/103 (0%)
 Frame = +1

Query  7    IFGKLSDLFGRKPIYVMGVLIFLTGSTLAGVSQSMTMLIVSRFIQGVGSGALMPIATTIV  186
            + G+L+   G   ++++ V  F   S +  +S ++ +LI  R +QG+ +G L+P++ +++
Sbjct  72   VTGRLAQRIGELRLFLLSVTFFSLSSLMCSLSTNLDVLIFFRVVQGLMAGPLIPLSQSLL  131

Query  187  GDIYNKKERSKIQGYLSSIWGISAISGPLLGGFFVDYLSWRYI  315
               Y  ++R+      S    I+ I GP+LGG+  D  SW +I
Sbjct  132  LRNYPPEKRTFALALWSMTVIIAPICGPILGGYICDNFSWGWI  174


> NC_007779.1.12931562.p01 multidrug efflux system. Encoded by 
gene emrY. ECK2363:JW2364:b2367. ARO:1000001 process or component 
of antibiotic biology or chemistry. ARO:3000254 emrY. 
[Escherichia coli str. K-12 substr. W3110]
Length=512

 Score = 57.4 bits (137),  Expect = 2e-010
 Identities = 29/103 (28%), Positives = 57/103 (55%), Gaps = 0/103 (0%)
 Frame = +1

Query  7    IFGKLSDLFGRKPIYVMGVLIFLTGSTLAGVSQSMTMLIVSRFIQGVGSGALMPIATTIV  186
            + G+L+   G   ++++ V  F   S +  +S ++ +LI  R +QG+ +G L+P++ +++
Sbjct  72   VTGRLAQRIGELRLFLLSVTFFSLSSLMCSLSTNLDVLIFFRVVQGLMAGPLIPLSQSLL  131

Query  187  GDIYNKKERSKIQGYLSSIWGISAISGPLLGGFFVDYLSWRYI  315
               Y  ++R+      S    I+ I GP+LGG+  D  SW +I
Sbjct  132  LRNYPPEKRTFALALWSMTVIIAPICGPILGGYICDNFSWGWI  174


> D78168.1.gene2.p01 EmrY. emrY Curated. Encoded by gene EmrY. 
ARO:1000001 process or component of antibiotic biology or chemistry. 
ARO:3000254 emrY. [Escherichia coli]
Length=512

 Score = 57.4 bits (137),  Expect = 2e-010
 Identities = 29/103 (28%), Positives = 57/103 (55%), Gaps = 0/103 (0%)
 Frame = +1

Query  7    IFGKLSDLFGRKPIYVMGVLIFLTGSTLAGVSQSMTMLIVSRFIQGVGSGALMPIATTIV  186
            + G+L+   G   ++++ V  F   S +  +S ++ +LI  R +QG+ +G L+P++ +++
Sbjct  72   VTGRLAQRIGELRLFLLSVTFFSLSSLMCSLSTNLDVLIFFRVVQGLMAGPLIPLSQSLL  131

Query  187  GDIYNKKERSKIQGYLSSIWGISAISGPLLGGFFVDYLSWRYI  315
               Y  ++R+      S    I+ I GP+LGG+  D  SW +I
Sbjct  132  LRNYPPEKRTFALALWSMTVIIAPICGPILGGYICDNFSWGWI  174


> AP009048.1.gene2427.p01 predicted multidrug efflux system. ECK2363:JW2364:b2367. 
Encoded by gene emrY. ARO:1000001 process 
or component of antibiotic biology or chemistry. ARO:3000254 
emrY. [Escherichia coli str. K-12 substr. W3110]
Length=512

 Score = 57.4 bits (137),  Expect = 2e-010
 Identities = 29/103 (28%), Positives = 57/103 (55%), Gaps = 0/103 (0%)
 Frame = +1

Query  7    IFGKLSDLFGRKPIYVMGVLIFLTGSTLAGVSQSMTMLIVSRFIQGVGSGALMPIATTIV  186
            + G+L+   G   ++++ V  F   S +  +S ++ +LI  R +QG+ +G L+P++ +++
Sbjct  72   VTGRLAQRIGELRLFLLSVTFFSLSSLMCSLSTNLDVLIFFRVVQGLMAGPLIPLSQSLL  131

Query  187  GDIYNKKERSKIQGYLSSIWGISAISGPLLGGFFVDYLSWRYI  315
               Y  ++R+      S    I+ I GP+LGG+  D  SW +I
Sbjct  132  LRNYPPEKRTFALALWSMTVIIAPICGPILGGYICDNFSWGWI  174


> AJ487033.2.gene3.p01 chloramphenicol transporter. Encoded by 
gene cmlA. Gene cassette. cmlA Curated. ARO:1000001 process 
or component of antibiotic biology or chemistry. ARO:3002691 
cmlA. [Salmonella enterica subsp. enterica serovar Typhimurium]
Length=390

 Score = 57.4 bits (137),  Expect = 2e-010
 Identities = 36/105 (34%), Positives = 52/105 (49%), Gaps = 1/105 (0%)
 Frame = +1

Query  4    LIFGKLSDLFGRKPIYVMGVLIFLTGSTLAGVSQSMTMLIVSRFIQGVGSGALMPIATTI  183
            L+FG LSD  GR+P+ + G L  +  S    ++ S  + +  R +Q  G+ A +      
Sbjct  38   LLFGPLSDRLGRRPVLLGGGLANVVASMGLALTSSAEVFLGLRILQACGASACLVSTFAT  97

Query  184  VGDIYNKKERSK-IQGYLSSIWGISAISGPLLGGFFVDYLSWRYI  315
            V DIY  +E S  I G L S+  +    GPLLG     +L WR I
Sbjct  98   VRDIYAGREESNVIYGILGSMLAMVPAVGPLLGALVDMWLGWRAI  142


> AF156486.1.gene5.p01 chloramphenicol transporter CMLA4. cmlA4 
Curated. Encoded by gene cmlA4. ARO:1000001 process or component 
of antibiotic biology or chemistry. ARO:3002694 cmlA4. 
[Klebsiella pneumoniae]
Length=419

 Score = 56.6 bits (135),  Expect = 3e-010
 Identities = 35/105 (33%), Positives = 51/105 (48%), Gaps = 1/105 (0%)
 Frame = +1

Query  4    LIFGKLSDLFGRKPIYVMGVLIFLTGSTLAGVSQSMTMLIVSRFIQGVGSGALMPIATTI  183
            L+FG LSD  GR+P+ + G L ++  S     +    + +  R +Q  G+ A +      
Sbjct  67   LLFGPLSDRLGRRPVLLGGGLAYVVASMGLAFTSLAEVFLGLRILQACGASACLVSTFAT  126

Query  184  VGDIYNKKERSK-IQGYLSSIWGISAISGPLLGGFFVDYLSWRYI  315
            V DIY  +E S  I G L S+  +    GPLLG     +L WR I
Sbjct  127  VRDIYAGREESNVIYGILGSMLAMVPAVGPLLGALVDMWLGWRAI  171


> AY264780.2.gene3.p01 TetA(41). Encoded by gene tetA(41). Tetracycline 
efflux protein. tet41 Curated. ARO:1000001 process 
or component of antibiotic biology or chemistry. ARO:3000569 
tet41. [Serratia marcescens]
Length=393

 Score = 56.6 bits (135),  Expect = 3e-010
 Identities = 31/92 (33%), Positives = 52/92 (56%), Gaps = 1/92 (1%)
 Frame = +1

Query  7    IFGKLSDLFGRKPIYVMGVLIFLTGSTLAGVSQSMTMLIVSRFIQGVGSGALMPIATTIV  186
            I G LSD FGR+P+ ++ +        L   + ++  L + R + G+ +GA M +AT  V
Sbjct  60   ILGALSDRFGRRPVLLISLAGAAADYLLMAFAPTLAWLYLGRLLAGI-TGANMAVATAYV  118

Query  187  GDIYNKKERSKIQGYLSSIWGISAISGPLLGG  282
             DI    +R++  G + +++G+  I GPLLGG
Sbjct  119  TDITPVGQRARRFGLVGAVFGVGFIVGPLLGG  150


> EU523697.1.gene2.p01 tetracycline resistance protein. TetA(42). 
tet42 Curated. Encoded by gene tetA42. ARO:1000001 process 
or component of antibiotic biology or chemistry. ARO:3000572 
tet42. [Micrococcus sp. SMCC G887]
Length=428

 Score = 55.8 bits (133),  Expect = 5e-010
 Identities = 30/90 (33%), Positives = 51/90 (56%), Gaps = 1/90 (1%)
 Frame = +1

Query  13   GKLSDLFGRKPIYVMGVLIFLTGSTLAGVSQSMTMLIVSRFIQGVGSGALMPIATTIVGD  192
            G+LSD FGR+P+ ++          L G   ++ +L+++R IQG+ +G L P     + D
Sbjct  74   GRLSDRFGRRPVIIVAAFGAAFSMALFGFGGALWVLVLARVIQGLTAGDL-PALFAYLAD  132

Query  193  IYNKKERSKIQGYLSSIWGISAISGPLLGG  282
            I   ++R+K  G L ++ GI  + GP +GG
Sbjct  133  ITPPEQRAKRFGLLGALSGIGTMIGPAIGG  162


> BA000017.4.gene138.p01 probable transmembrane protein. Encoded 
by gene SAV0137. ARO:1000001 process or component of antibiotic 
biology or chemistry. ARO:3000565 tet38. [Staphylococcus 
aureus subsp. aureus Mu50]
Length=450

 Score = 55.1 bits (131),  Expect = 8e-010
 Identities = 28/102 (27%), Positives = 51/102 (50%), Gaps = 1/102 (0%)
 Frame = +1

Query  4    LIFGKLSDLFGRKPIYVMGVLIFLTGSTLAGVSQ-SMTMLIVSRFIQGVGSGALMPIATT  180
            +++  LSD    + +++ GV++ + GS +  + Q    +L+V R IQ  G  A   +   
Sbjct  63   VVYASLSDAISIRTLFIYGVILIIIGSIIGYIFQHQFPLLLVGRIIQTAGLAAAETLYVI  122

Query  181  IVGDIYNKKERSKIQGYLSSIWGISAISGPLLGGFFVDYLSW  306
             V    +K+++    G  +S + +S + G L GGF   YL W
Sbjct  123  YVAKYLSKEDQKTYLGLSTSSYSLSLVIGTLSGGFISTYLHW  164


> NC_009782.1.5561200.p01 hypothetical protein. Encoded by gene 
SAHV_0136. ARO:1000001 process or component of antibiotic biology 
or chemistry. ARO:3000565 tet38. [Staphylococcus aureus 
subsp. aureus Mu3]
Length=450

 Score = 55.1 bits (131),  Expect = 8e-010
 Identities = 28/102 (27%), Positives = 51/102 (50%), Gaps = 1/102 (0%)
 Frame = +1

Query  4    LIFGKLSDLFGRKPIYVMGVLIFLTGSTLAGVSQ-SMTMLIVSRFIQGVGSGALMPIATT  180
            +++  LSD    + +++ GV++ + GS +  + Q    +L+V R IQ  G  A   +   
Sbjct  63   VVYASLSDAISIRTLFIYGVILIIIGSIIGYIFQHQFPLLLVGRIIQTAGLAAAETLYVI  122

Query  181  IVGDIYNKKERSKIQGYLSSIWGISAISGPLLGGFFVDYLSW  306
             V    +K+++    G  +S + +S + G L GGF   YL W
Sbjct  123  YVAKYLSKEDQKTYLGLSTSSYSLSLVIGTLSGGFISTYLHW  164


> NC_013450.8612871.p01 tetracycline resistance protein, putative. 
Homology: Tetracycline resistance protein, TetB (FPrintScan: 
PR01036, score: 8e-33). Encoded by gene SAAV_0105. Homology: 
Major facilitator superfamily MFS-1 (HMMPfam: PF07690, 
score: 2.9e-34). ARO:1000001 process or component of antibiotic 
biology or chemistry. ARO:3000565 tet38. [Staphylococcus 
aureus subsp. aureus ED98]
Length=450

 Score = 55.1 bits (131),  Expect = 8e-010
 Identities = 28/102 (27%), Positives = 51/102 (50%), Gaps = 1/102 (0%)
 Frame = +1

Query  4    LIFGKLSDLFGRKPIYVMGVLIFLTGSTLAGVSQ-SMTMLIVSRFIQGVGSGALMPIATT  180
            +++  LSD    + +++ GV++ + GS +  + Q    +L+V R IQ  G  A   +   
Sbjct  63   VVYASLSDAISIRTLFIYGVILIIIGSIIGYIFQHQFPLLLVGRIIQTAGLAAAETLYVI  122

Query  181  IVGDIYNKKERSKIQGYLSSIWGISAISGPLLGGFFVDYLSW  306
             V    +K+++    G  +S + +S + G L GGF   YL W
Sbjct  123  YVAKYLSKEDQKTYLGLSTSSYSLSLVIGTLSGGFISTYLHW  164


> NC_009632.5316722.p01 major facilitator transporter. Encoded 
by gene SaurJH1_0128. Homology: Major facilitator superfamily 
MFS-1 (HMMPfam: PF07690, score: 2.9e-34). Homology: Tetracycline 
resistance protein, TetB (FPrintScan: PR01036, score: 
8e-33). PFAM: major facilitator superfamily MFS_1; KEGG: sav:SAV0137 
probable transmembrane protein. ARO:1000001 process 
or component of antibiotic biology or chemistry. ARO:3000565 
tet38. [Staphylococcus aureus subsp. aureus JH1]
Length=450

 Score = 55.1 bits (131),  Expect = 8e-010
 Identities = 28/102 (27%), Positives = 51/102 (50%), Gaps = 1/102 (0%)
 Frame = +1

Query  4    LIFGKLSDLFGRKPIYVMGVLIFLTGSTLAGVSQ-SMTMLIVSRFIQGVGSGALMPIATT  180
            +++  LSD    + +++ GV++ + GS +  + Q    +L+V R IQ  G  A   +   
Sbjct  63   VVYASLSDAISIRTLFIYGVILIIIGSIIGYIFQHQFPLLLVGRIIQTAGLAAAETLYVI  122

Query  181  IVGDIYNKKERSKIQGYLSSIWGISAISGPLLGGFFVDYLSW  306
             V    +K+++    G  +S + +S + G L GGF   YL W
Sbjct  123  YVAKYLSKEDQKTYLGLSTSSYSLSLVIGTLSGGFISTYLHW  164


> NC_009487.5169504.p01 major facilitator transporter. Homology: 
Tetracycline resistance protein, TetB (FPrintScan: PR01036, 
score: 8e-33). Homology: Major facilitator superfamily MFS-1 
(HMMPfam: PF07690, score: 2.9e-34). Encoded by gene SaurJH9_0123. 
PFAM: major facilitator superfamily MFS_1. ARO:1000001 
process or component of antibiotic biology or chemistry. 
ARO:3000565 tet38. [Staphylococcus aureus subsp. aureus JH9]
Length=450

 Score = 55.1 bits (131),  Expect = 8e-010
 Identities = 28/102 (27%), Positives = 51/102 (50%), Gaps = 1/102 (0%)
 Frame = +1

Query  4    LIFGKLSDLFGRKPIYVMGVLIFLTGSTLAGVSQ-SMTMLIVSRFIQGVGSGALMPIATT  180
            +++  LSD    + +++ GV++ + GS +  + Q    +L+V R IQ  G  A   +   
Sbjct  63   VVYASLSDAISIRTLFIYGVILIIIGSIIGYIFQHQFPLLLVGRIIQTAGLAAAETLYVI  122

Query  181  IVGDIYNKKERSKIQGYLSSIWGISAISGPLLGGFFVDYLSW  306
             V    +K+++    G  +S + +S + G L GGF   YL W
Sbjct  123  YVAKYLSKEDQKTYLGLSTSSYSLSLVIGTLSGGFISTYLHW  164


> NC_002758.1120096.p01 transmembrane protein. Homology: Tetracycline 
resistance protein, TetB (FPrintScan: PR01036, score: 
8e-33). similar to tetracyclin resistance protein. Homology: 
Major facilitator superfamily MFS-1 (HMMPfam: PF07690, score: 
2.9e-34). Encoded by gene SAV0137. ARO:1000001 process or 
component of antibiotic biology or chemistry. ARO:3000565 
tet38. [Staphylococcus aureus subsp. aureus Mu50]
Length=450

 Score = 55.1 bits (131),  Expect = 8e-010
 Identities = 28/102 (27%), Positives = 51/102 (50%), Gaps = 1/102 (0%)
 Frame = +1

Query  4    LIFGKLSDLFGRKPIYVMGVLIFLTGSTLAGVSQ-SMTMLIVSRFIQGVGSGALMPIATT  180
            +++  LSD    + +++ GV++ + GS +  + Q    +L+V R IQ  G  A   +   
Sbjct  63   VVYASLSDAISIRTLFIYGVILIIIGSIIGYIFQHQFPLLLVGRIIQTAGLAAAETLYVI  122

Query  181  IVGDIYNKKERSKIQGYLSSIWGISAISGPLLGGFFVDYLSW  306
             V    +K+++    G  +S + +S + G L GGF   YL W
Sbjct  123  YVAKYLSKEDQKTYLGLSTSSYSLSLVIGTLSGGFISTYLHW  164


> NC_002745.1122907.p01 hypothetical protein. Homology: Major facilitator 
superfamily MFS-1 (HMMPfam: PF07690, score: 2.9e-34). 
Encoded by gene SA0132. Homology: Tetracycline resistance 
protein, TetB (FPrintScan: PR01036, score: 8e-33). hypothetical 
protein, similar to tetracyclin resistance protein. ARO:1000001 
process or component of antibiotic biology or chemistry. 
ARO:3000565 tet38. [Staphylococcus aureus subsp. aureus 
N315]
Length=450

 Score = 55.1 bits (131),  Expect = 8e-010
 Identities = 28/102 (27%), Positives = 51/102 (50%), Gaps = 1/102 (0%)
 Frame = +1

Query  4    LIFGKLSDLFGRKPIYVMGVLIFLTGSTLAGVSQ-SMTMLIVSRFIQGVGSGALMPIATT  180
            +++  LSD    + +++ GV++ + GS +  + Q    +L+V R IQ  G  A   +   
Sbjct  63   VVYASLSDAISIRTLFIYGVILIIIGSIIGYIFQHQFPLLLVGRIIQTAGLAAAETLYVI  122

Query  181  IVGDIYNKKERSKIQGYLSSIWGISAISGPLLGGFFVDYLSW  306
             V    +K+++    G  +S + +S + G L GGF   YL W
Sbjct  123  YVAKYLSKEDQKTYLGLSTSSYSLSLVIGTLSGGFISTYLHW  164


> AY825285.gene.p01 tet38 protein. tet38 Curated. Encoded by gene 
tet38. ARO:1000001 process or component of antibiotic biology 
or chemistry. ARO:3000565 tet38. [Staphylococcus aureus]
Length=450

 Score = 55.1 bits (131),  Expect = 8e-010
 Identities = 28/102 (27%), Positives = 51/102 (50%), Gaps = 1/102 (0%)
 Frame = +1

Query  4    LIFGKLSDLFGRKPIYVMGVLIFLTGSTLAGVSQ-SMTMLIVSRFIQGVGSGALMPIATT  180
            +++  LSD    + +++ GV++ + GS +  + Q    +L+V R IQ  G  A   +   
Sbjct  63   VVYASLSDAISIRTLFIYGVILIIIGSIIGYIFQHQFPLLLVGRIIQTAGLAAAETLYVI  122

Query  181  IVGDIYNKKERSKIQGYLSSIWGISAISGPLLGGFFVDYLSW  306
             V    +K+++    G  +S + +S + G L GGF   YL W
Sbjct  123  YVAKYLSKEDQKTYLGLSTSSYSLSLVIGTLSGGFISTYLHW  164


> AF070999.gene.p01 tetY protein. tetY Curated. Encoded by gene 
tetY. ARO:1000001 process or component of antibiotic biology 
or chemistry. ARO:3000182 tetY. [IncQ plasmid pIE1120]
Length=391

 Score = 54.7 bits (130),  Expect = 1e-009
 Identities = 29/96 (30%), Positives = 54/96 (56%), Gaps = 1/96 (1%)
 Frame = +1

Query  7    IFGKLSDLFGRKPIYVMGVLIFLTGSTLAGVSQSMTMLIVSRFIQGVGSGALMPIATTIV  186
            + G+LSD +GR+ I ++  L      ++   +  + +L + R I GV +GA   IA +I+
Sbjct  60   VLGRLSDRYGRRIILLVSFLGATIDYSIMAAAPVLWVLYIGRIISGV-TGATGAIAASII  118

Query  187  GDIYNKKERSKIQGYLSSIWGISAISGPLLGGFFVD  294
             D   ++ER++  G++ + +G   I+GP +GG   D
Sbjct  119  ADTTKQEERARWFGFMGACFGAGMIAGPAIGGVLGD  154


> AJ420072.gene.p01 tet33 protein. tet33 Curated. Encoded by gene 
tet33. ARO:3000478 tet33. ARO:1000001 process or component 
of antibiotic biology or chemistry. [Corynebacterium glutamicum]
Length=407

 Score = 53.9 bits (128),  Expect = 2e-009
 Identities = 30/98 (30%), Positives = 56/98 (57%), Gaps = 9/98 (9%)
 Frame = +1

Query  7    IFGKLSDLFGRKPIYVMGVLIFLTGSTL----AGVSQSMTMLIVSRFIQGVGSGALMPIA  174
            + G LSD FGR+ +    +L+ L G+T+       + ++++  ++R + G+ +GA   + 
Sbjct  67   VLGTLSDRFGRRRV----LLVSLAGATVDYLVLATTSALSVFYIARAVAGI-TGATNAVT  121

Query  175  TTIVGDIYNKKERSKIQGYLSSIWGISAISGPLLGGFF  288
             T++ DI    +R+K  G LS+ +G   I+GP +GG F
Sbjct  122  ATVIADITPPHQRAKRFGLLSACYGGGMIAGPAMGGLF  159


 Score = 35.4 bits (80),  Expect = 7e-004
 Identities = 21/93 (22%), Positives = 49/93 (52%), Gaps = 7/93 (7%)
 Frame = +1

Query  4    LIFGKLSDLFGRKPIYVMGVL---IFLTGSTLAGVSQSMTMLIVSRFIQGVGSGALMPIA  174
            L+ G++ +  G     ++G +   + L G  +   + SM  ++ +  I G+G    +P  
Sbjct  268  LLTGRIVEWIGEAKTVIIGCITDALGLVGLAIVTDAFSMAPILAALGIGGIG----LPAL  323

Query  175  TTIVGDIYNKKERSKIQGYLSSIWGISAISGPL  273
             T++    +++ + ++QG L+SI  +++I GP+
Sbjct  324  QTLLSQRVDEQHQGRLQGVLASINSVTSIFGPV  356


> AF121000.gene.p01 tetZ* protein. Encoded by gene tetZ*. tetZ 
Curated. ARO:1000001 process or component of antibiotic biology 
or chemistry. ARO:3000183 tetZ. [Corynebacterium glutamicum]
Length=384

 Score = 53.5 bits (127),  Expect = 2e-009
 Identities = 27/94 (28%), Positives = 52/94 (55%), Gaps = 1/94 (1%)
 Frame = +1

Query  7    IFGKLSDLFGRKPIYVMGVLIFLTGSTLAGVSQSMTMLIVSRFIQGVGSGALMPIATTIV  186
            I G+LSD FGR+ + V  +        +  ++ ++ +  ++R + G+ +GA   +  T++
Sbjct  54   ILGRLSDRFGRRRVLVASLAGATIDYLVLALTDTLWVFYLARAVAGI-TGATNAVTATVI  112

Query  187  GDIYNKKERSKIQGYLSSIWGISAISGPLLGGFF  288
             DI    +R+K  G+L + +G   I+GP +GG F
Sbjct  113  ADITPPDQRAKRYGWLGACYGGGMIAGPAIGGLF  146


> AF535087.1.gene1.p01 multidrug efflux protein QacB. qacB Curated. 
Encoded by gene qacB. High-level antiseptic resistance. 
ARO:1000001 process or component of antibiotic biology or chemistry. 
ARO:3003047 qacB. [Staphylococcus aureus]
Length=514

 Score = 52.4 bits (124),  Expect = 5e-009
 Identities = 28/103 (27%), Positives = 51/103 (49%), Gaps = 1/103 (0%)
 Frame = +1

Query  1    VLIFGKLSDLFGRKPIYVMGVLIFLTGSTLAGVSQSMTMLIVSRFIQGVGSGALMPIATT  180
            ++     +D +GRK   + G  +F   S     ++S   +I  RF+ G+    +MP   +
Sbjct  71   IIPLSAFADKWGRKKALLTGFALFGLVSLAIFFAESAEFVIAIRFLLGIAGALIMPTTLS  130

Query  181  IVGDIY-NKKERSKIQGYLSSIWGISAISGPLLGGFFVDYLSW  306
            ++  I+ N KER+      S +  I A+ GP++GG  ++  SW
Sbjct  131  MIRVIFENPKERATALAVWSIVSSIGAVFGPIIGGALLEQFSW  173


> JQ064560.1.gene1.p01 quinolone efflux pump. qepA Curated. Encoded 
by gene qepA. ARO:1000001 process or component of antibiotic 
biology or chemistry. ARO:3000448 qepA. [Enterobacter 
aerogenes]
Length=511

 Score = 52.0 bits (123),  Expect = 7e-009
 Identities = 24/103 (23%), Positives = 53/103 (51%), Gaps = 1/103 (0%)
 Frame = +1

Query  1    VLIFGKLSDLFGRKPIYVMGVLIFLTGSTLAGVSQSMTMLIVSRFIQGVGSGALMPIATT  180
            ++  G L D  GR+ + ++G   F   S LA ++ +  +LI +R + G+    + P    
Sbjct  73   LITMGTLGDRIGRRRLLLIGAAFFAFASVLAALADTAALLIAARALLGLAGATIAPSTMA  132

Query  181  IVGDIYNK-KERSKIQGYLSSIWGISAISGPLLGGFFVDYLSW  306
            +V ++++  ++R    G   + + + +  GPL+GG  +++  W
Sbjct  133  LVRNMFHDPRQRQFAIGVWIAAFSLGSAIGPLVGGVLLEFFHW  175


> AY171578.gene.p01 tetC* protein. Encoded by gene tetC*. tetC 
Curated. ARO:1000001 process or component of antibiotic biology 
or chemistry. ARO:3000167 tetC. [uncultured bacterium]
Length=188

 Score = 52.0 bits (123),  Expect = 7e-009
 Identities = 25/92 (27%), Positives = 51/92 (55%), Gaps = 1/92 (1%)
 Frame = +1

Query  7    IFGKLSDLFGRKPIYVMGVLIFLTGSTLAGVSQSMTMLIVSRFIQGVGSGALMPIATTIV  186
            + G LSD FGR+P+ +  +L       +   +  + +L   R + G+ +GA   +A   +
Sbjct  12   VLGALSDRFGRRPVLLASLLGATIDYAIMATTPVLWILYAGRIVAGI-TGATGAVAGAYI  70

Query  187  GDIYNKKERSKIQGYLSSIWGISAISGPLLGG  282
             DI + ++R++  G +S+ +G+  ++GP+ GG
Sbjct  71   ADITDGEDRARHFGLMSACFGVGMVAGPVAGG  102


> AB566411.1.gene1.p01 multidrug efflux pump. qacA Curated. Encoded 
by gene qacA. ARO:3003046 qacA. ARO:1000001 process or 
component of antibiotic biology or chemistry. [Staphylococcus 
aureus]
Length=514

 Score = 50.8 bits (120),  Expect = 2e-008
 Identities = 28/103 (27%), Positives = 50/103 (48%), Gaps = 1/103 (0%)
 Frame = +1

Query  1    VLIFGKLSDLFGRKPIYVMGVLIFLTGSTLAGVSQSMTMLIVSRFIQGVGSGALMPIATT  180
            ++     +D +GRK   + G  +F   S     ++S   +I  RF+ G+    +MP   +
Sbjct  71   IIPLSAFADKWGRKKALLTGFALFGLVSLAIFFAESAEFVIAIRFLLGIAGALIMPTTLS  130

Query  181  IVGDIY-NKKERSKIQGYLSSIWGISAISGPLLGGFFVDYLSW  306
            ++  I+ N KER+      S    I A+ GP++GG  ++  SW
Sbjct  131  MIRVIFENPKERATALAVWSIASSIGAVFGPIIGGALLEQFSW  173


> AF133139.gene.p01 tetG protein. tetG Curated. Encoded by gene 
tetG. ARO:1000001 process or component of antibiotic biology 
or chemistry. ARO:3000174 tetG. [Pseudomonas sp.]
Length=391

 Score = 50.1 bits (118),  Expect = 3e-008
 Identities = 25/92 (27%), Positives = 49/92 (53%), Gaps = 1/92 (1%)
 Frame = +1

Query  7    IFGKLSDLFGRKPIYVMGVLIFLTGSTLAGVSQSMTMLIVSRFIQGVGSGALMPIATTIV  186
            + G+ SD +GR+P+ +  +       T+   +  + +L + R I G+ +GA   +A + +
Sbjct  60   LLGQFSDGYGRRPVLLASLAGAAVDYTIMASAPVLWVLYIGRLISGI-TGATGAVAASTI  118

Query  187  GDIYNKKERSKIQGYLSSIWGISAISGPLLGG  282
             D   +  R++  GY+ + +G   I+GP LGG
Sbjct  119  ADSTGEGSRARWFGYMGACYGTGMIAGPALGG  150


> L06940.gene.p01 TetE protein. tetE Curated. Encoded by gene TetE. 
ARO:1000001 process or component of antibiotic biology 
or chemistry. ARO:3000173 tetE. [Escherichia coli]
Length=405

 Score = 49.3 bits (116),  Expect = 4e-008
 Identities = 25/93 (26%), Positives = 51/93 (54%), Gaps = 1/93 (1%)
 Frame = +1

Query  7    IFGKLSDLFGRKPIYVMGVLIFLTGSTLAGVSQSMTMLIVSRFIQGVGSGALMPIATTIV  186
            + G+ SD  GR+P+ ++ +L       L   +  + +L + R I G+ +GA   +A + +
Sbjct  60   LLGRWSDRIGRRPVLLLSLLGATLDYALMATASVVWVLYLGRLIAGI-TGATGAVAASTI  118

Query  187  GDIYNKKERSKIQGYLSSIWGISAISGPLLGGF  285
             D+  ++ R+   G + + +G   I+GP++GGF
Sbjct  119  ADVTPEESRTHWFGMMGACFGGGMIAGPVIGGF  151


> GQ244501.1.gene1.p01 Tet43. Encoded by gene tet43. Efflux protein. 
tet43 Curated. ARO:3000573 tet43. ARO:1000001 process 
or component of antibiotic biology or chemistry. [uncultured 
bacterium AOTet43]
Length=519

 Score = 49.3 bits (116),  Expect = 4e-008
 Identities = 33/107 (30%), Positives = 59/107 (55%), Gaps = 3/107 (2%)
 Frame = +1

Query  1    VLIFGKLSDLFGRKPIYVMGVLIF-LTGSTLAGVSQSMTMLIVSRFIQGVGSGALMPIAT  177
            +L  G L+D FGR+ +  +G+L F L   T+  V+ +   LI  R   G+ + A+ PI  
Sbjct  108  LLTAGSLADRFGRRRVLQIGLLAFGLISLTVIAVATA-GQLIAVRAALGLAAAAMAPITN  166

Query  178  TIVGDIYNKKERSKIQGYLSSIWGISA-ISGPLLGGFFVDYLSWRYI  315
            ++V  ++  ++  +    L  + G+S  I GPLLGG  + + SW+++
Sbjct  167  SLVFRLFEGEDLRRRAMTLMIVVGMSGFILGPLLGGTVLAHASWQWL  213


> AF090987.gene.p01 tet30 protein. tet30 Curated. Encoded by gene 
tet30. ARO:3000561 tet30. ARO:1000001 process or component 
of antibiotic biology or chemistry. [Agrobacterium tumefaciens 
str. C58]
Length=394

 Score = 48.5 bits (114),  Expect = 7e-008
 Identities = 28/92 (30%), Positives = 51/92 (55%), Gaps = 1/92 (1%)
 Frame = +1

Query  7    IFGKLSDLFGRKPIYVMGVLIFLTGSTLAGVSQSMTMLIVSRFIQGVGSGALMPIATTIV  186
            I G LSD FGR+P+ ++ +   L    +   S    +L+V R + G+ S A M +A+  +
Sbjct  60   ILGALSDRFGRRPVLLLSLAGTLLDYLVMAFSPLGWVLVVGRAMAGITS-ANMAVASAYI  118

Query  187  GDIYNKKERSKIQGYLSSIWGISAISGPLLGG  282
             DI   ++R++  G + ++  +  I GP++GG
Sbjct  119  TDITPAEQRAQRFGTVGAVMSLGFIIGPVIGG  150


> JQ394987.1.gene1.p01 MdfA. Encoded by gene mdfA. Transmembrane 
protein. mdfA Curated. ARO:1000001 process or component of 
antibiotic biology or chemistry. ARO:3001328 mdfA. [Escherichia 
coli]
Length=410

 Score = 47.4 bits (111),  Expect = 2e-007
 Identities = 23/100 (23%), Positives = 51/100 (51%), Gaps = 0/100 (0%)
 Frame = +1

Query  7    IFGKLSDLFGRKPIYVMGVLIFLTGSTLAGVSQSMTMLIVSRFIQGVGSGALMPIATTIV  186
            + G LSD  GR+P+ + GV+ F+       ++Q++    + RF+ G+    +  +    +
Sbjct  71   LLGPLSDRIGRRPVMLAGVVWFIVTCLAILLAQNIEQFTLLRFLHGISLCFIGAVGYDAI  130

Query  187  GDIYNKKERSKIQGYLSSIWGISAISGPLLGGFFVDYLSW  306
             + + +    KI   ++++  I+ + GPL+G  ++  L W
Sbjct  131  QESFEEAVCIKITALMANVALIAPLLGPLVGASWIHVLPW  170


> U00096.3.gene1085.p01 multidrug resistance efflux transporter 
conferring overexpression resistance to norfloxacin and enoxacin. 
Encoded by gene mdtH. GO_component: GO:0009274 - peptidoglycan-based 
cell wall; GO_component: GO:0019866 - organelle 
inner membrane. ARO:1000001 process or component of antibiotic 
biology or chemistry. ARO:3001216 mdtH. [Escherichia 
coli str. K-12 substr. MG1655]
Length=402

 Score = 45.1 bits (105),  Expect = 8e-007
 Identities = 25/95 (26%), Positives = 44/95 (46%), Gaps = 0/95 (0%)
 Frame = +1

Query  13   GKLSDLFGRKPIYVMGVLIFLTGSTLAGVSQSMTMLIVSRFIQGVGSGALMPIATTIVGD  192
            G ++D FG KP+ V G+L+   G    G++    +L  S  + G+G     P  + +V  
Sbjct  67   GAIADRFGAKPMIVTGMLMRAAGFATMGIAHEPWLLWFSCLLSGLGGTLFDPPRSALVVK  126

Query  193  IYNKKERSKIQGYLSSIWGISAISGPLLGGFFVDY  297
            +   ++R +    L       A+ G LLG + + Y
Sbjct  127  LIRPQQRGRFFSLLMMQDSAGAVIGALLGSWLLQY  161


> NC_007779.1.12931081.p01 drug efflux system. ECK1050:JW1052:b1065. 
Encoded by gene mdtH. mdtH Curated. ARO:1000001 process 
or component of antibiotic biology or chemistry. ARO:3001216 
mdtH. [Escherichia coli str. K-12 substr. W3110]
Length=402

 Score = 45.1 bits (105),  Expect = 8e-007
 Identities = 25/95 (26%), Positives = 44/95 (46%), Gaps = 0/95 (0%)
 Frame = +1

Query  13   GKLSDLFGRKPIYVMGVLIFLTGSTLAGVSQSMTMLIVSRFIQGVGSGALMPIATTIVGD  192
            G ++D FG KP+ V G+L+   G    G++    +L  S  + G+G     P  + +V  
Sbjct  67   GAIADRFGAKPMIVTGMLMRAAGFATMGIAHEPWLLWFSCLLSGLGGTLFDPPRSALVVK  126

Query  193  IYNKKERSKIQGYLSSIWGISAISGPLLGGFFVDY  297
            +   ++R +    L       A+ G LLG + + Y
Sbjct  127  LIRPQQRGRFFSLLMMQDSAGAVIGALLGSWLLQY  161


> AP009048.1.gene1113.p01 predicted drug efflux system. ECK1050:JW1052:b1065. 
Encoded by gene mdtH. ARO:1000001 process or 
component of antibiotic biology or chemistry. ARO:3001216 mdtH. 
[Escherichia coli str. K-12 substr. W3110]
Length=402

 Score = 45.1 bits (105),  Expect = 8e-007
 Identities = 25/95 (26%), Positives = 44/95 (46%), Gaps = 0/95 (0%)
 Frame = +1

Query  13   GKLSDLFGRKPIYVMGVLIFLTGSTLAGVSQSMTMLIVSRFIQGVGSGALMPIATTIVGD  192
            G ++D FG KP+ V G+L+   G    G++    +L  S  + G+G     P  + +V  
Sbjct  67   GAIADRFGAKPMIVTGMLMRAAGFATMGIAHEPWLLWFSCLLSGLGGTLFDPPRSALVVK  126

Query  193  IYNKKERSKIQGYLSSIWGISAISGPLLGGFFVDY  297
            +   ++R +    L       A+ G LLG + + Y
Sbjct  127  LIRPQQRGRFFSLLMMQDSAGAVIGALLGSWLLQY  161


> U00096.3.gene1073.p01 putative drug efflux system protein. Encoded 
by gene mdtG. Putative transport protein; GO_component: 
GO:0009274 - peptidoglycan-based cell wall; GO_component: 
GO:0019866 - organelle inner membrane. ARO:1000001 process or 
component of antibiotic biology or chemistry. ARO:3001329 
mdtG. [Escherichia coli str. K-12 substr. MG1655]
Length=408

 Score = 40.8 bits (94),  Expect = 2e-005
 Identities = 26/91 (28%), Positives = 43/91 (47%), Gaps = 4/91 (4%)
 Frame = +1

Query  13   GKLSDLFGRKPIYVMGVLIFLTGSTLAGVSQSMTMLIVSRFIQGVGSGALMPIATTIVGD  192
            GKL D  G + I +  ++  +         Q+   L + RF+ G   GAL+P   T++  
Sbjct  279  GKLGDRIGPEKILITALIFSVLLLIPMSYVQTPLQLGILRFLLGAADGALLPAVQTLL--  336

Query  193  IYNKKER--SKIQGYLSSIWGISAISGPLLG  279
            +YN   +   +I  Y  S   I  ++GPL+G
Sbjct  337  VYNSSNQIAGRIFSYNQSFRDIGNVTGPLMG  367


> NC_007779.1.12932512.p01 drug efflux system. Encoded by gene 
mdtG. mdtG Curated. ECK1038:JW1040:b1053. ARO:1000001 process 
or component of antibiotic biology or chemistry. ARO:3001329 
mdtG. [Escherichia coli str. K-12 substr. W3110]
Length=408

 Score = 40.8 bits (94),  Expect = 2e-005
 Identities = 26/91 (28%), Positives = 43/91 (47%), Gaps = 4/91 (4%)
 Frame = +1

Query  13   GKLSDLFGRKPIYVMGVLIFLTGSTLAGVSQSMTMLIVSRFIQGVGSGALMPIATTIVGD  192
            GKL D  G + I +  ++  +         Q+   L + RF+ G   GAL+P   T++  
Sbjct  279  GKLGDRIGPEKILITALIFSVLLLIPMSYVQTPLQLGILRFLLGAADGALLPAVQTLL--  336

Query  193  IYNKKER--SKIQGYLSSIWGISAISGPLLG  279
            +YN   +   +I  Y  S   I  ++GPL+G
Sbjct  337  VYNSSNQIAGRIFSYNQSFRDIGNVTGPLMG  367


> AP009048.1.gene1101.p01 predicted drug efflux system. Encoded 
by gene mdtG. ECK1038:JW1040:b1053. ARO:1000001 process or 
component of antibiotic biology or chemistry. ARO:3001329 mdtG. 
[Escherichia coli str. K-12 substr. W3110]
Length=408

 Score = 40.8 bits (94),  Expect = 2e-005
 Identities = 26/91 (28%), Positives = 43/91 (47%), Gaps = 4/91 (4%)
 Frame = +1

Query  13   GKLSDLFGRKPIYVMGVLIFLTGSTLAGVSQSMTMLIVSRFIQGVGSGALMPIATTIVGD  192
            GKL D  G + I +  ++  +         Q+   L + RF+ G   GAL+P   T++  
Sbjct  279  GKLGDRIGPEKILITALIFSVLLLIPMSYVQTPLQLGILRFLLGAADGALLPAVQTLL--  336

Query  193  IYNKKER--SKIQGYLSSIWGISAISGPLLG  279
            +YN   +   +I  Y  S   I  ++GPL+G
Sbjct  337  VYNSSNQIAGRIFSYNQSFRDIGNVTGPLMG  367


Lambda     K      H
   0.318    0.134    0.401 

Gapped
Lambda     K      H
   0.267   0.0410    0.140 

Effective search space used: 27140166


Query=  CM4_S49_L008_R1_001_(paired)_contig_146 Average coverage: 8,910.82
Length=1881


***** No hits found *****


Lambda     K      H
   0.318    0.134    0.401 

Gapped
Lambda     K      H
   0.267   0.0410    0.140 

Effective search space used: 365391540


Query=  CM4_S49_L008_R1_001_(paired)_contig_147 Average coverage: 66,925.03
Length=1097


***** No hits found *****


Lambda     K      H
   0.318    0.134    0.401 

Gapped
Lambda     K      H
   0.267   0.0410    0.140 

Effective search space used: 194191686


Query=  CM4_S49_L008_R1_001_(paired)_contig_148 Average coverage: 1,545.94
Length=1326


***** No hits found *****


Lambda     K      H
   0.318    0.134    0.401 

Gapped
Lambda     K      H
   0.267   0.0410    0.140 

Effective search space used: 245455540


Query=  CM4_S49_L008_R1_001_(paired)_contig_149 Average coverage: 243.98
Length=755


***** No hits found *****


Lambda     K      H
   0.318    0.134    0.401 

Gapped
Lambda     K      H
   0.267   0.0410    0.140 

Effective search space used: 120502340


Query=  CM4_S49_L008_R1_001_(paired)_contig_150 Average coverage: 74,333.31
Length=977


***** No hits found *****


Lambda     K      H
   0.318    0.134    0.401 

Gapped
Lambda     K      H
   0.267   0.0410    0.140 

Effective search space used: 168062688


Query=  CM4_S49_L008_R1_001_(paired)_contig_151 Average coverage: 12,182.35
Length=1317


***** No hits found *****


Lambda     K      H
   0.318    0.134    0.401 

Gapped
Lambda     K      H
   0.267   0.0410    0.140 

Effective search space used: 243398650


Query=  CM4_S49_L008_R1_001_(paired)_contig_152 Average coverage: 7,703.75
Length=7135


***** No hits found *****


Lambda     K      H
   0.318    0.134    0.401 

Gapped
Lambda     K      H
   0.267   0.0410    0.140 

Effective search space used: 1475170601


Query=  CM4_S49_L008_R1_001_(paired)_contig_153 Average coverage: 4,469.83
Length=2633


***** No hits found *****


Lambda     K      H
   0.318    0.134    0.401 

Gapped
Lambda     K      H
   0.267   0.0410    0.140 

Effective search space used: 525457864


Query=  CM4_S49_L008_R1_001_(paired)_contig_154 Average coverage: 8,527.54
Length=1554


***** No hits found *****


Lambda     K      H
   0.318    0.134    0.401 

Gapped
Lambda     K      H
   0.267   0.0410    0.140 

Effective search space used: 293606208


Query=  CM4_S49_L008_R1_001_(paired)_contig_155 Average coverage: 574.19
Length=301


***** No hits found *****


Lambda     K      H
   0.318    0.134    0.401 

Gapped
Lambda     K      H
   0.267   0.0410    0.140 

Effective search space used: 23472576


Query=  CM4_S49_L008_R1_001_(paired)_contig_156 Average coverage: 1,155.16
Length=656


***** No hits found *****


Lambda     K      H
   0.318    0.134    0.401 

Gapped
Lambda     K      H
   0.267   0.0410    0.140 

Effective search space used: 98502320


Query=  CM4_S49_L008_R1_001_(paired)_contig_157 Average coverage: 916.69
Length=7115


***** No hits found *****


Lambda     K      H
   0.318    0.134    0.401 

Gapped
Lambda     K      H
   0.267   0.0410    0.140 

Effective search space used: 1470643554


Query=  CM4_S49_L008_R1_001_(paired)_contig_158 Average coverage: 3,410.72
Length=431


***** No hits found *****


Lambda     K      H
   0.318    0.134    0.401 

Gapped
Lambda     K      H
   0.267   0.0410    0.140 

Effective search space used: 50298710


Query=  CM4_S49_L008_R1_001_(paired)_contig_159 Average coverage: 55,210.62
Length=1218


***** No hits found *****


Lambda     K      H
   0.318    0.134    0.401 

Gapped
Lambda     K      H
   0.267   0.0410    0.140 

Effective search space used: 222425229


Query=  CM4_S49_L008_R1_001_(paired)_contig_160 Average coverage: 64,142.48
Length=1145


***** No hits found *****


Lambda     K      H
   0.318    0.134    0.401 

Gapped
Lambda     K      H
   0.267   0.0410    0.140 

Effective search space used: 205209654


Query=  CM4_S49_L008_R1_001_(paired)_contig_161 Average coverage: 16,058.60
Length=3396
                                                                      Score     E
Sequences producing significant alignments:                          (Bits)  Value

  L20800.1.gene5.p01 Unknown product. tetB(P) Curated. Encoded by...   176    4e-058
  L42544.gene.p01 tetT* protein. tetT Curated. Encoded by gene te...   155    7e-058
  L09756.gene.p01 tetS* protein. tetS Curated. Encoded by gene te...   144    2e-035
  X53401.gene.p01 otrA protein. otrA Curated. Encoded by gene otr...   144    3e-035
  FN594949.1.gene24.p01 ribosomal tetracycline resistance protein...   142    1e-034
  Z21523.gene.p01 tetQ protein. tetQ Curated. Encoded by gene tet...   140    3e-034
  EU434751.1.gene2.p01 TetW. Tetracycline resistance protein; rib...   139    1e-033
  AJ514254.gene.p01 tet36 protein. Encoded by gene tet36. tet36 C...   138    1e-033
  AJ295238.gene.p01 tet32 protein. tet32 Curated. Encoded by gene...   137    2e-033
  AM180355.1.gene636.p01 Tetracycline resistance protein Tn5397. ...   122    1e-028
  M18896.gene.p01 tet(O)** protein. tetO Curated. Encoded by gene...   120    4e-028
  CP002332.1.gene1202.p01 elongation factor Tu. Encoded by gene H...  60.1    6e-010
  CP001485.1.gene314.p01 translation elongation factor Tu. Curate...  59.7    8e-010
  CP001485.1.gene264.p01 translation elongation factor Tu. Encode...  59.7    8e-010
  CP000675.2.gene385.p01 translation elongation factor Tu (EF-Tu)...  58.5    2e-009
  CP000675.2.gene397.p01 translation elongation factor Tu (EF-Tu)...  58.5    2e-009
  BA000017.4.gene565.p01 translational elongation factor TU. Enco...  57.8    3e-009
  NC_009782.1.5559395.p01 elongation factor Tu. Encoded by gene t...  57.8    3e-009
  HE999704.1.gene2984.p01 Elongation factor Tu. Curated elongatio...  57.8    3e-009
  CP002695.1.gene10.p01 elongation factor Tu. Curated elongation ...  57.8    3e-009
  CP002695.1.gene3614.p01 elongation factor Tu. Encoded by gene t...  57.8    3e-009
  NC_013450.8613273.p01 elongation factor Tu. Homology: Translati...  57.8    3e-009
  NC_010079.5776798.p01 elongation factor Tu. Encoded by gene tuf...  57.8    3e-009
  NC_009641.5331936.p01 elongation factor Tu. Homology: Translati...  57.8    3e-009
  NC_009632.5315073.p01 elongation factor Tu. Homology: Translati...  57.8    3e-009
  NC_009487.5167133.p01 elongation factor Tu. Encoded by gene Sau...  57.8    3e-009
  NC_007795.3920383.p01 elongation factor Tu. Homology: Translati...  57.8    3e-009
  NC_007793.3913938.p01 elongation factor Tu. Homology: Translati...  57.8    3e-009
  NC_007622.3795131.p01 elongation factor Tu. Encoded by gene tuf...  57.8    3e-009
  NC_003923.1002614.p01 elongation factor Tu. EF-Tu; promotes GTP...  57.8    3e-009
  NC_002953.2862502.p01 elongation factor Tu. EF-Tu; promotes GTP...  57.8    3e-009
  NC_002952.2860408.p01 elongation factor Tu. Encoded by gene tuf...  57.8    3e-009
  NC_002951.3236433.p01 elongation factor Tu. Homology: Translati...  57.8    3e-009
  NC_002758.1120521.p01 elongation factor Tu. Encoded by gene tuf...  57.8    3e-009
  NC_002745.1123311.p01 elongation factor Tu. Homology: Translati...  57.8    3e-009
  NC_011595.7072242.p01 Elongation factor Tu (EF-Tu). [J] COG5256...  53.5    6e-008
  CP001918.1.gene242.p01 elongation factor Tu. Encoded by gene EC...  52.8    1e-007
  CP001918.1.gene4764.p01 elongation factor Tu. Curated elongatio...  52.8    1e-007
  CP000647.1.gene4394.p01 elongation factor Tu. Encoded by gene t...  52.8    1e-007
  CP000647.1.gene3761.p01 elongation factor Tu. Encoded by gene t...  52.8    1e-007
  FQ312006.1.gene760.p01 recname: full=elongation factor tu 2; sh...  52.4    1e-007
  FQ312006.1.gene703.p01 recname: full=elongation factor tu 2; sh...  52.4    1e-007
  CP004022.1.gene3277.p01 elongation factor Tu. Encoded by gene t...  52.0    2e-007
  CP004022.1.gene2801.p01 elongation factor Tu. Matching_protein_...  52.0    2e-007
  NC_002516.2.881718.p01 elongation factor Tu. Encoded by gene tu...  48.1    2e-006
  NC_002516.2.881697.p01 elongation factor Tu. Curated elongation...  48.1    2e-006


> L20800.1.gene5.p01 Unknown product. tetB(P) Curated. Encoded 
by gene tetB(P). ARO:1000001 process or component of antibiotic 
biology or chemistry. ARO:3000195 tetB(P). [Clostridium 
perfringens]
Length=652

 Score =  176 bits (446),  Expect(2) = 4e-058
 Identities = 115/386 (29%), Positives = 189/386 (48%), Gaps = 59/386 (15%)
 Frame = -3

Query  3196  LSRVRNIGIAAHIDSGKTTATERVLFYTGRINSIHEVRGKDSVGAKMDSMDLEREKGITI  3017
             + ++ NIGI AH+D+GKTT TE +L+Y+G I S+  V   D    + DSM+LER++GITI
Sbjct  1     MKKIINIGIVAHVDAGKTTITENLLYYSGAIKSVGRV---DLGNTQTDSMELERKRGITI  57

Query  3016  QSAATFCDWVKKNDEGKEEQYHINLIDTPGHIDFTIEVERALRVLDGAVMILCAVSGVQS  2837
             +S+    +W             +N+IDTPGH+DF  EVER+L  LDGA++++  V G+QS
Sbjct  58    KSSTISFNW---------NNVKVNIIDTPGHVDFISEVERSLNSLDGAILVISGVEGIQS  108

Query  2836  QTITVDRQMRRYNIPRISFVNKMDRMGANPWKAVEQINHKLRIPAAAIQVPIGREDGFLG  2657
             QT  +   ++  NIP I FVNK+DR+GAN  K  E+I   +                   
Sbjct  109   QTRILFDTLKELNIPTIIFVNKLDRIGANFNKVFEEIKKNMS------------------  150

Query  2656  VVDLVRMKAIYNEGEKGVNIVETDEIPADLVELCKEKRQKLVETLADVDDEIAEMFLEEQ  2477
                +VR++ +Y+ G K V I +       L + C       +  L+D+D+   E ++   
Sbjct  151   -NKVVRLQEVYDVGSKAVYIKK-------LFDTC-IINDDAINVLSDLDEAFLERYIGGI  201

Query  2476  EPSIQQIKAAIRRATISLKFTPVMMGSALADKSVQPMLDAVCDYLPNPSEVENMALDKKR  2297
             EP  ++I+  +          PV  G+A     ++ +LD +C Y P  S      L    
Sbjct  202   EPDKEEIQEKLSLYAREGSLYPVFCGAAAIGLGIEDLLDGICSYFPFASNDCESDLS---  258

Query  2296  AEAPVKLVSYNSLPFVGLAFKLEESTFGQ-LTYIRVYQGTLKKGMNVFNARSDKKVRIPK  2120
                             G+ FK+E ++  +   Y+R++ G +     +     +   ++ K
Sbjct  259   ----------------GVVFKIERTSKNEKKVYVRLFGGKISVRDKIQVPNKEIAEKVKK  302

Query  2119  IVRMHSNDMEEVPEIGAGEICAVFGV  2042
             I R+ +  + E   I AG+I  ++G+
Sbjct  303   INRLENGGVVEAQRIEAGDIGILYGL  328


 Score = 65.5 bits (158),  Expect(2) = 4e-058
 Identities = 59/294 (20%), Positives = 119/294 (40%), Gaps = 13/294 (4%)
 Frame = -1

Query  1932  VPEPVISLFIKPKHTKDTPNFSKAMNRFTREDPTFRVHVDAESQETVISGMGELHLDIYV  1753
             + +P +   I     +  P   KA+     EDP     ++   +E  ++  GE+ ++I  
Sbjct  349   IAKPALKTTISAIDKEKNPELFKALTLLAEEDPLLAFAMNDIDKEIYVNLFGEVQMEILS  408

Query  1752  ERMRREYKVECETGQPQVAYRETITKRVNFDHTLKKQSGGSGDYARVVGW-MEPSESLAE  1576
               +   Y ++ E    +  Y+ET      F  ++         +   VG  +EP+     
Sbjct  409   SMLDDLYGIKVEFSNIETIYKETPK---GFGASIMHMQEDLNPFWATVGLEIEPAGRGEG  465

Query  1575  NKFEQQISGGTISEKFLFACEKGFKASTQVGPLLGHRVLGASMVINDGATHAVDSSEMAF  1396
              ++   +S G++ + F  A E+    +++ G L G  V    + ++ G   +  S+   F
Sbjct  466   LRYISNVSVGSLPKSFQNAIEEAVIKTSKQG-LFGWEVTDVKVTLSCGEFFSPASTPADF  524

Query  1395  KNATQQAFRKAFQAGAPQVLEPLMKTTITAPNEFQGGVVGLLNKRNAVINDTEIGPEDFT  1216
             +N T   F +A       +LEPL +  +  P       V  L    A  ++  +  ++F+
Sbjct  525   RNVTPMVFMEALYKAQTVLLEPLHEFELKIPQNALSKAVWDLETMRATFDNPIVIGDEFS  584

Query  1215  CYADCSLNSMFGFSSQLRASTQGKGEFSMEFSHYSPAPMQLQKELIAKYEKERK  1054
                   + +   +  ++ + T+G+G F  +F  Y        KE  A++ K RK
Sbjct  585   IKGLIPVENSKEYKMKIASYTEGRGMFVTKFYGY--------KEASAEFSKARK  630


> L42544.gene.p01 tetT* protein. tetT Curated. Encoded by gene 
tetT*. ARO:1000001 process or component of antibiotic biology 
or chemistry. ARO:3000193 tetT. [Streptococcus pyogenes]
Length=651

 Score =  155 bits (392),  Expect(2) = 7e-058
 Identities = 106/382 (27%), Positives = 194/382 (50%), Gaps = 61/382 (15%)
 Frame = -3

Query  3190  RVRNIGIAAHIDSGKTTATERVLFYTGRINSIHEVRGKDSVGAKMDSMDLEREKGITIQS  3011
             ++ NIGI AH+D+GKTT TE +L+ +G IN I  V   D+     DSM+LER++GITI++
Sbjct  2     KIINIGILAHVDAGKTTVTEGLLYKSGAINKIGRV---DNATTTTDSMELERDRGITIRA  58

Query  3010  AATFCDWVKKNDEGKEEQYHINLIDTPGHIDFTIEVERALRVLDGAVMILCAVSGVQSQT  2831
             +    ++   ND        +N+IDTPGH+DF  EVER L+VLDGA++++ A  G+Q QT
Sbjct  59    STVSFNY---NDT------KVNIIDTPGHMDFIAEVERTLKVLDGAILVISAKEGIQVQT  109

Query  2830  ITVDRQMRRYNIPRISFVNKMDRMGANPWKAVEQINHKLRIPAAAIQVPIGREDGFLGVV  2651
               +   + + NIP + FVNK+DR G    +   QI  KL                 L ++
Sbjct  110   KVIFNTLVKLNIPTLIFVNKIDRKGVCLDEIYTQIQEKL--------------TSNLAIM  155

Query  2650  DLVRMKAIYNEGEKGVNIVETDEIPADLVELCKEKRQKLVETLADVDDEIAEMFLEEQEP  2471
               V++K   ++G+  +  V  D++           + +++E L D++D +AE ++     
Sbjct  156   QSVKIK---DKGDFELTNVRDDKV----------IQSQIIEKLLDINDYLAEKYINGDVI  202

Query  2470  SIQQIKAAIRRATISLKFTPVMMGSALADKSVQPMLDAVCDYLPNPSEVENMALDKKRAE  2291
             + ++          +    PV  GSAL +  +  +L A+  YLP                
Sbjct  203   AEKEYNDVFLDEINNCNLYPVFHGSALKNIGIDELLFAITKYLPTK--------------  248

Query  2290  APVKLVSYNSLPFV-GLAFKLE-ESTFGQLTYIRVYQGTLKKGMNVFNARSDKKVRIPKI  2117
                   SYN+   +    +K++ +    ++T++RV+ G ++   +V+   +++  +I  +
Sbjct  249   ------SYNTEDLLSAYVYKIDRDEKSRKMTFLRVFSGNIRTRQDVYINGTEETFKIKSL  302

Query  2116  VRMHSNDMEEVPEIGAGEICAV  2051
               + + ++ +V ++ +G+I  +
Sbjct  303   ESIMNGEIVKVGQVNSGDIAII  324


 Score = 85.5 bits (210),  Expect(2) = 7e-058
 Identities = 59/269 (21%), Positives = 121/269 (44%), Gaps = 3/269 (1%)
 Frame = -1

Query  1932  VPEPVISLFIKPKHTKDTPNFSKAMNRFTREDPTFRVHVDAESQETVISGMGELHLDIYV  1753
             + +P +   IKP          +A+   T EDP     ++ ++ E ++   G + +++  
Sbjct  348   IAQPALRASIKPCDLSKRSKLIEALFELTEEDPFLDCEINGDTGEIILRLFGNIQMEVIE  407

Query  1752  ERMRREYKVECETGQPQVAYRETITKRVNFDHTLKKQSGGSGDYARVVGWMEPSESLAEN  1573
               ++  YK++   G+ +  Y+E   +  N    +  +   +  +A +   +EP    +  
Sbjct  408   SLLKSRYKIDARFGELKTIYKERPKR--NSKAVIHIEVPPNPYWASIGLSIEPLPIGSGL  465

Query  1572  KFEQQISGGTISEKFLFACEKGFKASTQVGPLLGHRVLGASMVINDGATHAVDSSEMAFK  1393
              ++ ++S G ++  F  A +   + + + G L G  V    +  + G  ++  S+   F+
Sbjct  466   LYKTEVSYGYLNNSFQNAVKDAVEKACKEG-LYGWEVTDLKVTFDYGLYYSPVSTPSDFR  524

Query  1392  NATQQAFRKAFQAGAPQVLEPLMKTTITAPNEFQGGVVGLLNKRNAVINDTEIGPEDFTC  1213
             N T   F +A +    ++LEP +K T+  PN+F G V+  L K  A I D     E+ T 
Sbjct  525   NLTPYVFWEALRKAGTEILEPYLKYTVQVPNDFCGRVMSDLRKMRASIEDIIAKGEETTL  584

Query  1212  YADCSLNSMFGFSSQLRASTQGKGEFSME  1126
                  +++   + S+L + + GKG F  E
Sbjct  585   SGKIPVDTSKSYQSELLSYSNGKGIFITE  613


> L09756.gene.p01 tetS* protein. tetS Curated. Encoded by gene 
tetS*. ARO:1000001 process or component of antibiotic biology 
or chemistry. ARO:3000192 tetS. [Listeria monocytogenes]
Length=641

 Score =  144 bits (364),  Expect = 2e-035
 Identities = 111/378 (29%), Positives = 181/378 (47%), Gaps = 67/378 (17%)
 Frame = -3

Query  3190  RVRNIGIAAHIDSGKTTATERVLFYTGRINSIHEVRGKDSVGAKMDSMDLEREKGITIQS  3011
             ++ NIGI AH+D+GKTT TE +L+ +G I  +  V   DS   K D+M LER++GITIQ+
Sbjct  2     KIINIGILAHVDAGKTTLTESLLYSSGAIKELGSV---DSGTTKTDTMFLERQRGITIQT  58

Query  3010  AATFCDWVKKNDEGKEEQYHINLIDTPGHIDFTIEVERALRVLDGAVMILCAVSGVQSQT  2831
             A T           + E   +N++DTPGH+DF  +V R+L VLDGA++++ A  GVQSQT
Sbjct  59    AIT---------SFQRENVKVNIVDTPGHMDFLADVYRSLSVLDGAILLISAKDGVQSQT  109

Query  2830  ITVDRQMRRYNIPRISFVNKMDRMGANPWKAVEQINHKLRIPAAAIQVPIGREDGFLGVV  2651
               +   +R+ NIP I F+NK+D+ G N     + I  KL                     
Sbjct  110   RILFHALRKMNIPIIFFINKIDQNGINLPDVYQDIKDKLS--------------------  149

Query  2650  DLVRMKAIYNEGEKGVNIVETDEIPADLVELCKEKRQKLVETLADVDDEIAEMFLEEQEP  2471
             D + +K   N   K   I  T+               +  ET+   +D + E +   +  
Sbjct  150   DDIIIKQTVNLNLKPYVIDYTE--------------PEQWETVIVGNDYLLEKYTIGKTL  195

Query  2470  SIQQIKAAIRRATISLKFTPVMMGSALADKSVQPMLDAVCDYLPNPSEVENMALDKKRAE  2291
             +I +++        S    PV  GSA  +  ++ +++ +   L +P+++           
Sbjct  196   NIAELEKEENERIQSCSLYPVYHGSAKNNIGIKQLIEVITSKLFSPTQL-----------  244

Query  2290  APVKLVSYNSLPFVGLAFKLEESTFGQ-LTYIRVYQGTLKKGMNVFNARSDKKVRIPKIV  2114
                     NS    G  FK+E S  GQ L Y+R+Y GTL    +V N    +K+++ ++ 
Sbjct  245   --------NSDKLCGNVFKVEYSDDGQRLVYVRLYSGTLHLRDSV-NISEKEKIKVTEMY  295

Query  2113  RMHSNDMEEVPEIGAGEI  2060
                + ++ ++ +   GEI
Sbjct  296   TSINGELRQIDKAEPGEI  313


 Score = 70.1 bits (170),  Expect = 6e-013
 Identities = 56/272 (20%), Positives = 116/272 (42%), Gaps = 3/272 (1%)
 Frame = -1

Query  1929  PEPVISLFIKPKHTKDTPNFSKAMNRFTREDPTFRVHVDAESQETVISGMGELHLDIYVE  1750
             P P++   I+P  +        A+   +  DP  + +VD  + E V+S +GE+ +++   
Sbjct  342   PLPMLQTTIEPCKSVQREKLLDALFEISDSDPLLQYYVDTVTHEIVLSFLGEVQMEVTCT  401

Query  1749  RMRREYKVECETGQPQVAYRETITKRVNFDHTLKKQSGGSGDYARVVGWMEPSESLAENK  1570
              ++ +Y +E ET +P V Y E   K+  F  T+  +   +  +A +   + P    +  +
Sbjct  402   LIQEKYHIEIETRKPTVIYMERPLKKSEF--TIDIEVPPNPFWASIGLSVTPLPLGSGIQ  459

Query  1569  FEQQISGGTISEKFLFACEKGFKASTQVGPLLGHRVLGASMVINDGATHAVDSSEMAFKN  1390
             +E  +S G +++ F  A  +G +   + G L G ++    +    G  ++  S+   F+ 
Sbjct  460   YESLVSLGYLNQSFQNAVMEGIRYGCEQG-LYGWKLTDCKICFKYGLYYSPVSTPADFRM  518

Query  1389  ATQQAFRKAFQAGAPQVLEPLMKTTITAPNEFQGGVVGLLNKRNAVINDTEIGPEDFTCY  1210
                    +AF+    ++LEP +   I  P E+        +K  A I +T++   +    
Sbjct  519   LAPIVLEQAFRKSGTELLEPYLSFEIYVPQEYLSRAYNDASKYCANILNTKLKGNEVILI  578

Query  1209  ADCSLNSMFGFSSQLRASTQGKGEFSMEFSHY  1114
              +     +  + + L   T G+     E   Y
Sbjct  579   GEIPARCIQEYRNSLTFFTNGRSVCLTELKGY  610


> X53401.gene.p01 otrA protein. otrA Curated. Encoded by gene otrA. 
ARO:3002891 otrA. ARO:1000001 process or component of antibiotic 
biology or chemistry. [Streptomyces rimosus]
Length=663

 Score =  144 bits (363),  Expect = 3e-035
 Identities = 119/361 (32%), Positives = 176/361 (48%), Gaps = 72/361 (19%)
 Frame = -3

Query  3181  NIGIAAHIDSGKTTATERVLFYTGRINSIHEVRGKDSVGAKMDSMDLEREKGITIQSA-A  3005
             N+GI AH+D+GKT+ TER+L  TG I+ +  V   D+     DSM+LER++GITI+SA A
Sbjct  5     NLGILAHVDAGKTSLTERLLHRTGVIDEVGSV---DAGTTTTDSMELERQRGITIRSAVA  61

Query  3004  TFCDWVKKNDEGKEEQYHINLIDTPGHIDFTIEVERALRVLDGAVMILCAVSGVQSQTIT  2825
             TF            +   +NLIDTPGH DF  EVERAL VLDGAV+++ AV GVQ QT  
Sbjct  62    TFV----------LDDLKVNLIDTPGHSDFISEVERALGVLDGAVLVVSAVEGVQPQTRI  111

Query  2824  VDRQMRRYNIPRISFVNKMDRMGANPWKAVEQINHKLRIPAAAIQVPIGREDGFLGVVDL  2645
             + R +RR  IP + FVNK+DR GA P   + +I  +L  PAA                  
Sbjct  112   LMRTLRRLGIPTLVFVNKIDRGGARPDGVLREIRDRL-TPAA------------------  152

Query  2644  VRMKAIYNEGEKGVNIVE--TDEIPADLVELCKEKRQKLVETLADVDDEIAEMFLEE---  2480
             V + A+ + G      +    D  P   V        ++ E LAD DD     +L+E   
Sbjct  153   VALSAVADAGTPRARAIALGPDTDPDFAV--------RVGELLADHDDAFLTAYLDEEHV  204

Query  2479  --QEPSIQQIKAAIRRATISLKFTPVMMGSALADKSVQPMLDAVCDYLPNPSEVENMALD  2306
               ++   +++ A   R  +     PV  GSAL  + +  ++  + + LP+    +     
Sbjct  205   LTEKEYAEELAAQTARGLVH----PVYFGSALTGEGLDHLVHGIRELLPSVHASQ-----  255

Query  2305  KKRAEAPVKLVSYNSLPFVGLAFKLEESTFGQ-LTYIRVYQGTLKKGMNVFNARSDKKVR  2129
                 +AP++             FK++    G+ + Y+R+  GTL    +V   R D   R
Sbjct  256   ----DAPLR----------ATVFKVDRGARGEAVAYLRLVSGTLGTRDSVTLHRVDHTGR  301

Query  2128  I  2126
             +
Sbjct  302   V  302


> FN594949.1.gene24.p01 ribosomal tetracycline resistance protein 
tet(44). tet44 Curated. Encoded by gene tet(44). ARO:1000001 
process or component of antibiotic biology or chemistry. 
ARO:3000556 tet44. [Campylobacter fetus subsp. fetus]
Length=640

 Score =  142 bits (358),  Expect = 1e-034
 Identities = 108/379 (28%), Positives = 182/379 (48%), Gaps = 69/379 (18%)
 Frame = -3

Query  3190  RVRNIGIAAHIDSGKTTATERVLFYTGRINSIHEVRGKDSVGAKMDSMDLEREKGITIQS  3011
             ++ NIGI AH+D+GKTT TE +L+ +G I  +  V   D    + D+M LER++GITIQ+
Sbjct  2     KIINIGILAHVDAGKTTLTESLLYTSGAILELGSV---DKGTTRTDTMFLERQRGITIQA  58

Query  3010  AATFCDWVKKNDEGKEEQYHINLIDTPGHIDFTIEVERALRVLDGAVMILCAVSGVQSQT  2831
             A T  +W   ND      Y IN++DTPGH DF  EV R+L VLDGA++++ A  GVQ+QT
Sbjct  59    AVTSFNW---ND------YKINIVDTPGHTDFITEVYRSLSVLDGAILVISAKDGVQAQT  109

Query  2830  ITVDRQMRRYNIPRISFVNKMDRMGANPWKAVEQINHKLRIPAAAIQVPIGREDGFLGVV  2651
               +   +++ NIP I F+NK+D+ G N     + I  KL                     
Sbjct  110   RILFHALQKMNIPTIIFINKIDQDGINLNNIYQNIKEKLS-------------------N  150

Query  2650  DLVRMKAIYNEGEKGV-NIVETDEIPADLVELCKEKRQKLVETLADVDDEIAEMFLEEQE  2474
             D++ M+ +    E  + NI++ D+                 + +   +D++ E ++  ++
Sbjct  151   DIIVMQNVTLTPEISIKNIIDLDD----------------WDPVISKNDKLLEKYIVGEK  194

Query  2473  PSIQQIKAAIRRATISLKFTPVMMGSALADKSVQPMLDAVCDYLPNPSEVENMALDKKRA  2294
              +IQ++     R        P+  GSA  +   Q +++A+ +   +              
Sbjct  195   LTIQELMYEEYRCVKKGSLFPIYHGSARNNIGTQQLIEAISNLFCSE-------------  241

Query  2293  EAPVKLVSYNSLPFVGLAFKLEESTFGQ-LTYIRVYQGTLKKGMNVFNARSDKKVRIPKI  2117
                   ++ N     G  FK+E +   Q L Y+R+Y GTL     +      KKV++ +I
Sbjct  242   ------MNENDSELCGRVFKIEYTDHKQRLVYLRLYSGTLHLRDTII-LPEKKKVKLTEI  294

Query  2116  VRMHSNDMEEVPEIGAGEI  2060
                 + +M +   + +G+I
Sbjct  295   YIPSNGEMIQTKTVCSGDI  313


 Score = 60.5 bits (145),  Expect = 5e-010
 Identities = 51/273 (18%), Positives = 107/273 (39%), Gaps = 3/273 (1%)
 Frame = -1

Query  1923  PVISLFIKPKHTKDTPNFSKAMNRFTREDPTFRVHVDAESQETVISGMGELHLDIYVERM  1744
             P++   I+P   ++      A+      DP  R +VD  + E +IS +G + L++    +
Sbjct  344   PILRTRIEPIKIEEREKLLDALTEIADTDPLLRYYVDTITHEIIISFLGTVQLEVICSLL  403

Query  1743  RREYKVECETGQPQVAYRETITKRVNFDHTLKKQSGGSGDYARVVGWMEPSESLAENKFE  1564
               +Y +      P V Y E   ++   D+T+  +   +  +A +   + P    +  ++E
Sbjct  404   IEKYHINIRIEDPTVIYLEKPLQKA--DYTIHIEVPPNPFWASIGLSITPLPIGSGIQYE  461

Query  1563  QQISGGTISEKFLFACEKGFKASTQVGPLLGHRVLGASMVINDGATHAVDSSEMAFKNAT  1384
              ++S G +++ F  A  +G     + G L G  V    +    G  ++  S+   F+   
Sbjct  462   SKVSLGYLNQSFQNAVREGINYGLEQG-LYGWEVTDCKICFEYGVYYSPVSTPSDFRFLA  520

Query  1383  QQAFRKAFQAGAPQVLEPLMKTTITAPNEFQGGVVGLLNKRNAVINDTEIGPEDFTCYAD  1204
                  +  +    Q+LEP +   +  P  +         K  A+I  ++   ++      
Sbjct  521   PIVLEQTLKKAGTQLLEPYLSFILFTPQGYFSRAYKDAQKHCAIIETSQSKNDEVIFTGH  580

Query  1203  CSLNSMFGFSSQLRASTQGKGEFSMEFSHYSPA  1105
               +  +  + + L   T G+  F  E   Y  A
Sbjct  581   IPVRCINEYRNTLTLYTNGQAVFLTELKDYQIA  613


> Z21523.gene.p01 tetQ protein. tetQ Curated. Encoded by gene tetQ. 
ARO:3000191 tetQ. ARO:1000001 process or component of antibiotic 
biology or chemistry. [Bacteroides fragilis]
Length=657

 Score =  140 bits (354),  Expect = 3e-034
 Identities = 106/380 (27%), Positives = 174/380 (45%), Gaps = 69/380 (18%)
 Frame = -3

Query  3181  NIGIAAHIDSGKTTATERVLFYTGRINSIHEVRGKDSVGAKMDSMDLEREKGITIQSAAT  3002
             N+GI AHID+GKT+ TE +LF +G       V   D++    DSMD+E+ +GIT++++ T
Sbjct  21    NLGILAHIDAGKTSVTENLLFASGATEKCGRVDNGDTI---TDSMDIEKRRGITVRASTT  77

Query  3001  FCDWVKKNDEGKEEQYHINLIDTPGHIDFTIEVERALRVLDGAVMILCAVSGVQSQTITV  2822
                W              N+IDTPGH+DF  EVER  ++LDGAV+IL A  G+Q+QT  +
Sbjct  78    SIIW---------NGVKCNIIDTPGHMDFIAEVERTFKMLDGAVLILSAKEGIQAQTKLL  128

Query  2821  DRQMRRYNIPRISFVNKMDRMGANPWKAVEQINHKLRIPAAAIQVPIGREDGFLGVVDLV  2642
                +++  IP I F+NK+DR G N  +    I   L      +Q  +   DG        
Sbjct  129   FNTLQKLQIPTIIFINKIDRDGVNLERLYLDIKTNLSQDVLFMQTVV---DGL-------  178

Query  2641  RMKAIYNEGEKGVNIVETDEIPADLVELCKEK--RQKLVETLADVDDEIAEMFLEEQEPS  2468
                                     +  +C +   +++  E + + DD I E +L + E S
Sbjct  179   ------------------------VYPICSQTYIKEEYKEFVCNHDDNILERYLADSEIS  214

Query  2467  IQQIKAAIRRATISLKFTPVMMGSALADKSVQPMLDAVCDYLPNPSEVENMALDKKRAEA  2288
                    I       K  PV+ GSA+ +  +  +LDA+  ++  P  V N          
Sbjct  215   PADYWNTIIDLVAKAKVYPVLHGSAMFNIGINELLDAISSFILPPESVSN----------  264

Query  2287  PVKLVSYNSLPFVGLAFKLEESTFG-QLTYIRVYQGTLKKGMNVFNARSDKKVRIPKIVR  2111
               +L +Y         +K+E    G + +++++  G+L+    V    S+K ++I  +  
Sbjct  265   --RLSAY--------LYKIEHDPKGHKRSFLKIIDGSLRLRDIVRINDSEKFIKIKNLKT  314

Query  2110  MHSNDMEEVPEIGAGEICAV  2051
             ++      V E+GA +I  V
Sbjct  315   IYQGREINVDEVGANDIAIV  334


 Score = 68.9 bits (167),  Expect = 1e-012
 Identities = 58/266 (21%), Positives = 109/266 (40%), Gaps = 3/266 (1%)
 Frame = -1

Query  1923  PVISLFIKPKHTKDTPNFSKAMNRFTREDPTFRVHVDAESQETVISGMGELHLDIYVERM  1744
             P +   ++P  +++      A+N    EDP+    +++ S E  IS  G    +I    +
Sbjct  361   PALKSSVRPDRSEERSKVISALNTLWIEDPSLSFSINSYSDELEISLYGLTQKEIIQTLL  420

Query  1743  RREYKVECETGQPQVAYRETITKRVNFDHTLKKQSGGSGDYARVVGWMEPSESLAENKFE  1564
                + V+    + +  Y+E   K+VN    ++ +   +  +A +   +EP       + E
Sbjct  421   EERFSVKVHFDEIKTIYKERPVKKVN--KIIQIEVPPNPYWATIGLTLEPLPLGTGLQIE  478

Query  1563  QQISGGTISEKFLFACEKGFKASTQVGPLLGHRVLGASMVINDGATHAVDSSEMAFKNAT  1384
               IS G ++  F  A  +G + S Q G L G  V    +       ++  S+   F+  T
Sbjct  479   SDISYGYLNHSFQNAVFEGIRMSCQSG-LHGWEVTDLKVTFTQAEYYSPVSTPADFRQLT  537

Query  1383  QQAFRKAFQAGAPQVLEPLMKTTITAPNEFQGGVVGLLNKRNAVINDTEIGPEDFTCYAD  1204
                FR A Q     +LEP++   +  P       +  L K  + I D     E       
Sbjct  538   PYVFRLALQQSGVDILEPMLYFELQIPQAASSKAITDLQKMMSEIEDISCNNEWCHIKGK  597

Query  1203  CSLNSMFGFSSQLRASTQGKGEFSME  1126
               LN+   ++S++ + T+G G F ++
Sbjct  598   VPLNTSKDYASEVSSYTKGLGVFMVK  623


> EU434751.1.gene2.p01 TetW. Tetracycline resistance protein; ribosomal 
protection type. tetW Curated. Encoded by gene tetW. 
ARO:3000194 tetW. ARO:1000001 process or component of antibiotic 
biology or chemistry. [Bifidobacterium longum]
Length=639

 Score =  139 bits (349),  Expect = 1e-033
 Identities = 99/340 (29%), Positives = 162/340 (47%), Gaps = 66/340 (19%)
 Frame = -3

Query  3190  RVRNIGIAAHIDSGKTTATERVLFYTGRINSIHEVRGKDSVGAKMDSMDLEREKGITIQS  3011
             ++ NIGI AH+D+GKTT TE +L+ +G I+    V   +    + D+M LER++GITIQ+
Sbjct  2     KIINIGILAHVDAGKTTLTESLLYASGAISEPGSV---EKGTTRTDTMFLERQRGITIQA  58

Query  3010  AATFCDWVKKNDEGKEEQYHINLIDTPGHIDFTIEVERALRVLDGAVMILCAVSGVQSQT  2831
             A T   W          +  +N++DTPGH+DF  EV R+L VLDGA++++ A  GVQ+QT
Sbjct  59    AVTSFQW---------HRCKVNIVDTPGHMDFLAEVYRSLAVLDGAILVISAKDGVQAQT  109

Query  2830  ITVDRQMRRYNIPRISFVNKMDRMGANPWKAVEQINHKLRIPAAAIQVPIGREDGFLGVV  2651
               +   +R+ NIP + F+NK+D+ G +    V+ +  KL                     
Sbjct  110   RILFHALRKMNIPTVIFINKIDQAGVDLQSVVQSVRDKLS-------------------A  150

Query  2650  DLVRMKAIYNEGEKGVNIVETDEIPADLVELCKEKRQKLVETLADVDDEIAEMFLEEQEP  2471
             D++  + +    E  + + E  +I A              + + + +DE+ E ++  +  
Sbjct  151   DIIIKQTVSLSPE--IVLEENTDIEA-------------WDAVIENNDELLEKYIAGEPI  195

Query  2470  SIQQIKAAIRRATISLKFTPVMMGSALADKSVQPMLDAVCDYLPNPSEVENMALDKKRAE  2291
             S +++    ++        PV  GSA     +QP++DAV        E    AL      
Sbjct  196   SREKLAREEQQRVQDASLFPVYHGSAKNGLGIQPLMDAVTGLFQPIGEQGGAAL------  249

Query  2290  APVKLVSYNSLPFVGLAFKLEESTFGQ-LTYIRVYQGTLK  2174
                           G  FK+E +  GQ   Y+R+Y GTL+
Sbjct  250   -------------CGSVFKVEYTDCGQRRVYLRLYSGTLR  276


 Score = 73.9 bits (180),  Expect = 4e-014
 Identities = 57/275 (20%), Positives = 111/275 (40%), Gaps = 3/275 (1%)
 Frame = -1

Query  1929  PEPVISLFIKPKHTKDTPNFSKAMNRFTREDPTFRVHVDAESQETVISGMGELHLDIYVE  1750
             P P++   I PK          A+ +    DP  R  VD+ + E ++S +G + L++   
Sbjct  342   PLPMLRTTIAPKTAAQRERLLDALTQLADTDPLLRCEVDSITHEIILSFLGRVQLEVVSA  401

Query  1749  RMRREYKVECETGQPQVAYRETITKRVNFDHTLKKQSGGSGDYARVVGWMEPSESLAENK  1570
              +  +YK+E    +P V Y E   K  +  HT+  +   +  +A +   + P    +  +
Sbjct  402   LLSEKYKLETVVKEPSVIYMERPLKAAS--HTIHIEVPPNPFWASIGLSVTPLSLGSGVQ  459

Query  1569  FEQQISGGTISEKFLFACEKGFKASTQVGPLLGHRVLGASMVINDGATHAVDSSEMAFKN  1390
             +E ++S G +++ F  A   G +   + G L G  V    +    G  ++  S+   F++
Sbjct  460   YESRVSLGYLNQSFQNAVRDGIRYGLEQG-LFGWNVTDCKICFEYGLYYSPVSTPADFRS  518

Query  1389  ATQQAFRKAFQAGAPQVLEPLMKTTITAPNEFQGGVVGLLNKRNAVINDTEIGPEDFTCY  1210
                    +A +    Q+LEP +   + AP E+         K  A I   ++  ++    
Sbjct  519   LAPIVLEQALKESGTQLLEPYLSFILYAPQEYLSRAYHDAPKYCATIETAQVKKDEVVFT  578

Query  1209  ADCSLNSMFGFSSQLRASTQGKGEFSMEFSHYSPA  1105
              +     +  + + L   T G+     E   Y  A
Sbjct  579   GEIPARCIQAYRTDLAFYTNGRSVCLTELKGYQAA  613


> AJ514254.gene.p01 tet36 protein. Encoded by gene tet36. tet36 
Curated. ARO:1000001 process or component of antibiotic biology 
or chemistry. ARO:3000197 tet36. [Bacteroides coprosuis 
DSM 18011]
Length=640

 Score =  138 bits (348),  Expect = 1e-033
 Identities = 110/379 (29%), Positives = 183/379 (48%), Gaps = 67/379 (17%)
 Frame = -3

Query  3190  RVRNIGIAAHIDSGKTTATERVLFYTGRINSIHEVRGK-DSVGAKMDSMDLEREKGITIQ  3014
             R  NIGI AHID+GKT+ TE +LF +G       VRG  D      DSMD+E+ +GIT++
Sbjct  2     RTINIGILAHIDAGKTSITENLLFASGATI----VRGSVDKGNTTTDSMDIEKRRGITVR  57

Query  3013  SAATFCDWVKKNDEGKEEQYHINLIDTPGHIDFTIEVERALRVLDGAVMILCAVSGVQSQ  2834
             ++ T   W   ND        IN+IDTPGH+DF  EVER  R+LDGA++++ A  G+Q+Q
Sbjct  58    ASTTSIQW---NDT------KINIIDTPGHMDFLAEVERTFRMLDGAILVVSAKEGIQAQ  108

Query  2833  TITVDRQMRRYNIPRISFVNKMDRMGANPWKAVEQINHKLRIPAAAIQVPIGREDGFLGV  2654
             T  +   +++  IP I FVNK+DR G N  +   +I + L                    
Sbjct  109   TRLLFNVLQQLEIPTILFVNKIDREGVNLNQLYLEIQNSLS-------------------  149

Query  2653  VDLVRMKAIYNEGEKGVNIVETDEIPADLVELCKEKRQKLVETLADVDDEIAEMFLEEQE  2474
              D++ M+++  EG++  +        +  +    EK +   ET+ + DD + E +L + +
Sbjct  150   KDIIFMQSV--EGKELTS--------SCTIHYISEKNR---ETILEKDDLLLEKYLSDTQ  196

Query  2473  PSIQQIKAAIRRATISLKFTPVMMGSALADKSVQPMLDAVCDYLPNPSEVENMALDKKRA  2294
              S      ++ R   + K  P+  GSA+    ++ +L+++  ++      EN        
Sbjct  197   LSNLDYWNSMVRLVQAAKLHPIYHGSAMYGIGIEDLLNSITTFIETSLPQEN--------  248

Query  2293  EAPVKLVSYNSLPFVGLAFKLEESTFGQ-LTYIRVYQGTLKKGMNVFNARSDKKVRIPKI  2117
                  L +Y         +K+E +   Q   Y+++  GTLK         SD+ ++I  +
Sbjct  249   ----ALSAY--------VYKIEHNKKEQKRAYLKIIGGTLKSRKLYSLNGSDENLKIRGL  296

Query  2116  VRMHSNDMEEVPEIGAGEI  2060
                +S D  +V E+   +I
Sbjct  297   KTFYSGDEIDVDEVFTNDI  315


 Score = 80.5 bits (197),  Expect = 4e-016
 Identities = 64/299 (21%), Positives = 129/299 (43%), Gaps = 11/299 (3%)
 Frame = -1

Query  1932  VPEPVISLFIKPKHTKDTPNFSKAMNRFTREDPTFRVHVDAESQETVISGMGELHLDIYV  1753
             +P P +   I P   ++      AMN  + EDP+    ++A++ E  +S  G    ++ +
Sbjct  342   IPSPALKSSIHPAKVENRSKLISAMNVLSVEDPSLAFSINADNNELEVSLYGATQREVIL  401

Query  1752  ERMRREYKVECETGQPQVAYRETITKRVNFDHTLKKQSGGSGDYARVVGWMEPSESLAEN  1573
               +   + V+    + +  Y+E +  +   ++T+  +   +  +A +   +EP    A  
Sbjct  402   TLLEERFSVDAYFEEVKTIYKERL--KTKSEYTIHIEVPPNPYWASIGLIIEPLPIGAGL  459

Query  1572  KFEQQISGGTISEKFLFACEKGFKASTQVGPLLGHRVLGASMVINDGATHAVDSSEMAFK  1393
               E +IS G ++  F  A   G K + + G L G  V    +  + G  ++  S+   F+
Sbjct  460   VMESEISLGYLNRSFQNAVFDGVKKACESG-LYGWEVTDLKVTFSHGIYYSPVSTPADFR  518

Query  1392  NATQQAFRKAFQAGAPQVLEPLMKTTITAPNEFQGGVVGLLNKRNAVINDTEIGPEDFTC  1213
             +     FR A Q    ++LEP++   +  P       +  +NK    I+      +  T 
Sbjct  519   SLAPYVFRLALQQADVELLEPILDFKLQIPLAVNARAITDINKMQGEISTITSDGDWTTI  578

Query  1212  YADCSLNSMFGFSSQLRASTQGKGEFSMEFSHYSPAPMQLQK--------ELIAKYEKE  1060
               +  L++   +S+++ + TQG G F   FS Y P   ++ +        +L+  +EKE
Sbjct  579   LGNIPLDTSKEYSAEVSSYTQGLGVFVTRFSGYRPTNKKVSRSVELNEKDKLMYMFEKE  637


> AJ295238.gene.p01 tet32 protein. tet32 Curated. Encoded by gene 
tet32. ARO:1000001 process or component of antibiotic biology 
or chemistry. ARO:3000196 tet32. [Clostridiaceae bacterium 
K10]
Length=639

 Score =  137 bits (346),  Expect = 2e-033
 Identities = 104/379 (27%), Positives = 179/379 (47%), Gaps = 69/379 (18%)
 Frame = -3

Query  3190  RVRNIGIAAHIDSGKTTATERVLFYTGRINSIHEVRGKDSVGAKMDSMDLEREKGITIQS  3011
             ++ N+GI AH+D+GKTT TE +L+ +G I  +  V   D    + D+M+LER++GITIQ+
Sbjct  2     KIINLGILAHVDAGKTTLTESLLYTSGAIAELGSV---DEGTTRTDTMNLERQRGITIQT  58

Query  3010  AATFCDWVKKNDEGKEEQYHINLIDTPGHIDFTIEVERALRVLDGAVMILCAVSGVQSQT  2831
             A T   W         E   +N+IDTPGH+DF  E  R+L VLDGAV+++ A  GVQ+QT
Sbjct  59    AVTSFQW---------EDVKVNIIDTPGHMDFLTEAYRSLSVLDGAVLVISAKDGVQAQT  109

Query  2830  ITVDRQMRRYNIPRISFVNKMDRMGANPWKAVEQINHKLRIPAAAIQVPIGREDGFLGVV  2651
               +   +++ NIP I F+NK+D+ G +  +  + I  KL                     
Sbjct  110   RILFHALQKMNIPTIIFINKIDQNGIDLQRVYQSIKDKL-------------------TS  150

Query  2650  DLVRMKAIYNEGEKGVNIVETDEIPADLVELCKEKRQKLVETLADVDDEIAEMFLEEQEP  2471
             D++ M+    E      I  TD    D  ++           +    DE+ E ++ E   
Sbjct  151   DMIVMQ----EVSLSPKITMTDISDLDKWDM-----------IISGSDELLERYVAEDSL  195

Query  2470  SIQQIKAAIRRATISLKFTPVMMGSALADKSVQPMLDAVCD-YLPNPSEVENMALDKKRA  2294
              IQ+++    + T      PV  GSA  +   + +++A+ + ++    ++++        
Sbjct  196   DIQELQYEKCKRTRCCSLFPVYHGSAKDNLGTEKLIEAITETFITETDDIQS--------  247

Query  2293  EAPVKLVSYNSLPFVGLAFKLE-ESTFGQLTYIRVYQGTLKKGMNVFNARSDKKVRIPKI  2117
                            G  FK+E      +L+Y+R+Y GTL     +  ++ + K++I ++
Sbjct  248   ------------ELCGYVFKVEYTERKKRLSYLRLYHGTLHLRDTLLLSKKE-KIKITEM  294

Query  2116  VRMHSNDMEEVPEIGAGEI  2060
                 + ++  V     GEI
Sbjct  295   CIPSNGEIVPVDHACPGEI  313


 Score = 67.8 bits (164),  Expect = 3e-012
 Identities = 55/275 (20%), Positives = 115/275 (41%), Gaps = 3/275 (1%)
 Frame = -1

Query  1929  PEPVISLFIKPKHTKDTPNFSKAMNRFTREDPTFRVHVDAESQETVISGMGELHLDIYVE  1750
             P P++   ++P+  +       A+      DP     +D  + E ++S +G++ L++   
Sbjct  342   PMPLLRTTVEPQKPEQREALLNALTEIADTDPLLHFDIDTVTHEIILSFLGKVQLEVICS  401

Query  1749  RMRREYKVECETGQPQVAYRETITKRVNFDHTLKKQSGGSGDYARVVGWMEPSESLAENK  1570
              +  +Y V     +P V Y E   ++   ++T+  +   +  +A V   +EP    +  +
Sbjct  402   LLEEKYHVGVAMKEPSVIYLERPLRKA--EYTIHIEVPPNPFWASVGLSIEPLPIGSGVQ  459

Query  1569  FEQQISGGTISEKFLFACEKGFKASTQVGPLLGHRVLGASMVINDGATHAVDSSEMAFKN  1390
             +E ++S G +++ F  A  +G     + G L G +V    +    G  ++  S+   F+ 
Sbjct  460   YESRVSLGYLNQSFQNAVMEGVLYGCEQG-LYGWKVTDCKICFEYGLYYSPVSTPADFRL  518

Query  1389  ATQQAFRKAFQAGAPQVLEPLMKTTITAPNEFQGGVVGLLNKRNAVINDTEIGPEDFTCY  1210
              +     +A +    ++LEP +   I AP E+         +  A I  T+I  ++    
Sbjct  519   LSPIVLEQALKKAGTELLEPYLHFEIYAPQEYLSRAYHDAPRYCADIVSTQIKNDEVILK  578

Query  1209  ADCSLNSMFGFSSQLRASTQGKGEFSMEFSHYSPA  1105
              +     +  + + L   T G+G    E   Y PA
Sbjct  579   GEIPARCIQEYRNDLTYFTNGQGVCLTELKGYQPA  613


> AM180355.1.gene636.p01 Tetracycline resistance protein Tn5397. 
tetM Curated. Encoded by gene tetM. Evidence 1a : Function 
experimentally demonstrated in the studied strain; PubMedId 
: 12568329,12568327,17650959, 11157942, 11073898, 8863741; 
Product type f : factor. ARO:1000001 process or component of 
antibiotic biology or chemistry. ARO:3000186 tetM. [Clostridium 
difficile 630]
Length=639

 Score =  122 bits (305),  Expect = 1e-028
 Identities = 99/378 (26%), Positives = 178/378 (47%), Gaps = 67/378 (17%)
 Frame = -3

Query  3190  RVRNIGIAAHIDSGKTTATERVLFYTGRINSIHEVRGKDSVGAKMDSMDLEREKGITIQS  3011
             ++ NIG+ AH+D+GKTT TE +L+ +G   +I E    D+   + D+  LER++GITIQ+
Sbjct  2     KIINIGVLAHVDAGKTTLTESLLYTSG---AIAESGSVDTGTTRTDTTFLERQRGITIQT  58

Query  3010  AATFCDWVKKNDEGKEEQYHINLIDTPGHIDFTIEVERALRVLDGAVMILCAVSGVQSQT  2831
             A T   W         +   +N+IDTPGH+DF  EV R+L VLDGA++++ A  GVQ+QT
Sbjct  59    AVTSFQW---------KDIKVNIIDTPGHMDFLAEVYRSLSVLDGAILLISARDGVQAQT  109

Query  2830  ITVDRQMRRYNIPRISFVNKMDRMGANPWKAVEQINHKLRIPAAAIQVPIGREDGFLGVV  2651
               +   + +  IP I F+NK+D+ G +     + I  KL +                   
Sbjct  110   RILFHALNKMGIPTIFFINKIDQNGIDLSTVYQDIKEKLSMEI-----------------  152

Query  2650  DLVRMKAIYNEGEKGVNIVETDEIPADLVELCKEKRQKLVETLADVDDEIAEMFLEEQEP  2471
              +++ K   +              P   V  C E  Q   + + + +D + E +   +  
Sbjct  153   -IIKQKVELH--------------PNMCVMSCTEPEQ--WDVVIEGNDYLLEKYTLGKSL  195

Query  2470  SIQQIKAAIRRATISLKFTPVMMGSALADKSVQPMLDAVCDYLPNPSEVENMALDKKRAE  2291
              I +++    R   +    PV  GSA ++  ++ +++ + +   + +        +K++E
Sbjct  196   EILELEQEEIRRFQNCSLYPVYHGSAKSNIGIEQLIEVITNKFYSSTY-------RKKSE  248

Query  2290  APVKLVSYNSLPFVGLAFKLEESTFGQ-LTYIRVYQGTLKKGMNVFNARSDKKVRIPKIV  2114
                           G  FK+E S   Q L Y+R+Y G L    +V      +K++I ++ 
Sbjct  249   ------------LCGNVFKIEYSEERQRLAYVRLYGGILHLRDSV-RISEKEKIKITEMY  295

Query  2113  RMHSNDMEEVPEIGAGEI  2060
                + ++ ++ +  +GEI
Sbjct  296   TSINGELCKIDKAYSGEI  313


 Score = 65.9 bits (159),  Expect = 1e-011
 Identities = 52/272 (19%), Positives = 114/272 (41%), Gaps = 3/272 (1%)
 Frame = -1

Query  1929  PEPVISLFIKPKHTKDTPNFSKAMNRFTREDPTFRVHVDAESQETVISGMGELHLDIYVE  1750
             P P++   ++P   +       A+   +  DP  + +VD+ + E ++S +G++ +++   
Sbjct  342   PLPLLQTTVEPSKPQQREMLLDALLEISDSDPLLQYYVDSTTHEIILSFLGKVQMEVTCA  401

Query  1749  RMRREYKVECETGQPQVAYRETITKRVNFDHTLKKQSGGSGDYARVVGWMEPSESLAENK  1570
              ++ +Y VE +  +P V Y E   K+   ++T+  +   +  +A +   + P    +  +
Sbjct  402   LLQEKYHVEVKIKKPTVIYMERPLKKA--EYTIHIEVPPNPFWASIGLSVAPLPLGSGVQ  459

Query  1569  FEQQISGGTISEKFLFACEKGFKASTQVGPLLGHRVLGASMVINDGATHAVDSSEMAFKN  1390
             +E  +S G +++ F  A  +G +   + G L G  V    +    G  ++  S+   F+ 
Sbjct  460   YESSVSLGYLNQSFQNAVMEGIRYGCEQG-LYGWNVTDCKICFKYGLYYSPVSTPADFRM  518

Query  1389  ATQQAFRKAFQAGAPQVLEPLMKTTITAPNEFQGGVVGLLNKRNAVINDTEIGPEDFTCY  1210
                    +  +    ++LEP +   I AP E+         K  A I DT++   +    
Sbjct  519   LAPIVLEQVLKKAGTELLEPYLSFKIYAPQEYLSRAYNDAPKYCANIVDTQLKNNEVILS  578

Query  1209  ADCSLNSMFGFSSQLRASTQGKGEFSMEFSHY  1114
              +     +  + + L   T G+     E   Y
Sbjct  579   GEIPARCIQEYRNDLTFFTNGRSVCLTELKGY  610


> M18896.gene.p01 tet(O)** protein. tetO Curated. Encoded by gene 
tet(O)**. ARO:3000190 tetO. ARO:1000001 process or component 
of antibiotic biology or chemistry. [Campylobacter jejuni]
Length=639

 Score =  120 bits (301),  Expect = 4e-028
 Identities = 65/159 (40%), Positives = 98/159 (61%), Gaps = 12/159 (7%)
 Frame = -3

Query  3190  RVRNIGIAAHIDSGKTTATERVLFYTGRINSIHEVRGKDSVGAKMDSMDLEREKGITIQS  3011
             ++ N+GI AH+D+GKTT TE +L+ +G I  +  V   D    + D+M+LER++GITIQ+
Sbjct  2     KIINLGILAHVDAGKTTLTESLLYTSGAIAELGSV---DEGTTRTDTMNLERQRGITIQT  58

Query  3010  AATFCDWVKKNDEGKEEQYHINLIDTPGHIDFTIEVERALRVLDGAVMILCAVSGVQSQT  2831
             A T   W         E   +N+IDTPGH+DF  EV R+L VLDGAV+++ A  G+Q+QT
Sbjct  59    AVTSFQW---------EDVKVNIIDTPGHMDFLAEVYRSLSVLDGAVLLVSAKDGIQAQT  109

Query  2830  ITVDRQMRRYNIPRISFVNKMDRMGANPWKAVEQINHKL  2714
               +   ++   IP I F+NK+D+ G +      ++  KL
Sbjct  110   RILFHALQIMKIPTIFFINKIDQEGIDLPMVYREMKAKL  148


 Score = 71.2 bits (173),  Expect = 3e-013
 Identities = 59/275 (21%), Positives = 118/275 (42%), Gaps = 3/275 (1%)
 Frame = -1

Query  1929  PEPVISLFIKPKHTKDTPNFSKAMNRFTREDPTFRVHVDAESQETVISGMGELHLDIYVE  1750
             P P+I   I  K ++       A+   +  DP  + +VD  + E ++S +G + +++   
Sbjct  342   PLPMIQTTIAVKKSEQREILLGALTEISDCDPLLKYYVDTTTHEIILSFLGNVQMEVICA  401

Query  1749  RMRREYKVECETGQPQVAYRETITKRVNFDHTLKKQSGGSGDYARVVGWMEPSESLAENK  1570
              +  +Y VE E  +P V Y E   ++   ++T+  +   +  +A V   +EP    +  +
Sbjct  402   ILEEKYHVEAEIKEPTVIYMERPLRKA--EYTIHIEVPPNPFWASVGLSIEPLPIGSGVQ  459

Query  1569  FEQQISGGTISEKFLFACEKGFKASTQVGPLLGHRVLGASMVINDGATHAVDSSEMAFKN  1390
             +E ++S G +++ F  A  +G     + G L G +V    +    G  ++  S+   F+ 
Sbjct  460   YESRVSLGYLNQSFQNAVMEGVLYGCEQG-LYGWKVTDCKICFEYGLYYSPVSTPADFRL  518

Query  1389  ATQQAFRKAFQAGAPQVLEPLMKTTITAPNEFQGGVVGLLNKRNAVINDTEIGPEDFTCY  1210
              +     +A +    ++LEP +   I AP E+         +  A I  T+I  ++    
Sbjct  519   LSPIVLEQALKKAGTELLEPYLHFEIYAPQEYLSRAYHDAPRYCADIVSTQIKNDEVILK  578

Query  1209  ADCSLNSMFGFSSQLRASTQGKGEFSMEFSHYSPA  1105
              +     +  + + L   T G+G    E   Y PA
Sbjct  579   GEIPARCIQEYRNDLTYFTNGQGVCLTELKGYQPA  613


> CP002332.1.gene1202.p01 elongation factor Tu. Encoded by gene 
HPGAM_06235. Curated elongation factor Tu. COG0050 GTPases 
- translation elongation factors. ARO:1000001 process or component 
of antibiotic biology or chemistry. ARO:3001312 elfamycin 
resistant EF-Tu. [Helicobacter pylori Gambia94/24]
Length=399

 Score = 60.1 bits (144),  Expect = 6e-010
 Identities = 46/177 (25%), Positives = 85/177 (48%), Gaps = 20/177 (11%)
 Frame = -3

Query  3202  ERLSRVR---NIGIAAHIDSGKTTATERVLFYTGRINSIHEVRGKDSVGAKMDSMDLERE  3032
             E+ +R +   NIG   H+D GKTT +  +      +  + E++  D++    D+   E+E
Sbjct  4     EKFNRTKPHVNIGTIGHVDHGKTTLSAAISAVLS-LKGLAEMKDYDNI----DNAPEEKE  58

Query  3031  KGITIQSAATFCDWVKKNDEGKEEQYHINLIDTPGHIDFTIEVERALRVLDGAVMILCAV  2852
             +GITI ++         + E + E  H   +D PGH D+   +      +DGA++++ A 
Sbjct  59    RGITIATS---------HIEYETENRHYAHVDCPGHADYVKNMITGAAQMDGAILVVSAA  109

Query  2851  SGVQSQTITVDRQMRRYNIPRI-SFVNKMDRMGANPWKAVEQINHKLRIPAAAIQVP  2684
              G   QT       R+  +P I  F+NK D +  +  + +E +  ++R   +A + P
Sbjct  110   DGPMPQTREHILLSRQVGVPHIVVFLNKQDMV--DDQELLELVEMEVRELLSAYEFP  164


> CP001485.1.gene314.p01 translation elongation factor Tu. Curated 
elongation factor Tu. Encoded by gene VCD_001303. ARO:1000001 
process or component of antibiotic biology or chemistry. 
ARO:3001312 elfamycin resistant EF-Tu. [Vibrio cholerae MJ-1236]
Length=411

 Score = 59.7 bits (143),  Expect = 8e-010
 Identities = 43/149 (28%), Positives = 66/149 (44%), Gaps = 15/149 (10%)
 Frame = -3

Query  3208  EWERLSRVRNIGIAAHIDSGKTTATERVLFYTGRINSIHEVRGKDSVGAKMDSMDLEREK  3029
             ++ER     N+G   H+D GKTT T  +     ++       GK    A +D+   ERE+
Sbjct  22    KFERTKPHVNVGTIGHVDHGKTTLTAAICTVLAKVYG-----GKARDFASIDNAPEERER  76

Query  3028  GITIQSAATFCDWVKKNDEGKEEQYHINLIDTPGHIDFTIEVERALRVLDGAVMILCAVS  2849
             GITI ++    D   +         H   +D PGH D+   +      +DG ++++ A  
Sbjct  77    GITINTSHVEYDTPNR---------HYAHVDCPGHADYVKNMITGAAQMDGGILVVAATD  127

Query  2848  GVQSQTITVDRQMRRYNIPR-ISFVNKMD  2765
             G   QT       R+  IP  I F+NK D
Sbjct  128   GPMPQTREHILLGRQVGIPYIIVFMNKCD  156


> CP001485.1.gene264.p01 translation elongation factor Tu. Encoded 
by gene VCD_001261. Curated elongation factor Tu. ARO:1000001 
process or component of antibiotic biology or chemistry. 
ARO:3001312 elfamycin resistant EF-Tu. [Vibrio cholerae MJ-1236]
Length=394

 Score = 59.7 bits (143),  Expect = 8e-010
 Identities = 43/149 (28%), Positives = 66/149 (44%), Gaps = 15/149 (10%)
 Frame = -3

Query  3208  EWERLSRVRNIGIAAHIDSGKTTATERVLFYTGRINSIHEVRGKDSVGAKMDSMDLEREK  3029
             ++ER     N+G   H+D GKTT T  +     ++       GK    A +D+   ERE+
Sbjct  5     KFERTKPHVNVGTIGHVDHGKTTLTAAICTVLAKVYG-----GKARDFASIDNAPEERER  59

Query  3028  GITIQSAATFCDWVKKNDEGKEEQYHINLIDTPGHIDFTIEVERALRVLDGAVMILCAVS  2849
             GITI ++    D   +         H   +D PGH D+   +      +DG ++++ A  
Sbjct  60    GITINTSHVEYDTPNR---------HYAHVDCPGHADYVKNMITGAAQMDGGILVVAATD  110

Query  2848  GVQSQTITVDRQMRRYNIPR-ISFVNKMD  2765
             G   QT       R+  IP  I F+NK D
Sbjct  111   GPMPQTREHILLGRQVGIPYIIVFMNKCD  139


> CP000675.2.gene385.p01 translation elongation factor Tu (EF-Tu); 
tRNA- Ala. Encoded by gene tuf2. ARO:1000001 process or 
component of antibiotic biology or chemistry. ARO:3001312 elfamycin 
resistant EF-Tu. [Legionella pneumophila str. Corby]
Length=396

 Score = 58.5 bits (140),  Expect = 2e-009
 Identities = 42/149 (28%), Positives = 66/149 (44%), Gaps = 15/149 (10%)
 Frame = -3

Query  3208  EWERLSRVRNIGIAAHIDSGKTTATERVLFYTGRINSIHEVRGKDSVGAKMDSMDLEREK  3029
             ++ER     N+G   H+D GKTT T  +     +     +  G      ++D+   ERE+
Sbjct  5     KFERKKPHVNVGTIGHVDHGKTTLTAAITTIMAK-----KYGGTAKAYDQIDAAPEERER  59

Query  3028  GITIQSAATFCDWVKKNDEGKEEQYHINLIDTPGHIDFTIEVERALRVLDGAVMILCAVS  2849
             GITI +A           E +    H   +D PGH D+   +      +DGA++++ A  
Sbjct  60    GITISTAHV---------EYESASRHYAHVDCPGHADYVKNMITGAAQMDGAILVVSAAD  110

Query  2848  GVQSQTITVDRQMRRYNIPRI-SFVNKMD  2765
             G   QT       R+  +P I  F+NK D
Sbjct  111   GPMPQTREHILLSRQVGVPYIVVFMNKAD  139


> CP000675.2.gene397.p01 translation elongation factor Tu (EF-Tu). 
Curated elongation factor Tu. Encoded by gene tufA. ARO:1000001 
process or component of antibiotic biology or chemistry. 
ARO:3001312 elfamycin resistant EF-Tu. [Legionella pneumophila 
str. Corby]
Length=396

 Score = 58.5 bits (140),  Expect = 2e-009
 Identities = 42/149 (28%), Positives = 66/149 (44%), Gaps = 15/149 (10%)
 Frame = -3

Query  3208  EWERLSRVRNIGIAAHIDSGKTTATERVLFYTGRINSIHEVRGKDSVGAKMDSMDLEREK  3029
             ++ER     N+G   H+D GKTT T  +     +     +  G      ++D+   ERE+
Sbjct  5     KFERKKPHVNVGTIGHVDHGKTTLTAAITTIMAK-----KYGGTAKAYDQIDAAPEERER  59

Query  3028  GITIQSAATFCDWVKKNDEGKEEQYHINLIDTPGHIDFTIEVERALRVLDGAVMILCAVS  2849
             GITI +A           E +    H   +D PGH D+   +      +DGA++++ A  
Sbjct  60    GITISTAHV---------EYESASRHYAHVDCPGHADYVKNMITGAAQMDGAILVVSAAD  110

Query  2848  GVQSQTITVDRQMRRYNIPRI-SFVNKMD  2765
             G   QT       R+  +P I  F+NK D
Sbjct  111   GPMPQTREHILLSRQVGVPYIVVFMNKAD  139


> BA000017.4.gene565.p01 translational elongation factor TU. Encoded 
by gene tufA. ARO:1000001 process or component of antibiotic 
biology or chemistry. ARO:3001312 elfamycin resistant 
EF-Tu. [Staphylococcus aureus subsp. aureus Mu50]
Length=394

 Score = 57.8 bits (138),  Expect = 3e-009
 Identities = 41/152 (26%), Positives = 68/152 (44%), Gaps = 21/152 (13%)
 Frame = -3

Query  3208  EWERLSRVRNIGIAAHIDSGKTTATERVLFYTGRINSIHEVRGKDSVGAKMDSMDL---E  3038
             +++R     NIG   H+D GKTT T  +     +          DSV    D +D    E
Sbjct  5     KFDRSKEHANIGTIGHVDHGKTTLTAAIATVLAK--------NGDSVAQSYDMIDNAPEE  56

Query  3037  REKGITIQSAATFCDWVKKNDEGKEEQYHINLIDTPGHIDFTIEVERALRVLDGAVMILC  2858
             +E+GITI ++         + E + ++ H   +D PGH D+   +      +DG ++++ 
Sbjct  57    KERGITINTS---------HIEYQTDKRHYAHVDCPGHADYVKNMITGAAQMDGGILVVS  107

Query  2857  AVSGVQSQTITVDRQMRRYNIPR-ISFVNKMD  2765
             A  G   QT       R   +P  + F+NK+D
Sbjct  108   AADGPMPQTREHILLSRNVGVPALVVFLNKVD  139


> NC_009782.1.5559395.p01 elongation factor Tu. Encoded by gene 
tufA. EF-Tu; promotes GTP-dependent binding of aminoacyl-tRNA 
to the A-site of ribosomes during protein biosynthesis; when 
the tRNA anticodon matches the mRNA codon, GTP hydrolysis 
results; the inactive EF-Tu-GDP leaves the ribosome and release 
of GDP is promoted by elongation factor Ts; many prokaryotes 
have two copies of the gene encoding EF-Tu. ARO:1000001 
process or component of antibiotic biology or chemistry. 
ARO:3001312 elfamycin resistant EF-Tu. [Staphylococcus aureus 
subsp. aureus Mu3]
Length=394

 Score = 57.8 bits (138),  Expect = 3e-009
 Identities = 41/152 (26%), Positives = 68/152 (44%), Gaps = 21/152 (13%)
 Frame = -3

Query  3208  EWERLSRVRNIGIAAHIDSGKTTATERVLFYTGRINSIHEVRGKDSVGAKMDSMDL---E  3038
             +++R     NIG   H+D GKTT T  +     +          DSV    D +D    E
Sbjct  5     KFDRSKEHANIGTIGHVDHGKTTLTAAIATVLAK--------NGDSVAQSYDMIDNAPEE  56

Query  3037  REKGITIQSAATFCDWVKKNDEGKEEQYHINLIDTPGHIDFTIEVERALRVLDGAVMILC  2858
             +E+GITI ++         + E + ++ H   +D PGH D+   +      +DG ++++ 
Sbjct  57    KERGITINTS---------HIEYQTDKRHYAHVDCPGHADYVKNMITGAAQMDGGILVVS  107

Query  2857  AVSGVQSQTITVDRQMRRYNIPR-ISFVNKMD  2765
             A  G   QT       R   +P  + F+NK+D
Sbjct  108   AADGPMPQTREHILLSRNVGVPALVVFLNKVD  139


> HE999704.1.gene2984.p01 Elongation factor Tu. Curated elongation 
factor Tu. Encoded by gene BN418_3135. ARO:1000001 process 
or component of antibiotic biology or chemistry. ARO:3001312 
elfamycin resistant EF-Tu. [Listeria monocytogenes]
Length=395

 Score = 57.8 bits (138),  Expect = 3e-009
 Identities = 41/140 (29%), Positives = 62/140 (44%), Gaps = 15/140 (10%)
 Frame = -3

Query  3181  NIGIAAHIDSGKTTATERVLFYTGRINSIHEVRGKDSVGAKMDSMDLEREKGITIQSAAT  3002
             NIG   H+D GKTT T  +     +     + +  D +    D    ERE+GITI +A  
Sbjct  14    NIGTIGHVDHGKTTLTAAITTVLAK-KGYADAQAYDQI----DGAPEERERGITISTAHV  68

Query  3001  FCDWVKKNDEGKEEQYHINLIDTPGHIDFTIEVERALRVLDGAVMILCAVSGVQSQTITV  2822
                      E + +  H   +D PGH D+   +      +DGA++++ A  G   QT   
Sbjct  69    ---------EYQTDSRHYAHVDCPGHADYVKNMITGAAQMDGAILVVSAADGPMPQTREH  119

Query  2821  DRQMRRYNIPRI-SFVNKMD  2765
                 R+  +P I  F+NK D
Sbjct  120   ILLSRQVGVPYIVVFMNKCD  139


> CP002695.1.gene10.p01 elongation factor Tu. Curated elongation 
factor Tu. Encoded by gene tuf. ARO:1000001 process or component 
of antibiotic biology or chemistry. ARO:3001312 elfamycin 
resistant EF-Tu. [Bordetella pertussis CS]
Length=396

 Score = 57.8 bits (138),  Expect = 3e-009
 Identities = 45/150 (30%), Positives = 68/150 (45%), Gaps = 17/150 (11%)
 Frame = -3

Query  3208  EWERLSRVRNIGIAAHIDSGKTTATERVLFYTGRINSIH-EVRGKDSVGAKMDSMDLERE  3032
             ++ER     N+G   H+D GKTT T  +   T   N    E RG D + A  +    E+ 
Sbjct  5     KFERTKPHVNVGTIGHVDHGKTTLTAAIT--TVLSNKFGGEARGYDQIDAAPE----EKA  58

Query  3031  KGITIQSAATFCDWVKKNDEGKEEQYHINLIDTPGHIDFTIEVERALRVLDGAVMILCAV  2852
             +GITI ++           E + E  H   +D PGH D+   +      +DGA++++ A 
Sbjct  59    RGITINTSHV---------EYETETRHYAHVDCPGHADYVKNMITGAAQMDGAILVVSAA  109

Query  2851  SGVQSQTITVDRQMRRYNIPR-ISFVNKMD  2765
              G   QT       R+  +P  I F+NK D
Sbjct  110   DGPMPQTREHILLSRQVGVPYIIVFLNKAD  139


> CP002695.1.gene3614.p01 elongation factor Tu. Encoded by gene 
tuf. Curated elongation factor Tu. ARO:1000001 process or component 
of antibiotic biology or chemistry. ARO:3001312 elfamycin 
resistant EF-Tu. [Bordetella pertussis CS]
Length=396

 Score = 57.8 bits (138),  Expect = 3e-009
 Identities = 45/150 (30%), Positives = 68/150 (45%), Gaps = 17/150 (11%)
 Frame = -3

Query  3208  EWERLSRVRNIGIAAHIDSGKTTATERVLFYTGRINSIH-EVRGKDSVGAKMDSMDLERE  3032
             ++ER     N+G   H+D GKTT T  +   T   N    E RG D + A  +    E+ 
Sbjct  5     KFERTKPHVNVGTIGHVDHGKTTLTAAIT--TVLSNKFGGEARGYDQIDAAPE----EKA  58

Query  3031  KGITIQSAATFCDWVKKNDEGKEEQYHINLIDTPGHIDFTIEVERALRVLDGAVMILCAV  2852
             +GITI ++           E + E  H   +D PGH D+   +      +DGA++++ A 
Sbjct  59    RGITINTSHV---------EYETETRHYAHVDCPGHADYVKNMITGAAQMDGAILVVSAA  109

Query  2851  SGVQSQTITVDRQMRRYNIPR-ISFVNKMD  2765
              G   QT       R+  +P  I F+NK D
Sbjct  110   DGPMPQTREHILLSRQVGVPYIIVFLNKAD  139


> NC_013450.8613273.p01 elongation factor Tu. Homology: Translation 
elongation factor EFTu/EF1A, C-terminal (HMMPfam: PF03143, 
score: 1.6e-39). Homology: Translation elongation factor 
EFTu/EF1A, bacterial/organelle (HMMPanther: PTHR23115:SF31, 
score: 6.5e-230). Encoded by gene tuf. Homology: Protein synthesis 
factor, GTP-binding (HMMPfam: PF00009, score: 6.8e-64) 
(FPrintScan: PR00315, score: 1.2e-24). Homology: Translation 
elongation factor EFTu/EF1A, domain 2 (HMMPfam: PF03144, 
score: 1.3e-18). Curated elongation factor Tu. ARO:1000001 
process or component of antibiotic biology or chemistry. ARO:3001312 
elfamycin resistant EF-Tu. [Staphylococcus aureus subsp. 
aureus ED98]
Length=394

 Score = 57.8 bits (138),  Expect = 3e-009
 Identities = 41/152 (26%), Positives = 68/152 (44%), Gaps = 21/152 (13%)
 Frame = -3

Query  3208  EWERLSRVRNIGIAAHIDSGKTTATERVLFYTGRINSIHEVRGKDSVGAKMDSMDL---E  3038
             +++R     NIG   H+D GKTT T  +     +          DSV    D +D    E
Sbjct  5     KFDRSKEHANIGTIGHVDHGKTTLTAAIATVLAK--------NGDSVAQSYDMIDNAPEE  56

Query  3037  REKGITIQSAATFCDWVKKNDEGKEEQYHINLIDTPGHIDFTIEVERALRVLDGAVMILC  2858
             +E+GITI ++         + E + ++ H   +D PGH D+   +      +DG ++++ 
Sbjct  57    KERGITINTS---------HIEYQTDKRHYAHVDCPGHADYVKNMITGAAQMDGGILVVS  107

Query  2857  AVSGVQSQTITVDRQMRRYNIPR-ISFVNKMD  2765
             A  G   QT       R   +P  + F+NK+D
Sbjct  108   AADGPMPQTREHILLSRNVGVPALVVFLNKVD  139


> NC_010079.5776798.p01 elongation factor Tu. Encoded by gene tufA. 
Homology: Translation elongation factor EFTu/EF1A, C-terminal 
(HMMPfam: PF03143, score: 1.6e-39). Homology: Translation 
elongation factor EFTu/EF1A, bacterial/organelle (HMMPanther: 
PTHR23115:SF31, score: 6.5e-230). Homology: Protein synthesis 
factor, GTP-binding (HMMPfam: PF00009, score: 6.8e-64) 
(FPrintScan: PR00315, score: 1.2e-24). EF-Tu; promotes GTP-dependent 
binding of aminoacyl-tRNA to the A-site of ribosomes 
during protein biosynthesis; when the tRNA anticodon matches 
the mRNA codon, GTP hydrolysis results; the inactive 
EF-Tu-GDP leaves the ribosome and release of GDP is promoted 
by elongation factor Ts; many prokaryotes have two copies of 
the gene encoding EF-Tu. Homology: Translation elongation 
factor EFTu/EF1A, domain 2 (HMMPfam: PF03144, score: 1.3e-18). 
ARO:1000001 process or component of antibiotic biology or 
chemistry. ARO:3001312 elfamycin resistant EF-Tu. [Staphylococcus 
aureus subsp. aureus USA300_TCH1516]
Length=394

 Score = 57.8 bits (138),  Expect = 3e-009
 Identities = 41/152 (26%), Positives = 68/152 (44%), Gaps = 21/152 (13%)
 Frame = -3

Query  3208  EWERLSRVRNIGIAAHIDSGKTTATERVLFYTGRINSIHEVRGKDSVGAKMDSMDL---E  3038
             +++R     NIG   H+D GKTT T  +     +          DSV    D +D    E
Sbjct  5     KFDRSKEHANIGTIGHVDHGKTTLTAAIATVLAK--------NGDSVAQSYDMIDNAPEE  56

Query  3037  REKGITIQSAATFCDWVKKNDEGKEEQYHINLIDTPGHIDFTIEVERALRVLDGAVMILC  2858
             +E+GITI ++         + E + ++ H   +D PGH D+   +      +DG ++++ 
Sbjct  57    KERGITINTS---------HIEYQTDKRHYAHVDCPGHADYVKNMITGAAQMDGGILVVS  107

Query  2857  AVSGVQSQTITVDRQMRRYNIPR-ISFVNKMD  2765
             A  G   QT       R   +P  + F+NK+D
Sbjct  108   AADGPMPQTREHILLSRNVGVPALVVFLNKVD  139


> NC_009641.5331936.p01 elongation factor Tu. Homology: Translation 
elongation factor EFTu/EF1A, bacterial/organelle (HMMPanther: 
PTHR23115:SF31, score: 6.5e-230). Encoded by gene tufA. 
Homology: Translation elongation factor EFTu/EF1A, domain 
2 (HMMPfam: PF03144, score: 1.3e-18). Homology: Translation 
elongation factor EFTu/EF1A, C-terminal (HMMPfam: PF03143, 
score: 1.6e-39). EF-Tu; promotes GTP-dependent binding of aminoacyl-tRNA 
to the A-site of ribosomes during protein biosynthesis; 
when the tRNA anticodon matches the mRNA codon, GTP 
hydrolysis results; the inactive EF-Tu-GDP leaves the ribosome 
and release of GDP is promoted by elongation factor Ts; 
many prokaryotes have two copies of the gene encoding EF-Tu. 
Homology: Protein synthesis factor, GTP-binding (HMMPfam: PF00009, 
score: 6.8e-64) (FPrintScan: PR00315, score: 1.2e-24). 
ARO:1000001 process or component of antibiotic biology or 
chemistry. ARO:3001312 elfamycin resistant EF-Tu. [Staphylococcus 
aureus subsp. aureus str. Newman]
Length=394

 Score = 57.8 bits (138),  Expect = 3e-009
 Identities = 41/152 (26%), Positives = 68/152 (44%), Gaps = 21/152 (13%)
 Frame = -3

Query  3208  EWERLSRVRNIGIAAHIDSGKTTATERVLFYTGRINSIHEVRGKDSVGAKMDSMDL---E  3038
             +++R     NIG   H+D GKTT T  +     +          DSV    D +D    E
Sbjct  5     KFDRSKEHANIGTIGHVDHGKTTLTAAIATVLAK--------NGDSVAQSYDMIDNAPEE  56

Query  3037  REKGITIQSAATFCDWVKKNDEGKEEQYHINLIDTPGHIDFTIEVERALRVLDGAVMILC  2858
             +E+GITI ++         + E + ++ H   +D PGH D+   +      +DG ++++ 
Sbjct  57    KERGITINTS---------HIEYQTDKRHYAHVDCPGHADYVKNMITGAAQMDGGILVVS  107

Query  2857  AVSGVQSQTITVDRQMRRYNIPR-ISFVNKMD  2765
             A  G   QT       R   +P  + F+NK+D
Sbjct  108   AADGPMPQTREHILLSRNVGVPALVVFLNKVD  139


> NC_009632.5315073.p01 elongation factor Tu. Homology: Translation 
elongation factor EFTu/EF1A, domain 2 (HMMPfam: PF03144, 
score: 1.3e-18). Encoded by gene SaurJH1_0585. EF-Tu; promotes 
GTP-dependent binding of aminoacyl-tRNA to the A-site of 
ribosomes during protein biosynthesis; when the tRNA anticodon 
matches the mRNA codon, GTP hydrolysis results; the inactive 
EF-Tu-GDP leaves the ribosome and release of GDP is promoted 
by elongation factor Ts; many prokaryotes have two copies 
of the gene encoding EF-Tu. Homology: Protein synthesis 
factor, GTP-binding (HMMPfam: PF00009, score: 6.8e-64) (FPrintScan: 
PR00315, score: 1.2e-24). Homology: Translation elongation 
factor EFTu/EF1A, C-terminal (HMMPfam: PF03143, score: 
1.6e-39). Homology: Translation elongation factor EFTu/EF1A, 
bacterial/organelle (HMMPanther: PTHR23115:SF31, score: 
6.5e-230). ARO:1000001 process or component of antibiotic biology 
or chemistry. ARO:3001312 elfamycin resistant EF-Tu. [Staphylococcus 
aureus subsp. aureus JH1]
Length=394

 Score = 57.8 bits (138),  Expect = 3e-009
 Identities = 41/152 (26%), Positives = 68/152 (44%), Gaps = 21/152 (13%)
 Frame = -3

Query  3208  EWERLSRVRNIGIAAHIDSGKTTATERVLFYTGRINSIHEVRGKDSVGAKMDSMDL---E  3038
             +++R     NIG   H+D GKTT T  +     +          DSV    D +D    E
Sbjct  5     KFDRSKEHANIGTIGHVDHGKTTLTAAIATVLAK--------NGDSVAQSYDMIDNAPEE  56

Query  3037  REKGITIQSAATFCDWVKKNDEGKEEQYHINLIDTPGHIDFTIEVERALRVLDGAVMILC  2858
             +E+GITI ++         + E + ++ H   +D PGH D+   +      +DG ++++ 
Sbjct  57    KERGITINTS---------HIEYQTDKRHYAHVDCPGHADYVKNMITGAAQMDGGILVVS  107

Query  2857  AVSGVQSQTITVDRQMRRYNIPR-ISFVNKMD  2765
             A  G   QT       R   +P  + F+NK+D
Sbjct  108   AADGPMPQTREHILLSRNVGVPALVVFLNKVD  139


> NC_009487.5167133.p01 elongation factor Tu. Encoded by gene SaurJH9_0571. 
Homology: Translation elongation factor EFTu/EF1A, 
C-terminal (HMMPfam: PF03143, score: 1.6e-39). EF-Tu; promotes 
GTP-dependent binding of aminoacyl-tRNA to the A-site 
of ribosomes during protein biosynthesis; when the tRNA anticodon 
matches the mRNA codon, GTP hydrolysis results; the inactive 
EF-Tu-GDP leaves the ribosome and release of GDP is 
promoted by elongation factor Ts; many prokaryotes have two 
copies of the gene encoding EF-Tu. Homology: Translation elongation 
factor EFTu/EF1A, domain 2 (HMMPfam: PF03144, score: 
1.3e-18). Homology: Translation elongation factor EFTu/EF1A, 
bacterial/organelle (HMMPanther: PTHR23115:SF31, score: 6.5e-230). 
Homology: Protein synthesis factor, GTP-binding (HMMPfam: 
PF00009, score: 6.8e-64) (FPrintScan: PR00315, score: 
1.2e-24). ARO:1000001 process or component of antibiotic biology 
or chemistry. ARO:3001312 elfamycin resistant EF-Tu. [Staphylococcus 
aureus subsp. aureus JH9]
Length=394

 Score = 57.8 bits (138),  Expect = 3e-009
 Identities = 41/152 (26%), Positives = 68/152 (44%), Gaps = 21/152 (13%)
 Frame = -3

Query  3208  EWERLSRVRNIGIAAHIDSGKTTATERVLFYTGRINSIHEVRGKDSVGAKMDSMDL---E  3038
             +++R     NIG   H+D GKTT T  +     +          DSV    D +D    E
Sbjct  5     KFDRSKEHANIGTIGHVDHGKTTLTAAIATVLAK--------NGDSVAQSYDMIDNAPEE  56

Query  3037  REKGITIQSAATFCDWVKKNDEGKEEQYHINLIDTPGHIDFTIEVERALRVLDGAVMILC  2858
             +E+GITI ++         + E + ++ H   +D PGH D+   +      +DG ++++ 
Sbjct  57    KERGITINTS---------HIEYQTDKRHYAHVDCPGHADYVKNMITGAAQMDGGILVVS  107

Query  2857  AVSGVQSQTITVDRQMRRYNIPR-ISFVNKMD  2765
             A  G   QT       R   +P  + F+NK+D
Sbjct  108   AADGPMPQTREHILLSRNVGVPALVVFLNKVD  139


> NC_007795.3920383.p01 elongation factor Tu. Homology: Translation 
elongation factor EFTu/EF1A, domain 2 (HMMPfam: PF03144, 
score: 1.3e-18). Encoded by gene SAOUHSC_00530. EF-Tu; promotes 
GTP-dependent binding of aminoacyl-tRNA to the A-site 
of ribosomes during protein biosynthesis; when the tRNA anticodon 
matches the mRNA codon, GTP hydrolysis results; the inactive 
EF-Tu-GDP leaves the ribosome and release of GDP is promoted 
by elongation factor Ts; many prokaryotes have two copies 
of the gene encoding EF-Tu. Homology: Translation elongation 
factor EFTu/EF1A, bacterial/organelle (HMMPanther: PTHR23115:SF31, 
score: 6.5e-230). Homology: Protein synthesis 
factor, GTP-binding (HMMPfam: PF00009, score: 6.8e-64) (FPrintScan: 
PR00315, score: 1.2e-24). Homology: Translation elongation 
factor EFTu/EF1A, C-terminal (HMMPfam: PF03143, score: 
1.6e-39). ARO:1000001 process or component of antibiotic biology 
or chemistry. ARO:3001312 elfamycin resistant EF-Tu. 
[Staphylococcus aureus subsp. aureus NCTC 8325]
Length=394

 Score = 57.8 bits (138),  Expect = 3e-009
 Identities = 41/152 (26%), Positives = 68/152 (44%), Gaps = 21/152 (13%)
 Frame = -3

Query  3208  EWERLSRVRNIGIAAHIDSGKTTATERVLFYTGRINSIHEVRGKDSVGAKMDSMDL---E  3038
             +++R     NIG   H+D GKTT T  +     +          DSV    D +D    E
Sbjct  5     KFDRSKEHANIGTIGHVDHGKTTLTAAIATVLAK--------NGDSVAQSYDMIDNAPEE  56

Query  3037  REKGITIQSAATFCDWVKKNDEGKEEQYHINLIDTPGHIDFTIEVERALRVLDGAVMILC  2858
             +E+GITI ++         + E + ++ H   +D PGH D+   +      +DG ++++ 
Sbjct  57    KERGITINTS---------HIEYQTDKRHYAHVDCPGHADYVKNMITGAAQMDGGILVVS  107

Query  2857  AVSGVQSQTITVDRQMRRYNIPR-ISFVNKMD  2765
             A  G   QT       R   +P  + F+NK+D
Sbjct  108   AADGPMPQTREHILLSRNVGVPALVVFLNKVD  139


> NC_007793.3913938.p01 elongation factor Tu. Homology: Translation 
elongation factor EFTu/EF1A, C-terminal (HMMPfam: PF03143, 
score: 1.6e-39). Homology: Translation elongation factor 
EFTu/EF1A, bacterial/organelle (HMMPanther: PTHR23115:SF31, 
score: 6.5e-230). Homology: Protein synthesis factor, GTP-binding 
(HMMPfam: PF00009, score: 6.8e-64) (FPrintScan: PR00315, 
score: 1.2e-24). Encoded by gene tuf. Homology: Translation 
elongation factor EFTu/EF1A, domain 2 (HMMPfam: PF03144, 
score: 1.3e-18). EF-Tu; promotes GTP-dependent binding of aminoacyl-tRNA 
to the A-site of ribosomes during protein biosynthesis; 
when the tRNA anticodon matches the mRNA codon, GTP 
hydrolysis results; the inactive EF-Tu-GDP leaves the ribosome 
and release of GDP is promoted by elongation factor Ts; 
many prokaryotes have two copies of the gene encoding EF-Tu. 
ARO:1000001 process or component of antibiotic biology or 
chemistry. ARO:3001312 elfamycin resistant EF-Tu. [Staphylococcus 
aureus subsp. aureus USA300_FPR3757]
Length=394

 Score = 57.8 bits (138),  Expect = 3e-009
 Identities = 41/152 (26%), Positives = 68/152 (44%), Gaps = 21/152 (13%)
 Frame = -3

Query  3208  EWERLSRVRNIGIAAHIDSGKTTATERVLFYTGRINSIHEVRGKDSVGAKMDSMDL---E  3038
             +++R     NIG   H+D GKTT T  +     +          DSV    D +D    E
Sbjct  5     KFDRSKEHANIGTIGHVDHGKTTLTAAIATVLAK--------NGDSVAQSYDMIDNAPEE  56

Query  3037  REKGITIQSAATFCDWVKKNDEGKEEQYHINLIDTPGHIDFTIEVERALRVLDGAVMILC  2858
             +E+GITI ++         + E + ++ H   +D PGH D+   +      +DG ++++ 
Sbjct  57    KERGITINTS---------HIEYQTDKRHYAHVDCPGHADYVKNMITGAAQMDGGILVVS  107

Query  2857  AVSGVQSQTITVDRQMRRYNIPR-ISFVNKMD  2765
             A  G   QT       R   +P  + F+NK+D
Sbjct  108   AADGPMPQTREHILLSRNVGVPALVVFLNKVD  139


> NC_007622.3795131.p01 elongation factor Tu. Encoded by gene tuf. 
Homology: Protein synthesis factor, GTP-binding (HMMPfam: 
PF00009, score: 6.8e-64) (FPrintScan: PR00315, score: 1.2e-24). 
EF-Tu; promotes GTP-dependent binding of aminoacyl-tRNA 
to the A-site of ribosomes during protein biosynthesis; when 
the tRNA anticodon matches the mRNA codon, GTP hydrolysis 
results; the inactive EF-Tu-GDP leaves the ribosome and release 
of GDP is promoted by elongation factor Ts; many prokaryotes 
have two copies of the gene encoding EF-Tu. Homology: 
Translation elongation factor EFTu/EF1A, C-terminal (HMMPfam: 
PF03143, score: 1.6e-39). Homology: Translation elongation 
factor EFTu/EF1A, bacterial/organelle (HMMPanther: PTHR23115:SF31, 
score: 6.5e-230). Homology: Translation elongation factor 
EFTu/EF1A, domain 2 (HMMPfam: PF03144, score: 1.3e-18). 
ARO:1000001 process or component of antibiotic biology or 
chemistry. ARO:3001312 elfamycin resistant EF-Tu. [Staphylococcus 
aureus RF122]
Length=394

 Score = 57.8 bits (138),  Expect = 3e-009
 Identities = 41/152 (26%), Positives = 68/152 (44%), Gaps = 21/152 (13%)
 Frame = -3

Query  3208  EWERLSRVRNIGIAAHIDSGKTTATERVLFYTGRINSIHEVRGKDSVGAKMDSMDL---E  3038
             +++R     NIG   H+D GKTT T  +     +          DSV    D +D    E
Sbjct  5     KFDRSKEHANIGTIGHVDHGKTTLTAAIATVLAK--------NGDSVAQSYDMIDNAPEE  56

Query  3037  REKGITIQSAATFCDWVKKNDEGKEEQYHINLIDTPGHIDFTIEVERALRVLDGAVMILC  2858
             +E+GITI ++         + E + ++ H   +D PGH D+   +      +DG ++++ 
Sbjct  57    KERGITINTS---------HIEYQTDKRHYAHVDCPGHADYVKNMITGAAQMDGGILVVS  107

Query  2857  AVSGVQSQTITVDRQMRRYNIPR-ISFVNKMD  2765
             A  G   QT       R   +P  + F+NK+D
Sbjct  108   AADGPMPQTREHILLSRNVGVPALVVFLNKVD  139


> NC_003923.1002614.p01 elongation factor Tu. EF-Tu; promotes GTP-dependent 
binding of aminoacyl-tRNA to the A-site of ribosomes 
during protein biosynthesis; when the tRNA anticodon matches 
the mRNA codon, GTP hydrolysis results; the inactive 
EF-Tu-GDP leaves the ribosome and release of GDP is promoted 
by elongation factor Ts; many prokaryotes have two copies of 
the gene encoding EF-Tu. Homology: Translation elongation 
factor EFTu/EF1A, C-terminal (HMMPfam: PF03143, score: 1.6e-39). 
Homology: Protein synthesis factor, GTP-binding (HMMPfam: 
PF00009, score: 6.8e-64) (FPrintScan: PR00315, score: 1.2e-24). 
Encoded by gene tuf. Homology: Translation elongation 
factor EFTu/EF1A, domain 2 (HMMPfam: PF03144, score: 1.3e-18). 
Homology: Translation elongation factor EFTu/EF1A, bacterial/organelle 
(HMMPanther: PTHR23115:SF31, score: 6.5e-230). 
ARO:1000001 process or component of antibiotic biology or 
chemistry. ARO:3001312 elfamycin resistant EF-Tu. [Staphylococcus 
aureus subsp. aureus MW2]
Length=394

 Score = 57.8 bits (138),  Expect = 3e-009
 Identities = 41/152 (26%), Positives = 68/152 (44%), Gaps = 21/152 (13%)
 Frame = -3

Query  3208  EWERLSRVRNIGIAAHIDSGKTTATERVLFYTGRINSIHEVRGKDSVGAKMDSMDL---E  3038
             +++R     NIG   H+D GKTT T  +     +          DSV    D +D    E
Sbjct  5     KFDRSKEHANIGTIGHVDHGKTTLTAAIATVLAK--------NGDSVAQSYDMIDNAPEE  56

Query  3037  REKGITIQSAATFCDWVKKNDEGKEEQYHINLIDTPGHIDFTIEVERALRVLDGAVMILC  2858
             +E+GITI ++         + E + ++ H   +D PGH D+   +      +DG ++++ 
Sbjct  57    KERGITINTS---------HIEYQTDKRHYAHVDCPGHADYVKNMITGAAQMDGGILVVS  107

Query  2857  AVSGVQSQTITVDRQMRRYNIPR-ISFVNKMD  2765
             A  G   QT       R   +P  + F+NK+D
Sbjct  108   AADGPMPQTREHILLSRNVGVPALVVFLNKVD  139


> NC_002953.2862502.p01 elongation factor Tu. EF-Tu; promotes GTP-dependent 
binding of aminoacyl-tRNA to the A-site of ribosomes 
during protein biosynthesis; when the tRNA anticodon matches 
the mRNA codon, GTP hydrolysis results; the inactive 
EF-Tu-GDP leaves the ribosome and release of GDP is promoted 
by elongation factor Ts; many prokaryotes have two copies of 
the gene encoding EF-Tu. Encoded by gene tuf. ARO:1000001 
process or component of antibiotic biology or chemistry. ARO:3001312 
elfamycin resistant EF-Tu. [Staphylococcus aureus subsp. 
aureus MSSA476]
Length=394

 Score = 57.8 bits (138),  Expect = 3e-009
 Identities = 41/152 (26%), Positives = 68/152 (44%), Gaps = 21/152 (13%)
 Frame = -3

Query  3208  EWERLSRVRNIGIAAHIDSGKTTATERVLFYTGRINSIHEVRGKDSVGAKMDSMDL---E  3038
             +++R     NIG   H+D GKTT T  +     +          DSV    D +D    E
Sbjct  5     KFDRSKEHANIGTIGHVDHGKTTLTAAIATVLAK--------NGDSVAQSYDMIDNAPEE  56

Query  3037  REKGITIQSAATFCDWVKKNDEGKEEQYHINLIDTPGHIDFTIEVERALRVLDGAVMILC  2858
             +E+GITI ++         + E + ++ H   +D PGH D+   +      +DG ++++ 
Sbjct  57    KERGITINTS---------HIEYQTDKRHYAHVDCPGHADYVKNMITGAAQMDGGILVVS  107

Query  2857  AVSGVQSQTITVDRQMRRYNIPR-ISFVNKMD  2765
             A  G   QT       R   +P  + F+NK+D
Sbjct  108   AADGPMPQTREHILLSRNVGVPALVVFLNKVD  139


> NC_002952.2860408.p01 elongation factor Tu. Encoded by gene tuf. 
EF-Tu; promotes GTP-dependent binding of aminoacyl-tRNA 
to the A-site of ribosomes during protein biosynthesis; when 
the tRNA anticodon matches the mRNA codon, GTP hydrolysis results; 
the inactive EF-Tu-GDP leaves the ribosome and release 
of GDP is promoted by elongation factor Ts; many prokaryotes 
have two copies of the gene encoding EF-Tu. ARO:1000001 
process or component of antibiotic biology or chemistry. ARO:3001312 
elfamycin resistant EF-Tu. [Staphylococcus aureus subsp. 
aureus MRSA252]
Length=394

 Score = 57.8 bits (138),  Expect = 3e-009
 Identities = 41/152 (26%), Positives = 68/152 (44%), Gaps = 21/152 (13%)
 Frame = -3

Query  3208  EWERLSRVRNIGIAAHIDSGKTTATERVLFYTGRINSIHEVRGKDSVGAKMDSMDL---E  3038
             +++R     NIG   H+D GKTT T  +     +          DSV    D +D    E
Sbjct  5     KFDRSKEHANIGTIGHVDHGKTTLTAAIATVLAK--------NGDSVAQSYDMIDNAPEE  56

Query  3037  REKGITIQSAATFCDWVKKNDEGKEEQYHINLIDTPGHIDFTIEVERALRVLDGAVMILC  2858
             +E+GITI ++         + E + ++ H   +D PGH D+   +      +DG ++++ 
Sbjct  57    KERGITINTS---------HIEYQTDKRHYAHVDCPGHADYVKNMITGAAQMDGGILVVS  107

Query  2857  AVSGVQSQTITVDRQMRRYNIPR-ISFVNKMD  2765
             A  G   QT       R   +P  + F+NK+D
Sbjct  108   AADGPMPQTREHILLSRNVGVPALVVFLNKVD  139


> NC_002951.3236433.p01 elongation factor Tu. Homology: Translation 
elongation factor EFTu/EF1A, domain 2 (HMMPfam: PF03144, 
score: 1.3e-18). Encoded by gene tuf. EF-Tu; promotes GTP-dependent 
binding of aminoacyl-tRNA to the A-site of ribosomes 
during protein biosynthesis; when the tRNA anticodon matches 
the mRNA codon, GTP hydrolysis results; the inactive EF-Tu-GDP 
leaves the ribosome and release of GDP is promoted by 
elongation factor Ts; many prokaryotes have two copies of the 
gene encoding EF-Tu. Homology: Protein synthesis factor, 
GTP-binding (HMMPfam: PF00009, score: 6.8e-64) (FPrintScan: 
PR00315, score: 1.2e-24). Homology: Translation elongation factor 
EFTu/EF1A, bacterial/organelle (HMMPanther: PTHR23115:SF31, 
score: 6.5e-230). Homology: Translation elongation factor 
EFTu/EF1A, C-terminal (HMMPfam: PF03143, score: 1.6e-39). 
ARO:1000001 process or component of antibiotic biology or 
chemistry. ARO:3001312 elfamycin resistant EF-Tu. [Staphylococcus 
aureus subsp. aureus COL]
Length=394

 Score = 57.8 bits (138),  Expect = 3e-009
 Identities = 41/152 (26%), Positives = 68/152 (44%), Gaps = 21/152 (13%)
 Frame = -3

Query  3208  EWERLSRVRNIGIAAHIDSGKTTATERVLFYTGRINSIHEVRGKDSVGAKMDSMDL---E  3038
             +++R     NIG   H+D GKTT T  +     +          DSV    D +D    E
Sbjct  5     KFDRSKEHANIGTIGHVDHGKTTLTAAIATVLAK--------NGDSVAQSYDMIDNAPEE  56

Query  3037  REKGITIQSAATFCDWVKKNDEGKEEQYHINLIDTPGHIDFTIEVERALRVLDGAVMILC  2858
             +E+GITI ++         + E + ++ H   +D PGH D+   +      +DG ++++ 
Sbjct  57    KERGITINTS---------HIEYQTDKRHYAHVDCPGHADYVKNMITGAAQMDGGILVVS  107

Query  2857  AVSGVQSQTITVDRQMRRYNIPR-ISFVNKMD  2765
             A  G   QT       R   +P  + F+NK+D
Sbjct  108   AADGPMPQTREHILLSRNVGVPALVVFLNKVD  139


> NC_002758.1120521.p01 elongation factor Tu. Encoded by gene tuf. 
EF-Tu; promotes GTP-dependent binding of aminoacyl-tRNA 
to the A-site of ribosomes during protein biosynthesis; when 
the tRNA anticodon matches the mRNA codon, GTP hydrolysis results; 
the inactive EF-Tu-GDP leaves the ribosome and release 
of GDP is promoted by elongation factor Ts; many prokaryotes 
have two copies of the gene encoding EF-Tu. Homology: Translation 
elongation factor EFTu/EF1A, domain 2 (HMMPfam: PF03144, 
score: 1.3e-18). Homology: Protein synthesis factor, 
GTP-binding (HMMPfam: PF00009, score: 6.8e-64) (FPrintScan: 
PR00315, score: 1.2e-24). Homology: Translation elongation factor 
EFTu/EF1A, C-terminal (HMMPfam: PF03143, score: 1.6e-39). 
Homology: Translation elongation factor EFTu/EF1A, bacterial/organelle 
(HMMPanther: PTHR23115:SF31, score: 6.5e-230). 
ARO:1000001 process or component of antibiotic biology or 
chemistry. ARO:3001312 elfamycin resistant EF-Tu. [Staphylococcus 
aureus subsp. aureus Mu50]
Length=394

 Score = 57.8 bits (138),  Expect = 3e-009
 Identities = 41/152 (26%), Positives = 68/152 (44%), Gaps = 21/152 (13%)
 Frame = -3

Query  3208  EWERLSRVRNIGIAAHIDSGKTTATERVLFYTGRINSIHEVRGKDSVGAKMDSMDL---E  3038
             +++R     NIG   H+D GKTT T  +     +          DSV    D +D    E
Sbjct  5     KFDRSKEHANIGTIGHVDHGKTTLTAAIATVLAK--------NGDSVAQSYDMIDNAPEE  56

Query  3037  REKGITIQSAATFCDWVKKNDEGKEEQYHINLIDTPGHIDFTIEVERALRVLDGAVMILC  2858
             +E+GITI ++         + E + ++ H   +D PGH D+   +      +DG ++++ 
Sbjct  57    KERGITINTS---------HIEYQTDKRHYAHVDCPGHADYVKNMITGAAQMDGGILVVS  107

Query  2857  AVSGVQSQTITVDRQMRRYNIPR-ISFVNKMD  2765
             A  G   QT       R   +P  + F+NK+D
Sbjct  108   AADGPMPQTREHILLSRNVGVPALVVFLNKVD  139


> NC_002745.1123311.p01 elongation factor Tu. Homology: Translation 
elongation factor EFTu/EF1A, C-terminal (HMMPfam: PF03143, 
score: 1.6e-39). Homology: Translation elongation factor 
EFTu/EF1A, bacterial/organelle (HMMPanther: PTHR23115:SF31, 
score: 6.5e-230). EF-Tu; promotes GTP-dependent binding of 
aminoacyl-tRNA to the A-site of ribosomes during protein biosynthesis; 
when the tRNA anticodon matches the mRNA codon, GTP 
hydrolysis results; the inactive EF-Tu-GDP leaves the ribosome 
and release of GDP is promoted by elongation factor Ts; 
many prokaryotes have two copies of the gene encoding EF-Tu. 
Encoded by gene tuf. Homology: Protein synthesis factor, 
GTP-binding (HMMPfam: PF00009, score: 6.8e-64) (FPrintScan: 
PR00315, score: 1.2e-24). Homology: Translation elongation factor 
EFTu/EF1A, domain 2 (HMMPfam: PF03144, score: 1.3e-18). 
ARO:1000001 process or component of antibiotic biology or 
chemistry. ARO:3001312 elfamycin resistant EF-Tu. [Staphylococcus 
aureus subsp. aureus N315]
Length=394

 Score = 57.8 bits (138),  Expect = 3e-009
 Identities = 41/152 (26%), Positives = 68/152 (44%), Gaps = 21/152 (13%)
 Frame = -3

Query  3208  EWERLSRVRNIGIAAHIDSGKTTATERVLFYTGRINSIHEVRGKDSVGAKMDSMDL---E  3038
             +++R     NIG   H+D GKTT T  +     +          DSV    D +D    E
Sbjct  5     KFDRSKEHANIGTIGHVDHGKTTLTAAIATVLAK--------NGDSVAQSYDMIDNAPEE  56

Query  3037  REKGITIQSAATFCDWVKKNDEGKEEQYHINLIDTPGHIDFTIEVERALRVLDGAVMILC  2858
             +E+GITI ++         + E + ++ H   +D PGH D+   +      +DG ++++ 
Sbjct  57    KERGITINTS---------HIEYQTDKRHYAHVDCPGHADYVKNMITGAAQMDGGILVVS  107

Query  2857  AVSGVQSQTITVDRQMRRYNIPR-ISFVNKMD  2765
             A  G   QT       R   +P  + F+NK+D
Sbjct  108   AADGPMPQTREHILLSRNVGVPALVVFLNKVD  139


> NC_011595.7072242.p01 Elongation factor Tu (EF-Tu). [J] COG5256 
Translation elongation factor EF-1alpha (GTPase). Encoded 
by gene ABBFA_002746. Homology: Protein synthesis factor, GTP-binding 
(HMMPfam: PF00009, score: 2.2999999999999848E-59) 
(PatternScan: PS00301, score: 0.0) (FPrintScan: PR00315, score: 
2.900003546779805E-25). Curated elongation factor Tu. Homology: 
Translation elongation factor EFTu/EF1A, bacterial/organelle 
(HMMPanther: PTHR23115:SF31, score: 0.0). ARO:1000001 
process or component of antibiotic biology or chemistry. 
ARO:3001312 elfamycin resistant EF-Tu. [Acinetobacter baumannii 
AB307-0294]
Length=234

 Score = 53.5 bits (127),  Expect = 6e-008
 Identities = 40/149 (26%), Positives = 65/149 (43%), Gaps = 15/149 (10%)
 Frame = -3

Query  3208  EWERLSRVRNIGIAAHIDSGKTTATERVLFYTGRINSIHEVRGKDSVGAKMDSMDLEREK  3029
             ++ER     N+G   H+D GKTT T  +     +        G+    +++DS   E+ +
Sbjct  5     KFERNKPHVNVGTIGHVDHGKTTLTAAIATICAKTYG-----GEAKDYSQIDSAPEEKAR  59

Query  3028  GITIQSAATFCDWVKKNDEGKEEQYHINLIDTPGHIDFTIEVERALRVLDGAVMILCAVS  2849
             GITI ++    D   +         H   +D PGH D+   +      +DGA+++  A  
Sbjct  60    GITINTSHVEYDSPTR---------HYAHVDCPGHADYVKNMITGAAQMDGAILVCAATD  110

Query  2848  GVQSQTITVDRQMRRYNIPR-ISFVNKMD  2765
             G   QT       R+  +P  I F+NK D
Sbjct  111   GPMPQTREHILLSRQVGVPYIIVFLNKCD  139


> CP001918.1.gene242.p01 elongation factor Tu. Encoded by gene 
ECL_00237. Curated elongation factor Tu. ARO:1000001 process 
or component of antibiotic biology or chemistry. ARO:3001312 
elfamycin resistant EF-Tu. [Enterobacter cloacae subsp. cloacae 
ATCC 13047]
Length=394

 Score = 52.8 bits (125),  Expect = 1e-007
 Identities = 39/149 (26%), Positives = 64/149 (42%), Gaps = 15/149 (10%)
 Frame = -3

Query  3208  EWERLSRVRNIGIAAHIDSGKTTATERVLFYTGRINSIHEVRGKDSVGAKMDSMDLEREK  3029
             ++ER     N+G   H+D GKTT T  +     +        G      ++D+   E+ +
Sbjct  5     KFERTKPHVNVGTIGHVDHGKTTLTAAITTVLAKTYG-----GSARAFDQIDNAPEEKAR  59

Query  3028  GITIQSAATFCDWVKKNDEGKEEQYHINLIDTPGHIDFTIEVERALRVLDGAVMILCAVS  2849
             GITI ++    D   +         H   +D PGH D+   +      +DGA++++ A  
Sbjct  60    GITINTSHVEYDTPTR---------HYAHVDCPGHADYVKNMITGAAQMDGAILVVAATD  110

Query  2848  GVQSQTITVDRQMRRYNIPR-ISFVNKMD  2765
             G   QT       R+  +P  I F+NK D
Sbjct  111   GPMPQTREHILLGRQVGVPYIIVFLNKCD  139


> CP001918.1.gene4764.p01 elongation factor Tu. Curated elongation 
factor Tu. Encoded by gene ECL_04704. ARO:1000001 process 
or component of antibiotic biology or chemistry. ARO:3001312 
elfamycin resistant EF-Tu. [Enterobacter cloacae subsp. cloacae 
ATCC 13047]
Length=307

 Score = 52.8 bits (125),  Expect = 1e-007
 Identities = 39/149 (26%), Positives = 64/149 (42%), Gaps = 15/149 (10%)
 Frame = -3

Query  3208  EWERLSRVRNIGIAAHIDSGKTTATERVLFYTGRINSIHEVRGKDSVGAKMDSMDLEREK  3029
             ++ER     N+G   H+D GKTT T  +     +        G      ++D+   E+ +
Sbjct  5     KFERTKPHVNVGTIGHVDHGKTTLTAAITTVLAKTYG-----GSARAFDQIDNAPEEKAR  59

Query  3028  GITIQSAATFCDWVKKNDEGKEEQYHINLIDTPGHIDFTIEVERALRVLDGAVMILCAVS  2849
             GITI ++    D   +         H   +D PGH D+   +      +DGA++++ A  
Sbjct  60    GITINTSHVEYDTPTR---------HYAHVDCPGHADYVKNMITGAAQMDGAILVVAATD  110

Query  2848  GVQSQTITVDRQMRRYNIPR-ISFVNKMD  2765
             G   QT       R+  +P  I F+NK D
Sbjct  111   GPMPQTREHILLGRQVGVPYIIVFLNKCD  139


> CP000647.1.gene4394.p01 elongation factor Tu. Encoded by gene 
tufB. Curated elongation factor Tu. ARO:1000001 process or 
component of antibiotic biology or chemistry. ARO:3001312 elfamycin 
resistant EF-Tu. [Klebsiella pneumoniae subsp. pneumoniae 
MGH 78578]
Length=394

 Score = 52.8 bits (125),  Expect = 1e-007
 Identities = 39/149 (26%), Positives = 64/149 (42%), Gaps = 15/149 (10%)
 Frame = -3

Query  3208  EWERLSRVRNIGIAAHIDSGKTTATERVLFYTGRINSIHEVRGKDSVGAKMDSMDLEREK  3029
             ++ER     N+G   H+D GKTT T  +     +        G      ++D+   E+ +
Sbjct  5     KFERTKPHVNVGTIGHVDHGKTTLTAAITTVLAKTYG-----GSARAFDQIDNAPEEKAR  59

Query  3028  GITIQSAATFCDWVKKNDEGKEEQYHINLIDTPGHIDFTIEVERALRVLDGAVMILCAVS  2849
             GITI ++    D   +         H   +D PGH D+   +      +DGA++++ A  
Sbjct  60    GITINTSHVEYDTPTR---------HYAHVDCPGHADYVKNMITGAAQMDGAILVVAATD  110

Query  2848  GVQSQTITVDRQMRRYNIPR-ISFVNKMD  2765
             G   QT       R+  +P  I F+NK D
Sbjct  111   GPMPQTREHILLGRQVGVPYIIVFLNKCD  139


> CP000647.1.gene3761.p01 elongation factor Tu. Encoded by gene 
tuf. Curated elongation factor Tu. ARO:1000001 process or component 
of antibiotic biology or chemistry. ARO:3001312 elfamycin 
resistant EF-Tu. [Klebsiella pneumoniae subsp. pneumoniae 
MGH 78578]
Length=394

 Score = 52.8 bits (125),  Expect = 1e-007
 Identities = 39/149 (26%), Positives = 64/149 (42%), Gaps = 15/149 (10%)
 Frame = -3

Query  3208  EWERLSRVRNIGIAAHIDSGKTTATERVLFYTGRINSIHEVRGKDSVGAKMDSMDLEREK  3029
             ++ER     N+G   H+D GKTT T  +     +        G      ++D+   E+ +
Sbjct  5     KFERTKPHVNVGTIGHVDHGKTTLTAAITTVLAKTYG-----GSARAFDQIDNAPEEKAR  59

Query  3028  GITIQSAATFCDWVKKNDEGKEEQYHINLIDTPGHIDFTIEVERALRVLDGAVMILCAVS  2849
             GITI ++    D   +         H   +D PGH D+   +      +DGA++++ A  
Sbjct  60    GITINTSHVEYDTPTR---------HYAHVDCPGHADYVKNMITGAAQMDGAILVVAATD  110

Query  2848  GVQSQTITVDRQMRRYNIPR-ISFVNKMD  2765
             G   QT       R+  +P  I F+NK D
Sbjct  111   GPMPQTREHILLGRQVGVPYIIVFLNKCD  139


> FQ312006.1.gene760.p01 recname: full=elongation factor tu 2; 
short=ef-tu 2. Encoded by gene tuf2. Curated elongation factor 
Tu. ARO:1000001 process or component of antibiotic biology 
or chemistry. ARO:3001312 elfamycin resistant EF-Tu. [Haemophilus 
influenzae 10810]
Length=394

 Score = 52.4 bits (124),  Expect = 1e-007
 Identities = 39/149 (26%), Positives = 64/149 (42%), Gaps = 15/149 (10%)
 Frame = -3

Query  3208  EWERLSRVRNIGIAAHIDSGKTTATERVLFYTGRINSIHEVRGKDSVGAKMDSMDLEREK  3029
             ++ER     N+G   H+D GKTT T  +     +        G      ++D+   E+ +
Sbjct  5     KFERTKPHVNVGTIGHVDHGKTTLTAAITTVLAK-----HYGGAARAFDQIDNAPEEKAR  59

Query  3028  GITIQSAATFCDWVKKNDEGKEEQYHINLIDTPGHIDFTIEVERALRVLDGAVMILCAVS  2849
             GITI ++    D   +         H   +D PGH D+   +      +DGA++++ A  
Sbjct  60    GITINTSHVEYDTPTR---------HYAHVDCPGHADYVKNMITGAAQMDGAILVVAATD  110

Query  2848  GVQSQTITVDRQMRRYNIPR-ISFVNKMD  2765
             G   QT       R+  +P  I F+NK D
Sbjct  111   GPMPQTREHILLGRQVGVPYIIVFLNKCD  139


> FQ312006.1.gene703.p01 recname: full=elongation factor tu 2; 
short=ef-tu 2; recname: full=elongation factor tu 2; short=ef-tu 
2. Encoded by gene tuf2. Curated elongation factor Tu. 
ARO:1000001 process or component of antibiotic biology or chemistry. 
ARO:3001312 elfamycin resistant EF-Tu. [Haemophilus 
influenzae 10810]
Length=394

 Score = 52.4 bits (124),  Expect = 1e-007
 Identities = 39/149 (26%), Positives = 64/149 (42%), Gaps = 15/149 (10%)
 Frame = -3

Query  3208  EWERLSRVRNIGIAAHIDSGKTTATERVLFYTGRINSIHEVRGKDSVGAKMDSMDLEREK  3029
             ++ER     N+G   H+D GKTT T  +     +        G      ++D+   E+ +
Sbjct  5     KFERTKPHVNVGTIGHVDHGKTTLTAAITTVLAK-----HYGGAARAFDQIDNAPEEKAR  59

Query  3028  GITIQSAATFCDWVKKNDEGKEEQYHINLIDTPGHIDFTIEVERALRVLDGAVMILCAVS  2849
             GITI ++    D   +         H   +D PGH D+   +      +DGA++++ A  
Sbjct  60    GITINTSHVEYDTPTR---------HYAHVDCPGHADYVKNMITGAAQMDGAILVVAATD  110

Query  2848  GVQSQTITVDRQMRRYNIPR-ISFVNKMD  2765
             G   QT       R+  +P  I F+NK D
Sbjct  111   GPMPQTREHILLGRQVGVPYIIVFLNKCD  139


> CP004022.1.gene3277.p01 elongation factor Tu. Encoded by gene 
tufB. Matching_protein_id: YP_002152493.1; matching_locus_tag: 
PMI2792. Curated elongation factor Tu. ARO:1000001 process 
or component of antibiotic biology or chemistry. ARO:3001312 
elfamycin resistant EF-Tu. [Proteus mirabilis BB2000]
Length=394

 Score = 52.0 bits (123),  Expect = 2e-007
 Identities = 39/149 (26%), Positives = 64/149 (42%), Gaps = 15/149 (10%)
 Frame = -3

Query  3208  EWERLSRVRNIGIAAHIDSGKTTATERVLFYTGRINSIHEVRGKDSVGAKMDSMDLEREK  3029
             ++ER     N+G   H+D GKTT T  +     +        G      ++D+   E+ +
Sbjct  5     KFERSKPHVNVGTIGHVDHGKTTLTAAITTVLAKTYG-----GAARAFDQIDNAPEEKAR  59

Query  3028  GITIQSAATFCDWVKKNDEGKEEQYHINLIDTPGHIDFTIEVERALRVLDGAVMILCAVS  2849
             GITI ++    D   +         H   +D PGH D+   +      +DGA++++ A  
Sbjct  60    GITISTSHVEYDTPTR---------HYAHVDCPGHADYVKNMITGAAQMDGAILVVAATD  110

Query  2848  GVQSQTITVDRQMRRYNIPR-ISFVNKMD  2765
             G   QT       R+  +P  I F+NK D
Sbjct  111   GPMPQTREHILLGRQVGVPYIIVFLNKCD  139


> CP004022.1.gene2801.p01 elongation factor Tu. Matching_protein_id: 
YP_002152493.1; matching_locus_tag: PMI2792. Curated elongation 
factor Tu. Encoded by gene tufB. ARO:1000001 process 
or component of antibiotic biology or chemistry. ARO:3001312 
elfamycin resistant EF-Tu. [Proteus mirabilis BB2000]
Length=394

 Score = 52.0 bits (123),  Expect = 2e-007
 Identities = 39/149 (26%), Positives = 64/149 (42%), Gaps = 15/149 (10%)
 Frame = -3

Query  3208  EWERLSRVRNIGIAAHIDSGKTTATERVLFYTGRINSIHEVRGKDSVGAKMDSMDLEREK  3029
             ++ER     N+G   H+D GKTT T  +     +        G      ++D+   E+ +
Sbjct  5     KFERSKPHVNVGTIGHVDHGKTTLTAAITTVLAKTYG-----GAARAFDQIDNAPEEKAR  59

Query  3028  GITIQSAATFCDWVKKNDEGKEEQYHINLIDTPGHIDFTIEVERALRVLDGAVMILCAVS  2849
             GITI ++    D   +         H   +D PGH D+   +      +DGA++++ A  
Sbjct  60    GITISTSHVEYDTPTR---------HYAHVDCPGHADYVKNMITGAAQMDGAILVVAATD  110

Query  2848  GVQSQTITVDRQMRRYNIPR-ISFVNKMD  2765
             G   QT       R+  +P  I F+NK D
Sbjct  111   GPMPQTREHILLGRQVGVPYIIVFLNKCD  139


> NC_002516.2.881718.p01 elongation factor Tu. Encoded by gene 
tufA. Product name confidence: class 2 (High similarity to functionally 
studied protein). Curated elongation factor Tu. 
ARO:1000001 process or component of antibiotic biology or chemistry. 
ARO:3001312 elfamycin resistant EF-Tu. [Pseudomonas 
aeruginosa PAO1]
Length=397

 Score = 48.1 bits (113),  Expect = 2e-006
 Identities = 39/149 (26%), Positives = 62/149 (41%), Gaps = 15/149 (10%)
 Frame = -3

Query  3208  EWERLSRVRNIGIAAHIDSGKTTATERVLFYTGRINSIHEVRGKDSVGAKMDSMDLEREK  3029
             ++ER     N+G   H+D GKTT T  +              G      ++D+   E+ +
Sbjct  5     KFERNKPHVNVGTIGHVDHGKTTLTAALTKVCSDTWG-----GSARAFDQIDNAPEEKAR  59

Query  3028  GITIQSAATFCDWVKKNDEGKEEQYHINLIDTPGHIDFTIEVERALRVLDGAVMILCAVS  2849
             GITI ++    D   +         H   +D PGH D+   +      +DGA+++  A  
Sbjct  60    GITINTSHVEYDSAVR---------HYAHVDCPGHADYVKNMITGAAQMDGAILVCSAAD  110

Query  2848  GVQSQTITVDRQMRRYNIPRI-SFVNKMD  2765
             G   QT       R+  +P I  F+NK D
Sbjct  111   GPMPQTREHILLSRQVGVPYIVVFLNKAD  139


> NC_002516.2.881697.p01 elongation factor Tu. Curated elongation 
factor Tu. Encoded by gene tufB. Product name confidence: 
class 2 (High similarity to functionally studied protein). 
ARO:1000001 process or component of antibiotic biology or chemistry. 
ARO:3001312 elfamycin resistant EF-Tu. [Pseudomonas 
aeruginosa PAO1]
Length=397

 Score = 48.1 bits (113),  Expect = 2e-006
 Identities = 39/149 (26%), Positives = 62/149 (41%), Gaps = 15/149 (10%)
 Frame = -3

Query  3208  EWERLSRVRNIGIAAHIDSGKTTATERVLFYTGRINSIHEVRGKDSVGAKMDSMDLEREK  3029
             ++ER     N+G   H+D GKTT T  +              G      ++D+   E+ +
Sbjct  5     KFERNKPHVNVGTIGHVDHGKTTLTAALTKVCSDTWG-----GSARAFDQIDNAPEEKAR  59

Query  3028  GITIQSAATFCDWVKKNDEGKEEQYHINLIDTPGHIDFTIEVERALRVLDGAVMILCAVS  2849
             GITI ++    D   +         H   +D PGH D+   +      +DGA+++  A  
Sbjct  60    GITINTSHVEYDSAVR---------HYAHVDCPGHADYVKNMITGAAQMDGAILVCSAAD  110

Query  2848  GVQSQTITVDRQMRRYNIPRI-SFVNKMD  2765
             G   QT       R+  +P I  F+NK D
Sbjct  111   GPMPQTREHILLSRQVGVPYIVVFLNKAD  139


Lambda     K      H
   0.318    0.134    0.401 

Gapped
Lambda     K      H
   0.267   0.0410    0.140 

Effective search space used: 688153440


Query=  CM4_S49_L008_R1_001_(paired)_contig_162 Average coverage: 3,609.28
Length=1498


***** No hits found *****


Lambda     K      H
   0.318    0.134    0.401 

Gapped
Lambda     K      H
   0.267   0.0410    0.140 

Effective search space used: 282611718


Query=  CM4_S49_L008_R1_001_(paired)_contig_163 Average coverage: 2,264.73
Length=291


***** No hits found *****


Lambda     K      H
   0.318    0.134    0.401 

Gapped
Lambda     K      H
   0.267   0.0410    0.140 

Effective search space used: 22924624


Query=  CM4_S49_L008_R1_001_(paired)_contig_164 Average coverage: 2,148.08
Length=2824


***** No hits found *****


Lambda     K      H
   0.318    0.134    0.401 

Gapped
Lambda     K      H
   0.267   0.0410    0.140 

Effective search space used: 568188872


Query=  CM4_S49_L008_R1_001_(paired)_contig_165 Average coverage: 254.17
Length=2712


***** No hits found *****


Lambda     K      H
   0.318    0.134    0.401 

Gapped
Lambda     K      H
   0.267   0.0410    0.140 

Effective search space used: 543485008


Query=  CM4_S49_L008_R1_001_(paired)_contig_166 Average coverage: 1,909.61
Length=3976


***** No hits found *****


Lambda     K      H
   0.318    0.134    0.401 

Gapped
Lambda     K      H
   0.267   0.0410    0.140 

Effective search space used: 811509776


Query=  CM4_S49_L008_R1_001_(paired)_contig_167 Average coverage: 2,400.45
Length=3764


***** No hits found *****


Lambda     K      H
   0.318    0.134    0.401 

Gapped
Lambda     K      H
   0.267   0.0410    0.140 

Effective search space used: 768879132


Query=  CM4_S49_L008_R1_001_(paired)_contig_168 Average coverage: 2,952.04
Length=1416


***** No hits found *****


Lambda     K      H
   0.318    0.134    0.401 

Gapped
Lambda     K      H
   0.267   0.0410    0.140 

Effective search space used: 264180519


Query=  CM4_S49_L008_R1_001_(paired)_contig_169 Average coverage: 1,724.27
Length=4209


***** No hits found *****


Lambda     K      H
   0.318    0.134    0.401 

Gapped
Lambda     K      H
   0.267   0.0410    0.140 

Effective search space used: 862887830


Query=  CM4_S49_L008_R1_001_(paired)_contig_170 Average coverage: 70,422.62
Length=651


***** No hits found *****


Lambda     K      H
   0.318    0.134    0.401 

Gapped
Lambda     K      H
   0.267   0.0410    0.140 

Effective search space used: 97798732


Query=  CM4_S49_L008_R1_001_(paired)_contig_171 Average coverage: 663.85
Length=2360


***** No hits found *****


Lambda     K      H
   0.318    0.134    0.401 

Gapped
Lambda     K      H
   0.267   0.0410    0.140 

Effective search space used: 467453505


Query=  CM4_S49_L008_R1_001_(paired)_contig_172 Average coverage: 2,653.77
Length=943


***** No hits found *****


Lambda     K      H
   0.318    0.134    0.401 

Gapped
Lambda     K      H
   0.267   0.0410    0.140 

Effective search space used: 161843897


Query=  CM4_S49_L008_R1_001_(paired)_contig_173 Average coverage: 5,972.12
Length=2390


***** No hits found *****


Lambda     K      H
   0.318    0.134    0.401 

Gapped
Lambda     K      H
   0.267   0.0410    0.140 

Effective search space used: 474160155


Query=  CM4_S49_L008_R1_001_(paired)_contig_174 Average coverage: 6,868.06
Length=1754


***** No hits found *****


Lambda     K      H
   0.318    0.134    0.401 

Gapped
Lambda     K      H
   0.267   0.0410    0.140 

Effective search space used: 338462712


Query=  CM4_S49_L008_R1_001_(paired)_contig_175 Average coverage: 4,682.88
Length=2925


***** No hits found *****


Lambda     K      H
   0.318    0.134    0.401 

Gapped
Lambda     K      H
   0.267   0.0410    0.140 

Effective search space used: 590889720


Query=  CM4_S49_L008_R1_001_(paired)_contig_176 Average coverage: 266.84
Length=2127


***** No hits found *****


Lambda     K      H
   0.318    0.134    0.401 

Gapped
Lambda     K      H
   0.267   0.0410    0.140 

Effective search space used: 418341618


Query=  CM4_S49_L008_R1_001_(paired)_contig_177 Average coverage: 1,501.91
Length=4328


***** No hits found *****


Lambda     K      H
   0.318    0.134    0.401 

Gapped
Lambda     K      H
   0.267   0.0410    0.140 

Effective search space used: 888576857


Query=  CM4_S49_L008_R1_001_(paired)_contig_178 Average coverage: 302.94
Length=2734


***** No hits found *****


Lambda     K      H
   0.318    0.134    0.401 

Gapped
Lambda     K      H
   0.267   0.0410    0.140 

Effective search space used: 548158712


Query=  CM4_S49_L008_R1_001_(paired)_contig_179 Average coverage: 1,350.51
Length=823


***** No hits found *****


Lambda     K      H
   0.318    0.134    0.401 

Gapped
Lambda     K      H
   0.267   0.0410    0.140 

Effective search space used: 135334788


Query=  CM4_S49_L008_R1_001_(paired)_contig_180 Average coverage: 6,267.12
Length=4064


***** No hits found *****


Lambda     K      H
   0.318    0.134    0.401 

Gapped
Lambda     K      H
   0.267   0.0410    0.140 

Effective search space used: 830611873


Query=  CM4_S49_L008_R1_001_(paired)_contig_181 Average coverage: 3,705.54
Length=1641


***** No hits found *****


Lambda     K      H
   0.318    0.134    0.401 

Gapped
Lambda     K      H
   0.267   0.0410    0.140 

Effective search space used: 313315884


Query=  CM4_S49_L008_R1_001_(paired)_contig_182 Average coverage: 871.01
Length=2627


***** No hits found *****


Lambda     K      H
   0.318    0.134    0.401 

Gapped
Lambda     K      H
   0.267   0.0410    0.140 

Effective search space used: 524122520


Query=  CM4_S49_L008_R1_001_(paired)_contig_183 Average coverage: 207.52
Length=4063


***** No hits found *****


Lambda     K      H
   0.318    0.134    0.401 

Gapped
Lambda     K      H
   0.267   0.0410    0.140 

Effective search space used: 830611873


Query=  CM4_S49_L008_R1_001_(paired)_contig_184 Average coverage: 388.38
Length=2494


***** No hits found *****


Lambda     K      H
   0.318    0.134    0.401 

Gapped
Lambda     K      H
   0.267   0.0410    0.140 

Effective search space used: 497633430


Query=  CM4_S49_L008_R1_001_(paired)_contig_185 Average coverage: 23,486.07
Length=606


***** No hits found *****


Lambda     K      H
   0.318    0.134    0.401 

Gapped
Lambda     K      H
   0.267   0.0410    0.140 

Effective search space used: 88322625


Query=  CM4_S49_L008_R1_001_(paired)_contig_186 Average coverage: 14,760.88
Length=3423


***** No hits found *****


Lambda     K      H
   0.318    0.134    0.401 

Gapped
Lambda     K      H
   0.267   0.0410    0.140 

Effective search space used: 694108614


Query=  CM4_S49_L008_R1_001_(paired)_contig_187 Average coverage: 214.80
Length=3990


***** No hits found *****


Lambda     K      H
   0.318    0.134    0.401 

Gapped
Lambda     K      H
   0.267   0.0410    0.140 

Effective search space used: 814803241


Query=  CM4_S49_L008_R1_001_(paired)_contig_188 Average coverage: 4,489.18
Length=1641


***** No hits found *****


Lambda     K      H
   0.318    0.134    0.401 

Gapped
Lambda     K      H
   0.267   0.0410    0.140 

Effective search space used: 313315884


Query=  CM4_S49_L008_R1_001_(paired)_contig_189 Average coverage: 4,440.00
Length=406


***** No hits found *****


Lambda     K      H
   0.318    0.134    0.401 

Gapped
Lambda     K      H
   0.267   0.0410    0.140 

Effective search space used: 45457398


Query=  CM4_S49_L008_R1_001_(paired)_contig_190 Average coverage: 10,254.29
Length=2289


***** No hits found *****


Lambda     K      H
   0.318    0.134    0.401 

Gapped
Lambda     K      H
   0.267   0.0410    0.140 

Effective search space used: 452028210


Query=  CM4_S49_L008_R1_001_(paired)_contig_191 Average coverage: 317.76
Length=1631


***** No hits found *****


Lambda     K      H
   0.318    0.134    0.401 

Gapped
Lambda     K      H
   0.267   0.0410    0.140 

Effective search space used: 310597308


Query=  CM4_S49_L008_R1_001_(paired)_contig_192 Average coverage: 461.11
Length=7308
                                                                      Score     E
Sequences producing significant alignments:                          (Bits)  Value

  L20573.1.gene1.p01 Unknown product. bcrA Curated. Encoded by ge...  73.6    1e-013
  AY768532.1.gene1.p01 MacB. ABC transporter. Encoded by gene mac...  68.9    3e-012
  BA000017.4.gene1914.p01 ABC transporter homolog. sav1866 Curate...  56.2    2e-008
  NC_009782.1.5560577.p01 ABC transporter. Encoded by gene SAHV_1...  56.2    2e-008
  NC_013450.8614654.p01 toxin exporting ABC transporter, permease...  56.2    2e-008
  NC_010079.5775747.p01 ABC transporter ATP-binding protein. Homo...  56.2    2e-008
  NC_009641.5331045.p01 ABC transporter ATP-binding protein. Homo...  56.2    2e-008
  NC_009632.5317485.p01 ABC transporter related. Encoded by gene ...  56.2    2e-008
  NC_009487.5167700.p01 ABC transporter related. Homology: ABC tr...  56.2    2e-008
  NC_007795.3921883.p01 ABC transporter, ATP-binding/permease pro...  56.2    2e-008
  NC_007793.3914980.p01 hypothetical protein. identified by match...  56.2    2e-008
  NC_003923.1003921.p01 hypothetical protein. Homology: ABC trans...  56.2    2e-008
  NC_002953.2862566.p01 ABC transporter ATP-binding protein. Enco...  56.2    2e-008
  NC_002952.2861198.p01 ABC transporter ATP-binding protein. Simi...  56.2    2e-008
  NC_002951.3237541.p01 toxin exporting ABC transporter, permease...  56.2    2e-008
  NC_002758.1121879.p01 ABC transporter. Encoded by gene SAV1866....  56.2    2e-008
  NC_002745.1124566.p01 hypothetical protein. Homology: ABC trans...  56.2    2e-008
  DQ516954.1.gene1.p01 multidrug transporter. Encoded by gene lmr...  54.3    8e-008
  HM990671.1.gene3.p01 Lsa(C). lsaC Curated. Encoded by gene Lsa(...  52.8    2e-007
  DQ516970.1.gene1.p01 multidrug transporter. lmrD Curated. Encod...  52.0    4e-007
  X63451.gene.p01 srm(B) protein. srmB Curated. Encoded by gene s...  48.9    3e-006
  U82085.gene.p01 vgaB protein. vgaB Curated. Encoded by gene vga...  48.1    5e-006
  AY509111.gene.p01 otrC protein. Encoded by gene otrC. otrC Cura...  47.8    7e-006
  M80346.gene.p01 car(A) protein. carA Curated. Encoded by gene c...  46.6    2e-005
  M57437.gene.p01 tlcC protein. Encoded by gene tlcC. tlrC Curate...  45.8    3e-005
  JQ861959.1.gene10.p01 ABC transporter. Contains ATP-binding dom...  44.3    8e-005
  JX560992.1.gene12.p01 ABC transporter. Confers cross-resistance...  44.3    8e-005
  AF170880.4.gene1.p01 NovA. novA Curated. ABC transporter. Encod...  44.3    8e-005
  L36601.gene.p01 ole(B) protein. Encoded by gene ole(B). oleB Cu...  41.2    7e-004


> L20573.1.gene1.p01 Unknown product. bcrA Curated. Encoded by 
gene bcrA. TTG start codon. ARO:1000001 process or component 
of antibiotic biology or chemistry. ARO:3002987 bcrA. [Bacillus 
licheniformis]
Length=306

 Score = 73.6 bits (179),  Expect = 1e-013
 Identities = 50/194 (25%), Positives = 97/194 (50%), Gaps = 17/194 (8%)
 Frame = -3

Query  853  ISVKIHSGERVGLLGHNGAGKSTFLKTVAGLYPVSSGKLTVDGQ------------VRSL  710
            +++ +  G+  G LG NGAGK+T ++ + GL   +SG++ + G+            + S+
Sbjct  23   LNINVKQGDIYGFLGRNGAGKTTTIRMLLGLIKPTSGQIEIFGENFFKNKKEILRRIGSI  82

Query  709  FDLSLGFEPDATGRENILYRGLLLGLSPKFMRGKIDDIVEFADLGEFIDYPIKTYSAGMQ  530
             ++  GF  + T REN+L    ++G+  K     ID+++E   L       +  +S GM+
Sbjct  83   VEVP-GFYANLTARENLLINAKIIGIHKK---NAIDEVLEIVGLQHETKKLVGKFSLGMK  138

Query  529  VRLAFAISTTVGGDILLLDEVIGAGDANFMTKAKSRITSLIEQAEILV-LASHDFSALKS  353
             RL  A +     ++L+LDE     D   + + +  I SL ++  I + ++SH  S ++ 
Sbjct  139  QRLGIARALLHYPELLILDEPTNGLDPIGIKEMRRLIHSLAKERNITIFISSHILSEIEQ  198

Query  352  ICNRGLVFHHGVLM  311
            + +   + H G L+
Sbjct  199  LVDHVGIIHEGKLL  212


> AY768532.1.gene1.p01 MacB. ABC transporter. Encoded by gene macB. 
macB Curated. ARO:3000535 macB. ARO:1000001 process or 
component of antibiotic biology or chemistry. [Neisseria gonorrhoeae]
Length=644

 Score = 68.9 bits (167),  Expect = 3e-012
 Identities = 52/205 (25%), Positives = 88/205 (42%), Gaps = 17/205 (8%)
 Frame = -3

Query  871  IHALKDISVKIHSGERVGLLGHNGAGKSTFLKTVAGLYPVSSGKLTVDG---------QV  719
            +H LKDIS+ I  G+ V ++G +G+GKST +  +  L    SG   +DG         ++
Sbjct  20   VHILKDISLSIEKGDFVAIIGQSGSGKSTLMNILGCLDTAGSGSYRIDGIETAKMQPDEL  79

Query  718  RSLFDLSLGF-------EPDATGRENILYRGLLLGLSPKFMRGKIDDIVEFADLGEFIDY  560
             +L     GF           T R+N+    + +G+  K    + D +++   L      
Sbjct  80   AALRRERFGFIFQRYNLLSSLTARDNVALPAVYMGMGGKERSARADKLLQDLGLASKEGN  139

Query  559  PIKTYSAGMQVRLAFAISTTVGGDILLLDEVIGAGDANFMTKAKSRITSLIEQAEILVLA  380
                 S G Q R++ A +   GG+I+  DE  GA D          I  L E    +++ 
Sbjct  140  KPGELSGGQQQRVSIARALMNGGEIIFADEPTGALDTASGKNVMEIIRRLHEAGHTVIMV  199

Query  379  SHDFSALKSICNRGLVFHHGVLMFD  305
            +HD   + +  NR +    G ++ D
Sbjct  200  THD-PGIAANANRVIEIRDGEIISD  223


> BA000017.4.gene1914.p01 ABC transporter homolog. sav1866 Curated. 
Encoded by gene SAV1866. ARO:3000489 sav1866. ARO:1000001 
process or component of antibiotic biology or chemistry. 
[Staphylococcus aureus subsp. aureus Mu50]
Length=578

 Score = 56.2 bits (134),  Expect = 2e-008
 Identities = 48/178 (26%), Positives = 81/178 (45%), Gaps = 18/178 (10%)
 Frame = -3

Query  862  LKDISVKIHSGERVGLLGHNGAGKSTFLKTVAGLYPVSSGKLTVDG-QVRSLFDLSLGFE  686
            LKDI++ I  GE V  +G +G GKST +  +   Y V+SG++ +DG  ++     SL  +
Sbjct  357  LKDINLSIEKGETVAFVGMSGGGKSTLINLIPRFYDVTSGQILIDGHNIKDFLTGSLRNQ  416

Query  685  PDATGRENILY-----RGLLLGLSPKFMRGKIDDIVEFADLGEFIDYPIKTY--------  545
                 ++NIL+       +LLG  P     ++ +  + A+  +FI    + Y        
Sbjct  417  IGLVQQDNILFSDTVKENILLG-RPTATDEEVVEAAKMANAHDFIMNLPQGYDTEVGERG  475

Query  544  ---SAGMQVRLAFAISTTVGGDILLLDEVIGAGDANFMTKAKSRITSLIEQAEILVLA  380
               S G + RL+ A        IL+LDE   A D    +  +  +  L +    L++A
Sbjct  476  VKLSGGQKQRLSIARIFLNNPPILILDEATSALDLESESIIQEALDVLSKDRTTLIVA  533


> NC_009782.1.5560577.p01 ABC transporter. Encoded by gene SAHV_1851. 
ARO:3000489 sav1866. ARO:1000001 process or component 
of antibiotic biology or chemistry. [Staphylococcus aureus 
subsp. aureus Mu3]
Length=578

 Score = 56.2 bits (134),  Expect = 2e-008
 Identities = 48/178 (26%), Positives = 81/178 (45%), Gaps = 18/178 (10%)
 Frame = -3

Query  862  LKDISVKIHSGERVGLLGHNGAGKSTFLKTVAGLYPVSSGKLTVDG-QVRSLFDLSLGFE  686
            LKDI++ I  GE V  +G +G GKST +  +   Y V+SG++ +DG  ++     SL  +
Sbjct  357  LKDINLSIEKGETVAFVGMSGGGKSTLINLIPRFYDVTSGQILIDGHNIKDFLTGSLRNQ  416

Query  685  PDATGRENILY-----RGLLLGLSPKFMRGKIDDIVEFADLGEFIDYPIKTY--------  545
                 ++NIL+       +LLG  P     ++ +  + A+  +FI    + Y        
Sbjct  417  IGLVQQDNILFSDTVKENILLG-RPTATDEEVVEAAKMANAHDFIMNLPQGYDTEVGERG  475

Query  544  ---SAGMQVRLAFAISTTVGGDILLLDEVIGAGDANFMTKAKSRITSLIEQAEILVLA  380
               S G + RL+ A        IL+LDE   A D    +  +  +  L +    L++A
Sbjct  476  VKLSGGQKQRLSIARIFLNNPPILILDEATSALDLESESIIQEALDVLSKDRTTLIVA  533


> NC_013450.8614654.p01 toxin exporting ABC transporter, permease. 
Encoded by gene SAAV_1916. ARO:3000489 sav1866. ARO:1000001 
process or component of antibiotic biology or chemistry. 
[Staphylococcus aureus subsp. aureus ED98]
Length=578

 Score = 56.2 bits (134),  Expect = 2e-008
 Identities = 48/178 (26%), Positives = 81/178 (45%), Gaps = 18/178 (10%)
 Frame = -3

Query  862  LKDISVKIHSGERVGLLGHNGAGKSTFLKTVAGLYPVSSGKLTVDG-QVRSLFDLSLGFE  686
            LKDI++ I  GE V  +G +G GKST +  +   Y V+SG++ +DG  ++     SL  +
Sbjct  357  LKDINLSIEKGETVAFVGMSGGGKSTLINLIPRFYDVTSGQILIDGHNIKDFLTGSLRNQ  416

Query  685  PDATGRENILY-----RGLLLGLSPKFMRGKIDDIVEFADLGEFIDYPIKTY--------  545
                 ++NIL+       +LLG  P     ++ +  + A+  +FI    + Y        
Sbjct  417  IGLVQQDNILFSDTVKENILLG-RPTATDEEVVEAAKMANAHDFIMNLPQGYDTEVGERG  475

Query  544  ---SAGMQVRLAFAISTTVGGDILLLDEVIGAGDANFMTKAKSRITSLIEQAEILVLA  380
               S G + RL+ A        IL+LDE   A D    +  +  +  L +    L++A
Sbjct  476  VKLSGGQKQRLSIARIFLNNPPILILDEATSALDLESESIIQEALDVLSKDRTTLIVA  533


> NC_010079.5775747.p01 ABC transporter ATP-binding protein. Homology: 
ABC transporter-like (HMMPfam: PF00005, score: 1e-23). 
Homology: ABC transporter, transmembrane domain (HMMPfam: 
PF00664, score: 8e-43). Encoded by gene USA300HOU_1861. ARO:3000489 
sav1866. ARO:1000001 process or component of antibiotic 
biology or chemistry. [Staphylococcus aureus subsp. aureus 
USA300_TCH1516]
Length=578

 Score = 56.2 bits (134),  Expect = 2e-008
 Identities = 48/178 (26%), Positives = 81/178 (45%), Gaps = 18/178 (10%)
 Frame = -3

Query  862  LKDISVKIHSGERVGLLGHNGAGKSTFLKTVAGLYPVSSGKLTVDG-QVRSLFDLSLGFE  686
            LKDI++ I  GE V  +G +G GKST +  +   Y V+SG++ +DG  ++     SL  +
Sbjct  357  LKDINLSIEKGETVAFVGMSGGGKSTLINLIPRFYDVTSGQILIDGHNIKDFLTGSLRNQ  416

Query  685  PDATGRENILY-----RGLLLGLSPKFMRGKIDDIVEFADLGEFIDYPIKTY--------  545
                 ++NIL+       +LLG  P     ++ +  + A+  +FI    + Y        
Sbjct  417  IGLVQQDNILFSDTVKENILLG-RPTATDEEVVEAAKMANAHDFIMNLPQGYDTEVGERG  475

Query  544  ---SAGMQVRLAFAISTTVGGDILLLDEVIGAGDANFMTKAKSRITSLIEQAEILVLA  380
               S G + RL+ A        IL+LDE   A D    +  +  +  L +    L++A
Sbjct  476  VKLSGGQKQRLSIARIFLNNPPILILDEATSALDLESESIIQEALDVLSKDRTTLIVA  533


> NC_009641.5331045.p01 ABC transporter ATP-binding protein. Homology: 
ABC transporter, transmembrane domain (HMMPfam: PF00664, 
score: 8e-43). Homology: ABC transporter-like (HMMPfam: 
PF00005, score: 1e-23). Encoded by gene NWMN_1758. ARO:3000489 
sav1866. ARO:1000001 process or component of antibiotic 
biology or chemistry. [Staphylococcus aureus subsp. aureus str. 
Newman]
Length=578

 Score = 56.2 bits (134),  Expect = 2e-008
 Identities = 48/178 (26%), Positives = 81/178 (45%), Gaps = 18/178 (10%)
 Frame = -3

Query  862  LKDISVKIHSGERVGLLGHNGAGKSTFLKTVAGLYPVSSGKLTVDG-QVRSLFDLSLGFE  686
            LKDI++ I  GE V  +G +G GKST +  +   Y V+SG++ +DG  ++     SL  +
Sbjct  357  LKDINLSIEKGETVAFVGMSGGGKSTLINLIPRFYDVTSGQILIDGHNIKDFLTGSLRNQ  416

Query  685  PDATGRENILY-----RGLLLGLSPKFMRGKIDDIVEFADLGEFIDYPIKTY--------  545
                 ++NIL+       +LLG  P     ++ +  + A+  +FI    + Y        
Sbjct  417  IGLVQQDNILFSDTVKENILLG-RPTATDEEVVEAAKMANAHDFIMNLPQGYDTEVGERG  475

Query  544  ---SAGMQVRLAFAISTTVGGDILLLDEVIGAGDANFMTKAKSRITSLIEQAEILVLA  380
               S G + RL+ A        IL+LDE   A D    +  +  +  L +    L++A
Sbjct  476  VKLSGGQKQRLSIARIFLNNPPILILDEATSALDLESESIIQEALDVLSKDRTTLIVA  533


> NC_009632.5317485.p01 ABC transporter related. Encoded by gene 
SaurJH1_1954. Homology: ABC transporter, transmembrane domain 
(HMMPfam: PF00664, score: 8e-43). PFAM: ABC transporter 
transmembrane region; ABC transporter related; SMART: AAA ATPase; 
KEGG: sao:SAOUHSC_02003 ABC transporter, ATP-binding/permease 
protein, putative. Homology: ABC transporter-like (HMMPfam: 
PF00005, score: 1e-23). ARO:3000489 sav1866. ARO:1000001 
process or component of antibiotic biology or chemistry. 
[Staphylococcus aureus subsp. aureus JH1]
Length=578

 Score = 56.2 bits (134),  Expect = 2e-008
 Identities = 48/178 (26%), Positives = 81/178 (45%), Gaps = 18/178 (10%)
 Frame = -3

Query  862  LKDISVKIHSGERVGLLGHNGAGKSTFLKTVAGLYPVSSGKLTVDG-QVRSLFDLSLGFE  686
            LKDI++ I  GE V  +G +G GKST +  +   Y V+SG++ +DG  ++     SL  +
Sbjct  357  LKDINLSIEKGETVAFVGMSGGGKSTLINLIPRFYDVTSGQILIDGHNIKDFLTGSLRNQ  416

Query  685  PDATGRENILY-----RGLLLGLSPKFMRGKIDDIVEFADLGEFIDYPIKTY--------  545
                 ++NIL+       +LLG  P     ++ +  + A+  +FI    + Y        
Sbjct  417  IGLVQQDNILFSDTVKENILLG-RPTATDEEVVEAAKMANAHDFIMNLPQGYDTEVGERG  475

Query  544  ---SAGMQVRLAFAISTTVGGDILLLDEVIGAGDANFMTKAKSRITSLIEQAEILVLA  380
               S G + RL+ A        IL+LDE   A D    +  +  +  L +    L++A
Sbjct  476  VKLSGGQKQRLSIARIFLNNPPILILDEATSALDLESESIIQEALDVLSKDRTTLIVA  533


> NC_009487.5167700.p01 ABC transporter related. Homology: ABC 
transporter, transmembrane domain (HMMPfam: PF00664, score: 
8e-43). PFAM: ABC transporter, transmembrane region; ABC transporter 
related; SMART: AAA ATPase. Homology: ABC transporter-like 
(HMMPfam: PF00005, score: 1e-23). Encoded by gene SaurJH9_1920. 
ARO:3000489 sav1866. ARO:1000001 process or component 
of antibiotic biology or chemistry. [Staphylococcus aureus 
subsp. aureus JH9]
Length=578

 Score = 56.2 bits (134),  Expect = 2e-008
 Identities = 48/178 (26%), Positives = 81/178 (45%), Gaps = 18/178 (10%)
 Frame = -3

Query  862  LKDISVKIHSGERVGLLGHNGAGKSTFLKTVAGLYPVSSGKLTVDG-QVRSLFDLSLGFE  686
            LKDI++ I  GE V  +G +G GKST +  +   Y V+SG++ +DG  ++     SL  +
Sbjct  357  LKDINLSIEKGETVAFVGMSGGGKSTLINLIPRFYDVTSGQILIDGHNIKDFLTGSLRNQ  416

Query  685  PDATGRENILY-----RGLLLGLSPKFMRGKIDDIVEFADLGEFIDYPIKTY--------  545
                 ++NIL+       +LLG  P     ++ +  + A+  +FI    + Y        
Sbjct  417  IGLVQQDNILFSDTVKENILLG-RPTATDEEVVEAAKMANAHDFIMNLPQGYDTEVGERG  475

Query  544  ---SAGMQVRLAFAISTTVGGDILLLDEVIGAGDANFMTKAKSRITSLIEQAEILVLA  380
               S G + RL+ A        IL+LDE   A D    +  +  +  L +    L++A
Sbjct  476  VKLSGGQKQRLSIARIFLNNPPILILDEATSALDLESESIIQEALDVLSKDRTTLIVA  533


> NC_007795.3921883.p01 ABC transporter, ATP-binding/permease protein, 
putative. Encoded by gene SAOUHSC_02003. Homology: ABC 
transporter-like (HMMPfam: PF00005, score: 1e-23). Homology: 
ABC transporter, transmembrane domain (HMMPfam: PF00664, 
score: 8e-43). ARO:3000489 sav1866. ARO:1000001 process or 
component of antibiotic biology or chemistry. [Staphylococcus 
aureus subsp. aureus NCTC 8325]
Length=578

 Score = 56.2 bits (134),  Expect = 2e-008
 Identities = 48/178 (26%), Positives = 81/178 (45%), Gaps = 18/178 (10%)
 Frame = -3

Query  862  LKDISVKIHSGERVGLLGHNGAGKSTFLKTVAGLYPVSSGKLTVDG-QVRSLFDLSLGFE  686
            LKDI++ I  GE V  +G +G GKST +  +   Y V+SG++ +DG  ++     SL  +
Sbjct  357  LKDINLSIEKGETVAFVGMSGGGKSTLINLIPRFYDVTSGQILIDGHNIKDFLTGSLRNQ  416

Query  685  PDATGRENILY-----RGLLLGLSPKFMRGKIDDIVEFADLGEFIDYPIKTY--------  545
                 ++NIL+       +LLG  P     ++ +  + A+  +FI    + Y        
Sbjct  417  IGLVQQDNILFSDTVKENILLG-RPTATDEEVVEAAKMANAHDFIMNLPQGYDTEVGERG  475

Query  544  ---SAGMQVRLAFAISTTVGGDILLLDEVIGAGDANFMTKAKSRITSLIEQAEILVLA  380
               S G + RL+ A        IL+LDE   A D    +  +  +  L +    L++A
Sbjct  476  VKLSGGQKQRLSIARIFLNNPPILILDEATSALDLESESIIQEALDVLSKDRTTLIVA  533


> NC_007793.3914980.p01 hypothetical protein. identified by match 
to protein family HMM PF00005; match to protein family HMM 
PF00664. Homology: ABC transporter-like (HMMPfam: PF00005, 
score: 1e-23). Encoded by gene SAUSA300_1847. Homology: ABC 
transporter, transmembrane domain (HMMPfam: PF00664, score: 
8e-43). ARO:3000489 sav1866. ARO:1000001 process or component 
of antibiotic biology or chemistry. [Staphylococcus aureus 
subsp. aureus USA300_FPR3757]
Length=578

 Score = 56.2 bits (134),  Expect = 2e-008
 Identities = 48/178 (26%), Positives = 81/178 (45%), Gaps = 18/178 (10%)
 Frame = -3

Query  862  LKDISVKIHSGERVGLLGHNGAGKSTFLKTVAGLYPVSSGKLTVDG-QVRSLFDLSLGFE  686
            LKDI++ I  GE V  +G +G GKST +  +   Y V+SG++ +DG  ++     SL  +
Sbjct  357  LKDINLSIEKGETVAFVGMSGGGKSTLINLIPRFYDVTSGQILIDGHNIKDFLTGSLRNQ  416

Query  685  PDATGRENILY-----RGLLLGLSPKFMRGKIDDIVEFADLGEFIDYPIKTY--------  545
                 ++NIL+       +LLG  P     ++ +  + A+  +FI    + Y        
Sbjct  417  IGLVQQDNILFSDTVKENILLG-RPTATDEEVVEAAKMANAHDFIMNLPQGYDTEVGERG  475

Query  544  ---SAGMQVRLAFAISTTVGGDILLLDEVIGAGDANFMTKAKSRITSLIEQAEILVLA  380
               S G + RL+ A        IL+LDE   A D    +  +  +  L +    L++A
Sbjct  476  VKLSGGQKQRLSIARIFLNNPPILILDEATSALDLESESIIQEALDVLSKDRTTLIVA  533


> NC_003923.1003921.p01 hypothetical protein. Homology: ABC transporter, 
transmembrane domain (HMMPfam: PF00664, score: 8e-43). 
ABC transporter (ATP-binding protein) homolog. Encoded 
by gene MW1806. Homology: ABC transporter-like (HMMPfam: PF00005, 
score: 1e-23). ARO:3000489 sav1866. ARO:1000001 process 
or component of antibiotic biology or chemistry. [Staphylococcus 
aureus subsp. aureus MW2]
Length=578

 Score = 56.2 bits (134),  Expect = 2e-008
 Identities = 48/178 (26%), Positives = 81/178 (45%), Gaps = 18/178 (10%)
 Frame = -3

Query  862  LKDISVKIHSGERVGLLGHNGAGKSTFLKTVAGLYPVSSGKLTVDG-QVRSLFDLSLGFE  686
            LKDI++ I  GE V  +G +G GKST +  +   Y V+SG++ +DG  ++     SL  +
Sbjct  357  LKDINLSIEKGETVAFVGMSGGGKSTLINLIPRFYDVTSGQILIDGHNIKDFLTGSLRNQ  416

Query  685  PDATGRENILY-----RGLLLGLSPKFMRGKIDDIVEFADLGEFIDYPIKTY--------  545
                 ++NIL+       +LLG  P     ++ +  + A+  +FI    + Y        
Sbjct  417  IGLVQQDNILFSDTVKENILLG-RPTATDEEVVEAAKMANAHDFIMNLPQGYDTEVGERG  475

Query  544  ---SAGMQVRLAFAISTTVGGDILLLDEVIGAGDANFMTKAKSRITSLIEQAEILVLA  380
               S G + RL+ A        IL+LDE   A D    +  +  +  L +    L++A
Sbjct  476  VKLSGGQKQRLSIARIFLNNPPILILDEATSALDLESESIIQEALDVLSKDRTTLIVA  533


> NC_002953.2862566.p01 ABC transporter ATP-binding protein. Encoded 
by gene SAS1788. Ortholog of S. aureus MRSA252 (BX571856) 
SAR1956. ARO:3000489 sav1866. ARO:1000001 process or component 
of antibiotic biology or chemistry. [Staphylococcus aureus 
subsp. aureus MSSA476]
Length=578

 Score = 56.2 bits (134),  Expect = 2e-008
 Identities = 48/178 (26%), Positives = 81/178 (45%), Gaps = 18/178 (10%)
 Frame = -3

Query  862  LKDISVKIHSGERVGLLGHNGAGKSTFLKTVAGLYPVSSGKLTVDG-QVRSLFDLSLGFE  686
            LKDI++ I  GE V  +G +G GKST +  +   Y V+SG++ +DG  ++     SL  +
Sbjct  357  LKDINLSIEKGETVAFVGMSGGGKSTLINLIPRFYDVTSGQILIDGHNIKDFLTGSLRNQ  416

Query  685  PDATGRENILY-----RGLLLGLSPKFMRGKIDDIVEFADLGEFIDYPIKTY--------  545
                 ++NIL+       +LLG  P     ++ +  + A+  +FI    + Y        
Sbjct  417  IGLVQQDNILFSDTVKENILLG-RPTATDEEVVEAAKMANAHDFIMNLPQGYDTEVGERG  475

Query  544  ---SAGMQVRLAFAISTTVGGDILLLDEVIGAGDANFMTKAKSRITSLIEQAEILVLA  380
               S G + RL+ A        IL+LDE   A D    +  +  +  L +    L++A
Sbjct  476  VKLSGGQKQRLSIARIFLNNPPILILDEATSALDLESESIIQEALDVLSKDRTTLIVA  533


> NC_002952.2861198.p01 ABC transporter ATP-binding protein. Similar 
to Bacillus halodurans ABC transporter BH0941 TR:Q9KEB2 
(EMBL:AP001510) (584 aa) fasta scores: E(): 1.8e-132, 64.12% 
id in 577 aa, and to Bacillus subtilis putative ABC transporter 
ATP-binding protein YgaD TR:P71082 (EMBL:Z82044) (589 
aa) fasta scores: E(): 3.6e-130, 61.24% id in 578 aa. Encoded 
by gene SAR1956. ARO:3000489 sav1866. ARO:1000001 process 
or component of antibiotic biology or chemistry. [Staphylococcus 
aureus subsp. aureus MRSA252]
Length=578

 Score = 56.2 bits (134),  Expect = 2e-008
 Identities = 48/178 (26%), Positives = 81/178 (45%), Gaps = 18/178 (10%)
 Frame = -3

Query  862  LKDISVKIHSGERVGLLGHNGAGKSTFLKTVAGLYPVSSGKLTVDG-QVRSLFDLSLGFE  686
            LKDI++ I  GE V  +G +G GKST +  +   Y V+SG++ +DG  ++     SL  +
Sbjct  357  LKDINLSIEKGETVAFVGMSGGGKSTLINLIPRFYDVTSGQILIDGHNIKDFLTGSLRNQ  416

Query  685  PDATGRENILY-----RGLLLGLSPKFMRGKIDDIVEFADLGEFIDYPIKTY--------  545
                 ++NIL+       +LLG  P     ++ +  + A+  +FI    + Y        
Sbjct  417  IGLVQQDNILFSDTVKENILLG-RPTATDEEVVEAAKMANAHDFIMNLPQGYDTEVGERG  475

Query  544  ---SAGMQVRLAFAISTTVGGDILLLDEVIGAGDANFMTKAKSRITSLIEQAEILVLA  380
               S G + RL+ A        IL+LDE   A D    +  +  +  L +    L++A
Sbjct  476  VKLSGGQKQRLSIARIFLNNPPILILDEATSALDLESESIIQEALDVLSKDRTTLIVA  533


> NC_002951.3237541.p01 toxin exporting ABC transporter, permease/ATP-binding 
protein, putative. Encoded by gene SACOL1924. 
Homology: ABC transporter-like (HMMPfam: PF00005, score: 1e-23). 
Homology: ABC transporter, transmembrane domain (HMMPfam: 
PF00664, score: 8e-43). identified by match to protein family 
HMM PF00005; match to protein family HMM PF00664. ARO:3000489 
sav1866. ARO:1000001 process or component of antibiotic 
biology or chemistry. [Staphylococcus aureus subsp. aureus 
COL]
Length=578

 Score = 56.2 bits (134),  Expect = 2e-008
 Identities = 48/178 (26%), Positives = 81/178 (45%), Gaps = 18/178 (10%)
 Frame = -3

Query  862  LKDISVKIHSGERVGLLGHNGAGKSTFLKTVAGLYPVSSGKLTVDG-QVRSLFDLSLGFE  686
            LKDI++ I  GE V  +G +G GKST +  +   Y V+SG++ +DG  ++     SL  +
Sbjct  357  LKDINLSIEKGETVAFVGMSGGGKSTLINLIPRFYDVTSGQILIDGHNIKDFLTGSLRNQ  416

Query  685  PDATGRENILY-----RGLLLGLSPKFMRGKIDDIVEFADLGEFIDYPIKTY--------  545
                 ++NIL+       +LLG  P     ++ +  + A+  +FI    + Y        
Sbjct  417  IGLVQQDNILFSDTVKENILLG-RPTATDEEVVEAAKMANAHDFIMNLPQGYDTEVGERG  475

Query  544  ---SAGMQVRLAFAISTTVGGDILLLDEVIGAGDANFMTKAKSRITSLIEQAEILVLA  380
               S G + RL+ A        IL+LDE   A D    +  +  +  L +    L++A
Sbjct  476  VKLSGGQKQRLSIARIFLNNPPILILDEATSALDLESESIIQEALDVLSKDRTTLIVA  533


> NC_002758.1121879.p01 ABC transporter. Encoded by gene SAV1866. 
Homology: ABC transporter-like (HMMPfam: PF00005, score: 
1e-23). Homology: ABC transporter, transmembrane domain (HMMPfam: 
PF00664, score: 8e-43). ATP-binding protein. ARO:3000489 
sav1866. ARO:1000001 process or component of antibiotic biology 
or chemistry. [Staphylococcus aureus subsp. aureus Mu50]
Length=578

 Score = 56.2 bits (134),  Expect = 2e-008
 Identities = 48/178 (26%), Positives = 81/178 (45%), Gaps = 18/178 (10%)
 Frame = -3

Query  862  LKDISVKIHSGERVGLLGHNGAGKSTFLKTVAGLYPVSSGKLTVDG-QVRSLFDLSLGFE  686
            LKDI++ I  GE V  +G +G GKST +  +   Y V+SG++ +DG  ++     SL  +
Sbjct  357  LKDINLSIEKGETVAFVGMSGGGKSTLINLIPRFYDVTSGQILIDGHNIKDFLTGSLRNQ  416

Query  685  PDATGRENILY-----RGLLLGLSPKFMRGKIDDIVEFADLGEFIDYPIKTY--------  545
                 ++NIL+       +LLG  P     ++ +  + A+  +FI    + Y        
Sbjct  417  IGLVQQDNILFSDTVKENILLG-RPTATDEEVVEAAKMANAHDFIMNLPQGYDTEVGERG  475

Query  544  ---SAGMQVRLAFAISTTVGGDILLLDEVIGAGDANFMTKAKSRITSLIEQAEILVLA  380
               S G + RL+ A        IL+LDE   A D    +  +  +  L +    L++A
Sbjct  476  VKLSGGQKQRLSIARIFLNNPPILILDEATSALDLESESIIQEALDVLSKDRTTLIVA  533


> NC_002745.1124566.p01 hypothetical protein. Homology: ABC transporter-like 
(HMMPfam: PF00005, score: 1e-23). Encoded by gene 
SA1683. ABC transporter (ATP-binding protein) homolog. Homology: 
ABC transporter, transmembrane domain (HMMPfam: PF00664, 
score: 8e-43). ARO:3000489 sav1866. ARO:1000001 process 
or component of antibiotic biology or chemistry. [Staphylococcus 
aureus subsp. aureus N315]
Length=578

 Score = 56.2 bits (134),  Expect = 2e-008
 Identities = 48/178 (26%), Positives = 81/178 (45%), Gaps = 18/178 (10%)
 Frame = -3

Query  862  LKDISVKIHSGERVGLLGHNGAGKSTFLKTVAGLYPVSSGKLTVDG-QVRSLFDLSLGFE  686
            LKDI++ I  GE V  +G +G GKST +  +   Y V+SG++ +DG  ++     SL  +
Sbjct  357  LKDINLSIEKGETVAFVGMSGGGKSTLINLIPRFYDVTSGQILIDGHNIKDFLTGSLRNQ  416

Query  685  PDATGRENILY-----RGLLLGLSPKFMRGKIDDIVEFADLGEFIDYPIKTY--------  545
                 ++NIL+       +LLG  P     ++ +  + A+  +FI    + Y        
Sbjct  417  IGLVQQDNILFSDTVKENILLG-RPTATDEEVVEAAKMANAHDFIMNLPQGYDTEVGERG  475

Query  544  ---SAGMQVRLAFAISTTVGGDILLLDEVIGAGDANFMTKAKSRITSLIEQAEILVLA  380
               S G + RL+ A        IL+LDE   A D    +  +  +  L +    L++A
Sbjct  476  VKLSGGQKQRLSIARIFLNNPPILILDEATSALDLESESIIQEALDVLSKDRTTLIVA  533


> DQ516954.1.gene1.p01 multidrug transporter. Encoded by gene lmrC. 
lmrC Curated. ARO:3002881 lmrC. ARO:1000001 process or 
component of antibiotic biology or chemistry. [Lactococcus lactis 
subsp. lactis]
Length=572

 Score = 54.3 bits (129),  Expect = 8e-008
 Identities = 59/254 (23%), Positives = 112/254 (44%), Gaps = 29/254 (11%)
 Frame = -3

Query  955  SVAYQERSLKSLLAGAFRKSERASSVADIH--ALKDISVKIHSGERVGLLGHNGAGKSTF  782
            ++ + E +   +L+G+ +    + S  +     LKDIS ++  G+ VG++G  GAGKST 
Sbjct  315  AMKFDENAKDEVLSGSVKFDHVSFSYPNDEEPTLKDISFEVEPGQMVGIVGATGAGKSTL  374

Query  781  LKTVAGLYPVSSGKLTVDGQ-VRSLFDLSLGFEPDATGRENILYRGLLLGLSPKFMRGKI  605
             + +  L+  + G ++V G+ ++++   +L        ++ IL+ G + G      +GK 
Sbjct  375  AQLIPRLFDPTEGTVSVGGKDLKTVSRGTLKKNISIVLQKAILFSGTIAG---NIKQGKA  431

Query  604  DDIVE-------FADLGEFI-------DYPIK----TYSAGMQVRLAFAISTTVGGDILL  479
            D   E        A   EFI       D  ++     +S G + RL+         ++L+
Sbjct  432  DATDEEMTRAARIAQAAEFITTKDGQYDSEVEERGNNFSGGQKQRLSITRGVVKNPNVLI  491

Query  478  LDEVIGAGDANFMTKAKSRITSLIEQAEILVLASHDFSALKSICNRGLVFHHGVLMFDG-  302
            LD+   A DA      +  +   ++    +++A    S + +  +  LV   G L+  G 
Sbjct  492  LDDSTSALDAKSEKLVQEALNKDLKDTTTIIIAQKISSVVHA--DNILVLDQGKLVGQGT  549

Query  301  --EMAAAITEYQRI  266
              E+ A    YQ I
Sbjct  550  HQELVAENKIYQEI  563


> HM990671.1.gene3.p01 Lsa(C). lsaC Curated. Encoded by gene Lsa(C). 
ATP-binding cassette (ABC) protein. ARO:1000001 process 
or component of antibiotic biology or chemistry. ARO:3003112 
lsaC. [Streptococcus agalactiae]
Length=492

 Score = 52.8 bits (125),  Expect = 2e-007
 Identities = 51/181 (28%), Positives = 84/181 (46%), Gaps = 24/181 (13%)
 Frame = -3

Query  862  LKDISVKIHSGERVGLLGHNGAGKSTFLKTVAGLYPVSSGKLTVDGQVRSLFDLSLGFEP  683
            L +IS  I  G+ V + G NG+GKST +K + GL    S      G V+   +L + + P
Sbjct  325  LSNISFDIKQGDIVAIYGGNGSGKSTLIKILLGLNHEYS------GDVKLASNLKISYVP  378

Query  682  DATG------RENILYRGLLLGLSPKFMRGKIDDIVEFADLGEFIDYPIKTYSAGMQVRL  521
              T        E I  +G+   L    +R K+D    FA   E  +  +K YS G + ++
Sbjct  379  QDTSNLTGSLNEYIHKQGVDETLCKTILR-KLD----FA--RELFEIDMKNYSDGQKKKV  431

Query  520  AFAISTTVGGDILLLDEVIGAGDANFMTKAKSRITSLIEQAE-ILVLASHDFSALKSICN  344
              A+S +    I + DE +   D      ++ +I  +I++A   L+   HD S ++ I N
Sbjct  432  LIAVSLSKSAHIFIWDEPLNYLD----VISRIQIEEIIKEANPTLIFVEHDKSFVEDIAN  487

Query  343  R  341
            +
Sbjct  488  K  488


> DQ516970.1.gene1.p01 multidrug transporter. lmrD Curated. Encoded 
by gene lmrD. ARO:1000001 process or component of antibiotic 
biology or chemistry. ARO:3002882 lmrD. [Lactococcus lactis 
subsp. lactis]
Length=662

 Score = 52.0 bits (123),  Expect = 4e-007
 Identities = 49/205 (23%), Positives = 92/205 (44%), Gaps = 24/205 (11%)
 Frame = -3

Query  862  LKDISVKIHSGERVGLLGHNGAGKSTFLKTVAGLYPVSSGKLTVDGQVRSLFDL-SLGFE  686
            LK +++ +  G+ V L+G  G+GK+T +  +   Y V+ G +  DG     FDL SL   
Sbjct  440  LKKVNIDVKKGQMVALVGPTGSGKTTVMNLMNRFYDVNGGAIKFDGTDIREFDLDSLRSN  499

Query  685  PDATGRENILYRGLLLGL----SPKFMRGKIDDIVEFADLGEFID-YPIK----------  551
                 +E++L+ G +        P   + +I+ + +   + +FID  P K          
Sbjct  500  VGIVLQESVLFDGTIADNIKFGKPNATQEEIETVAKTTHIHDFIDSLPDKYETHVSDDES  559

Query  550  TYSAGMQVRLAFAISTTVGGDILLLDEVIGAGDANFMTKAKSRITSLIEQAEILVLASHD  371
             +S G + +++ A +     ++L+LDE     D     + +  + + I      V+A   
Sbjct  560  VFSVGQKQQISIARTILTNPELLILDEATSNVDTVTEQQIQWAMEAAIAGRTSFVIAHR-  618

Query  370  FSALKSICNRGLVFHHGVLMFDGEM  296
               LK+I N   +    V++ DGE+
Sbjct  619  ---LKTILNADKI----VVLKDGEV  636


> X63451.gene.p01 srm(B) protein. srmB Curated. Encoded by gene 
srm(B). ARO:1000001 process or component of antibiotic biology 
or chemistry. ARO:3002828 srmB. [Streptomyces ambofaciens]
Length=550

 Score = 48.9 bits (115),  Expect = 3e-006
 Identities = 55/178 (30%), Positives = 73/178 (41%), Gaps = 43/178 (24%)
 Frame = -3

Query  874  DIHALKDISVKIHSGERVGLLGHNGAGKSTFLKTVAGLYPVSSGKLTV------------  731
            D   L  +   I  GE+VG++G NG+GKST LK +AG     +G LTV            
Sbjct  17   DCVVLDRVGFSIKPGEKVGVIGDNGSGKSTLLKILAGRVEPDNGALTVVAPGGVGYLAQT  76

Query  730  -----DGQVRSLFDLSLGF----------------EPDATGRENILYRGL--LLGLSPKF  620
                 D  V+   DL+L                  E D  G E  L  GL     L  ++
Sbjct  77   LELPLDATVQDAVDLALSDLRELEAAMREAEAELGESDENGSERELSAGLQRYAALVEQY  136

Query  619  M-RG--KIDDIVEFADLGEFI-----DYPIKTYSAGMQVRLAFAISTTVGGDILLLDE  470
              RG  + D  VE A  G  +     D  + T S G + RLA A +     ++LLLDE
Sbjct  137  QARGGYEADVRVEVALHGLGLPSLDRDRKLGTLSGGERSRLALAATLASSPELLLLDE  194


 Score = 42.4 bits (98),  Expect = 3e-004
 Identities = 42/139 (30%), Positives = 63/139 (45%), Gaps = 29/139 (20%)
 Frame = -3

Query  850  SVKIHSGERVGLLGHNGAGKSTFLKTVAGLYPVSSGKLTVDGQVRSLFDLSLGFEPDAT-  674
            S+ I  GER+ + G NGAGKST L+ ++G      G + V  +V  L      + P  T 
Sbjct  374  SLTIRPGERLLVTGPNGAGKSTLLRVLSGELEPDGGSVRVGCRVGHLRQDETPWAPGLTV  433

Query  673  ------GRENIL----YRGLLLGL-SPKFMRGKIDDIVEFADLGEFIDYPIKTYSAGMQV  527
                  GRE  L     + L LGL SP  +R ++ D+               +Y    ++
Sbjct  434  LRAFAQGREGYLEDHAEKLLSLGLFSPSDLRRRVKDL---------------SYGQRRRI  478

Query  526  RLAFAISTTVGGDILLLDE  470
             +A  +S  +  D+LLLDE
Sbjct  479  EIARLVSDPM--DLLLLDE  495


> U82085.gene.p01 vgaB protein. vgaB Curated. Encoded by gene vgaB. 
ARO:1000001 process or component of antibiotic biology 
or chemistry. ARO:3000118 vgaB. [Staphylococcus aureus]
Length=552

 Score = 48.1 bits (113),  Expect = 5e-006
 Identities = 46/187 (24%), Positives = 83/187 (44%), Gaps = 31/187 (16%)
 Frame = -3

Query  877  ADIHALKDISVKIHSGERVGLLGHNGAGKSTFLKTVAGLYPVSSGKL-------------  737
            AD   L    +KI+SG+++G++G NG GK+T LK + GL  +  G +             
Sbjct  14   ADKLILNIKELKIYSGDKIGIVGKNGVGKTTLLKIIKGLIEIDEGNIIISEKTTIKYISQ  73

Query  736  -------TVDGQVRSLFDLSLGFEPDATGRENILYRGLLLGLSPKFMRGKIDDIVEFADL  578
                    +DG+  S+F +   +  + +G E   ++ L  G   +     +D+     D+
Sbjct  74   LEEPHSKIIDGKYASIFQVENKWNDNMSGGEKTRFK-LAEGFQDQCSLMLVDEPTSNLDI  132

Query  577  GEFIDYPIKTYSAGMQVRLAFAISTTVGGDILLLDEV---IGAGDANFMTKAKSRITSLI  407
             E I+    T+    + R  F +   V  D + LD+V   I   +  ++ +     T+ I
Sbjct  133  -EGIELITNTFK---EYRDTFLV---VSHDRIFLDQVCTKIFEIENGYIREFIGNYTNYI  185

Query  406  EQAEILV  386
            EQ E+L+
Sbjct  186  EQKEMLL  192


> AY509111.gene.p01 otrC protein. Encoded by gene otrC. otrC Curated. 
ARO:3002894 otrC. ARO:1000001 process or component of 
antibiotic biology or chemistry. [Streptomyces rimosus]
Length=351

 Score = 47.8 bits (112),  Expect = 7e-006
 Identities = 33/127 (25%), Positives = 55/127 (43%), Gaps = 0/127 (0%)
 Frame = -3

Query  676  TGRENILYRGLLLGLSPKFMRGKIDDIVEFADLGEFIDYPIKTYSAGMQVRLAFAISTTV  497
            +GREN+   G  L LS K  R + D+++E   L E        YS GM+ RL  A S   
Sbjct  102  SGRENLYMIGRXLDLSRKDARARADELLERFSLTEAAGRAAAKYSGGMRRRLDLAASMIG  161

Query  496  GGDILLLDEVIGAGDANFMTKAKSRITSLIEQAEILVLASHDFSALKSICNRGLVFHHGV  317
               +L LDE     D     +    + S++     ++L +      + + +   V   G 
Sbjct  162  RPAVLYLDEPTTGLDPRTRNEVWDEVRSMVRDGATVLLTTQYMEEAEQLAHELTVIDRGR  221

Query  316  LMFDGEM  296
            ++ DG++
Sbjct  222  VIADGKV  228


> M80346.gene.p01 car(A) protein. carA Curated. Encoded by gene 
car(A). ARO:1000001 process or component of antibiotic biology 
or chemistry. ARO:3002817 carA. [Streptomyces thermotolerans]
Length=551

 Score = 46.6 bits (109),  Expect = 2e-005
 Identities = 41/135 (30%), Positives = 60/135 (44%), Gaps = 21/135 (15%)
 Frame = -3

Query  850  SVKIHSGERVGLLGHNGAGKSTFLKTVAGLYPVSSGKLTVDGQVRSLFDLSLGFEPDATG  671
            S+ +  GER+ + G NGAGK+T L+ ++G     SG L V G+V  L      + P  T 
Sbjct  375  SLHLGPGERLLVTGPNGAGKTTLLRVLSGELEPDSGSLLVSGRVGHLRQEQTPWRPGMT-  433

Query  670  RENILYRGLLLGLSPKFMRGKIDDIVEFAD----LGEF----IDYPIKTYSAGMQVRLAF  515
                        +   F  G+  DI E  +    LG F    +   ++  S G + R+  
Sbjct  434  ------------VLQAFSSGRAGDIDEHTEALLSLGLFSPDDLRQRVQDLSYGQRRRIEL  481

Query  514  AISTTVGGDILLLDE  470
            A   T   D+LLLDE
Sbjct  482  ARLVTEPVDLLLLDE  496


 Score = 42.4 bits (98),  Expect = 3e-004
 Identities = 67/250 (26%), Positives = 99/250 (39%), Gaps = 58/250 (23%)
 Frame = -3

Query  862  LKDISVKIHSGERVGLLGHNGAGKSTFLKTVAGLYPVSSGKLTV----------------  731
            L  I   I  GE+VG++G NG+GKST +K +AG     +G +TV                
Sbjct  21   LDRIGFTIKPGEKVGVIGDNGSGKSTLIKLIAGREQPDNGAVTVVAPGGVGYLAQTLELP  80

Query  730  -DGQVRSLFDLS-----------------LGFEPDATGRENILYRGLL---LGLSPKFM-  617
             +  V+   DL+                 L   P  TG++  L  GLL     L  ++  
Sbjct  81   LEATVQDAVDLALADLRELEEGMRRTEAELAERPYQTGQDPEL-AGLLESYAALVDRYQA  139

Query  616  RG--KIDDIVEFADLGEFIDYP-------IKTYSAGMQVRLAFAISTTVGGDILLLDEVI  464
            RG  + D  VE A  G  +  P       + T S G + RLA A +     ++LLLDE  
Sbjct  140  RGGYEADSRVEIALHG--LGLPGLERGRRLGTLSGGERSRLALAATLASEPELLLLDEPT  197

Query  463  GAGDANFMTKAKSRITSLIEQAEILVLASHDFSALKSICNRGLVFHHGVLM-----FDGE  299
               D   +   +     L +    +V  +HD   L  +    L    G +M     ++G 
Sbjct  198  NDLDDRAVDWLEEH---LRKHKGTVVAVTHDRLFLDRLTTTILEIDSGKVMRYGNGYEGY  254

Query  298  MAAAITEYQR  269
            +AA   E QR
Sbjct  255  LAAKAAERQR  264


> M57437.gene.p01 tlcC protein. Encoded by gene tlcC. tlrC Curated. 
ARO:3002827 tlrC. ARO:1000001 process or component of antibiotic 
biology or chemistry. [Streptomyces fradiae]
Length=548

 Score = 45.8 bits (107),  Expect = 3e-005
 Identities = 29/70 (41%), Positives = 42/70 (60%), Gaps = 3/70 (4%)
 Frame = -3

Query  862  LKDISVKIHSGERVGLLGHNGAGKSTFLKTVAGLYPVSSGKLTV--DGQVRSLFDLSLGF  689
            L  +S+ I  GE+ G++G NGAGKST L+ +AG     +G++TV   G V  L   +LG 
Sbjct  24   LSQVSLAISPGEKAGIIGDNGAGKSTLLRLLAGEERPDAGEVTVIAPGGVGYL-PQTLGL  82

Query  688  EPDATGRENI  659
             P AT ++ I
Sbjct  83   PPRATVQDAI  92


 Score = 41.2 bits (95),  Expect = 7e-004
 Identities = 47/190 (24%), Positives = 77/190 (40%), Gaps = 32/190 (16%)
 Frame = -3

Query  847  VKIHSGERVGLLGHNGAGKSTFLKTVAGLYPVSSGKLTVDGQVRSLFDLSLGFEPDAT--  674
            +++ + ER+ + G NGAGKST L  +AG     +G ++V G+V  L      +    T  
Sbjct  375  LRLGAAERLLITGPNGAGKSTLLSVLAGELSPDAGAVSVPGRVGHLRQEETPWPAKLTVL  434

Query  673  ---------GRENILYRGLLLGL-SPKFMRGKIDDIVEFADLGEFIDYPIKTYSAGMQVR  524
                      R+    R L LGL  P+ +R ++ ++               +Y    ++ 
Sbjct  435  EAFAHNRPGDRDEQADRRLSLGLFEPEALRLRVGEL---------------SYGQRRRIE  479

Query  523  LAFAISTTVGGDILLLDEVIGAGDANFMTKAKSRITSLIEQAEILVLASHDFSALKSICN  344
            LA  +S  VG  +LLLDE         + + +  +T        LVL +HD         
Sbjct  480  LARLVSEPVG--LLLLDEPTNHLSPALVEELEEALTG---YGGALVLVTHDRRMRSRFTG  534

Query  343  RGLVFHHGVL  314
              L    GV+
Sbjct  535  SHLELREGVV  544


> JQ861959.1.gene10.p01 ABC transporter. Contains ATP-binding domain. 
Encoded by gene unnamed gene. ARO:1000001 process or 
component of antibiotic biology or chemistry. ARO:3003206 lsaE. 
[Staphylococcus aureus]
Length=494

 Score = 44.3 bits (103),  Expect = 8e-005
 Identities = 40/168 (23%), Positives = 76/168 (45%), Gaps = 14/168 (8%)
 Frame = -3

Query  859  KDISVKIHSGERVGLLGHNGAGKSTFLKTVAGLYPVSSGKLTVDGQVRSLFDLSLGFEPD  680
            +++S +I +  ++G +G NG GK+TFL  + G Y  S       G + S   +   + P 
Sbjct  22   ENVSFQIDTDWKLGFIGRNGRGKTTFLNLLLGKYAYS-------GNISS--TVKFEYFPY  72

Query  679  ATGRENILYRGLLLGLSPKFMRGKIDDIVEFADLGEFIDY-PIKTYSAGMQVRLAFAIST  503
                +++    ++  +  + M  +I   +   D+ E   Y P  T S G Q ++  A   
Sbjct  73   DVEDKSLYTIEVMKSICTECMDWEIFREISLLDVQEDALYRPFNTLSNGEQTKVLLAALF  132

Query  502  TVGGDILLLDEVIGAGDANFMTKAKSRITSLIEQAEILVLASHDFSAL  359
                  LL+DE     D +    A++ + + +++ +  +L SHD S L
Sbjct  133  LTASCFLLIDEPTNHLDID----ARNVVQNYLKRKKGFILVSHDRSLL  176


 Score = 44.3 bits (103),  Expect = 8e-005
 Identities = 43/189 (22%), Positives = 79/189 (41%), Gaps = 22/189 (11%)
 Frame = -3

Query  883  SVADIHALKDISVKIHSGERVGLLGHNGAGKSTFLKTVAGLYPVSSGKLTVDGQVRSLFD  704
            S  D     +++ +++ G+RV ++G NG+GKS+ LK + G           D +    F 
Sbjct  318  SYGDKEVCSNLNFRVNIGDRVAIIGKNGSGKSSILKLING----------DDIKFTGNFM  367

Query  703  LSLGFEPDATGRENILYRGLLLGLSPKFMRGKIDD-----IVEFADLG-EFIDYPIKTYS  542
            L+ G +     ++    +G    LS      KID+     I+   D   E  D  +  +S
Sbjct  368  LASGLKISYISQDTSYLKG---NLSEFAYNNKIDETLFKTILRKLDFNREQFDKNMVDFS  424

Query  541  AGMQVRLAFAISTTVGGDILLLDEVIGAGDANFMTKAKSRITSLIEQAEILVLASHDFSA  362
            AG + ++  A S      + + DE +   D     + +  I   +E    L+   HD + 
Sbjct  425  AGQKKKVLIAKSLCESAHLYIWDEPLNYIDIFSRIQIEKMI---LEYCPTLLFVEHDDAF  481

Query  361  LKSICNRGL  335
              +IC + +
Sbjct  482  CNNICTKNI  490


> JX560992.1.gene12.p01 ABC transporter. Confers cross-resistance 
to pleuromutilin, streptogramin A and lincosamide antibiotics. 
lsaE Curated. Encoded by gene lsa(E). ARO:1000001 process 
or component of antibiotic biology or chemistry. ARO:3003206 
lsaE. [Staphylococcus aureus]
Length=494

 Score = 44.3 bits (103),  Expect = 8e-005
 Identities = 40/168 (23%), Positives = 76/168 (45%), Gaps = 14/168 (8%)
 Frame = -3

Query  859  KDISVKIHSGERVGLLGHNGAGKSTFLKTVAGLYPVSSGKLTVDGQVRSLFDLSLGFEPD  680
            +++S +I +  ++G +G NG GK+TFL  + G Y  S       G + S   +   + P 
Sbjct  22   ENVSFQIDTDWKLGFIGRNGRGKTTFLNLLLGKYAYS-------GNISS--TVKFEYFPY  72

Query  679  ATGRENILYRGLLLGLSPKFMRGKIDDIVEFADLGEFIDY-PIKTYSAGMQVRLAFAIST  503
                +++    ++  +  + M  +I   +   D+ E   Y P  T S G Q ++  A   
Sbjct  73   DVEDKSLYTIEVMKSICTECMDWEIFREISLLDVQEDALYRPFNTLSNGEQTKVLLAALF  132

Query  502  TVGGDILLLDEVIGAGDANFMTKAKSRITSLIEQAEILVLASHDFSAL  359
                  LL+DE     D +    A++ + + +++ +  +L SHD S L
Sbjct  133  LTASCFLLIDEPTNHLDID----ARNVVQNYLKRKKGFILVSHDRSLL  176


 Score = 44.3 bits (103),  Expect = 8e-005
 Identities = 43/189 (22%), Positives = 79/189 (41%), Gaps = 22/189 (11%)
 Frame = -3

Query  883  SVADIHALKDISVKIHSGERVGLLGHNGAGKSTFLKTVAGLYPVSSGKLTVDGQVRSLFD  704
            S  D     +++ +++ G+RV ++G NG+GKS+ LK + G           D +    F 
Sbjct  318  SYGDKEVCSNLNFRVNIGDRVAIIGKNGSGKSSILKLING----------DDIKFTGNFM  367

Query  703  LSLGFEPDATGRENILYRGLLLGLSPKFMRGKIDD-----IVEFADLG-EFIDYPIKTYS  542
            L+ G +     ++    +G    LS      KID+     I+   D   E  D  +  +S
Sbjct  368  LASGLKISYISQDTSYLKG---NLSEFAYNNKIDETLFKTILRKLDFNREQFDKNMVDFS  424

Query  541  AGMQVRLAFAISTTVGGDILLLDEVIGAGDANFMTKAKSRITSLIEQAEILVLASHDFSA  362
            AG + ++  A S      + + DE +   D     + +  I   +E    L+   HD + 
Sbjct  425  AGQKKKVLIAKSLCESAHLYIWDEPLNYIDIFSRIQIEKMI---LEYCPTLLFVEHDDAF  481

Query  361  LKSICNRGL  335
              +IC + +
Sbjct  482  CNNICTKNI  490


> AF170880.4.gene1.p01 NovA. novA Curated. ABC transporter. Encoded 
by gene novA. ARO:1000001 process or component of antibiotic 
biology or chemistry. ARO:3002522 novA. [Streptomyces 
niveus]
Length=615

 Score = 44.3 bits (103),  Expect = 8e-005
 Identities = 55/224 (24%), Positives = 87/224 (38%), Gaps = 30/224 (13%)
 Frame = -3

Query  874  DIHALKDISVKIHSGERVGLLGHNGAGKSTFLKTVAGLYPVSSGKLTVDG-QVRSLFDLS  698
            D + L  + + + +G  + ++G  G+GKST    V  LY V+ G++ +DG  VR L   +
Sbjct  374  DGNTLHGLDLTVPAGGSLAVVGPTGSGKSTLSYLVPRLYDVTGGRVLLDGVDVRDLAFDT  433

Query  697  LGFEPDATGRENILYRGLLLGLSPKFMRGKIDDIVEFADLGEFIDYPIKT----------  548
            L        +E  L+   +            D+ +E A     I   I T          
Sbjct  434  LARAVGVVSQETYLFHASVADNLRFAKPDATDEEIEKAARAAQIHEHIVTLPDGYDTLVG  493

Query  547  -----YSAGMQVRLAFAISTTVGGDILLLDEVIGAGDANFMTKAKSRITSLIEQAEILVL  383
                 +S G + RLA A +      +L+LDE   A D       +  I SL E    + +
Sbjct  494  ERGYRFSGGEKQRLAIARTILRDPPVLVLDEATSALDTRTEHAVQQAIDSLSEGRTTITI  553

Query  382  ASHDFSALKS-----------ICNRGLVFHHGVLMFDGEMAAAI  284
            A H  S ++            I  RG   H  ++  DG  AA +
Sbjct  554  A-HRLSTVRDADQIVVLDAGRIAERGT--HEELIDRDGRYAALV  594


> L36601.gene.p01 ole(B) protein. Encoded by gene ole(B). oleB 
Curated. ARO:1000001 process or component of antibiotic biology 
or chemistry. ARO:3003036 oleB. [Streptomyces antibioticus]
Length=569

 Score = 41.2 bits (95),  Expect = 7e-004
 Identities = 47/164 (28%), Positives = 67/164 (40%), Gaps = 16/164 (9%)
 Frame = -3

Query  850  SVKIHSGERVGLLGHNGAGKSTFLKTVAGLYPVSSGKLTVDGQVRSLFDLSLGFEPDATG  671
            S  +  GER+ + GHNGAGKST L+ +AG      G+     ++  L       E + T 
Sbjct  397  SFTVDPGERILITGHNGAGKSTLLRVLAGDLAPDQGECERPERIGWLPQ-----ETEITD  451

Query  670  RENILYRGLLLGLS--PKFMRGKIDDIVEFADLGEFIDYPIKTYSAGMQVRLAFAISTTV  497
            R+  L      GL    +  RG +     F      +   +   S G   RLA A     
Sbjct  452  RQQSLLAAFAAGLPGIAEEHRGALLGFGLFRP--SALGTAVGDLSTGQLRRLALARLLRD  509

Query  496  GGDILLLDEVIGAGDANFMTKA--KSRITSLIEQAEILVLASHD  371
              D+LLLDE       N ++ A  +    +L      LV+ SHD
Sbjct  510  PADLLLLDE-----PTNHLSPALVEDLEEALAHYRGALVVVSHD  548


Lambda     K      H
   0.318    0.134    0.401 

Gapped
Lambda     K      H
   0.267   0.0410    0.140 

Effective search space used: 1512680419


Query=  CM4_S49_L008_R1_001_(paired)_contig_193 Average coverage: 1,128.44
Length=5320


***** No hits found *****


Lambda     K      H
   0.318    0.134    0.401 

Gapped
Lambda     K      H
   0.267   0.0410    0.140 

Effective search space used: 1095242346


Query=  CM4_S49_L008_R1_001_(paired)_contig_194 Average coverage: 49,589.47
Length=690


***** No hits found *****


Lambda     K      H
   0.318    0.134    0.401 

Gapped
Lambda     K      H
   0.267   0.0410    0.140 

Effective search space used: 106945376


Query=  CM4_S49_L008_R1_001_(paired)_contig_195 Average coverage: 14,463.01
Length=1048


***** No hits found *****


Lambda     K      H
   0.318    0.134    0.401 

Gapped
Lambda     K      H
   0.267   0.0410    0.140 

Effective search space used: 184661472


Query=  CM4_S49_L008_R1_001_(paired)_contig_196 Average coverage: 2,585.12
Length=480


***** No hits found *****


Lambda     K      H
   0.318    0.134    0.401 

Gapped
Lambda     K      H
   0.267   0.0410    0.140 

Effective search space used: 61538160


Query=  CM4_S49_L008_R1_001_(paired)_contig_197 Average coverage: 1,225.18
Length=1951


***** No hits found *****


Lambda     K      H
   0.318    0.134    0.401 

Gapped
Lambda     K      H
   0.267   0.0410    0.140 

Effective search space used: 380954513


Query=  CM4_S49_L008_R1_001_(paired)_contig_198 Average coverage: 98.39
Length=3583


***** No hits found *****


Lambda     K      H
   0.318    0.134    0.401 

Gapped
Lambda     K      H
   0.267   0.0410    0.140 

Effective search space used: 729177972


Query=  CM4_S49_L008_R1_001_(paired)_contig_199 Average coverage: 10,728.16
Length=2184


***** No hits found *****


Lambda     K      H
   0.318    0.134    0.401 

Gapped
Lambda     K      H
   0.267   0.0410    0.140 

Effective search space used: 431141120


Query=  CM4_S49_L008_R1_001_(paired)_contig_200 Average coverage: 1,385.21
Length=973


***** No hits found *****


Lambda     K      H
   0.318    0.134    0.401 

Gapped
Lambda     K      H
   0.267   0.0410    0.140 

Effective search space used: 167371072


Query=  CM4_S49_L008_R1_001_(paired)_contig_201 Average coverage: 5,107.16
Length=1182


***** No hits found *****


Lambda     K      H
   0.318    0.134    0.401 

Gapped
Lambda     K      H
   0.267   0.0410    0.140 

Effective search space used: 214161753


Query=  CM4_S49_L008_R1_001_(paired)_contig_202 Average coverage: 436.30
Length=572


***** No hits found *****


Lambda     K      H
   0.318    0.134    0.401 

Gapped
Lambda     K      H
   0.267   0.0410    0.140 

Effective search space used: 80891436


Query=  CM4_S49_L008_R1_001_(paired)_contig_203 Average coverage: 918.52
Length=2679


***** No hits found *****


Lambda     K      H
   0.318    0.134    0.401 

Gapped
Lambda     K      H
   0.267   0.0410    0.140 

Effective search space used: 536140616


Query=  CM4_S49_L008_R1_001_(paired)_contig_204 Average coverage: 10.14
Length=2298


***** No hits found *****


Lambda     K      H
   0.318    0.134    0.401 

Gapped
Lambda     K      H
   0.267   0.0410    0.140 

Effective search space used: 454040205


Query=  CM4_S49_L008_R1_001_(paired)_contig_205 Average coverage: 16.96
Length=5063


***** No hits found *****


Lambda     K      H
   0.318    0.134    0.401 

Gapped
Lambda     K      H
   0.267   0.0410    0.140 

Effective search space used: 1039109544


Query=  CM4_S49_L008_R1_001_(paired)_contig_206 Average coverage: 4,947.23
Length=1438


***** No hits found *****


Lambda     K      H
   0.318    0.134    0.401 

Gapped
Lambda     K      H
   0.267   0.0410    0.140 

Effective search space used: 268958978


Query=  CM4_S49_L008_R1_001_(paired)_contig_207 Average coverage: 30,742.86
Length=303


***** No hits found *****


Lambda     K      H
   0.318    0.134    0.401 

Gapped
Lambda     K      H
   0.267   0.0410    0.140 

Effective search space used: 24206094


Query=  CM4_S49_L008_R1_001_(paired)_contig_208 Average coverage: 831.91
Length=427


***** No hits found *****


Lambda     K      H
   0.318    0.134    0.401 

Gapped
Lambda     K      H
   0.267   0.0410    0.140 

Effective search space used: 49580157


Query=  CM4_S49_L008_R1_001_(paired)_contig_209 Average coverage: 640.81
Length=846


***** No hits found *****


Lambda     K      H
   0.318    0.134    0.401 

Gapped
Lambda     K      H
   0.267   0.0410    0.140 

Effective search space used: 140915604


Query=  CM4_S49_L008_R1_001_(paired)_contig_210 Average coverage: 865.25
Length=3647


***** No hits found *****


Lambda     K      H
   0.318    0.134    0.401 

Gapped
Lambda     K      H
   0.267   0.0410    0.140 

Effective search space used: 743073378


Query=  CM4_S49_L008_R1_001_(paired)_contig_211 Average coverage: 13,535.11
Length=2189


***** No hits found *****


Lambda     K      H
   0.318    0.134    0.401 

Gapped
Lambda     K      H
   0.267   0.0410    0.140 

Effective search space used: 431814778


Query=  CM4_S49_L008_R1_001_(paired)_contig_212 Average coverage: 7,666.42
Length=5034


***** No hits found *****


Lambda     K      H
   0.318    0.134    0.401 

Gapped
Lambda     K      H
   0.267   0.0410    0.140 

Effective search space used: 1038628800


Query=  CM4_S49_L008_R1_001_(paired)_contig_213 Average coverage: 1,006.50
Length=472


***** No hits found *****


Lambda     K      H
   0.318    0.134    0.401 

Gapped
Lambda     K      H
   0.267   0.0410    0.140 

Effective search space used: 59391480


Query=  CM4_S49_L008_R1_001_(paired)_contig_214 Average coverage: 750.13
Length=483


***** No hits found *****


Lambda     K      H
   0.318    0.134    0.401 

Gapped
Lambda     K      H
   0.267   0.0410    0.140 

Effective search space used: 62253720


Query=  CM4_S49_L008_R1_001_(paired)_contig_215 Average coverage: 460.06
Length=2120


***** No hits found *****


Lambda     K      H
   0.318    0.134    0.401 

Gapped
Lambda     K      H
   0.267   0.0410    0.140 

Effective search space used: 416320644


Query=  CM4_S49_L008_R1_001_(paired)_contig_216 Average coverage: 1,997.37
Length=3126


***** No hits found *****


Lambda     K      H
   0.318    0.134    0.401 

Gapped
Lambda     K      H
   0.267   0.0410    0.140 

Effective search space used: 632109729


Query=  CM4_S49_L008_R1_001_(paired)_contig_217 Average coverage: 14,586.51
Length=607


***** No hits found *****


Lambda     K      H
   0.318    0.134    0.401 

Gapped
Lambda     K      H
   0.267   0.0410    0.140 

Effective search space used: 88322625


Query=  CM4_S49_L008_R1_001_(paired)_contig_218 Average coverage: 23,157.88
Length=641


***** No hits found *****


Lambda     K      H
   0.318    0.134    0.401 

Gapped
Lambda     K      H
   0.267   0.0410    0.140 

Effective search space used: 96095016


Query=  CM4_S49_L008_R1_001_(paired)_contig_219 Average coverage: 307.54
Length=2458


***** No hits found *****


Lambda     K      H
   0.318    0.134    0.401 

Gapped
Lambda     K      H
   0.267   0.0410    0.140 

Effective search space used: 489585450


Query=  CM4_S49_L008_R1_001_(paired)_contig_220 Average coverage: 389.62
Length=6704


***** No hits found *****


Lambda     K      H
   0.318    0.134    0.401 

Gapped
Lambda     K      H
   0.267   0.0410    0.140 

Effective search space used: 1382042777


Query=  CM4_S49_L008_R1_001_(paired)_contig_221 Average coverage: 22,222.64
Length=2056


***** No hits found *****


Lambda     K      H
   0.318    0.134    0.401 

Gapped
Lambda     K      H
   0.267   0.0410    0.140 

Effective search space used: 402173826


Query=  CM4_S49_L008_R1_001_(paired)_contig_222 Average coverage: 2,292.32
Length=2622


***** No hits found *****


Lambda     K      H
   0.318    0.134    0.401 

Gapped
Lambda     K      H
   0.267   0.0410    0.140 

Effective search space used: 523454848


Query=  CM4_S49_L008_R1_001_(paired)_contig_223 Average coverage: 518.69
Length=1746


***** No hits found *****


Lambda     K      H
   0.318    0.134    0.401 

Gapped
Lambda     K      H
   0.267   0.0410    0.140 

Effective search space used: 337103424


Query=  CM4_S49_L008_R1_001_(paired)_contig_224 Average coverage: 531.24
Length=846


***** No hits found *****


Lambda     K      H
   0.318    0.134    0.401 

Gapped
Lambda     K      H
   0.267   0.0410    0.140 

Effective search space used: 140915604


Query=  CM4_S49_L008_R1_001_(paired)_contig_225 Average coverage: 582.78
Length=1192


***** No hits found *****


Lambda     K      H
   0.318    0.134    0.401 

Gapped
Lambda     K      H
   0.267   0.0410    0.140 

Effective search space used: 216227622


Query=  CM4_S49_L008_R1_001_(paired)_contig_226 Average coverage: 1,470.99
Length=822


***** No hits found *****


Lambda     K      H
   0.318    0.134    0.401 

Gapped
Lambda     K      H
   0.267   0.0410    0.140 

Effective search space used: 135334788


Query=  CM4_S49_L008_R1_001_(paired)_contig_227 Average coverage: 1,137.38
Length=3702


***** No hits found *****


Lambda     K      H
   0.318    0.134    0.401 

Gapped
Lambda     K      H
   0.267   0.0410    0.140 

Effective search space used: 755645412


Query=  CM4_S49_L008_R1_001_(paired)_contig_228 Average coverage: 209.28
Length=2485


***** No hits found *****


Lambda     K      H
   0.318    0.134    0.401 

Gapped
Lambda     K      H
   0.267   0.0410    0.140 

Effective search space used: 495621435


Query=  CM4_S49_L008_R1_001_(paired)_contig_229 Average coverage: 4,545.15
Length=3990


***** No hits found *****


Lambda     K      H
   0.318    0.134    0.401 

Gapped
Lambda     K      H
   0.267   0.0410    0.140 

Effective search space used: 814803241


Query=  CM4_S49_L008_R1_001_(paired)_contig_230 Average coverage: 116.41
Length=3435


***** No hits found *****


Lambda     K      H
   0.318    0.134    0.401 

Gapped
Lambda     K      H
   0.267   0.0410    0.140 

Effective search space used: 696755358


Query=  CM4_S49_L008_R1_001_(paired)_contig_231 Average coverage: 152.92
Length=433


***** No hits found *****


Lambda     K      H
   0.318    0.134    0.401 

Gapped
Lambda     K      H
   0.267   0.0410    0.140 

Effective search space used: 51017263


Query=  CM4_S49_L008_R1_001_(paired)_contig_232 Average coverage: 293.10
Length=4318


***** No hits found *****


Lambda     K      H
   0.318    0.134    0.401 

Gapped
Lambda     K      H
   0.267   0.0410    0.140 

Effective search space used: 886600778


Query=  CM4_S49_L008_R1_001_(paired)_contig_233 Average coverage: 3,518.02
Length=2869


***** No hits found *****


Lambda     K      H
   0.318    0.134    0.401 

Gapped
Lambda     K      H
   0.267   0.0410    0.140 

Effective search space used: 578203952


Query=  CM4_S49_L008_R1_001_(paired)_contig_234 Average coverage: 7,488.34
Length=428


***** No hits found *****


Lambda     K      H
   0.318    0.134    0.401 

Gapped
Lambda     K      H
   0.267   0.0410    0.140 

Effective search space used: 49580157


Query=  CM4_S49_L008_R1_001_(paired)_contig_235 Average coverage: 182.17
Length=542


***** No hits found *****


Lambda     K      H
   0.318    0.134    0.401 

Gapped
Lambda     K      H
   0.267   0.0410    0.140 

Effective search space used: 73795696


Query=  CM4_S49_L008_R1_001_(paired)_contig_236 Average coverage: 337.56
Length=2285


***** No hits found *****


Lambda     K      H
   0.318    0.134    0.401 

Gapped
Lambda     K      H
   0.267   0.0410    0.140 

Effective search space used: 450686880


Query=  CM4_S49_L008_R1_001_(paired)_contig_237 Average coverage: 5,139.93
Length=4643


***** No hits found *****


Lambda     K      H
   0.318    0.134    0.401 

Gapped
Lambda     K      H
   0.267   0.0410    0.140 

Effective search space used: 952732100


Query=  CM4_S49_L008_R1_001_(paired)_contig_238 Average coverage: 23,502.47
Length=2607


***** No hits found *****


Lambda     K      H
   0.318    0.134    0.401 

Gapped
Lambda     K      H
   0.267   0.0410    0.140 

Effective search space used: 520116488


Query=  CM4_S49_L008_R1_001_(paired)_contig_239 Average coverage: 8,884.67
Length=2226


***** No hits found *****


Lambda     K      H
   0.318    0.134    0.401 

Gapped
Lambda     K      H
   0.267   0.0410    0.140 

Effective search space used: 440572332


Query=  CM4_S49_L008_R1_001_(paired)_contig_240 Average coverage: 6.86
Length=1913


***** No hits found *****


Lambda     K      H
   0.318    0.134    0.401 

Gapped
Lambda     K      H
   0.267   0.0410    0.140 

Effective search space used: 372158050


Query=  CM4_S49_L008_R1_001_(paired)_contig_241 Average coverage: 17,812.21
Length=347


***** No hits found *****


Lambda     K      H
   0.318    0.134    0.401 

Gapped
Lambda     K      H
   0.267   0.0410    0.140 

Effective search space used: 32738940


Query=  CM4_S49_L008_R1_001_(paired)_contig_242 Average coverage: 3,091.55
Length=1467


***** No hits found *****


Lambda     K      H
   0.318    0.134    0.401 

Gapped
Lambda     K      H
   0.267   0.0410    0.140 

Effective search space used: 275785348


Query=  CM4_S49_L008_R1_001_(paired)_contig_243 Average coverage: 8,741.92
Length=1270


***** No hits found *****


Lambda     K      H
   0.318    0.134    0.401 

Gapped
Lambda     K      H
   0.267   0.0410    0.140 

Effective search space used: 232428570


Query=  CM4_S49_L008_R1_001_(paired)_contig_244 Average coverage: 9,574.86
Length=1820


***** No hits found *****


Lambda     K      H
   0.318    0.134    0.401 

Gapped
Lambda     K      H
   0.267   0.0410    0.140 

Effective search space used: 351181869


Query=  CM4_S49_L008_R1_001_(paired)_contig_245 Average coverage: 14,173.89
Length=784


***** No hits found *****


Lambda     K      H
   0.318    0.134    0.401 

Gapped
Lambda     K      H
   0.267   0.0410    0.140 

Effective search space used: 126265962


Query=  CM4_S49_L008_R1_001_(paired)_contig_246 Average coverage: 1,046.42
Length=349


***** No hits found *****


Lambda     K      H
   0.318    0.134    0.401 

Gapped
Lambda     K      H
   0.267   0.0410    0.140 

Effective search space used: 33466472


Query=  CM4_S49_L008_R1_001_(paired)_contig_247 Average coverage: 630.23
Length=1377


***** No hits found *****


Lambda     K      H
   0.318    0.134    0.401 

Gapped
Lambda     K      H
   0.267   0.0410    0.140 

Effective search space used: 255306238


Query=  CM4_S49_L008_R1_001_(paired)_contig_248 Average coverage: 2,819.42
Length=5474


***** No hits found *****


Lambda     K      H
   0.318    0.134    0.401 

Gapped
Lambda     K      H
   0.267   0.0410    0.140 

Effective search space used: 1128530403


Query=  CM4_S49_L008_R1_001_(paired)_contig_249 Average coverage: 3,017.27
Length=1070


***** No hits found *****


Lambda     K      H
   0.318    0.134    0.401 

Gapped
Lambda     K      H
   0.267   0.0410    0.140 

Effective search space used: 189502784


Query=  CM4_S49_L008_R1_001_(paired)_contig_250 Average coverage: 6,323.85
Length=1135


***** No hits found *****


Lambda     K      H
   0.318    0.134    0.401 

Gapped
Lambda     K      H
   0.267   0.0410    0.140 

Effective search space used: 203143785


Query=  CM4_S49_L008_R1_001_(paired)_contig_251 Average coverage: 872.79
Length=3899


***** No hits found *****


Lambda     K      H
   0.318    0.134    0.401 

Gapped
Lambda     K      H
   0.267   0.0410    0.140 

Effective search space used: 794383758


Query=  CM4_S49_L008_R1_001_(paired)_contig_252 Average coverage: 61.49
Length=1937


***** No hits found *****


Lambda     K      H
   0.318    0.134    0.401 

Gapped
Lambda     K      H
   0.267   0.0410    0.140 

Effective search space used: 377571258


Query=  CM4_S49_L008_R1_001_(paired)_contig_253 Average coverage: 680.50
Length=3302


***** No hits found *****


Lambda     K      H
   0.318    0.134    0.401 

Gapped
Lambda     K      H
   0.267   0.0410    0.140 

Effective search space used: 670661111


Query=  CM4_S49_L008_R1_001_(paired)_contig_254 Average coverage: 7,336.67
Length=3392


***** No hits found *****


Lambda     K      H
   0.318    0.134    0.401 

Gapped
Lambda     K      H
   0.267   0.0410    0.140 

Effective search space used: 686830068


Query=  CM4_S49_L008_R1_001_(paired)_contig_255 Average coverage: 16.61
Length=1147


***** No hits found *****


Lambda     K      H
   0.318    0.134    0.401 

Gapped
Lambda     K      H
   0.267   0.0410    0.140 

Effective search space used: 205898277


Query=  CM4_S49_L008_R1_001_(paired)_contig_256 Average coverage: 19.43
Length=900


***** No hits found *****


Lambda     K      H
   0.318    0.134    0.401 

Gapped
Lambda     K      H
   0.267   0.0410    0.140 

Effective search space used: 152119371


Query=  CM4_S49_L008_R1_001_(paired)_contig_257 Average coverage: 35,486.10
Length=920


***** No hits found *****


Lambda     K      H
   0.304    0.123    0.345 

Gapped
Lambda     K      H
   0.267   0.0410    0.140 

Effective search space used: 156287025


Query=  CM4_S49_L008_R1_001_(paired)_contig_258 Average coverage: 60.50
Length=578


***** No hits found *****


Lambda     K      H
   0.318    0.134    0.401 

Gapped
Lambda     K      H
   0.267   0.0410    0.140 

Effective search space used: 82310584


Query=  CM4_S49_L008_R1_001_(paired)_contig_259 Average coverage: 409.92
Length=1679


***** No hits found *****


Lambda     K      H
   0.318    0.134    0.401 

Gapped
Lambda     K      H
   0.267   0.0410    0.140 

Effective search space used: 321471612


Query=  CM4_S49_L008_R1_001_(paired)_contig_260 Average coverage: 19,431.15
Length=1243


***** No hits found *****


Lambda     K      H
   0.318    0.134    0.401 

Gapped
Lambda     K      H
   0.267   0.0410    0.140 

Effective search space used: 226257900


Query=  CM4_S49_L008_R1_001_(paired)_contig_261 Average coverage: 264.72
Length=1660


***** No hits found *****


Lambda     K      H
   0.318    0.134    0.401 

Gapped
Lambda     K      H
   0.267   0.0410    0.140 

Effective search space used: 317393748


Query=  CM4_S49_L008_R1_001_(paired)_contig_262 Average coverage: 289.49
Length=914


***** No hits found *****


Lambda     K      H
   0.318    0.134    0.401 

Gapped
Lambda     K      H
   0.267   0.0410    0.140 

Effective search space used: 154897807


Query=  CM4_S49_L008_R1_001_(paired)_contig_263 Average coverage: 214.07
Length=243


***** No hits found *****


Lambda     K      H
   0.318    0.134    0.401 

Gapped
Lambda     K      H
   0.267   0.0410    0.140 

Effective search space used: 23531970


Query=  CM4_S49_L008_R1_001_(paired)_contig_264 Average coverage: 10.80
Length=815


***** No hits found *****


Lambda     K      H
   0.318    0.134    0.401 

Gapped
Lambda     K      H
   0.267   0.0410    0.140 

Effective search space used: 133241982


Query=  CM4_S49_L008_R1_001_(paired)_contig_265 Average coverage: 4,472.34
Length=1242


***** No hits found *****


Lambda     K      H
   0.318    0.134    0.401 

Gapped
Lambda     K      H
   0.267   0.0410    0.140 

Effective search space used: 226257900


Query=  CM4_S49_L008_R1_001_(paired)_contig_266 Average coverage: 124.40
Length=323


***** No hits found *****


Lambda     K      H
   0.318    0.134    0.401 

Gapped
Lambda     K      H
   0.267   0.0410    0.140 

Effective search space used: 27759950


Query=  CM4_S49_L008_R1_001_(paired)_contig_267 Average coverage: 28,382.40
Length=727


***** No hits found *****


Lambda     K      H
   0.318    0.134    0.401 

Gapped
Lambda     K      H
   0.267   0.0410    0.140 

Effective search space used: 114196985


Query=  CM4_S49_L008_R1_001_(paired)_contig_268 Average coverage: 2,266.88
Length=588


***** No hits found *****


Lambda     K      H
   0.318    0.134    0.401 

Gapped
Lambda     K      H
   0.267   0.0410    0.140 

Effective search space used: 84083139


Query=  CM4_S49_L008_R1_001_(paired)_contig_269 Average coverage: 5,578.33
Length=1243


***** No hits found *****


Lambda     K      H
   0.318    0.134    0.401 

Gapped
Lambda     K      H
   0.267   0.0410    0.140 

Effective search space used: 226257900


Query=  CM4_S49_L008_R1_001_(paired)_contig_270 Average coverage: 1,191.27
Length=966


***** No hits found *****


Lambda     K      H
   0.318    0.134    0.401 

Gapped
Lambda     K      H
   0.267   0.0410    0.140 

Effective search space used: 167400769


Query=  CM4_S49_L008_R1_001_(paired)_contig_271 Average coverage: 3,061.98
Length=694


***** No hits found *****


Lambda     K      H
   0.318    0.134    0.401 

Gapped
Lambda     K      H
   0.267   0.0410    0.140 

Effective search space used: 107648964


Query=  CM4_S49_L008_R1_001_(paired)_contig_272 Average coverage: 3,963.89
Length=646


***** No hits found *****


Lambda     K      H
   0.318    0.134    0.401 

Gapped
Lambda     K      H
   0.267   0.0410    0.140 

Effective search space used: 96391556


Query=  CM4_S49_L008_R1_001_(paired)_contig_273 Average coverage: 1,461.91
Length=1583


***** No hits found *****


Lambda     K      H
   0.318    0.134    0.401 

Gapped
Lambda     K      H
   0.267   0.0410    0.140 

Effective search space used: 299723004


Query=  CM4_S49_L008_R1_001_(paired)_contig_274 Average coverage: 549.95
Length=860


***** No hits found *****


Lambda     K      H
   0.305    0.126    0.347 

Gapped
Lambda     K      H
   0.267   0.0410    0.140 

Effective search space used: 143706012


Query=  CM4_S49_L008_R1_001_(paired)_contig_275 Average coverage: 3,400.59
Length=1527


***** No hits found *****


Lambda     K      H
   0.318    0.134    0.401 

Gapped
Lambda     K      H
   0.267   0.0410    0.140 

Effective search space used: 289438088


Query=  CM4_S49_L008_R1_001_(paired)_contig_276 Average coverage: 1,856.17
Length=5379


***** No hits found *****


Lambda     K      H
   0.318    0.134    0.401 

Gapped
Lambda     K      H
   0.267   0.0410    0.140 

Effective search space used: 1108296486


Query=  CM4_S49_L008_R1_001_(paired)_contig_277 Average coverage: 1,983.75
Length=728


***** No hits found *****


Lambda     K      H
   0.318    0.134    0.401 

Gapped
Lambda     K      H
   0.267   0.0410    0.140 

Effective search space used: 114196985


Query=  CM4_S49_L008_R1_001_(paired)_contig_278 Average coverage: 356.41
Length=816


***** No hits found *****


Lambda     K      H
   0.318    0.134    0.401 

Gapped
Lambda     K      H
   0.267   0.0410    0.140 

Effective search space used: 133939584


Query=  CM4_S49_L008_R1_001_(paired)_contig_279 Average coverage: 638.02
Length=501


***** No hits found *****


Lambda     K      H
   0.318    0.134    0.401 

Gapped
Lambda     K      H
   0.267   0.0410    0.140 

Effective search space used: 65556164


Query=  CM4_S49_L008_R1_001_(paired)_contig_280 Average coverage: 111.80
Length=1920
                                                                      Score     E
Sequences producing significant alignments:                          (Bits)  Value

  AF155139.2.gene2.p01 two-component response regulator. vanRF Cu...   158    7e-040
  BA000017.4.gene1427.p01 truncated (putative response regulator)...   149    6e-037
  NC_009782.1.5559729.p01 truncated response regulator. Encoded b...   149    6e-037
  NC_013450.8614146.p01 DNA-binding response regulator ArlR. Homo...   149    6e-037
  NC_010079.5776364.p01 response regulator. Encoded by gene arlR....   149    6e-037
  NC_009641.5330787.p01 two-component response regulator. Homolog...   149    6e-037
  NC_009632.5316152.p01 response regulator receiver. Homology: Si...   149    6e-037
  NC_009487.5167260.p01 two component transcriptional regulator. ...   149    6e-037
  NC_007795.3920651.p01 DNA-binding response regulator, putative....   149    6e-037
  NC_007793.3914065.p01 DNA-binding response regulator. Homology:...   149    6e-037
  NC_007622.3794948.p01 two-component response regulator. Homolog...   149    6e-037
  NC_003923.1003417.p01 truncated (putative response regulator Ar...   149    6e-037
  NC_002953.2862195.p01 response regulator protein. Encoded by ge...   149    6e-037
  NC_002952.2859858.p01 response regulator protein. Encoded by ge...   149    6e-037
  NC_002951.3238224.p01 DNA-binding response regulator ArlR. iden...   149    6e-037
  NC_002758.1121390.p01 truncated (putative response regulator). ...   149    6e-037
  FJ349556.1.gene2.p01 VanRM. Response regulator. Encoded by gene...   147    1e-036
  DQ018711.1.gene1.p01 VanR. vanRA Curated. Response regulator. E...   146    3e-036
  EU250284.1.gene5.p01 response regulator. VanRL. Encoded by gene...   146    3e-036
  JF802084.2.gene4.p01 VanRN. Encoded by gene vanRN. Response reg...   144    1e-035
  FJ872411.1.gene44.p01 VanRE. Encoded by gene vanRE. vanRE Curat...   143    3e-035
  AF162694.1.gene5.p01 response regulator VanRc. vanRC Curated. M...   141    9e-035
  AY082011.1.gene1.p01 response regulator. vanRD Curated. Encoded...   136    4e-033
  DQ212986.1.gene4.p01 VanRG. vanRG Curated. Response regulator. ...   136    4e-033
  AL123456.3.gene3423.p01 Two component sensory transduction tran...   135    6e-033
  CP003248.2.gene3393.p01 two-component system transcriptional re...   135    6e-033
  AF173226.1.gene1.p01 SmeR. smeR Curated. Encoded by gene smeR. ...   130    2e-031
  HM440348.1.gene1.p01 AdeR. adeR Curated. Two-component response...   129    6e-031
  NC_011586.7046392.p01 AdeR. Encoded by gene adeR. Homology: Sig...   129    6e-031
  NC_010410.6002907.p01 two-component response regulator. Encoded...   129    6e-031
  U00096.3.gene2148.p01 response regulator in two-component regul...   127    2e-030
  NC_007779.1.12931433.p01 DNA-binding response regulator in two-...   127    2e-030
  AP009048.1.gene2137.p01 DNA-binding response regulator in two-c...   127    2e-030
  CP000034.1.gene2186.p01 transcriptional response regulatory pro...   127    2e-030
  U00096.3.gene4014.p01 response regulator in two-component regul...   123    3e-029
  NC_007779.1.12933651.p01 DNA-binding response regulator in two-...   123    3e-029
  AP009048.1.gene3414.p01 DNA-binding response regulator in two-c...   123    3e-029
  CP000034.1.gene3834.p01 transcriptional regulator in 2-componen...   123    3e-029
  NC_002695.1.915041.p01 CpxR family transcriptional regulator. R...   123    3e-029
  KF823969.1.gene1.p01 VanRB. Encoded by gene vanRB. vanRB Curate...   117    1e-027
  AF310956.2.gene1.p01 response regulator. Encoded by gene vanRB2...   117    1e-027
  U00096.3.gene1151.p01 response regulator in two-component regul...   110    2e-025
  NC_007779.1.12931100.p01 DNA-binding response regulator in two-...   110    2e-025
  AP009048.1.gene1179.p01 DNA-binding response regulator in two-c...   110    2e-025
  U00096.3.gene4219.p01 response regulator in two-component regul...   102    6e-023
  NC_007779.1.12934089.p01 DNA-binding response regulator in two-...   102    6e-023
  AP009048.1.gene4162.p01 DNA-binding response regulator in two-c...   102    6e-023
  KF478993.1.gene8.p01 VanR. Encoded by gene VanR. vanRO Curated....  86.7    3e-018


> AF155139.2.gene2.p01 two-component response regulator. vanRF 
Curated. Encoded by gene vanRF. Similar to Bacillus halodurans 
and Enterococcus faecium BM4147 two-component response regulators. 
ARO:1000001 process or component of antibiotic biology 
or chemistry. ARO:3002925 vanRF. [Paenibacillus popilliae 
ATCC 14706]
Length=231

 Score =  158 bits (400),  Expect = 7e-040
 Identities = 92/228 (40%), Positives = 133/228 (58%), Gaps = 10/228 (4%)
 Frame = -2

Query  761  TIMVVEDDKMIRDLVRIYLEKNHFDVVEACDGEEAKQVFFTHHPCLIILDLMLPKVSGEE  582
            TI++ +DD  I DLV I+LEK  + V++  DG+E   V       L+ILD+M+PK+ G E
Sbjct  5    TILIADDDAEIADLVAIHLEKEGYRVIKVSDGQETIDVIQNQPIDLLILDIMMPKMDGFE  64

Query  581  FCTWVREQEGNEVSIIMLSAKAQTNDKIAGLKLGADDYMTKPFDPNELIAHVEAVLRRTG  402
                +RE+  + + II LSAK    DK+ GL +GADDYMTKPF P EL+A V A LRR  
Sbjct  65   VTRRIREK--HNMPIIFLSAKTSDFDKVQGLVIGADDYMTKPFIPIELVARVNAQLRRFM  122

Query  401  QFCQ-------KVVHDGLCIKPRKGEVLLYNLDVKLTKYEFNLLYHFMQNPNLILSREQL  243
            +  Q        +   GL I P +  V LY  +++LT  EF +L+    NPN +   E +
Sbjct  123  KLNQPKTKQNSNLEFGGLTISPEQRTVTLYGKNIELTPKEFEILFLLASNPNKVYRAEDI  182

Query  242  VNQIYPNEGHHVMDRTIDAHIKKLREKIEDYPAKPKRIQTVRGMGYKF  99
              +++  + ++    T+  HI+ LR+K+E+   K K IQTV G+GYKF
Sbjct  183  FQKVW-GDAYYEGGNTVMVHIRTLRKKLEEDKRKNKLIQTVWGVGYKF  229


> BA000017.4.gene1427.p01 truncated (putative response regulator). 
Encoded by gene truncated-arlR. ARO:1000001 process or component 
of antibiotic biology or chemistry. ARO:3000838 arlR. 
[Staphylococcus aureus subsp. aureus Mu50]
Length=219

 Score =  149 bits (375),  Expect = 6e-037
 Identities = 81/219 (36%), Positives = 136/219 (62%), Gaps = 7/219 (3%)
 Frame = -2

Query  758  IMVVEDDKMIRDLVRIYLEKNHFDVVEACDGEEAKQVFFTHHPCLIILDLMLPKVSGEEF  579
            I++VED++ +   + + L   +++V    DG++      +H+  LIILDLMLP ++G E 
Sbjct  4    ILIVEDEQNLARFLELELTHENYNVDTEYDGQDGLDKALSHYYDLIILDLMLPSINGLEI  63

Query  578  CTWVREQEGNEVSIIMLSAKAQTNDKIAGLKLGADDYMTKPFDPNELIAHVEAVLRRTGQ  399
            C  +R+Q+     II+++AK+ T DK+AGL  GADDY+ KPFD  EL+A + A+LRR  Q
Sbjct  64   CRKIRQQQSTP--IIIITAKSDTYDKVAGLDYGADDYIVKPFDIEELLARIRAILRRQPQ  121

Query  398  FCQKVVH-DGLCIKPRKGEVLLYNLDVKLTKYEFNLLYHFMQNPNLILSREQLVNQIYPN  222
              + ++  +G+ I     +V +   +++LTK E++LLY   +N N ++ REQ++N ++  
Sbjct  122  --KDIIDVNGITIDKNAFKVTVNGAEIELTKTEYDLLYLLAENKNHVMQREQILNHVW-G  178

Query  221  EGHHVMDRTIDAHIKKLREKIEDYPAKPKRIQTVRGMGY  105
                V    +D +I+ LR K++ Y  + K I+TVRG+GY
Sbjct  179  YNSEVETNVVDVYIRYLRNKLKPYD-RDKMIETVRGVGY  216


> NC_009782.1.5559729.p01 truncated response regulator. Encoded 
by gene SAHV_1403. ARO:1000001 process or component of antibiotic 
biology or chemistry. ARO:3000838 arlR. [Staphylococcus 
aureus subsp. aureus Mu3]
Length=219

 Score =  149 bits (375),  Expect = 6e-037
 Identities = 81/219 (36%), Positives = 136/219 (62%), Gaps = 7/219 (3%)
 Frame = -2

Query  758  IMVVEDDKMIRDLVRIYLEKNHFDVVEACDGEEAKQVFFTHHPCLIILDLMLPKVSGEEF  579
            I++VED++ +   + + L   +++V    DG++      +H+  LIILDLMLP ++G E 
Sbjct  4    ILIVEDEQNLARFLELELTHENYNVDTEYDGQDGLDKALSHYYDLIILDLMLPSINGLEI  63

Query  578  CTWVREQEGNEVSIIMLSAKAQTNDKIAGLKLGADDYMTKPFDPNELIAHVEAVLRRTGQ  399
            C  +R+Q+     II+++AK+ T DK+AGL  GADDY+ KPFD  EL+A + A+LRR  Q
Sbjct  64   CRKIRQQQSTP--IIIITAKSDTYDKVAGLDYGADDYIVKPFDIEELLARIRAILRRQPQ  121

Query  398  FCQKVVH-DGLCIKPRKGEVLLYNLDVKLTKYEFNLLYHFMQNPNLILSREQLVNQIYPN  222
              + ++  +G+ I     +V +   +++LTK E++LLY   +N N ++ REQ++N ++  
Sbjct  122  --KDIIDVNGITIDKNAFKVTVNGAEIELTKTEYDLLYLLAENKNHVMQREQILNHVW-G  178

Query  221  EGHHVMDRTIDAHIKKLREKIEDYPAKPKRIQTVRGMGY  105
                V    +D +I+ LR K++ Y  + K I+TVRG+GY
Sbjct  179  YNSEVETNVVDVYIRYLRNKLKPYD-RDKMIETVRGVGY  216


> NC_013450.8614146.p01 DNA-binding response regulator ArlR. Homology: 
Winged helix-turn-helix transcription repressor DNA-binding 
(Gene3D: G3DSA:1.10.10.10, score: 1.5e-29). Encoded 
by gene arlR. Homology: Signal transduction response regulator, 
C-terminal (HMMPfam: PF00486, score: 5e-27). Homology: Signal 
transduction response regulator, receiver domain (HMMPfam: 
PF00072, score: 3.4e-30). arlR Curated. ARO:1000001 process 
or component of antibiotic biology or chemistry. ARO:3000838 
arlR. [Staphylococcus aureus subsp. aureus ED98]
Length=219

 Score =  149 bits (375),  Expect = 6e-037
 Identities = 81/219 (36%), Positives = 136/219 (62%), Gaps = 7/219 (3%)
 Frame = -2

Query  758  IMVVEDDKMIRDLVRIYLEKNHFDVVEACDGEEAKQVFFTHHPCLIILDLMLPKVSGEEF  579
            I++VED++ +   + + L   +++V    DG++      +H+  LIILDLMLP ++G E 
Sbjct  4    ILIVEDEQNLARFLELELTHENYNVDTEYDGQDGLDKALSHYYDLIILDLMLPSINGLEI  63

Query  578  CTWVREQEGNEVSIIMLSAKAQTNDKIAGLKLGADDYMTKPFDPNELIAHVEAVLRRTGQ  399
            C  +R+Q+     II+++AK+ T DK+AGL  GADDY+ KPFD  EL+A + A+LRR  Q
Sbjct  64   CRKIRQQQSTP--IIIITAKSDTYDKVAGLDYGADDYIVKPFDIEELLARIRAILRRQPQ  121

Query  398  FCQKVVH-DGLCIKPRKGEVLLYNLDVKLTKYEFNLLYHFMQNPNLILSREQLVNQIYPN  222
              + ++  +G+ I     +V +   +++LTK E++LLY   +N N ++ REQ++N ++  
Sbjct  122  --KDIIDVNGITIDKNAFKVTVNGAEIELTKTEYDLLYLLAENKNHVMQREQILNHVW-G  178

Query  221  EGHHVMDRTIDAHIKKLREKIEDYPAKPKRIQTVRGMGY  105
                V    +D +I+ LR K++ Y  + K I+TVRG+GY
Sbjct  179  YNSEVETNVVDVYIRYLRNKLKPYD-RDKMIETVRGVGY  216


> NC_010079.5776364.p01 response regulator. Encoded by gene arlR. 
Homology: Signal transduction response regulator, receiver 
domain (HMMPfam: PF00072, score: 3.4e-30). Homology: Signal 
transduction response regulator, C-terminal (HMMPfam: PF00486, 
score: 5e-27). Homology: Winged helix-turn-helix transcription 
repressor DNA-binding (Gene3D: G3DSA:1.10.10.10, score: 
1.5e-29). ARO:1000001 process or component of antibiotic 
biology or chemistry. ARO:3000838 arlR. [Staphylococcus aureus 
subsp. aureus USA300_TCH1516]
Length=219

 Score =  149 bits (375),  Expect = 6e-037
 Identities = 81/219 (36%), Positives = 136/219 (62%), Gaps = 7/219 (3%)
 Frame = -2

Query  758  IMVVEDDKMIRDLVRIYLEKNHFDVVEACDGEEAKQVFFTHHPCLIILDLMLPKVSGEEF  579
            I++VED++ +   + + L   +++V    DG++      +H+  LIILDLMLP ++G E 
Sbjct  4    ILIVEDEQNLARFLELELTHENYNVDTEYDGQDGLDKALSHYYDLIILDLMLPSINGLEI  63

Query  578  CTWVREQEGNEVSIIMLSAKAQTNDKIAGLKLGADDYMTKPFDPNELIAHVEAVLRRTGQ  399
            C  +R+Q+     II+++AK+ T DK+AGL  GADDY+ KPFD  EL+A + A+LRR  Q
Sbjct  64   CRKIRQQQSTP--IIIITAKSDTYDKVAGLDYGADDYIVKPFDIEELLARIRAILRRQPQ  121

Query  398  FCQKVVH-DGLCIKPRKGEVLLYNLDVKLTKYEFNLLYHFMQNPNLILSREQLVNQIYPN  222
              + ++  +G+ I     +V +   +++LTK E++LLY   +N N ++ REQ++N ++  
Sbjct  122  --KDIIDVNGITIDKNAFKVTVNGAEIELTKTEYDLLYLLAENKNHVMQREQILNHVW-G  178

Query  221  EGHHVMDRTIDAHIKKLREKIEDYPAKPKRIQTVRGMGY  105
                V    +D +I+ LR K++ Y  + K I+TVRG+GY
Sbjct  179  YNSEVETNVVDVYIRYLRNKLKPYD-RDKMIETVRGVGY  216


> NC_009641.5330787.p01 two-component response regulator. Homology: 
Signal transduction response regulator, C-terminal (HMMPfam: 
PF00486, score: 5e-27). Homology: Signal transduction 
response regulator, receiver domain (HMMPfam: PF00072, score: 
3.4e-30). Homology: Winged helix-turn-helix transcription 
repressor DNA-binding (Gene3D: G3DSA:1.10.10.10, score: 1.5e-29). 
Encoded by gene NWMN_1328. ARO:1000001 process or component 
of antibiotic biology or chemistry. ARO:3000838 arlR. 
[Staphylococcus aureus subsp. aureus str. Newman]
Length=219

 Score =  149 bits (375),  Expect = 6e-037
 Identities = 81/219 (36%), Positives = 136/219 (62%), Gaps = 7/219 (3%)
 Frame = -2

Query  758  IMVVEDDKMIRDLVRIYLEKNHFDVVEACDGEEAKQVFFTHHPCLIILDLMLPKVSGEEF  579
            I++VED++ +   + + L   +++V    DG++      +H+  LIILDLMLP ++G E 
Sbjct  4    ILIVEDEQNLARFLELELTHENYNVDTEYDGQDGLDKALSHYYDLIILDLMLPSINGLEI  63

Query  578  CTWVREQEGNEVSIIMLSAKAQTNDKIAGLKLGADDYMTKPFDPNELIAHVEAVLRRTGQ  399
            C  +R+Q+     II+++AK+ T DK+AGL  GADDY+ KPFD  EL+A + A+LRR  Q
Sbjct  64   CRKIRQQQSTP--IIIITAKSDTYDKVAGLDYGADDYIVKPFDIEELLARIRAILRRQPQ  121

Query  398  FCQKVVH-DGLCIKPRKGEVLLYNLDVKLTKYEFNLLYHFMQNPNLILSREQLVNQIYPN  222
              + ++  +G+ I     +V +   +++LTK E++LLY   +N N ++ REQ++N ++  
Sbjct  122  --KDIIDVNGITIDKNAFKVTVNGAEIELTKTEYDLLYLLAENKNHVMQREQILNHVW-G  178

Query  221  EGHHVMDRTIDAHIKKLREKIEDYPAKPKRIQTVRGMGY  105
                V    +D +I+ LR K++ Y  + K I+TVRG+GY
Sbjct  179  YNSEVETNVVDVYIRYLRNKLKPYD-RDKMIETVRGVGY  216


> NC_009632.5316152.p01 response regulator receiver. Homology: 
Signal transduction response regulator, C-terminal (HMMPfam: 
PF00486, score: 5e-27). Homology: Winged helix-turn-helix transcription 
repressor DNA-binding (Gene3D: G3DSA:1.10.10.10, 
score: 1.5e-29). Homology: Signal transduction response regulator, 
receiver domain (HMMPfam: PF00072, score: 3.4e-30). 
PFAM: response regulator receiver; transcriptional regulator 
domain protein; KEGG: sao:SAOUHSC_01420 DNA-binding response 
regulator, putative. Encoded by gene SaurJH1_1505. ARO:1000001 
process or component of antibiotic biology or chemistry. 
ARO:3000838 arlR. [Staphylococcus aureus subsp. aureus JH1]
Length=219

 Score =  149 bits (375),  Expect = 6e-037
 Identities = 81/219 (36%), Positives = 136/219 (62%), Gaps = 7/219 (3%)
 Frame = -2

Query  758  IMVVEDDKMIRDLVRIYLEKNHFDVVEACDGEEAKQVFFTHHPCLIILDLMLPKVSGEEF  579
            I++VED++ +   + + L   +++V    DG++      +H+  LIILDLMLP ++G E 
Sbjct  4    ILIVEDEQNLARFLELELTHENYNVDTEYDGQDGLDKALSHYYDLIILDLMLPSINGLEI  63

Query  578  CTWVREQEGNEVSIIMLSAKAQTNDKIAGLKLGADDYMTKPFDPNELIAHVEAVLRRTGQ  399
            C  +R+Q+     II+++AK+ T DK+AGL  GADDY+ KPFD  EL+A + A+LRR  Q
Sbjct  64   CRKIRQQQSTP--IIIITAKSDTYDKVAGLDYGADDYIVKPFDIEELLARIRAILRRQPQ  121

Query  398  FCQKVVH-DGLCIKPRKGEVLLYNLDVKLTKYEFNLLYHFMQNPNLILSREQLVNQIYPN  222
              + ++  +G+ I     +V +   +++LTK E++LLY   +N N ++ REQ++N ++  
Sbjct  122  --KDIIDVNGITIDKNAFKVTVNGAEIELTKTEYDLLYLLAENKNHVMQREQILNHVW-G  178

Query  221  EGHHVMDRTIDAHIKKLREKIEDYPAKPKRIQTVRGMGY  105
                V    +D +I+ LR K++ Y  + K I+TVRG+GY
Sbjct  179  YNSEVETNVVDVYIRYLRNKLKPYD-RDKMIETVRGVGY  216


> NC_009487.5167260.p01 two component transcriptional regulator. 
Homology: Signal transduction response regulator, C-terminal 
(HMMPfam: PF00486, score: 5e-27). Homology: Winged helix-turn-helix 
transcription repressor DNA-binding (Gene3D: G3DSA:1.10.10.10, 
score: 1.5e-29). PFAM: response regulator receiver; 
transcriptional regulator domain protein. Encoded by gene 
SaurJH9_1476. Homology: Signal transduction response regulator, 
receiver domain (HMMPfam: PF00072, score: 3.4e-30). 
ARO:1000001 process or component of antibiotic biology or chemistry. 
ARO:3000838 arlR. [Staphylococcus aureus subsp. aureus 
JH9]
Length=219

 Score =  149 bits (375),  Expect = 6e-037
 Identities = 81/219 (36%), Positives = 136/219 (62%), Gaps = 7/219 (3%)
 Frame = -2

Query  758  IMVVEDDKMIRDLVRIYLEKNHFDVVEACDGEEAKQVFFTHHPCLIILDLMLPKVSGEEF  579
            I++VED++ +   + + L   +++V    DG++      +H+  LIILDLMLP ++G E 
Sbjct  4    ILIVEDEQNLARFLELELTHENYNVDTEYDGQDGLDKALSHYYDLIILDLMLPSINGLEI  63

Query  578  CTWVREQEGNEVSIIMLSAKAQTNDKIAGLKLGADDYMTKPFDPNELIAHVEAVLRRTGQ  399
            C  +R+Q+     II+++AK+ T DK+AGL  GADDY+ KPFD  EL+A + A+LRR  Q
Sbjct  64   CRKIRQQQSTP--IIIITAKSDTYDKVAGLDYGADDYIVKPFDIEELLARIRAILRRQPQ  121

Query  398  FCQKVVH-DGLCIKPRKGEVLLYNLDVKLTKYEFNLLYHFMQNPNLILSREQLVNQIYPN  222
              + ++  +G+ I     +V +   +++LTK E++LLY   +N N ++ REQ++N ++  
Sbjct  122  --KDIIDVNGITIDKNAFKVTVNGAEIELTKTEYDLLYLLAENKNHVMQREQILNHVW-G  178

Query  221  EGHHVMDRTIDAHIKKLREKIEDYPAKPKRIQTVRGMGY  105
                V    +D +I+ LR K++ Y  + K I+TVRG+GY
Sbjct  179  YNSEVETNVVDVYIRYLRNKLKPYD-RDKMIETVRGVGY  216


> NC_007795.3920651.p01 DNA-binding response regulator, putative. 
Homology: Signal transduction response regulator, receiver 
domain (HMMPfam: PF00072, score: 3.4e-30). Homology: Winged 
helix-turn-helix transcription repressor DNA-binding (Gene3D: 
G3DSA:1.10.10.10, score: 1.5e-29). Homology: Signal transduction 
response regulator, C-terminal (HMMPfam: PF00486, score: 
5e-27). Encoded by gene SAOUHSC_01420. ARO:1000001 process 
or component of antibiotic biology or chemistry. ARO:3000838 
arlR. [Staphylococcus aureus subsp. aureus NCTC 8325]
Length=219

 Score =  149 bits (375),  Expect = 6e-037
 Identities = 81/219 (36%), Positives = 136/219 (62%), Gaps = 7/219 (3%)
 Frame = -2

Query  758  IMVVEDDKMIRDLVRIYLEKNHFDVVEACDGEEAKQVFFTHHPCLIILDLMLPKVSGEEF  579
            I++VED++ +   + + L   +++V    DG++      +H+  LIILDLMLP ++G E 
Sbjct  4    ILIVEDEQNLARFLELELTHENYNVDTEYDGQDGLDKALSHYYDLIILDLMLPSINGLEI  63

Query  578  CTWVREQEGNEVSIIMLSAKAQTNDKIAGLKLGADDYMTKPFDPNELIAHVEAVLRRTGQ  399
            C  +R+Q+     II+++AK+ T DK+AGL  GADDY+ KPFD  EL+A + A+LRR  Q
Sbjct  64   CRKIRQQQSTP--IIIITAKSDTYDKVAGLDYGADDYIVKPFDIEELLARIRAILRRQPQ  121

Query  398  FCQKVVH-DGLCIKPRKGEVLLYNLDVKLTKYEFNLLYHFMQNPNLILSREQLVNQIYPN  222
              + ++  +G+ I     +V +   +++LTK E++LLY   +N N ++ REQ++N ++  
Sbjct  122  --KDIIDVNGITIDKNAFKVTVNGAEIELTKTEYDLLYLLAENKNHVMQREQILNHVW-G  178

Query  221  EGHHVMDRTIDAHIKKLREKIEDYPAKPKRIQTVRGMGY  105
                V    +D +I+ LR K++ Y  + K I+TVRG+GY
Sbjct  179  YNSEVETNVVDVYIRYLRNKLKPYD-RDKMIETVRGVGY  216


> NC_007793.3914065.p01 DNA-binding response regulator. Homology: 
Signal transduction response regulator, receiver domain (HMMPfam: 
PF00072, score: 3.4e-30). identified by match to protein 
family HMM PF00072; match to protein family HMM PF00486. 
Encoded by gene arlR. Homology: Winged helix-turn-helix transcription 
repressor DNA-binding (Gene3D: G3DSA:1.10.10.10, 
score: 1.5e-29). Homology: Signal transduction response regulator, 
C-terminal (HMMPfam: PF00486, score: 5e-27). ARO:1000001 
process or component of antibiotic biology or chemistry. 
ARO:3000838 arlR. [Staphylococcus aureus subsp. aureus USA300_FPR3757]
Length=219

 Score =  149 bits (375),  Expect = 6e-037
 Identities = 81/219 (36%), Positives = 136/219 (62%), Gaps = 7/219 (3%)
 Frame = -2

Query  758  IMVVEDDKMIRDLVRIYLEKNHFDVVEACDGEEAKQVFFTHHPCLIILDLMLPKVSGEEF  579
            I++VED++ +   + + L   +++V    DG++      +H+  LIILDLMLP ++G E 
Sbjct  4    ILIVEDEQNLARFLELELTHENYNVDTEYDGQDGLDKALSHYYDLIILDLMLPSINGLEI  63

Query  578  CTWVREQEGNEVSIIMLSAKAQTNDKIAGLKLGADDYMTKPFDPNELIAHVEAVLRRTGQ  399
            C  +R+Q+     II+++AK+ T DK+AGL  GADDY+ KPFD  EL+A + A+LRR  Q
Sbjct  64   CRKIRQQQSTP--IIIITAKSDTYDKVAGLDYGADDYIVKPFDIEELLARIRAILRRQPQ  121

Query  398  FCQKVVH-DGLCIKPRKGEVLLYNLDVKLTKYEFNLLYHFMQNPNLILSREQLVNQIYPN  222
              + ++  +G+ I     +V +   +++LTK E++LLY   +N N ++ REQ++N ++  
Sbjct  122  --KDIIDVNGITIDKNAFKVTVNGAEIELTKTEYDLLYLLAENKNHVMQREQILNHVW-G  178

Query  221  EGHHVMDRTIDAHIKKLREKIEDYPAKPKRIQTVRGMGY  105
                V    +D +I+ LR K++ Y  + K I+TVRG+GY
Sbjct  179  YNSEVETNVVDVYIRYLRNKLKPYD-RDKMIETVRGVGY  216


> NC_007622.3794948.p01 two-component response regulator. Homology: 
Signal transduction response regulator, receiver domain 
(HMMPfam: PF00072, score: 3.4e-30). Homology: Signal transduction 
response regulator, C-terminal (HMMPfam: PF00486, score: 
5e-27). Encoded by gene arlR. Homology: Winged helix-turn-helix 
transcription repressor DNA-binding (Gene3D: G3DSA:1.10.10.10, 
score: 1.5e-29). ARO:1000001 process or component 
of antibiotic biology or chemistry. ARO:3000838 arlR. [Staphylococcus 
aureus RF122]
Length=219

 Score =  149 bits (375),  Expect = 6e-037
 Identities = 81/219 (36%), Positives = 136/219 (62%), Gaps = 7/219 (3%)
 Frame = -2

Query  758  IMVVEDDKMIRDLVRIYLEKNHFDVVEACDGEEAKQVFFTHHPCLIILDLMLPKVSGEEF  579
            I++VED++ +   + + L   +++V    DG++      +H+  LIILDLMLP ++G E 
Sbjct  4    ILIVEDEQNLARFLELELTHENYNVDTEYDGQDGLDKALSHYYDLIILDLMLPSINGLEI  63

Query  578  CTWVREQEGNEVSIIMLSAKAQTNDKIAGLKLGADDYMTKPFDPNELIAHVEAVLRRTGQ  399
            C  +R+Q+     II+++AK+ T DK+AGL  GADDY+ KPFD  EL+A + A+LRR  Q
Sbjct  64   CRKIRQQQSTP--IIIITAKSDTYDKVAGLDYGADDYIVKPFDIEELLARIRAILRRQPQ  121

Query  398  FCQKVVH-DGLCIKPRKGEVLLYNLDVKLTKYEFNLLYHFMQNPNLILSREQLVNQIYPN  222
              + ++  +G+ I     +V +   +++LTK E++LLY   +N N ++ REQ++N ++  
Sbjct  122  --KDIIDVNGITIDKNAFKVTVNGAEIELTKTEYDLLYLLAENKNHVMQREQILNHVW-G  178

Query  221  EGHHVMDRTIDAHIKKLREKIEDYPAKPKRIQTVRGMGY  105
                V    +D +I+ LR K++ Y  + K I+TVRG+GY
Sbjct  179  YNSEVETNVVDVYIRYLRNKLKPYD-RDKMIETVRGVGY  216


> NC_003923.1003417.p01 truncated (putative response regulator 
ArlR. Homology: Signal transduction response regulator, C-terminal 
(HMMPfam: PF00486, score: 5e-27). Homology: Signal transduction 
response regulator, receiver domain (HMMPfam: PF00072, 
score: 3.4e-30). Encoded by gene MW1305. Homology: Winged 
helix-turn-helix transcription repressor DNA-binding (Gene3D: 
G3DSA:1.10.10.10, score: 1.5e-29). ARO:1000001 process 
or component of antibiotic biology or chemistry. ARO:3000838 
arlR. [Staphylococcus aureus subsp. aureus MW2]
Length=219

 Score =  149 bits (375),  Expect = 6e-037
 Identities = 81/219 (36%), Positives = 136/219 (62%), Gaps = 7/219 (3%)
 Frame = -2

Query  758  IMVVEDDKMIRDLVRIYLEKNHFDVVEACDGEEAKQVFFTHHPCLIILDLMLPKVSGEEF  579
            I++VED++ +   + + L   +++V    DG++      +H+  LIILDLMLP ++G E 
Sbjct  4    ILIVEDEQNLARFLELELTHENYNVDTEYDGQDGLDKALSHYYDLIILDLMLPSINGLEI  63

Query  578  CTWVREQEGNEVSIIMLSAKAQTNDKIAGLKLGADDYMTKPFDPNELIAHVEAVLRRTGQ  399
            C  +R+Q+     II+++AK+ T DK+AGL  GADDY+ KPFD  EL+A + A+LRR  Q
Sbjct  64   CRKIRQQQSTP--IIIITAKSDTYDKVAGLDYGADDYIVKPFDIEELLARIRAILRRQPQ  121

Query  398  FCQKVVH-DGLCIKPRKGEVLLYNLDVKLTKYEFNLLYHFMQNPNLILSREQLVNQIYPN  222
              + ++  +G+ I     +V +   +++LTK E++LLY   +N N ++ REQ++N ++  
Sbjct  122  --KDIIDVNGITIDKNAFKVTVNGAEIELTKTEYDLLYLLAENKNHVMQREQILNHVW-G  178

Query  221  EGHHVMDRTIDAHIKKLREKIEDYPAKPKRIQTVRGMGY  105
                V    +D +I+ LR K++ Y  + K I+TVRG+GY
Sbjct  179  YNSEVETNVVDVYIRYLRNKLKPYD-RDKMIETVRGVGY  216


> NC_002953.2862195.p01 response regulator protein. Encoded by 
gene SAS1358. Ortholog of S. aureus MRSA252 (BX571856) SAR1427. 
ARO:1000001 process or component of antibiotic biology or 
chemistry. ARO:3000838 arlR. [Staphylococcus aureus subsp. 
aureus MSSA476]
Length=219

 Score =  149 bits (375),  Expect = 6e-037
 Identities = 81/219 (36%), Positives = 136/219 (62%), Gaps = 7/219 (3%)
 Frame = -2

Query  758  IMVVEDDKMIRDLVRIYLEKNHFDVVEACDGEEAKQVFFTHHPCLIILDLMLPKVSGEEF  579
            I++VED++ +   + + L   +++V    DG++      +H+  LIILDLMLP ++G E 
Sbjct  4    ILIVEDEQNLARFLELELTHENYNVDTEYDGQDGLDKALSHYYDLIILDLMLPSINGLEI  63

Query  578  CTWVREQEGNEVSIIMLSAKAQTNDKIAGLKLGADDYMTKPFDPNELIAHVEAVLRRTGQ  399
            C  +R+Q+     II+++AK+ T DK+AGL  GADDY+ KPFD  EL+A + A+LRR  Q
Sbjct  64   CRKIRQQQSTP--IIIITAKSDTYDKVAGLDYGADDYIVKPFDIEELLARIRAILRRQPQ  121

Query  398  FCQKVVH-DGLCIKPRKGEVLLYNLDVKLTKYEFNLLYHFMQNPNLILSREQLVNQIYPN  222
              + ++  +G+ I     +V +   +++LTK E++LLY   +N N ++ REQ++N ++  
Sbjct  122  --KDIIDVNGITIDKNAFKVTVNGAEIELTKTEYDLLYLLAENKNHVMQREQILNHVW-G  178

Query  221  EGHHVMDRTIDAHIKKLREKIEDYPAKPKRIQTVRGMGY  105
                V    +D +I+ LR K++ Y  + K I+TVRG+GY
Sbjct  179  YNSEVETNVVDVYIRYLRNKLKPYD-RDKMIETVRGVGY  216


> NC_002952.2859858.p01 response regulator protein. Encoded by 
gene arlR. Two-component regulatory system family, response 
regulator protein. Previously sequenced as Staphylococcus aureus 
putative response regulator ArlR TR:Q9KJN4 (EMBL:AF165314) 
(219 aa) fasta scores: E(): 8e-82, 100.000% id in 219 aa. 
Similar to Listeria monocytogenes LisR TR:Q9RPZ0 (EMBL:AF139908) 
(226 aa) fasta scores: E(): 2.9e-39, 53.744% id in 227 
aa. ARO:1000001 process or component of antibiotic biology 
or chemistry. ARO:3000838 arlR. [Staphylococcus aureus subsp. 
aureus MRSA252]
Length=219

 Score =  149 bits (375),  Expect = 6e-037
 Identities = 81/219 (36%), Positives = 136/219 (62%), Gaps = 7/219 (3%)
 Frame = -2

Query  758  IMVVEDDKMIRDLVRIYLEKNHFDVVEACDGEEAKQVFFTHHPCLIILDLMLPKVSGEEF  579
            I++VED++ +   + + L   +++V    DG++      +H+  LIILDLMLP ++G E 
Sbjct  4    ILIVEDEQNLARFLELELTHENYNVDTEYDGQDGLDKALSHYYDLIILDLMLPSINGLEI  63

Query  578  CTWVREQEGNEVSIIMLSAKAQTNDKIAGLKLGADDYMTKPFDPNELIAHVEAVLRRTGQ  399
            C  +R+Q+     II+++AK+ T DK+AGL  GADDY+ KPFD  EL+A + A+LRR  Q
Sbjct  64   CRKIRQQQSTP--IIIITAKSDTYDKVAGLDYGADDYIVKPFDIEELLARIRAILRRQPQ  121

Query  398  FCQKVVH-DGLCIKPRKGEVLLYNLDVKLTKYEFNLLYHFMQNPNLILSREQLVNQIYPN  222
              + ++  +G+ I     +V +   +++LTK E++LLY   +N N ++ REQ++N ++  
Sbjct  122  --KDIIDVNGITIDKNAFKVTVNGAEIELTKTEYDLLYLLAENKNHVMQREQILNHVW-G  178

Query  221  EGHHVMDRTIDAHIKKLREKIEDYPAKPKRIQTVRGMGY  105
                V    +D +I+ LR K++ Y  + K I+TVRG+GY
Sbjct  179  YNSEVETNVVDVYIRYLRNKLKPYD-RDKMIETVRGVGY  216


> NC_002951.3238224.p01 DNA-binding response regulator ArlR. identified 
by similarity to GP:9230552; similarity to OMNI:SA1451; 
match to protein family HMM PF00072; match to protein family 
HMM PF00486. Homology: Winged helix-turn-helix transcription 
repressor DNA-binding (Gene3D: G3DSA:1.10.10.10, score: 
1.5e-29). Homology: Signal transduction response regulator, 
C-terminal (HMMPfam: PF00486, score: 5e-27). Encoded by gene 
arlR. Homology: Signal transduction response regulator, 
receiver domain (HMMPfam: PF00072, score: 3.4e-30). ARO:1000001 
process or component of antibiotic biology or chemistry. 
ARO:3000838 arlR. [Staphylococcus aureus subsp. aureus COL]
Length=219

 Score =  149 bits (375),  Expect = 6e-037
 Identities = 81/219 (36%), Positives = 136/219 (62%), Gaps = 7/219 (3%)
 Frame = -2

Query  758  IMVVEDDKMIRDLVRIYLEKNHFDVVEACDGEEAKQVFFTHHPCLIILDLMLPKVSGEEF  579
            I++VED++ +   + + L   +++V    DG++      +H+  LIILDLMLP ++G E 
Sbjct  4    ILIVEDEQNLARFLELELTHENYNVDTEYDGQDGLDKALSHYYDLIILDLMLPSINGLEI  63

Query  578  CTWVREQEGNEVSIIMLSAKAQTNDKIAGLKLGADDYMTKPFDPNELIAHVEAVLRRTGQ  399
            C  +R+Q+     II+++AK+ T DK+AGL  GADDY+ KPFD  EL+A + A+LRR  Q
Sbjct  64   CRKIRQQQSTP--IIIITAKSDTYDKVAGLDYGADDYIVKPFDIEELLARIRAILRRQPQ  121

Query  398  FCQKVVH-DGLCIKPRKGEVLLYNLDVKLTKYEFNLLYHFMQNPNLILSREQLVNQIYPN  222
              + ++  +G+ I     +V +   +++LTK E++LLY   +N N ++ REQ++N ++  
Sbjct  122  --KDIIDVNGITIDKNAFKVTVNGAEIELTKTEYDLLYLLAENKNHVMQREQILNHVW-G  178

Query  221  EGHHVMDRTIDAHIKKLREKIEDYPAKPKRIQTVRGMGY  105
                V    +D +I+ LR K++ Y  + K I+TVRG+GY
Sbjct  179  YNSEVETNVVDVYIRYLRNKLKPYD-RDKMIETVRGVGY  216


> NC_002758.1121390.p01 truncated (putative response regulator). 
Homology: Winged helix-turn-helix transcription repressor 
DNA-binding (Gene3D: G3DSA:1.10.10.10, score: 1.5e-29). Encoded 
by gene truncated-arlR. Homology: Signal transduction response 
regulator, receiver domain (HMMPfam: PF00072, score: 
3.4e-30). Homology: Signal transduction response regulator, 
C-terminal (HMMPfam: PF00486, score: 5e-27). ARO:1000001 process 
or component of antibiotic biology or chemistry. ARO:3000838 
arlR. [Staphylococcus aureus subsp. aureus Mu50]
Length=219

 Score =  149 bits (375),  Expect = 6e-037
 Identities = 81/219 (36%), Positives = 136/219 (62%), Gaps = 7/219 (3%)
 Frame = -2

Query  758  IMVVEDDKMIRDLVRIYLEKNHFDVVEACDGEEAKQVFFTHHPCLIILDLMLPKVSGEEF  579
            I++VED++ +   + + L   +++V    DG++      +H+  LIILDLMLP ++G E 
Sbjct  4    ILIVEDEQNLARFLELELTHENYNVDTEYDGQDGLDKALSHYYDLIILDLMLPSINGLEI  63

Query  578  CTWVREQEGNEVSIIMLSAKAQTNDKIAGLKLGADDYMTKPFDPNELIAHVEAVLRRTGQ  399
            C  +R+Q+     II+++AK+ T DK+AGL  GADDY+ KPFD  EL+A + A+LRR  Q
Sbjct  64   CRKIRQQQSTP--IIIITAKSDTYDKVAGLDYGADDYIVKPFDIEELLARIRAILRRQPQ  121

Query  398  FCQKVVH-DGLCIKPRKGEVLLYNLDVKLTKYEFNLLYHFMQNPNLILSREQLVNQIYPN  222
              + ++  +G+ I     +V +   +++LTK E++LLY   +N N ++ REQ++N ++  
Sbjct  122  --KDIIDVNGITIDKNAFKVTVNGAEIELTKTEYDLLYLLAENKNHVMQREQILNHVW-G  178

Query  221  EGHHVMDRTIDAHIKKLREKIEDYPAKPKRIQTVRGMGY  105
                V    +D +I+ LR K++ Y  + K I+TVRG+GY
Sbjct  179  YNSEVETNVVDVYIRYLRNKLKPYD-RDKMIETVRGVGY  216


> FJ349556.1.gene2.p01 VanRM. Response regulator. Encoded by gene 
vanRM. vanRM Curated. ARO:1000001 process or component of 
antibiotic biology or chemistry. ARO:3002928 vanRM. [Enterococcus 
faecium]
Length=232

 Score =  147 bits (372),  Expect = 1e-036
 Identities = 89/229 (38%), Positives = 130/229 (56%), Gaps = 11/229 (4%)
 Frame = -2

Query  761  TIMVVEDDKMIRDLVRIYLEKNHFDVVEACDGEEAKQVFFTHHPCLIILDLMLPKVSGEE  582
            +I++ ED++ I DL+ I+LEK  +DV++  DG+EA  V       LIILD+M+PK+ G E
Sbjct  5    SILIAEDEEEIADLLAIHLEKEGYDVIKVHDGQEALHVIQAQSIDLIILDIMMPKMDGYE  64

Query  581  FCTWVREQEGNEVSIIMLSAKAQTNDKIAGLKLGADDYMTKPFDPNELIAHVEAVLRRTG  402
                VR Q    + II LSAK    DK+ GL +G DDY+TKPF P EL+A V A LRR+ 
Sbjct  65   VTRQVRAQ--YNMPIIFLSAKTSDFDKVHGLVIGGDDYITKPFTPIELVARVNAQLRRSM  122

Query  401  QFCQKVVHD--------GLCIKPRKGEVLLYNLDVKLTKYEFNLLYHFMQNPNLILSREQ  246
            +       D         + I P +  V LY  ++ LT  EF++LY    +P  + S E 
Sbjct  123  KLNHPQADDKKSILEFGEIVISPDQRTVFLYGENIGLTPKEFDILYLLASHPKKVYSVEN  182

Query  245  LVNQIYPNEGHHVMDRTIDAHIKKLREKIEDYPAKPKRIQTVRGMGYKF  99
            +  Q++ N+ +     T+  HI+ LR+K+ +   K K I+TV G+GY F
Sbjct  183  IFQQVW-NDAYFGGGNTVMVHIRTLRKKLGEDKRKNKLIKTVWGVGYTF  230


> DQ018711.1.gene1.p01 VanR. vanRA Curated. Response regulator. 
Encoded by gene vanR. ARO:1000001 process or component of antibiotic 
biology or chemistry. ARO:3002919 vanRA. [Paenibacillus 
apiarius]
Length=231

 Score =  146 bits (369),  Expect = 3e-036
 Identities = 93/230 (40%), Positives = 128/230 (55%), Gaps = 9/230 (3%)
 Frame = -2

Query  770  MKQTIMVVEDDKMIRDLVRIYLEKNHFDVVEACDGEEAKQVFFTHHPCLIILDLMLPKVS  591
            M   I+VV+D+  I DLV +YL+  ++ V +    +EA +        L ILD+MLP  S
Sbjct  1    MSDKILVVDDEHEIADLVELYLKNENYTVFKYYTAKEALECIDKTDLDLAILDIMLPGAS  60

Query  590  GEEFCTWVREQEGNEVSIIMLSAKAQTNDKIAGLKLGADDYMTKPFDPNELIAHVEAVLR  411
            G   C  +R++  +   II L+AK    DKI GL +GADDY+TKPF P ELIA V+A LR
Sbjct  61   GLAICQKIRDK--HTYPIITLTAKDTEVDKITGLTIGADDYITKPFRPLELIARVKAQLR  118

Query  410  R-------TGQFCQKVVHDGLCIKPRKGEVLLYNLDVKLTKYEFNLLYHFMQNPNLILSR  252
            R       T Q    +VH GL I     E  L    + LT  EF++L    +N   ++S 
Sbjct  119  RYKKYNGVTEQNENVIVHSGLVININTHECFLNEKQLSLTPTEFSILRILCENKGNVVSS  178

Query  251  EQLVNQIYPNEGHHVMDRTIDAHIKKLREKIEDYPAKPKRIQTVRGMGYK  102
            EQL ++I+ +E     + TI  HI+ LREK+ D    PK I+TV G+GYK
Sbjct  179  EQLFHEIWGDEYFSKSNNTITVHIRHLREKMNDTIDNPKYIKTVWGVGYK  228


> EU250284.1.gene5.p01 response regulator. VanRL. Encoded by gene 
vanRL. vanRL. vanRL Curated. ARO:1000001 process or component 
of antibiotic biology or chemistry. ARO:3002927 vanRL. 
[Enterococcus faecalis]
Length=231

 Score =  146 bits (369),  Expect = 3e-036
 Identities = 85/230 (36%), Positives = 134/230 (58%), Gaps = 11/230 (4%)
 Frame = -2

Query  770  MKQTIMVVEDDKMIRDLVRIYLEKNHFDVVEACDGEEAKQVFFTHHPCLIILDLMLPKVS  591
            M   I+VV+D++ I +L+  +LE   F V     GE+           L ILD+MLP + 
Sbjct  1    MTDRIVVVDDEQEIANLITTFLENEGFQVTTFYKGEDFLTYIARESISLAILDVMLPDID  60

Query  590  GEEFCTWVREQEGNEVSIIMLSAKAQTNDKIAGLKLGADDYMTKPFDPNELIAHVEAVLR  411
            G      +R+       ++ML+AK +  DKI GL LGADDY+TKPF+P E++A V+  LR
Sbjct  61   GFRILQEIRKNF--YFPVLMLTAKEENMDKIMGLTLGADDYITKPFNPIEVVARVKTQLR  118

Query  410  RTGQFCQKVVH--------DGLCIKPRKGEVLLYNLDVKLTKYEFNLLYHFMQNPNLILS  255
            R  ++ +KV +        DGL +K    +V L++ ++ +T  EFNLL +  ++  +++S
Sbjct  119  RVQKYNRKVENESVIEFNKDGLTLKKDSHQVFLFDKEITVTPIEFNLLLYLFEHQGVVVS  178

Query  254  REQLVNQIYPNEGHHVMDRTIDAHIKKLREKIEDYPAKPKRIQTVRGMGY  105
             E+L   ++  E +   + TI AHI +LREK+++ P KPK I+TV G+GY
Sbjct  179  SEELFEAVW-KEKYLENNNTIMAHIARLREKLDEQPRKPKFIKTVWGVGY  227


> JF802084.2.gene4.p01 VanRN. Encoded by gene vanRN. Response regulator 
(from a two-component system). vanRN Curated. ARO:1000001 
process or component of antibiotic biology or chemistry. 
ARO:3002929 vanRN. [Enterococcus faecium]
Length=230

 Score =  144 bits (364),  Expect = 1e-035
 Identities = 83/227 (36%), Positives = 134/227 (59%), Gaps = 11/227 (4%)
 Frame = -2

Query  761  TIMVVEDDKMIRDLVRIYLEKNHFDVVEACDGEEAKQVFFTHHPCLIILDLMLPKVSGEE  582
            TI++V+D+K I +L+  +LE   F V+    G+EA      +   L ILD+MLP + G +
Sbjct  3    TIVIVDDEKEIANLMTTFLENEGFKVMTFYSGKEALDYIDQNGASLAILDVMLPDLDGFQ  62

Query  581  FCTWVREQEGNEVSIIMLSAKAQTNDKIAGLKLGADDYMTKPFDPNELIAHVEAVLRRTG  402
                +R+       ++ML+AK +  DKI GL LGADDY+TKPF+P E++A V+  LRRT 
Sbjct  63   ILQHIRQTFF--FPVLMLTAKGENLDKITGLTLGADDYITKPFNPLEVVARVKTQLRRTQ  120

Query  401  QFCQ--------KVVHDGLCIKPRKGEVLLYNLDVKLTKYEFNLLYHFMQNPNLILSREQ  246
            ++ Q        +   +GL +K    +V L++ +V +T  EF +L +  ++   ++S E 
Sbjct  121  RYDQPSHSQSDEEFTKEGLVLKKNSHQVFLFDQEVLITPLEFKILLYLFEHQGTVVSSET  180

Query  245  LVNQIYPNEGHHVMDRTIDAHIKKLREKIEDYPAKPKRIQTVRGMGY  105
            L  +++  E +   + T+ AHI +LREK+ + P KPK I+TV G+GY
Sbjct  181  LFEEVW-QEKYLDNNNTVMAHIARLREKLGEKPRKPKYIKTVWGVGY  226


> FJ872411.1.gene44.p01 VanRE. Encoded by gene vanRE. vanRE Curated. 
Response regulator; VE39. ARO:1000001 process or component 
of antibiotic biology or chemistry. ARO:3002924 vanRE. 
[Enterococcus faecalis]
Length=229

 Score =  143 bits (360),  Expect = 3e-035
 Identities = 79/225 (35%), Positives = 136/225 (60%), Gaps = 10/225 (4%)
 Frame = -2

Query  758  IMVVEDDKMIRDLVRIYLEKNHFDVVEACDGEEAKQVFFTHHPCLIILDLMLPKVSGEEF  579
            I++++D+K I  L+   L    ++V EA  G+E+ ++   +   L ILD+MLP +SG + 
Sbjct  4    ILILDDEKEIVSLLSTLLSNEGYEVYEAMSGKESLEIIENNKIDLAILDVMLPDISGFDV  63

Query  578  CTWVREQEGNEVSIIMLSAKAQTNDKIAGLKLGADDYMTKPFDPNELIAHVEAVLRRTGQ  399
               +RE++     ++ML+A+ Q  DKI GL +GADDY+ KPF+P E++A V+  LRR   
Sbjct  64   LQSIREKQF--FPVLMLTARGQDMDKITGLSMGADDYIVKPFNPFEVLARVKTQLRRYQT  121

Query  398  FCQKVVHD-------GLCIKPRKGEVLLYNLDVKLTKYEFNLLYHFMQNPNLILSREQLV  240
            +  + + +       GL I     +V LY+ ++KLT  EF++L++  +N   ++S E+L 
Sbjct  122  YNSQSIDETNEYAKNGLNISVNSRKVFLYDEEIKLTPIEFDILWYLCRNEGRVISSEELF  181

Query  239  NQIYPNEGHHVMDRTIDAHIKKLREKIEDYPAKPKRIQTVRGMGY  105
             +++  E +   + T+ AHI K+REK+ + P +P  I+TV G+GY
Sbjct  182  EKVW-KEDYLENNNTVMAHIAKIREKMHEKPRQPNIIKTVWGVGY  225


> AF162694.1.gene5.p01 response regulator VanRc. vanRC Curated. 
Member of the two-component regulatory system. Encoded by gene 
vanRc. ARO:3002922 vanRC. ARO:1000001 process or component 
of antibiotic biology or chemistry. [Enterococcus gallinarum]
Length=231

 Score =  141 bits (356),  Expect = 9e-035
 Identities = 84/230 (36%), Positives = 130/230 (56%), Gaps = 11/230 (4%)
 Frame = -2

Query  770  MKQTIMVVEDDKMIRDLVRIYLEKNHFDVVEACDGEEAKQVFFTHHPCLIILDLMLPKVS  591
            M + I+VV+D+K I DLV  +L+   F V    DG  A          L +LD+MLP + 
Sbjct  1    MSEKIVVVDDEKEIADLVTTFLQNEGFSVQPFYDGTSAIAYIEKEAIDLAVLDVMLPDID  60

Query  590  GEEFCTWVREQEGNEVSIIMLSAKAQTNDKIAGLKLGADDYMTKPFDPNELIAHVEAVLR  411
            G +    +R+   +   ++ML+AK +  DKI GL LGADDY+TKPF+P E++A V+  LR
Sbjct  61   GFQLLQQIRKT--HFFPVLMLTAKGEDLDKITGLSLGADDYVTKPFNPLEVVARVKTQLR  118

Query  410  RTGQF--------CQKVVHDGLCIKPRKGEVLLYNLDVKLTKYEFNLLYHFMQNPNLILS  255
            R  ++         ++   DGL +K    + +LY  +V LT  EF +L +  ++   ++S
Sbjct  119  RYQRYNHSTASPTVEEYEKDGLILKINSHQCILYGKEVFLTPIEFKILLYLFEHQGSVVS  178

Query  254  REQLVNQIYPNEGHHVMDRTIDAHIKKLREKIEDYPAKPKRIQTVRGMGY  105
             E L   ++  E +   + T+ AHI +LREK+ + P KPK I+TV G+GY
Sbjct  179  SETLFEAVW-KEKYLDNNNTVMAHIARLREKLHEEPRKPKLIKTVWGVGY  227


> AY082011.1.gene1.p01 response regulator. vanRD Curated. Encoded 
by gene vanRD. ARO:1000001 process or component of antibiotic 
biology or chemistry. ARO:3002923 vanRD. [Enterococcus 
faecium]
Length=232

 Score =  136 bits (342),  Expect = 4e-033
 Identities = 79/232 (34%), Positives = 136/232 (58%), Gaps = 14/232 (6%)
 Frame = -2

Query  770  MKQTIMVVEDDKMIRDLVRIYLEKNHFDVVEACDGEEAKQVFFTHHPCLIILDLMLPKVS  591
            M + I+VV+D+K + DLV +YL+ + + V +  +G +A     +    L ILD+MLP + 
Sbjct  1    MNEKILVVDDEKELADLVEVYLKNDGYTVYKFYNGRDALNCIESVELDLAILDIMLPDID  60

Query  590  GEEFCTWVREQEGNEVSIIMLSAKAQTNDKIAGLKLGADDYMTKPFDPNELIAHVEAVLR  411
            G + C  +RE+      +IML+AK +  DKI GL + ADDY+TKPF+P E++A V+A LR
Sbjct  61   GFQICQKIREK--FYFPVIMLTAKVEDGDKIMGLSV-ADDYITKPFNPLEVVARVKAQLR  117

Query  410  RTGQFCQKVVHD----------GLCIKPRKGEVLLYNLDVKLTKYEFNLLYHFMQNPNLI  261
            +  ++ Q  +            G+ I     + +L+  +++LT  EF++L++  +    +
Sbjct  118  QYMRYKQPCIKQEAERTEYDIRGMTISKSSHKCILFGKEIQLTPTEFSILWYLCERQGTV  177

Query  260  LSREQLVNQIYPNEGHHVMDRTIDAHIKKLREKIEDYPAKPKRIQTVRGMGY  105
            +S E+L   ++  E +   + T+ AHI +LREK+++    PK I+TV G+GY
Sbjct  178  VSTEELFEAVW-GERYFDSNNTVMAHIGRLREKMKEPSRNPKFIKTVWGVGY  228


> DQ212986.1.gene4.p01 VanRG. vanRG Curated. Response regulator. 
Encoded by gene vanRG. ARO:1000001 process or component of 
antibiotic biology or chemistry. ARO:3002926 vanRG. [Enterococcus 
faecalis]
Length=235

 Score =  136 bits (342),  Expect = 4e-033
 Identities = 87/238 (36%), Positives = 131/238 (55%), Gaps = 23/238 (9%)
 Frame = -2

Query  770  MKQTIMVVEDDKMIRDLVRIYLEKNHFDVVEACDGEEAKQVFFTHHPCLIILDLMLPKVS  591
            M + I++V+D+K I DL+ +YL+ + + V +  +G +A +   +    L ILD+MLP V 
Sbjct  1    MNEKILIVDDEKEIADLIELYLKNDGYKVYKFYNGIDALKCVESEKMDLAILDVMLPDVD  60

Query  590  GEEFCTWVREQEGNEVSIIMLSAKAQTNDKIAGLKLGADDYMTKPFDPNELIAHVEAVLR  411
            G   C  +RE+      IIML+AK +  DKI GL +GADDY+TKPF+P E+ A V+  LR
Sbjct  61   GFHICQKIRERYF--YPIIMLTAKVEDADKIMGLTIGADDYITKPFNPLEVAARVKTQLR  118

Query  410  RTGQFCQKVVHD--------------GLCIKPRKGEVLLYNLDVKLTKYEFNLLYHFMQN  273
            R    C     D              GL I     +  LY   V LT  EF++L++  +N
Sbjct  119  R--YVCYNNAADIEKENVLVTEYDINGLVINKNTHKCTLYGKAVTLTPIEFSVLWYLCEN  176

Query  272  PNLILSREQLVNQIYPNEGHHVMD--RTIDAHIKKLREKIEDYPAKPKRIQTVRGMGY  105
               ++S E+L   ++   G   +D   T+ AHI +LREK+++    PK I+TV G+GY
Sbjct  177  RGKVISSEELFENVW---GEKFLDNNNTVMAHIGRLREKLKEPARNPKFIKTVWGVGY  231


> AL123456.3.gene3423.p01 Two component sensory transduction transcriptional 
regulatory protein MtrA. Rv3246c, (MTCY20B11.21c), 
len: 228 aa. MtrA,transcriptional activator, response regulator 
(see citations below), equivalent to Q9CCJ2|MTRA|ML0773 
putative two-component response regulator from Mycobacterium 
leprae (228 aa), FASTA scores: opt: 1458, E(): 1.4e-85, 
(98.7% identity in 228 aa overlap). Also highly similar to 
others e.g. Q9F9J5|SCRA putative response regulator from Streptomyces 
coelicolor (228 aa), FASTA scores: opt: 1141,E(): 
1.9e-65, (74.9% identity in 227 aa overlap); Q9KYW8|SCE33.15c 
putative two-component system response regulator from Streptomyces 
coelicolor (229 aa), FASTA scores: opt: 1141, E(): 
1.9e-65, (74.9% identity in 227 aa overlap); Q9F868|REGX3 response 
regulator REGX3 from Mycobacterium smegmatis (228 aa), 
FASTA scores: opt: 730,E(): 2.3e-39, (50.90% identity in 
222 aa overlap); etc. Relatives in Mycobacterium tuberculosis 
are: U01971|MTU01971_1; Q11156|RGX3_MYCTU; MTCY20G9.17, E(): 
0; MTCY31.31c, E(): 3.4e-29; MTCY369.02, E(): 5.7e-28. Similar 
to bacterial regulatory proteins involved in signal transduction. 
The N-terminal region is similar to that of other 
regulatory components of sensory transduction systems. Experiments 
showed mtrA is differentially expressed in virulent 
and avirulent strains during growth in macrophages.. Encoded 
by gene mtrA. ARO:1000001 process or component of antibiotic 
biology or chemistry. ARO:3000816 mtrA. [Mycobacterium tuberculosis 
H37Rv]
Length=228

 Score =  135 bits (340),  Expect = 6e-033
 Identities = 81/224 (36%), Positives = 123/224 (54%), Gaps = 4/224 (1%)
 Frame = -2

Query  770  MKQTIMVVEDDKMIRDLVRIYLEKNHFDVVEACDGEEAKQVFFTHHPCLIILDLMLPKVS  591
            M+Q I+VV+DD  + +++ I L    FD     DG +A        P L++LDLMLP ++
Sbjct  4    MRQRILVVDDDASLAEMLTIVLRGEGFDTAVIGDGTQALTAVRELRPDLVLLDLMLPGMN  63

Query  590  GEEFCTWVREQEGNEVSIIMLSAKAQTNDKIAGLKLGADDYMTKPFDPNELIAHVEAVLR  411
            G + C  +R   G  V I+ML+AK  T D + GL+ GADDY+ KPF P EL+A V A LR
Sbjct  64   GIDVCRVLRADSG--VPIVMLTAKTDTVDVVLGLESGADDYIMKPFKPKELVARVRARLR  121

Query  410  RT-GQFCQKVVHDGLCIKPRKGEVLLYNLDVKLTKYEFNLLYHFMQNPNLILSREQLVNQ  234
            R   +  + +    + I     +V      + LT  EF+LL    + P  + +R+ L+ Q
Sbjct  122  RNDDEPAEMLSIADVEIDVPAHKVTRNGEQISLTPLEFDLLVALARKPRQVFTRDVLLEQ  181

Query  233  IYPNEGHHVMDRTIDAHIKKLREKIEDYPAKPKRIQTVRGMGYK  102
            ++    H    R ++ H+++LR K+E  P  P  + TVRG+GYK
Sbjct  182  VW-GYRHPADTRLVNVHVQRLRAKVEKDPENPTVVLTVRGVGYK  224


> CP003248.2.gene3393.p01 two-component system transcriptional 
regulator MtrA. mtrA Curated. Encoded by gene RVBD_3246c. ARO:1000001 
process or component of antibiotic biology or chemistry. 
ARO:3000816 mtrA. [Mycobacterium tuberculosis H37Rv]
Length=228

 Score =  135 bits (340),  Expect = 6e-033
 Identities = 81/224 (36%), Positives = 123/224 (54%), Gaps = 4/224 (1%)
 Frame = -2

Query  770  MKQTIMVVEDDKMIRDLVRIYLEKNHFDVVEACDGEEAKQVFFTHHPCLIILDLMLPKVS  591
            M+Q I+VV+DD  + +++ I L    FD     DG +A        P L++LDLMLP ++
Sbjct  4    MRQRILVVDDDASLAEMLTIVLRGEGFDTAVIGDGTQALTAVRELRPDLVLLDLMLPGMN  63

Query  590  GEEFCTWVREQEGNEVSIIMLSAKAQTNDKIAGLKLGADDYMTKPFDPNELIAHVEAVLR  411
            G + C  +R   G  V I+ML+AK  T D + GL+ GADDY+ KPF P EL+A V A LR
Sbjct  64   GIDVCRVLRADSG--VPIVMLTAKTDTVDVVLGLESGADDYIMKPFKPKELVARVRARLR  121

Query  410  RT-GQFCQKVVHDGLCIKPRKGEVLLYNLDVKLTKYEFNLLYHFMQNPNLILSREQLVNQ  234
            R   +  + +    + I     +V      + LT  EF+LL    + P  + +R+ L+ Q
Sbjct  122  RNDDEPAEMLSIADVEIDVPAHKVTRNGEQISLTPLEFDLLVALARKPRQVFTRDVLLEQ  181

Query  233  IYPNEGHHVMDRTIDAHIKKLREKIEDYPAKPKRIQTVRGMGYK  102
            ++    H    R ++ H+++LR K+E  P  P  + TVRG+GYK
Sbjct  182  VW-GYRHPADTRLVNVHVQRLRAKVEKDPENPTVVLTVRGVGYK  224


> AF173226.1.gene1.p01 SmeR. smeR Curated. Encoded by gene smeR. 
Similar to BaeR of Escherichia coli, CpxR of Escherichia coli 
and MtrA of Mycobacterium tuberculosis; putative responder 
component of a two component signal transduction system. 
ARO:1000001 process or component of antibiotic biology or chemistry. 
ARO:3003066 smeR. [Stenotrophomonas maltophilia]
Length=229

 Score =  130 bits (327),  Expect = 2e-031
 Identities = 74/220 (33%), Positives = 124/220 (56%), Gaps = 3/220 (1%)
 Frame = -2

Query  758  IMVVEDDKMIRDLVRIYLEKNHFDVVEACDGEEAKQVFFTHHPCLIILDLMLPKVSGEEF  579
            I++VED+  +  ++R YL           DG +    F  + P L++LDLMLP+  G + 
Sbjct  11   ILIVEDEPRLASVLRDYLAAAGMASEWVDDGGQVIDAFARYQPDLVLLDLMLPQRDGVDL  70

Query  578  CTWVREQEGNEVSIIMLSAKAQTNDKIAGLKLGADDYMTKPFDPNELIAHVEAVLRRTGQ  399
            C  +R    ++V +IM++A+ +  D++ GL++GADDY+ KPF P E++A V AVLRR   
Sbjct  71   CRELRAS--SDVPVIMVTARVEEIDRLLGLEIGADDYICKPFSPREVVARVMAVLRRYRP  128

Query  398  FCQKVVHDGLCIKPRKGEVLLYNLDVKLTKYEFNLLYHFMQNPNLILSREQLVNQIYPNE  219
                  + GL I             + LT  E+ LL   +  P  I +R++L++++Y + 
Sbjct  129  DPGARANGGLHIDEPAARATWNGKGLDLTPVEYRLLRTLLATPGRIWARDELLDRLYLDH  188

Query  218  GHHVMDRTIDAHIKKLREKIEDYPAKPKRIQTVRGMGYKF  99
               V+DRT+D+H++ LR K+ D   + + I++V GMGY +
Sbjct  189  -RVVVDRTVDSHVRNLRRKLADAGMEGEPIRSVYGMGYSY  227


> HM440348.1.gene1.p01 AdeR. adeR Curated. Two-component response 
regulator. Encoded by gene adeR. ARO:1000001 process or component 
of antibiotic biology or chemistry. ARO:3000553 adeR. 
[Acinetobacter baumannii]
Length=247

 Score =  129 bits (323),  Expect = 6e-031
 Identities = 78/237 (32%), Positives = 138/237 (58%), Gaps = 15/237 (6%)
 Frame = -2

Query  785  FEVTLMKQTIMVVEDDKMIRDLVRIYLEKNHFDVVEACDGEEAKQVFFTHHPCLIILDLM  606
            F      + I+VVEDD  I D++  YL++    V+ A +G++A ++  +    LI+LD+ 
Sbjct  6    FSFDCQDKVILVVEDDYDIGDIIENYLKREGMSVIRAMNGKQAIELHASQPIDLILLDIK  65

Query  605  LPKVSGEEFCTWVREQEGNEVSIIMLSAKAQTNDKIAGLKLGADDYMTKPFDPNELIAHV  426
            LP+++G E    +R++   +  +IML+A  Q  DK+  L++GADD++ KPF+PNE++A V
Sbjct  66   LPELNGWEVLNKIRQKA--QTPVIMLTALDQDIDKVMALRIGADDFVVKPFNPNEVVARV  123

Query  425  EAVLRRTGQFCQKV-----VHDGLCIKPRKGEVLLYNLDVK----LTKYEFNLLYHFMQN  273
            +AVLRRT QF  K      ++  + I      V +++ + K    LT  E+ ++   +  
Sbjct  124  QAVLRRT-QFANKATNKNKLYKNIEIDTDTHSVYIHSENKKILLNLTLTEYKIISFMIDQ  182

Query  272  PNLILSREQLVNQIYPNEGHHVMDRTIDAHIKKLREKIEDYPAKPKRIQTVRGMGYK  102
            P+ + +R +L+N    +     ++RT+D+H+ KLR+K+E+       I  VRG+GY+
Sbjct  183  PHKVFTRGELMNHCMNDS--DALERTVDSHVSKLRKKLEEQGIFQMLI-NVRGVGYR  236


> NC_011586.7046392.p01 AdeR. Encoded by gene adeR. Homology: Signal 
transduction response regulator, C-terminal (HMMPfam: 
PF00486, score: 1.9e-16). Homology: Signal transduction response 
regulator, receiver domain (HMMPfam: PF00072, score: 9.1e-29). 
ARO:1000001 process or component of antibiotic biology 
or chemistry. ARO:3000553 adeR. [Acinetobacter baumannii 
AB0057]
Length=247

 Score =  129 bits (323),  Expect = 6e-031
 Identities = 78/237 (32%), Positives = 138/237 (58%), Gaps = 15/237 (6%)
 Frame = -2

Query  785  FEVTLMKQTIMVVEDDKMIRDLVRIYLEKNHFDVVEACDGEEAKQVFFTHHPCLIILDLM  606
            F      + I+VVEDD  I D++  YL++    V+ A +G++A ++  +    LI+LD+ 
Sbjct  6    FSFDCQDKVILVVEDDYDIGDIIENYLKREGMSVIRAMNGKQAIELHASQPIDLILLDIK  65

Query  605  LPKVSGEEFCTWVREQEGNEVSIIMLSAKAQTNDKIAGLKLGADDYMTKPFDPNELIAHV  426
            LP+++G E    +R++   +  +IML+A  Q  DK+  L++GADD++ KPF+PNE++A V
Sbjct  66   LPELNGWEVLNKIRQKA--QTPVIMLTALDQDIDKVMALRIGADDFVVKPFNPNEVVARV  123

Query  425  EAVLRRTGQFCQKV-----VHDGLCIKPRKGEVLLYNLDVK----LTKYEFNLLYHFMQN  273
            +AVLRRT QF  K      ++  + I      V +++ + K    LT  E+ ++   +  
Sbjct  124  QAVLRRT-QFANKATNKNKLYKNIEIDTDTHSVYIHSENKKILLNLTLTEYKIISFMIDQ  182

Query  272  PNLILSREQLVNQIYPNEGHHVMDRTIDAHIKKLREKIEDYPAKPKRIQTVRGMGYK  102
            P+ + +R +L+N    +     ++RT+D+H+ KLR+K+E+       I  VRG+GY+
Sbjct  183  PHKVFTRGELMNHCMNDS--DALERTVDSHVSKLRKKLEEQGIFQMLI-NVRGVGYR  236


> NC_010410.6002907.p01 two-component response regulator. Encoded 
by gene adeR. Evidence 2a : Function of homologous gene experimentally 
demonstrated in an other organism; Product type 
r : regulator. Homology: Signal transduction response regulator, 
receiver domain (HMMPfam: PF00072, score: 9.1e-29). Homology: 
Signal transduction response regulator, C-terminal 
(HMMPfam: PF00486, score: 1.9e-16). ARO:1000001 process or component 
of antibiotic biology or chemistry. ARO:3000553 adeR. 
[Acinetobacter baumannii AYE]
Length=247

 Score =  129 bits (323),  Expect = 6e-031
 Identities = 78/237 (32%), Positives = 138/237 (58%), Gaps = 15/237 (6%)
 Frame = -2

Query  785  FEVTLMKQTIMVVEDDKMIRDLVRIYLEKNHFDVVEACDGEEAKQVFFTHHPCLIILDLM  606
            F      + I+VVEDD  I D++  YL++    V+ A +G++A ++  +    LI+LD+ 
Sbjct  6    FSFDCQDKVILVVEDDYDIGDIIENYLKREGMSVIRAMNGKQAIELHASQPIDLILLDIK  65

Query  605  LPKVSGEEFCTWVREQEGNEVSIIMLSAKAQTNDKIAGLKLGADDYMTKPFDPNELIAHV  426
            LP+++G E    +R++   +  +IML+A  Q  DK+  L++GADD++ KPF+PNE++A V
Sbjct  66   LPELNGWEVLNKIRQKA--QTPVIMLTALDQDIDKVMALRIGADDFVVKPFNPNEVVARV  123

Query  425  EAVLRRTGQFCQKV-----VHDGLCIKPRKGEVLLYNLDVK----LTKYEFNLLYHFMQN  273
            +AVLRRT QF  K      ++  + I      V +++ + K    LT  E+ ++   +  
Sbjct  124  QAVLRRT-QFANKATNKNKLYKNIEIDTDTHSVYIHSENKKILLNLTLTEYKIISFMIDQ  182

Query  272  PNLILSREQLVNQIYPNEGHHVMDRTIDAHIKKLREKIEDYPAKPKRIQTVRGMGYK  102
            P+ + +R +L+N    +     ++RT+D+H+ KLR+K+E+       I  VRG+GY+
Sbjct  183  PHKVFTRGELMNHCMNDS--DALERTVDSHVSKLRKKLEEQGIFQMLI-NVRGVGYR  236


> U00096.3.gene2148.p01 response regulator in two-component regulatory 
system with BaeS. Transcriptional response regulatory 
protein (sensor BaeS); GO_component: GO:0005737 - cytoplasm; 
GO_function: GO:0016563 - transcription activator activity; 
GO_process: GO:0006350 - transcription. Encoded by gene baeR. 
ARO:1000001 process or component of antibiotic biology 
or chemistry. ARO:3000828 baeR. [Escherichia coli str. K-12 
substr. MG1655]
Length=240

 Score =  127 bits (319),  Expect = 2e-030
[truncated: 25,976,175 more chars]
