# Supplementary material for: Gut Microbiome of an 11th Century A.D. Pre-Columbian Andean Mummy
Source: PLoS One. 2015 Sep 30;10(9):e0138135. doi: 10.1371/journal.pone.0138135 (PMC4589460; doi:10.1371/journal.pone.0138135)
Supplement: S1 File — (TXT) [file pone.0138135.s016.txt]

#SampleID	BarcodeSequence	LinkerPrimerSequence	BarcodeName	ProjectName	Description
CM1	AGTGGACG	GTGCCAGCMGCCGCGGTAA	bac515FION45	080814RC515Fpgm	Coprolite
CM2	AGTGTACA	GTGCCAGCMGCCGCGGTAA	bac515FION46	080814RC515Fpgm	Descending_colon
CM3	AGTGTAGT	GTGCCAGCMGCCGCGGTAA	bac515FION47	080814RC515Fpgm	Transverse_colon
CM4	AGTGTTCA	GTGCCAGCMGCCGCGGTAA	bac515FION48	080814RC515Fpgm	Ascending_colon
SRS075963	TAGGAATC	CCGTCAATTCMTTTRAGT	bac515FION49	080814RC515Fpgm	Stool
SRS077003	AGGTTGTC	CCGTCAATTCMTTTRAGT	bac515FION50	080814RC515Fpgm	Stool
SRS078822	AGTTGGC	CCGTCAATTCMTTTRAGT	bac515FION51	080814RC515Fpgm	Stool
SRS100765	CGGTATC	CCGTCAATTCMTTTRAGT	bac515FION52	080814RC515Fpgm	Stool
SRS102282	ACCGTAATC	CCGTCAATTCMTTTRAGT	bac515FION53	080814RC515Fpgm	Stool
SRS146347	AACCAGC	CCGTCAATTCMTTTRAGT	bac515FION54	080814RC515Fpgm	Stool
SRS146635	AACGAGGC	CCGTCAATTCMTTTRAGT	bac515FION55	080814RC515Fpgm	Stool
SRS146764	TGCGTTC	CCGTCAATTCMTTTRAGT	bac515FION56	080814RC515Fpgm	Stool
SRS147223	TCACCTC	CCGTCAATTCMTTTRAGT	bac515FION57	080814RC515Fpgm	Stool
SRS149276	AACAACTC	CCGTCAATTCMTTTRAGT	bac515FION58	080814RC515Fpgm	Stool
SRS017794	TGCCGAAC	CCGTCAATTCMTTTRAGT	bac515FION59	080814RC515Fpgm	Skin
SRS064590	AAGAGTTC	CCGTCAATTCMTTTRAGT	bac515FION60	080814RC515Fpgm	Skin
SRS075750	ACGCGC	CCGTCAATTCMTTTRAGT	bac515FION61	080814RC515Fpgm	Skin
SRS076777	CAAGAAC	CCGTCAATTCMTTTRAGT	bac515FION62	080814RC515Fpgm	Skin
SRS078852	AGCTTC	CCGTCAATTCMTTTRAGT	bac515FION63	080814RC515Fpgm	Skin
SRS097951	TATCAAC	CCGTCAATTCMTTTRAGT	bac515FION64	080814RC515Fpgm	Skin
SRS102798	AAGCCGC	CCGTCAATTCMTTTRAGT	bac515FION65	080814RC515Fpgm	Skin
SRS140631	TAATCTC	CCGTCAATTCMTTTRAGT	bac515FION66	080814RC515Fpgm	Skin
SRS147449	CCGGTCGC	CCGTCAATTCMTTTRAGT	bac515FION67	080814RC515Fpgm	Skin
SRS149757	TTCTCAAC	CCGTCAATTCMTTTRAGT	bac515FION68	080814RC515Fpgm	Skin
SRS057093	AACGAGGC	CCGTCAATTCMTTTRAGT	bac515FION69	080814RC515Fpgm	Saliva
SRS074807	TAACCGGATC	CCGTCAATTCMTTTRAGT	bac515FION70	080814RC515Fpgm	Saliva
SRS100843	TCCGAACAAC	CCGTCAATTCMTTTRAGT	bac515FION71	080814RC515Fpgm	Saliva
SRS104826	AACTTGGAC	CCGTCAATTCMTTTRAGT	bac515FION72	080814RC515Fpgm	Saliva
SRS105046	ATTAACGGAC	CCGTCAATTCMTTTRAGT	bac515FION73	080814RC515Fpgm	Saliva
SRS105133	CCGTCGGTTC	CCGTCAATTCMTTTRAGT	bac515FION74	080814RC515Fpgm	Saliva
SRS140823	TGGACCTTC	CCGTCAATTCMTTTRAGT	bac515FION75	080814RC515Fpgm	Saliva
SRS143018	TTCACGGAAC	CCGTCAATTCMTTTRAGT	bac515FION76	080814RC515Fpgm	Saliva
SRS147786	AGGTTCCGAC	CCGTCAATTCMTTTRAGT	bac515FION77	080814RC515Fpgm	Saliva
SRS149453	AATACCGAAC	CCGTCAATTCMTTTRAGT	bac515FION78	080814RC515Fpgm	Saliva
13B	CGGTTCCGTC	CCGTCAATTCMTTTRAGT	bac515FION79	080814RC515Fpgm	Coprolite_H
12B	CGGACCGGAAC	CCGTCAATTCMTTTRAGT	bac515FION80	080814RC515Fpgm	Coprolite_H
11B	TCCGGTCAC	CCGTCAATTCMTTTRAGT	bac515FION81	080814RC515Fpgm	Coprolite_H
9B	CGGTCCAAC	CCGTCAATTCMTTTRAGT	bac515FION82	080814RC515Fpgm	Coprolite_S
10B	AACGCGGAC	CCGTCAATTCMTTTRAGT	bac515FION83	080814RC515Fpgm	Coprolite_H
15B	TCGGACCGC	CCGTCAATTCMTTTRAGT	bac515FION84	080814RC515Fpgm	Coprolite_S
14B	AATAACCGTC	CCGTCAATTCMTTTRAGT	bac515FION85	080814RC515Fpgm	Coprolite_S
1B	TTCAAGGAC	CCGTCAATTCMTTTRAGT	bac515FION86	080814RC515Fpgm	Coprolite_S
6B	AATTAACAAC	CCGTCAATTCMTTTRAGT	bac515FION87	080814RC515Fpgm	Coprolite_H
5B	AATTCCTAAC	CCGTCAATTCMTTTRAGT	bac515FION88	080814RC515Fpgm	Coprolite_S
